# Supplementary material for: Flexible hyperspectral surface plasmon resonance microscopy
Source: Nat Commun. 2022 Oct 29;13:6475. doi: 10.1038/s41467-022-34196-7 (PMC9617892; doi:10.1038/s41467-022-34196-7)
Supplement: Supplementary file 4 — Source Data [file 41467_2022_34196_MOESM4_ESM.zip]

Archive with 9 entries (8 files):
- Source Data/
- Source Data/Figure 3.xlsx
- Source Data/Figure 4.xlsx
- Source Data/Figure 5.xlsx
- Source Data/Figure 6.xlsx
- Source Data/Figure 7.xlsx
- Source Data/Figure 8.xlsx
- Source Data/Figure 9.xlsx
- Source Data/Note.txt
