# Supplementary material for: Flexible hyperspectral surface plasmon resonance microscopy
Source: Nat Commun. 2022 Oct 29;13:6475. doi: 10.1038/s41467-022-34196-7 (PMC9617892; doi:10.1038/s41467-022-34196-7)
Supplement: Supplementary file 4 — Source Data [file 41467_2022_34196_MOESM4_ESM.zip › Source Data/Figure 3.xlsx]

## Sheet: Figure 3a_1

																																																	-0.0666397
																																																-0.049016	-0.0342187
																																															-0.0526238	-0.0402277	-0.0163701
																																														-0.0695009	-0.0457362	-0.0120782	-0.017368
																																													-0.0473684	-0.0305226	-0.0266284	-0.00808919	-0.018885
																																												-0.0687573	-0.0283485	-0.00927805	-0.0125882	-0.00205392	-0.00540541
																																											-0.0670559	-0.0418118	-0.0315601	-0.00958606	0.00118285	-0.0163748	0.00242608
																																										-0.0918505	-0.0426157	-0.0290909	-0.0246606	-0.00775072	-0.00620907	-0.0143137	-0.00930007
																																										-0.049298	-0.0361551	-0.0119113	-0.0145254	-0.00347826	-0.00970187	0.00100025	-0.0114919
																																									-0.0673813	-0.0431535	-0.0262854	-0.0103836	-0.000205973	-0.00670116	-0.00254574	-0.00204656	-0.00537213
																																								-0.100159	-0.0528634	-0.0339188	-0.0110187	-0.0162551	0.00241449	-0.00422005	-0.00668824	-0.0228639	-0.0224299
																																							-0.118038	-0.0692913	-0.0299412	-0.0188575	-0.00149055	-0.00359678	-0.00140774	-0.015456	-0.0214162	-0.0413975	-0.0224583
																																						-0.12607	-0.0747613	-0.0524181	-0.0344486	-0.0181309	-0.00380762	0.00516499	-0.00647376	-0.0141686	-0.0262295	-0.0497702	-0.068766
																																						-0.087986	-0.0439988	-0.0362031	-0.00712287	0.0101488	0.0121569	-0.00193517	-0.00359013	-0.0193387	-0.0561544	-0.0690852	-0.0726609
																																					-0.0463245	-0.0409091	-0.0133224	0.00763083	0.0200451	0.0247586	0.0290703	0.0196068	-0.00344271	-0.0234224	-0.0541128	-0.0862041	-0.123789
																																				-0.0411743	-0.0171004	0.0101839	0.0303721	0.0451755	0.0323544	0.046853	0.0306802	0.0336614	-0.00826873	-0.0289968	-0.0769406	-0.100333	-0.1222
																																				0.0395664	0.053349	0.0710108	0.0894581	0.0889308	0.0808429	0.104008	0.0726892	0.033381	0.00700389	-0.047534	-0.0890026	-0.119165	-0.0912064
																																			0.122057	0.0971518	0.125115	0.125045	0.148378	0.161369	0.163905	0.172676	0.146831	0.0998305	0.0652632	-0.0148327	-0.0387097	-0.060018	-0.0627111
																																		0.153081	0.182537	0.180652	0.207552	0.206602	0.245404	0.220777	0.235638	0.248593	0.244833	0.191473	0.152589	0.0431461	-0.00496454	-0.0161456	-0.0090412
																																		0.20202	0.223119	0.220851	0.248555	0.295106	0.27609	0.306809	0.333408	0.325345	0.368652	0.277224	0.230549	0.134196	0.066526	0.0350956	0.0320815
																																	0.241943	0.26965	0.282254	0.292296	0.330706	0.344205	0.372707	0.383251	0.431349	0.458773	0.493827	0.503182	0.351467	0.229035	0.152157	0.0735037	0.0594878
																																0.301012	0.31144	0.330799	0.338247	0.364697	0.403538	0.388161	0.447782	0.467098	0.517663	0.561561	0.557635	0.497307	0.352457	0.234565	0.148241	0.110741	0.0715232
																																0.34774	0.342074	0.38953	0.39181	0.394414	0.40884	0.437212	0.468383	0.54043	0.655721	0.659944	0.571944	0.495468	0.368526	0.243979	0.137023	0.0941047	0.0701831
																															0.268274	0.341514	0.39262	0.388073	0.421822	0.456246	0.454718	0.498707	0.540362	0.608716	0.822049	0.803386	0.722821	0.559904	0.396741	0.26541	0.1839	0.107371	0.0643575
																														0.22209	0.294133	0.354122	0.395841	0.423064	0.469791	0.488822	0.539876	0.598213	0.637353	0.739738	0.87462	0.902119	0.776304	0.610875	0.363614	0.2529	0.162319	0.122665	0.0514662
																														0.207133	0.296078	0.368454	0.440807	0.450483	0.490282	0.572469	0.628699	0.732109	0.913525	1.02939	1.12809	1.1118	0.903853	0.681459	0.467668	0.271331	0.183762	0.122849	0.0775367
																													0.113674	0.197956	0.30114	0.364673	0.420569	0.483914	0.539995	0.579201	0.7264	0.855534	1.05352	1.33773	1.51857	1.22242	1.0451	0.686186	0.534793	0.331935	0.202374	0.122512	0.0637719
																													0.144913	0.239791	0.308431	0.422951	0.466975	0.510846	0.555501	0.707734	0.891054	1.10044	1.36723	1.61641	1.70266	1.49229	1.08593	0.746804	0.53947	0.322874	0.225725	0.0977434	0.0515719
																												0.076445	0.145625	0.226468	0.303102	0.37393	0.464299	0.548097	0.667326	0.721832	0.97552	1.1685	1.51562	1.61273	1.6144	1.54305	1.32962	0.886608	0.550927	0.397672	0.221613	0.105467	0.0442251
																												0.108923	0.165291	0.219762	0.292644	0.372292	0.51965	0.668282	0.790827	0.925199	1.16059	1.49441	1.8965	1.78311	1.61895	1.46681	1.4664	0.979475	0.691608	0.419034	0.20355	0.0762698	0.0472598
																											0.0221018	0.0802827	0.131077	0.184253	0.2711	0.376098	0.488657	0.698936	0.791582	0.979992	1.23341	1.84844	2.27354	2.24766	1.80754	1.54549	1.40846	1.23097	0.858615	0.49746	0.259371	0.139467	0.0884386
																											0.0193779	0.0791657	0.132102	0.198672	0.287503	0.365128	0.524262	0.740233	0.976211	1.1602	1.25175	1.77112	2.22995	2.36828	1.78807	1.38742	1.27828	1.21144	0.889872	0.476398	0.22124	0.123562	0.081959
																										-0.0468677	0.018153	0.0738403	0.143271	0.209429	0.291132	0.35069	0.541836	0.772881	1.10677	1.18289	1.30932	1.38348	1.74185	1.84249	1.70129	1.47805	1.3044	1.16823	0.953051	0.47289	0.211212	0.0914887	0.0582627
																									-0.0955823	-0.0392638	0.0291837	0.0807422	0.146725	0.206431	0.258586	0.33865	0.537734	0.762067	1.05571	1.19243	1.12245	1.18324	1.34006	1.60419	1.72983	1.62642	1.46321	1.37696	0.977302	0.505556	0.23659	0.0909029	0.0313487
																									-0.0922976	-0.0277115	0.0332305	0.0856781	0.135487	0.172902	0.241257	0.321712	0.523488	0.731915	0.930153	1.1051	1.02113	0.979784	1.13053	1.3821	1.71277	1.76297	1.61324	1.30638	0.929167	0.509061	0.252802	0.124702	0.0470434
																								-0.122102	-0.0650985	-0.00564706	0.0339103	0.0639408	0.0943485	0.146629	0.223015	0.314816	0.458676	0.738788	0.9555	1.0931	1.00348	0.923036	1.02561	1.28303	1.62887	1.88329	1.65035	1.28749	0.804002	0.48806	0.236414	0.136422	0.0752463
																								-0.10649	-0.0409836	-0.000795624	0.039408	0.0553027	0.08933	0.139052	0.228571	0.34172	0.460847	0.742386	1.02732	1.12159	0.997196	0.976728	0.970337	1.18588	1.50917	1.98907	1.61473	1.1325	0.740417	0.416256	0.228004	0.128602	0.0669048
																								-0.101893	-0.0358364	-0.00945034	0.0237367	0.047828	0.075067	0.124748	0.238224	0.309537	0.521538	0.733441	1.01653	1.18031	1.02432	0.938104	1.02047	1.17368	1.4824	1.72681	1.56131	1.05918	0.696534	0.428221	0.237037	0.131522	0.0768516
																							-0.123902	-0.0756989	-0.0339172	-0.0152113	0.0169708	0.059175	0.0979924	0.134315	0.236454	0.352192	0.480525	0.736691	1.01221	1.11518	1.03669	0.968213	1.03381	1.19846	1.68222	1.84839	1.45019	1.01133	0.727048	0.428752	0.248598	0.127849	0.0631158
																							-0.104636	-0.0759509	-0.0495652	-0.0225141	0.0120673	0.0483702	0.0635274	0.145099	0.226081	0.356073	0.528358	0.736266	0.964633	0.966385	0.991701	1.00578	1.21562	1.50134	1.95025	2.02522	1.49381	0.997641	0.678352	0.479715	0.279333	0.195156	0.0930596
																						-0.10901	-0.0990897	-0.0813239	-0.0570443	-0.0283324	0.00193133	0.0423014	0.0475128	0.118418	0.225534	0.434403	0.593657	0.742882	0.81118	0.944605	1.03288	1.106	1.42654	1.94817	2.52164	2.1005	1.5075	1.0041	0.701706	0.465201	0.327374	0.172771	0.100522
																						-0.111733	-0.0889436	-0.0800476	-0.0523754	-0.0306296	-0.00335229	-0.00213618	0.0355075	0.130328	0.303162	0.492762	0.646059	0.856754	0.784393	0.892357	1.00385	1.29913	1.76872	2.56893	2.84059	2.22752	1.54542	1.05588	0.741712	0.50112	0.304117	0.179452	0.0977701
																					-0.132866	-0.119883	-0.117558	-0.0841713	-0.0551477	-0.0445538	-0.0292367	-0.0266974	0.0300047	0.170328	0.410186	0.61037	0.695561	0.743133	0.742239	0.80897	0.971492	1.35929	1.97363	2.61705	2.64246	1.94133	1.37151	1.04058	0.730343	0.512706	0.277751	0.15826	0.0912652
																					-0.0986547	-0.10981	-0.10635	-0.0585995	-0.0384707	-0.0374921	-0.0358519	-0.0129407	0.0813953	0.247302	0.41806	0.564227	0.612187	0.666111	0.662987	0.743172	0.999069	1.3242	1.78264	2.01685	1.98557	1.71637	1.36952	1.076	0.764994	0.525113	0.310165	0.155111	0.0797455
																					-0.0708556	-0.0945826	-0.0547199	-0.0461325	-0.0362827	-0.0396245	-0.0411721	-0.0170509	0.0479263	0.192729	0.358524	0.453273	0.512086	0.538292	0.575209	0.68882	0.83648	1.11597	1.48046	1.58917	1.58063	1.49768	1.35824	1.03562	0.858524	0.557306	0.311675	0.172577	0.0753671
																				-0.102494	-0.114199	-0.0832461	-0.0332248	-0.0158994	-0.0286244	-0.0534015	-0.0624559	-0.0463565	0.0288325	0.149562	0.280676	0.378325	0.451373	0.464968	0.513009	0.633098	0.758234	1.02433	1.27478	1.31994	1.33162	1.36082	1.23109	1.13781	0.797956	0.510298	0.289132	0.154839	0.0734063
																				-0.125384	-0.107705	-0.0518703	-0.0257462	-0.0279528	-0.0595381	-0.0812716	-0.0660024	-0.0555654	-0.0209225	0.0658128	0.179508	0.307107	0.429454	0.523784	0.564807	0.619436	0.79528	0.928852	1.08222	1.23933	1.28504	1.39451	1.40131	1.2483	0.84731	0.49622	0.271595	0.149461	0.0509843
																			-0.122782	-0.125362	-0.0702929	-0.0329255	-0.0372372	-0.0645895	-0.083969	-0.0779061	-0.0429387	0.0170213	0.0534537	0.108118	0.224094	0.384091	0.466667	0.610263	0.675925	0.744429	0.85063	1.02034	1.12615	1.2033	1.39595	1.58278	1.52705	1.34825	0.943312	0.418824	0.18411	0.094216	0.0420353
																			-0.0752527	-0.0783196	-0.034272	-0.0226809	-0.0431423	-0.0833333	-0.0798459	-0.0376068	0.0138782	0.0579835	0.0738893	0.164486	0.259967	0.403487	0.555251	0.644755	0.778326	0.856066	0.933455	1.10399	1.11295	1.28704	1.54787	1.72407	1.61419	1.34142	0.873138	0.507263	0.191128	0.0463966	0.0338858
																			-0.0756713	-0.0491681	-0.0154768	-0.0221306	-0.0493402	-0.0722527	-0.0541684	0.0158155	0.0498125	0.0589298	0.077765	0.164291	0.28498	0.443829	0.642765	0.76383	0.880987	0.944467	1.04461	1.09585	1.12209	1.42297	1.70971	1.9048	1.66051	1.34654	0.976672	0.70791	0.251748	0.0656747	0.0161812
																		-0.0583026	-0.0550798	-0.043785	-0.0327311	-0.0350968	-0.0692472	-0.0435935	0.02535	0.0599926	0.0642208	0.0805882	0.0696442	0.184878	0.317642	0.47767	0.619117	0.770323	0.872646	0.92561	1.06092	1.10819	1.26422	1.49723	1.98476	1.94026	1.61792	1.2723	0.993578	0.763112	0.340526	0.110164	0.00789149
																		-0.0505113	-0.0634388	-0.0394366	-0.0479545	-0.0708346	-0.0649066	-0.0132792	0.0707246	0.0861024	0.0637168	0.0496835	0.102922	0.172302	0.322948	0.454355	0.638344	0.818962	0.948218	1.00259	1.02675	1.13302	1.33754	1.75803	2.29571	2.3184	1.64479	1.29497	0.97034	0.726047	0.429268	0.138272	0.00472574
																		-0.0206632	-0.0348201	-0.0579592	-0.0653371	-0.0888282	-0.065241	0.0148472	0.0666206	0.0660449	-0.00264511	-0.0306814	-0.00181653	0.101799	0.243112	0.424069	0.561779	0.70693	0.879955	0.900644	0.945388	1.12209	1.51545	2.29532	2.49168	2.17009	1.63663	1.25277	0.964661	0.76123	0.516579	0.206356	0.0215014
																	0.00601315	0.0281199	-0.0156098	-0.0522063	-0.0844606	-0.0710918	-0.043332	0.0190404	0.0350902	0.0128894	-0.0590323	-0.0733053	-0.0378906	0.0657077	0.205361	0.38374	0.503551	0.733559	0.877114	0.843493	0.973973	1.24025	1.87276	2.97438	3.53316	2.59458	1.63104	1.24495	0.950495	0.732227	0.50721	0.233615	0.0658915
																	0.0353625	0.0312144	-0.00220441	-0.0300521	-0.0760849	-0.0639437	-0.0275435	-0.00618238	-0.00949101	-0.0599442	-0.0919243	-0.153218	-0.0818425	0.0503767	0.1787	0.346524	0.535845	0.708172	0.874847	0.913776	0.967975	1.14793	2.25979	4.09469	4.20741	2.41799	1.69742	1.25566	0.927121	0.74407	0.473671	0.258833	0.0795851
																	0.0431954	0.0369748	0.0106124	-0.037931	-0.0442068	-0.0454577	0.000609524	-0.00661157	-0.0569068	-0.125731	-0.176378	-0.153603	-0.108268	0.0148365	0.186815	0.362271	0.582851	0.77386	0.884097	0.895177	1.05088	1.364	2.65479	4.25375	4.61811	2.52092	1.79959	1.35648	0.966355	0.702673	0.465495	0.27234	0.0865942
																0.0258651	0.0467682	0.0414104	0.00965124	-0.0194976	-0.0435156	-0.0290956	-0.00798464	-0.0240547	-0.0976977	-0.160462	-0.194839	-0.1875	-0.0856835	0.0449057	0.181696	0.389715	0.62975	0.862376	0.947657	0.978947	1.05353	1.4406	2.63344	4.83003	4.46102	2.58412	1.86142	1.61004	1.08159	0.631839	0.426916	0.284497	0.144341
																0.0228388	0.0399408	0.0369642	-0.000943841	-0.0204557	-0.0254395	-0.00917996	-0.00971129	-0.0517829	-0.119612	-0.184242	-0.194167	-0.189022	-0.108238	0.0584865	0.217157	0.35528	0.612859	0.722662	0.801726	0.839963	1.03636	1.81773	2.62754	3.37445	3.05535	2.46449	2.04869	1.58197	1.15291	0.726159	0.468845	0.299156	0.161448
																0.0155243	0.0314754	0.0179439	-0.0158927	-0.0227836	-0.0010984	0.0079409	0.00563539	-0.0591631	-0.122246	-0.168328	-0.17522	-0.136507	-0.0532361	0.0636145	0.249855	0.455868	0.643494	0.7328	0.82292	0.911025	1.13533	1.71201	2.65076	2.72357	2.502	2.40471	1.90489	1.50065	1.08469	0.63145	0.404987	0.291787	0.13617
															-0.0354797	-0.00660682	-0.00260973	-0.00236432	-0.0355161	-0.0233141	-0.00187834	0.013796	-0.0146976	-0.0668008	-0.122853	-0.178249	-0.19143	-0.173913	-0.0771574	0.0784713	0.237228	0.387354	0.623863	0.705478	0.742129	0.873435	1.03902	1.63219	2.06942	2.0476	2.09813	2.15023	2.07598	1.54067	0.995514	0.639858	0.403593	0.283035	0.13808
															-0.0450609	-0.0268208	-0.0231152	-0.0278195	-0.0377196	-0.019218	0.00214787	0.0039224	-0.0156436	-0.0748052	-0.132171	-0.171164	-0.189949	-0.161404	-0.0825926	0.038062	0.175484	0.352643	0.534049	0.666035	0.704252	0.834035	1.09335	1.27905	1.65901	1.67197	1.88368	2.13511	1.72339	1.39862	0.965056	0.584811	0.395229	0.212903	0.0880734
															-0.0457143	-0.0309489	-0.00560617	-0.0357777	-0.0777473	-0.0191472	0.0146449	0.0136602	-0.00414712	-0.0715166	-0.124207	-0.179298	-0.177932	-0.159216	-0.102672	0.0100545	0.150495	0.302193	0.442821	0.545334	0.654239	0.767953	0.996648	1.27092	1.37304	1.61227	1.66189	1.80224	1.96996	1.28344	0.727232	0.570495	0.324197	0.239299	0.0495028
															-0.0256023	-0.00331034	0.00469775	-0.0299859	-0.0740225	-0.041095	0.00633147	0.0127958	-0.00408461	-0.0544249	-0.109632	-0.175406	-0.179063	-0.179635	-0.114394	-0.0332268	0.0917814	0.258086	0.396476	0.526981	0.578754	0.735039	0.835521	0.995568	1.20725	1.26987	1.53543	1.95604	1.9311	1.10538	0.697544	0.450485	0.286064	0.119192	0.0111111
														-0.00160321	-0.0318841	-0.000792864	-0.00951382	-0.0498866	-0.11341	-0.0622526	-0.00466102	0.0122267	-0.0149269	-0.0513162	-0.108753	-0.123121	-0.182161	-0.173486	-0.14407	-0.0518999	0.0695652	0.221422	0.342366	0.413818	0.477898	0.556404	0.669906	0.914195	1.00875	1.08894	1.34827	1.85125	1.47774	0.851811	0.518627	0.363719	0.206566	0.0379714	-0.0910119
														-0.0235227	-0.0122371	-0.0100851	0.0118649	-0.0538462	-0.10366	-0.100267	-0.0309075	0.00215285	-0.0192565	-0.0330774	-0.0617323	-0.122657	-0.16158	-0.193327	-0.178488	-0.117116	0.0259635	0.186354	0.297303	0.379317	0.431515	0.478553	0.674853	0.927273	0.871749	0.981317	1.12761	1.32373	1.05748	0.654097	0.441247	0.319374	0.123371	-0.0104389	-0.13399
														-0.0424779	-0.0479361	0.00806353	0.039019	-0.0145941	-0.0736217	-0.106756	-0.0630924	-0.0320202	-0.0428615	-0.0229135	-0.0449711	-0.0966277	-0.156752	-0.207466	-0.237901	-0.205941	-0.0668762	0.120382	0.198039	0.274602	0.332519	0.455749	0.628825	0.696378	0.685528	0.775139	0.95	1.05867	0.71053	0.477315	0.383708	0.234209	0.0836267	0.00687216	-0.112507
														-0.0481895	-0.0500167	0.0172115	0.0436038	0.0129068	-0.0968111	-0.140842	-0.133274	-0.101266	-0.0518491	-0.0391915	-0.0571615	-0.0833876	-0.120685	-0.185651	-0.258553	-0.259413	-0.105473	0.0417062	0.0855321	0.161999	0.186716	0.228106	0.419746	0.48482	0.499259	0.5627	0.710228	0.725352	0.482466	0.355061	0.29246	0.173799	0.0921905	0.00848057	-0.0683594
														-0.0586735	-0.0349614	0.0232906	0.0464158	0.0247298	-0.0723051	-0.164807	-0.173397	-0.131005	-0.110484	-0.0668857	-0.0415321	-0.0506494	-0.080387	-0.125941	-0.208389	-0.188784	-0.108668	-0.0133942	0.00426977	0.0446409	0.0585366	0.0176	0.074732	0.157317	0.26253	0.422115	0.461914	0.415646	0.368298	0.29011	0.243208	0.154694	0.0927025	0.0320256	-0.045264
													-0.0578082	-0.0521018	-0.053898	0.0108647	0.0371886	0.0281202	-0.0792375	-0.191233	-0.175761	-0.14615	-0.094338	-0.0780488	-0.0421967	-0.037272	-0.0521478	-0.0773775	-0.0739447	-0.116908	-0.0890695	-0.0716981	-0.0118068	-0.0122772	-0.0272832	-0.0922832	-0.204831	-0.169096	-0.0372635	0.0775623	0.167351	0.257415	0.253321	0.205459	0.183112	0.167495	0.11483	0.0472404	-0.0485727
													-0.0610526	-0.0452521	-0.0608336	-0.0172749	0.0389769	0.0339768	-0.0457792	-0.183262	-0.205069	-0.146125	-0.0980625	-0.0692496	-0.0501892	-0.0227402	-0.0192394	-0.0388552	-0.05	-0.0625082	-0.072048	-0.070333	-0.072499	-0.0833255	-0.114411	-0.156293	-0.208277	-0.21721	-0.193962	-0.162623	-0.0207792	0.102633	0.141512	0.174635	0.13419	0.0893983	0.0711038	-0.0243954	-0.130839
													-0.0408085	-0.0126016	-0.0505649	-0.0539759	0.00733945	0.0373852	-0.0210767	-0.115756	-0.138453	-0.0946577	-0.0832916	-0.0784368	-0.0571069	-0.0307873	-0.0224593	-0.0178718	-0.0290421	-0.0406863	-0.0409019	-0.0511025	-0.0645574	-0.108344	-0.131276	-0.159833	-0.151408	-0.144177	-0.152736	-0.181326	-0.118927	0.00920548	0.0410256	0.0753598	0.0704663	0.0452442	-0.00237977	-0.168948	-0.279649
													-0.0356448	-0.00806529	-0.0562084	-0.0734815	-0.0191681	0.0108709	-0.025595	-0.0522632	-0.0598099	-0.048654	-0.056184	-0.0875	-0.0721591	-0.0437771	-0.00696697	-0.0194025	-0.0235513	-0.0188561	-0.0392267	-0.0391977	-0.0487043	-0.0854545	-0.109015	-0.105209	-0.0854839	-0.0956667	-0.0986555	-0.106102	-0.0590229	-0.0321117	0.00347373	0.00800696	-0.012711	-0.0596026	-0.114426	-0.254573	-0.31433
													-0.0344272	-0.00800821	-0.0314509	-0.0905481	-0.0520419	-0.00853398	-0.0112343	-0.0462192	-0.039459	-0.0181474	-0.0292713	-0.0653234	-0.109524	-0.0880734	-0.0387054	-0.00426734	-0.00985733	-0.021232	-0.0319432	-0.0304506	-0.0407256	-0.0524934	-0.0717984	-0.0627891	-0.0610708	-0.0549534	-0.0688863	-0.0571429	-0.0323294	-0.0148731	-0.0223975	-0.01784	-0.0489875	-0.127689	-0.198408	-0.235683	-0.19441
												-0.0835237	-0.074456	-0.0126338	-0.0357968	-0.0646832	-0.0543294	-0.0270173	-0.0471895	-0.0514783	-0.018953	0.0230123	0.00256261	-0.0339818	-0.0992701	-0.142354	-0.087395	-0.0370678	-0.0222951	-0.0172585	-0.0249523	-0.0227681	-0.0353766	-0.0484769	-0.0746318	-0.0515044	-0.0420917	-0.039063	-0.0338914	-0.0341245	-0.0132277	-0.00893401	-0.00752729	-0.0596572	-0.0813835	-0.18048	-0.204265	-0.197336	-0.101712
												-0.0508197	-0.0479695	-0.0157065	-0.00921187	-0.0342822	-0.0497397	-0.0217426	-0.0441687	-0.0618487	-0.0442105	0.00345171	0.0191773	-0.0123039	-0.0686709	-0.142477	-0.135308	-0.0730812	-0.0544488	-0.0633663	-0.0370521	-0.0348192	-0.0442281	-0.0623188	-0.0714286	-0.0571812	-0.0486299	-0.0322061	-0.0532609	-0.069864	-0.0438794	-0.0318438	-0.0612973	-0.132822	-0.182423	-0.20445	-0.179821	-0.106893	-0.0395097
												-0.0120284	-0.0137891	-0.0142959	-0.00259199	-0.019979	-0.0236878	-0.0172485	-0.0313918	-0.0880641	-0.10762	-0.0531995	0.0112388	0.0122538	-0.03128	-0.111864	-0.126418	-0.0821002	-0.0879262	-0.088079	-0.0788897	-0.0805012	-0.08896	-0.0898799	-0.0774697	-0.0704093	-0.0603675	-0.0716295	-0.088563	-0.0929178	-0.104334	-0.112551	-0.162567	-0.263014	-0.313972	-0.259944	-0.12199	-0.0601375	0.00660682
												0.0225621	-0.00480077	0.0025129	0.00264492	0.00619137	-0.00857428	-0.00819252	-0.0369928	-0.0926534	-0.188998	-0.115373	-0.0204611	0.025	-0.000518471	-0.0275404	-0.0790836	-0.0871119	-0.104379	-0.0916914	-0.0930715	-0.0944006	-0.117215	-0.138164	-0.141176	-0.0789333	-0.0518121	-0.0670497	-0.105415	-0.119073	-0.108922	-0.122625	-0.185235	-0.276741	-0.259459	-0.19586	-0.101057	-0.00958722	-0.0141066
												0.0391859	0.025433	0.00476697	0.00599572	0.0109913	-0.00241917	-0.0105921	-0.0302755	-0.0892218	-0.174115	-0.134464	-0.05646	-0.00412017	-0.0016157	-0.00562786	-0.03654	-0.0678024	-0.0740074	-0.0566223	-0.0322738	-0.0509471	-0.112511	-0.192718	-0.159447	-0.083626	-0.0568528	-0.0529412	-0.069527	-0.0621641	-0.0530191	-0.0657915	-0.10715	-0.116073	-0.111063	-0.073774	-0.0701828	-0.0658391	-0.0637996
												0.0287795	0.0149415	0.0124837	0.00669672	0.0150524	-0.00755586	-0.0175244	-0.0479227	-0.0931315	-0.179848	-0.151831	-0.0748603	-0.0241746	0.00397132	-0.00951189	-0.0501718	-0.0617412	-0.0378289	0	0.0113666	0.0050786	-0.0649094	-0.110377	-0.0852336	-0.0372301	-0.0305916	-0.0225197	-0.014753	0.00100597	0.00556786	-0.0145144	-0.0113523	-0.0293157	-0.0259535	-0.0536813	-0.0439888	-0.0671074	-0.080332
												0.0114312	0.00882282	0.0193596	0.00618702	0.0234393	-0.00726722	-0.0520847	-0.0876221	-0.0965889	-0.122358	-0.103499	-0.0836832	-0.0368708	-0.0140153	-0.0554017	-0.0983333	-0.145862	-0.0335993	0.015708	0.0431614	0.0306254	-0.0233723	-0.0349624	0.00190552	0.0355207	0.0408609	0.0363395	0.0199125	0.0331421	0.0353938	0.0118626	-0.00948349	-0.00550538	-0.0165769	-0.0542751	-0.0786403	-0.0931581	-0.100988
											-0.0099768	-0.00466225	0.00839519	0.0106589	0.00778055	0.00613254	-0.00455038	-0.0569709	-0.114083	-0.12916	-0.10901	-0.101784	-0.062166	-0.0288353	-0.0348341	-0.0801616	-0.185443	-0.196825	-0.0595208	-0.00114058	0.0303213	0.00577444	-0.0242909	-0.0151147	0.0108317	0.057027	0.0467327	0.0434659	0.030333	0.037325	0.0292462	0.0120103	-0.0436488	-0.0390572	-0.0774443	-0.123172	-0.152747	-0.152947	-0.150769
											-0.0367281	-0.0163631	-0.00906516	0.0128877	0.00421264	0.00127355	-0.0156727	-0.0420339	-0.099915	-0.104316	-0.106559	-0.0712088	-0.0519446	-0.0307977	-0.0430647	-0.0776545	-0.13462	-0.169779	-0.0942558	-0.0286774	-0.031234	-0.03555	-0.0870578	-0.099654	-0.0464998	-0.0384973	-0.0226517	-0.0309609	-0.0188542	-0.0110968	-0.0161419	-0.0398818	-0.0723604	-0.0798026	-0.121709	-0.156719	-0.161345	-0.142799	-0.145027
											-0.0284423	-0.0184845	-0.0120145	0.0254213	0.0194354	0.00739331	-0.0122786	-0.028195	-0.0450836	-0.0770915	-0.0860419	-0.0808766	-0.0667138	-0.0382657	-0.0364847	-0.0661893	-0.0855541	-0.101508	-0.0793267	-0.0371919	-0.0296984	-0.0722447	-0.110452	-0.118924	-0.133728	-0.152591	-0.128035	-0.116827	-0.078956	-0.0513311	-0.0613466	-0.0527527	-0.0641452	-0.0563307	-0.0935065	-0.143747	-0.151198	-0.127009	-0.11746
											-0.013181	0.0319365	0.00598971	0.0153881	0.0199295	0.00817751	-0.013065	-0.0240838	-0.0409867	-0.0578638	-0.0767947	-0.0587326	-0.0344027	-0.0466465	-0.0641432	-0.0563584	-0.0515763	-0.052381	-0.0562395	-0.0300231	-0.0320791	-0.0548406	-0.0691783	-0.111498	-0.152738	-0.199338	-0.193512	-0.170737	-0.102239	-0.0674455	-0.0598175	-0.0477871	-0.051341	-0.0514453	-0.0842449	-0.128721	-0.149212	-0.113354	-0.128317
											-0.00338308	0.0324259	0.00622703	0.00954654	0.019268	0.0166016	-0.0223981	-0.0272091	-0.0474603	-0.0635824	-0.0607893	-0.0421682	-0.00693441	0.00719006	-0.0177176	-0.0669468	-0.0635106	-0.0549205	-0.0386813	-0.0412276	-0.0216808	-0.0309179	-0.0594859	-0.0890951	-0.104318	-0.159077	-0.231331	-0.215018	-0.112808	-0.0505761	-0.0396367	-0.038151	-0.0527053	-0.0647431	-0.109027	-0.168164	-0.148837	-0.119192	-0.132453
											-0.00404235	0.0187164	0.0125956	-0.010286	-0.00524109	0.0105503	-0.0126629	-0.0389219	-0.0466276	-0.0397678	-0.0487091	-0.0423482	-0.00758191	0.021246	-0.0126473	-0.0578313	-0.0934061	-0.075255	-0.0469865	-0.0503295	-0.0283429	-0.0397843	-0.065131	-0.072391	-0.0587986	-0.116135	-0.222077	-0.232546	-0.123592	-0.0464807	-0.037847	-0.0291582	-0.0364937	-0.054827	-0.0815094	-0.13139	-0.0851683	-0.081431	-0.111001
											-0.014696	-0.00366888	-0.0146316	-0.0217751	-0.0306731	-0.00732601	-0.0247447	-0.0485294	-0.0528804	-0.0221797	-0.021	-0.0359153	-0.00228115	-0.00469274	-0.0159486	-0.096381	-0.117032	-0.0671261	-0.0111287	-0.0224653	-0.0414392	-0.0633857	-0.0651265	-0.0487284	-0.0348844	-0.0901497	-0.154132	-0.182375	-0.107277	-0.0565712	-0.0416256	-0.0321825	-0.01505	-0.0309392	-0.079218	-0.0967679	-0.0623021	-0.0316893	-0.0753521
											-0.0101053	-0.0118913	-0.033502	-0.031331	-0.021659	-0.00593502	-0.0114376	-0.045738	-0.0324888	-0.021499	-0.00735581	-0.0371084	-0.0320215	-0.0355217	-0.0632716	-0.143182	-0.159085	-0.0821992	-0.0172681	0.0019225	-0.0222299	-0.0418166	-0.0485422	-0.00901408	-0.000447803	-0.0124627	-0.0573624	-0.0805171	-0.0536797	-0.04861	-0.0335385	-0.0204632	-0.0195918	-0.0318861	-0.0738899	-0.0943907	-0.0554026	-0.0585045	-0.047487
											-0.00624025	-0.00977348	-0.0113842	-0.0141364	-0.00607694	0.004662	-0.0133163	-0.0267731	-0.0642959	-0.0268573	-0.0163067	-0.0483947	-0.0512821	-0.0755977	-0.0635783	-0.128514	-0.191932	-0.125192	-0.0624736	-0.033396	-0.0222396	-0.0416704	-0.0253165	-0.0048647	0.0173442	0.0228571	0.000278552	-0.0100827	-0.029654	-0.0326948	-0.0324418	-0.0133818	0.0125819	-0.00509896	-0.0274539	-0.0496831	-0.0454229	-0.0596376	-0.066754
											-0.00770465	-0.00464295	0.0125998	0.00529363	0.00990228	0.00232454	-0.00971414	-0.04644	-0.0856683	-0.0808274	-0.0655547	-0.0814159	-0.0883415	-0.0727861	-0.0729291	-0.0876245	-0.17376	-0.174725	-0.119098	-0.0593482	-0.0526615	-0.0554974	-0.0573598	-0.00362108	0.0203468	0.0282632	0.0238013	-0.00505992	-0.0142971	-0.0447183	-0.0500711	-0.040599	-0.0392324	0.0044459	-0.0264083	-0.0325203	-0.0436019	-0.0771959	-0.103551
											-0.0253479	-0.00870225	0.0116892	0.0235763	0.0175967	0.00375059	-0.0265734	-0.0895765	-0.148118	-0.133401	-0.108298	-0.0758595	-0.0672553	-0.071733	-0.0653862	-0.083085	-0.117965	-0.17543	-0.139343	-0.0807829	-0.0707506	-0.0685714	-0.0635322	-0.0155208	0.00183908	0.0224453	0.0176486	0.00378586	-0.000769724	-0.0274821	-0.082417	-0.0827729	-0.0530442	-0.0217361	-0.0263264	-0.0324561	-0.0603956	-0.079459	-0.092844
											-0.0272494	-0.0119107	0.0195991	0.00956576	0.00477137	-0.0134403	-0.0586328	-0.134925	-0.184578	-0.138009	-0.0866499	-0.0564805	-0.0588684	-0.0846593	-0.0796986	-0.0915324	-0.126354	-0.131055	-0.112922	-0.0750219	-0.0643678	-0.0541139	-0.0594149	-0.0310078	-0.0130622	-0.00558239	0.00188778	-0.000597015	0.00156337	-0.0300469	-0.124675	-0.170909	-0.106667	-0.0410772	-0.0350565	-0.0410667	-0.0509634	-0.0975185	-0.0810834
											-0.0507343	-0.0279918	0.00523609	0.0138046	0.0079685	-0.00430218	-0.0526897	-0.133697	-0.19786	-0.133403	-0.10632	-0.0718881	-0.0401826	-0.0573793	-0.102363	-0.107065	-0.109887	-0.0977814	-0.102778	-0.0937553	-0.0828814	-0.0828739	-0.0851882	-0.0398417	-0.0292415	-0.0290733	-0.023549	-0.00752896	0.00200904	-0.0449348	-0.142735	-0.174315	-0.122244	-0.06793	-0.0343226	-0.0222424	-0.042974	-0.0711708	-0.0826907
											-0.0344086	-0.0179545	0.0261056	0.0432474	0.00436395	0.0145636	-0.0216359	-0.109461	-0.273229	-0.16298	-0.129849	-0.0956413	-0.0470122	-0.0562292	-0.0902095	-0.0997002	-0.0932749	-0.0635659	-0.0790574	-0.110685	-0.128753	-0.117785	-0.0891622	-0.0630684	-0.0589862	-0.0532982	-0.0482651	-0.0318825	-0.0235235	-0.0483048	-0.12667	-0.157347	-0.111628	-0.070288	-0.031543	-0.0366904	-0.0455593	-0.0785047	-0.0754594
											-0.0273764	-0.00884211	0.0170109	0.0288557	0.0251736	-0.0146341	-0.0472419	-0.163436	-0.314488	-0.231682	-0.136022	-0.0973227	-0.0746055	-0.0489744	-0.0520186	-0.0933438	-0.0752342	-0.0556217	-0.069614	-0.0860956	-0.135883	-0.12418	-0.102374	-0.0715514	-0.0777663	-0.0963819	-0.0801949	-0.0386527	-0.0266317	-0.0581208	-0.116112	-0.152107	-0.121683	-0.072561	-0.0570458	-0.0265831	-0.0459487	-0.0575651	-0.0592352
											-0.0241255	-0.0153926	0.000176796	0.0188988	0.0177778	-0.0331554	-0.065833	-0.152975	-0.358537	-0.223301	-0.135081	-0.0702842	-0.0461972	-0.0376102	-0.0581081	-0.0825319	-0.0824841	-0.0471211	-0.0457956	-0.0688981	-0.10554	-0.130359	-0.1	-0.0680128	-0.0599006	-0.115576	-0.0956821	-0.0431254	-0.0205294	-0.0421053	-0.083147	-0.112255	-0.0949576	-0.0827802	-0.0469751	-0.0390175	-0.0310333	-0.042729	-0.031728
										-0.0611647	-0.0312268	0.00405993	0.0169255	0.0255459	0.00639248	-0.0335958	-0.0841216	-0.129962	-0.262705	-0.219856	-0.105561	-0.0602935	-0.0345515	-0.032158	-0.0352856	-0.0443105	-0.0553323	-0.0405604	-0.0277228	-0.052459	-0.110187	-0.17328	-0.129817	-0.0709626	-0.0712009	-0.0787753	-0.0725753	-0.0434562	-0.0129101	-0.0218732	-0.0454418	-0.0731096	-0.0635193	-0.071251	-0.0533933	-0.0375087	-0.034649	-0.0185781	-0.0197531
											-0.0158659	0.0076087	0.0160602	0.0194529	0.0120796	-0.0438718	-0.0873857	-0.13159	-0.182381	-0.205428	-0.118563	-0.0605505	-0.0461593	-0.0601956	-0.0299039	-0.0428356	-0.035503	-0.0283629	-0.0234492	-0.0452265	-0.100392	-0.176832	-0.138061	-0.0939163	-0.0512127	-0.0669618	-0.0393541	-0.0292456	-0.018562	-0.00990099	-0.0199327	-0.0434417	-0.0699913	-0.112045	-0.0785714	-0.0383754	-0.014098	-0.0256021	-0.0242944
											-0.0387933	-0.00973783	0.00999386	0.0189169	-0.00223776	-0.0374073	-0.096783	-0.19568	-0.254706	-0.238095	-0.114704	-0.0448263	-0.0194747	-0.0363384	-0.068924	-0.0620545	-0.053922	-0.0571648	-0.0505917	-0.0478605	-0.101865	-0.175151	-0.19299	-0.105429	-0.0471609	-0.0242182	-0.0330212	-0.00444009	-0.0073754	-0.00958224	-0.0369107	-0.051989	-0.0736301	-0.0945652	-0.0663128	-0.0341398	-0.0156566	-0.0190476	-0.0534892
											-0.0326284	-0.00646791	0.0107081	0.0353053	0.0155461	-0.038488	-0.0854119	-0.203158	-0.297257	-0.186833	-0.116342	-0.0490975	-0.0288673	-0.0368026	-0.0664305	-0.0903872	-0.0618968	-0.0521015	-0.049189	-0.0624736	-0.109948	-0.200137	-0.195258	-0.0732974	-0.0337504	-0.0283	-0.0240948	-0.0238994	-0.0174598	-0.0222659	-0.0442456	-0.071865	-0.0682667	-0.0652506	-0.054366	-0.0270625	-0.0509485	-0.0670927	-0.0846473
											-0.0328598	-0.00161984	0.0175309	0.0329683	0.026412	-0.0127303	-0.0682146	-0.15927	-0.259699	-0.234852	-0.148837	-0.0944828	-0.0617605	-0.0649199	-0.102362	-0.121764	-0.082149	-0.0657534	-0.060863	-0.0791745	-0.144474	-0.175503	-0.16	-0.0871985	-0.0439433	-0.0216553	-0.0095882	-0.0288334	-0.0357073	-0.0541063	-0.0885714	-0.0997716	-0.0595068	-0.0517468	-0.0502218	-0.0418959	-0.0422621	-0.0883312	-0.0849236
											-0.0191315	0.009547	0.0147154	0.0252057	0.0130399	0.00768233	-0.0675841	-0.14314	-0.212468	-0.234925	-0.201489	-0.110974	-0.0813667	-0.0911598	-0.0954817	-0.140226	-0.108231	-0.0795654	-0.0965839	-0.10553	-0.149128	-0.164472	-0.153618	-0.106168	-0.0536443	-0.0353795	-0.0387059	-0.0246411	-0.0218684	-0.0523077	-0.111482	-0.121395	-0.0594473	-0.0373471	-0.0199813	-0.0283887	-0.0802538	-0.0790213	-0.0905901
											-0.0275543	-0.000197385	0.0171056	0.018728	0.011431	0.00638452	-0.0336063	-0.109378	-0.12006	-0.164091	-0.161074	-0.0910737	-0.0631985	-0.119471	-0.114548	-0.152866	-0.163202	-0.115531	-0.0694136	-0.0949458	-0.151089	-0.208134	-0.16385	-0.112057	-0.0716636	-0.0477852	-0.0510638	-0.0136935	-0.0136077	-0.0576475	-0.107758	-0.127701	-0.0994648	-0.0392685	-0.0299217	-0.0198555	-0.0618067	-0.101196	-0.0576773
											-0.0206298	-0.00440945	0.0102041	0.0224984	0.0175597	0.000183192	-0.019702	-0.0778534	-0.106642	-0.119426	-0.118982	-0.0898952	-0.0710238	-0.0936968	-0.138298	-0.141124	-0.137538	-0.111365	-0.096861	-0.077751	-0.129908	-0.178344	-0.144332	-0.079591	-0.0424417	-0.0271145	-0.0292546	-0.00707044	-0.0108446	-0.0259332	-0.114177	-0.116902	-0.0782132	-0.0355372	-0.0148994	-0.0194332	-0.0434389	-0.0806809	-0.0347039
											0.00359147	-0.00631525	-0.0015988	0.00672116	0.0139453	0.0175605	-0.0117452	-0.04982	-0.0859732	-0.0886025	-0.0837913	-0.060961	-0.050595	-0.0550607	-0.0947113	-0.1325	-0.115931	-0.0843026	-0.0681182	-0.0477907	-0.058594	-0.100339	-0.0839937	-0.0378307	-0.0122841	-0.016521	-0.0104843	-0.0221146	-0.008	-0.023379	-0.0624585	-0.0810619	-0.0545596	-0.0317048	-0.0219967	-0.0244953	-0.0581431	-0.0708018	-0.0486787
											-0.0174393	-0.0143766	-0.0130691	-0.00746156	0.0100395	-0.000917431	-0.000638298	-0.0368098	-0.0859945	-0.0749086	-0.0462318	-0.0523696	-0.0280156	-0.0216147	-0.0631493	-0.107204	-0.119758	-0.0753052	-0.0341001	-0.0454516	-0.0433311	-0.0591578	-0.060631	-0.0224841	-0.0105024	0.00363453	-0.0168786	-0.0256145	-0.0260499	-0.0192308	-0.0315005	-0.0432595	-0.0212634	-0.0211096	-0.0334484	-0.0608558	-0.0667206	-0.0560122	-0.030221
											-0.00685714	-0.012019	-0.0107706	-0.00972259	-0.0160528	-0.0119518	-0.0173913	-0.024699	-0.0701001	-0.0662069	-0.0373969	-0.0225185	-0.0273299	-0.019616	-0.0291913	-0.0796056	-0.100922	-0.0543326	-0.0204327	-0.0211151	-0.0226017	-0.0426316	-0.0404598	-0.0236326	-0.00391349	0.00674603	-0.0195303	-0.0435218	-0.0591773	-0.0489046	-0.0341835	-0.0112606	-0.0105865	-0.004407	-0.0673583	-0.093578	-0.0576	-0.0325366	-0.0326421
											-0.00593047	-0.00586007	0.00284264	0.00577766	-0.0027942	-0.0205936	-0.0201814	-0.0491251	-0.0627803	-0.0469347	-0.0292875	-0.0248637	0.000614597	-0.0117962	-0.0115771	-0.0481248	-0.0742857	-0.0618301	-0.00843976	-0.00341966	-0.012212	-0.0205388	-0.0341969	-0.0303674	-0.0279661	-0.0246016	-0.0389105	-0.0608205	-0.053918	-0.0482502	-0.0516129	-0.022062	-0.0191376	-0.0332998	-0.0861766	-0.108428	-0.0563951	-0.0359613	-0.0427894
											0.00126482	0.000797607	0.0170974	0.00445952	-0.0126542	-0.020192	-0.0348761	-0.0582026	-0.0725529	-0.0484931	-0.0323944	-0.0287706	-0.00319282	0.00650577	-0.00677775	-0.0201613	-0.0424699	-0.0639653	-0.0206354	-0.00130354	-0.00246407	-0.0339394	-0.0526035	-0.0587058	-0.0419916	-0.0453382	-0.046625	-0.0549296	-0.0664128	-0.0706408	-0.0596134	-0.0493095	-0.0440154	-0.0362997	-0.0748599	-0.111249	-0.0456206	-0.0392237	-0.0346035
											-0.0136535	0.00858283	0.0173472	0.0110871	-0.00221161	-0.0135517	-0.0472431	-0.0808989	-0.117228	-0.0725222	-0.0217391	-0.0263423	0.00020025	0.0127434	0.00603286	-0.01578	-0.0377151	-0.0527349	-0.0344227	-0.00187398	-0.00650076	-0.0384731	-0.0849421	-0.0749806	-0.0562193	-0.0482206	-0.0570823	-0.0703525	-0.0661952	-0.0551365	-0.0661429	-0.0713356	-0.0666169	-0.0432099	-0.0746709	-0.0854962	-0.0550769	-0.0481469	-0.0504555
											-0.025952	-0.00337469	0.0164706	0.0196876	-0.0109986	-0.00673401	-0.0314683	-0.0897959	-0.140152	-0.110718	-0.05623	-0.0219868	-0.0143311	0.00587002	0.00578581	-0.0263709	-0.0473475	-0.0543066	-0.031563	-0.0167417	-0.0221819	-0.041672	-0.0900344	-0.100765	-0.066063	-0.0545517	-0.0624908	-0.0783176	-0.0436545	-0.0257765	-0.0644043	-0.102564	-0.09375	-0.0810045	-0.0685714	-0.0812398	-0.0664567	-0.0545455	-0.0584026
											-0.0325203	-0.00447041	0.01359	0.0179526	0.00305708	-0.00323015	-0.031022	-0.0789684	-0.107943	-0.100738	-0.0540022	-0.0200274	-0.0354789	-0.00373832	-0.0124169	-0.0379197	-0.0721607	-0.0559174	-0.0482058	-0.024051	-0.0186156	-0.0244353	-0.0620489	-0.112343	-0.0477214	-0.026321	-0.0582985	-0.079287	-0.0439342	-0.0170691	-0.0600423	-0.129378	-0.117185	-0.0780016	-0.054102	-0.0610254	-0.0841545	-0.0719829	-0.0726696
											-0.0286267	-0.00622959	0.00557424	0.0251667	0.00875114	-0.000655201	-0.0196366	-0.0524489	-0.0783838	-0.0913969	-0.0601404	-0.0420305	-0.0282201	-0.0156911	-0.0230144	-0.0388125	-0.0879814	-0.0886607	-0.0567828	-0.0205496	-0.0367981	-0.0551816	-0.0613003	-0.0596273	-0.030136	-0.013437	-0.00752758	-0.0561499	-0.06095	-0.0423559	-0.073607	-0.109041	-0.127221	-0.0790812	-0.0542324	-0.0718503	-0.0823858	-0.0781445	-0.0753982
												-0.0200793	0.00651653	0.0119228	0.0184108	0.00884211	-0.0063376	-0.0276065	-0.0895579	-0.12002	-0.084012	-0.0607595	-0.0453288	-0.039431	-0.0299969	-0.0475219	-0.0944518	-0.118635	-0.0438657	-0.0269099	-0.0261543	-0.0437542	-0.0661209	-0.0632513	-0.0371249	-0.00249929	-0.011562	-0.0435522	-0.089534	-0.0668999	-0.0780858	-0.0900662	-0.0891466	-0.0592819	-0.0507985	-0.0791599	-0.0731183	-0.0466325	-0.0469629
												-0.0131327	-0.00431056	0.0193289	0.0139524	0.000813628	-0.00260124	-0.0355679	-0.0881512	-0.122063	-0.0752194	-0.0445421	-0.0578892	-0.0401415	-0.0336092	-0.0407661	-0.0653457	-0.0767028	-0.0594806	-0.0270694	-0.0240671	-0.0440416	-0.0535943	-0.0425152	-0.0291419	-0.0056042	-0.0149959	-0.0319189	-0.0589442	-0.0558634	-0.0418453	-0.0730724	-0.0788871	-0.0852033	-0.0730341	-0.0583846	-0.0406368	-0.0249754	-0.0311188
												-0.00129206	0.00060423	0.0208038	0.0144397	0.00608126	0.00931025	-0.00937805	-0.0602151	-0.0888486	-0.049653	-0.0370296	-0.0455137	-0.0226968	-0.0235644	-0.0505979	-0.0515856	-0.0984916	-0.0482916	-0.0342246	-0.023651	-0.0387909	-0.0345164	-0.0521477	-0.0383866	-0.0276738	-0.00118378	-0.0396494	-0.0386913	-0.0501198	-0.053279	-0.0720748	-0.0810168	-0.0881633	-0.0753453	-0.0758264	-0.0319778	-0.0154044	-0.0287958
												-0.0046001	0.00754904	0.011963	0.010102	0.00439791	0.00281538	-0.0290332	-0.0698538	-0.0951513	-0.0683146	-0.0422056	-0.044794	-0.0218224	-0.0311516	-0.0518385	-0.071124	-0.0947837	-0.0732801	-0.0423268	-0.0155319	-0.0385248	-0.0665726	-0.0731029	-0.0457061	-0.0199475	-0.021955	-0.0219398	-0.0451268	-0.0430252	-0.0412454	-0.0428266	-0.0833467	-0.0773481	-0.0716275	-0.0832479	-0.0654731	-0.0330688	-0.0384021
												0.00431877	0.0232558	0.0231911	0.0161768	0.0103022	0.000932945	-0.029153	-0.0675731	-0.113821	-0.0930233	-0.0787413	-0.0588846	-0.0478491	-0.046661	-0.0526445	-0.107848	-0.126388	-0.0911278	-0.0454127	-0.0289024	-0.0345499	-0.0679719	-0.0944297	-0.0679216	-0.0269606	-0.0213365	-0.0370999	-0.0453527	-0.0460131	-0.0486815	-0.0802095	-0.07126	-0.0564569	-0.0433018	-0.060961	-0.0465043	-0.0505002	-0.0283963
												-0.0056917	0.00818268	0.0270139	0.0343168	0.0199005	-0.0139616	-0.0280386	-0.0644641	-0.118134	-0.11474	-0.092549	-0.0689047	-0.0588563	-0.0625911	-0.0563833	-0.100792	-0.134763	-0.134794	-0.0738579	-0.0546364	-0.0592502	-0.0725904	-0.0996862	-0.0702576	-0.0347271	-0.00837321	-0.0212966	-0.0380575	-0.0271807	-0.0354913	-0.0558422	-0.0693939	-0.0535897	-0.0433375	-0.050785	-0.0639127	-0.0584109	-0.0289301
												-0.00609653	0.0110626	0.0214286	0.0144144	0.0205374	-0.00805442	-0.0393485	-0.0726078	-0.135104	-0.150411	-0.10768	-0.0910131	-0.0688226	-0.0468925	-0.0627169	-0.087927	-0.113635	-0.139972	-0.0946657	-0.049152	-0.088102	-0.0962963	-0.103868	-0.0819479	-0.0324004	-0.0272046	-0.0243336	-0.0312583	-0.039068	-0.0370227	-0.04203	-0.0674699	-0.0477944	-0.0435136	-0.0309191	-0.0368385	-0.0519588	-0.0380833
													-0.00818084	0.00391581	0.0261631	0.0106471	-0.0014862	-0.0410193	-0.0758266	-0.131794	-0.123019	-0.129599	-0.0964367	-0.0865662	-0.0517119	-0.0590476	-0.0798331	-0.0971724	-0.113214	-0.0625244	-0.0538362	-0.0491251	-0.0764858	-0.116876	-0.0935599	-0.0589986	-0.0266335	-0.0378683	-0.0266223	-0.0461103	-0.0304257	-0.0375786	-0.0579835	-0.0603059	-0.0406647	-0.0484925	-0.0347145	-0.0464534	-0.0400135
													-0.0116324	0	0.0139821	0.00426004	-0.00430218	-0.0204947	-0.0672414	-0.0902027	-0.148846	-0.128348	-0.104173	-0.0763474	-0.050237	-0.0424132	-0.0672365	-0.0902429	-0.0944345	-0.0696833	-0.0368876	-0.0245125	-0.0468237	-0.0745205	-0.0860917	-0.0462976	-0.0420202	-0.0467675	-0.0554511	-0.0574436	-0.0615623	-0.0508221	-0.0419178	-0.0415056	-0.0364378	-0.0368046	-0.0606816	-0.0491543	-0.0424589
													-0.0151467	0.0108909	0.0140477	0.00677346	-0.016087	-0.0341057	-0.0657949	-0.0909552	-0.159375	-0.164228	-0.104843	-0.0686515	-0.0510479	-0.0326433	-0.0387618	-0.0404238	-0.0447972	-0.030807	-0.00834174	-0.0111011	-0.0161543	-0.0513167	-0.0683358	-0.0686556	-0.0487337	-0.0476706	-0.0588322	-0.0587706	-0.0474164	-0.01688	-0.0268677	-0.0478883	-0.0380952	-0.0381895	-0.0496235	-0.0371846	-0.0296296
													-0.00308285	0.0188616	0.0110429	0.00587319	-0.0137897	-0.0338154	-0.0653166	-0.0998815	-0.152629	-0.171342	-0.112	-0.0673477	-0.0246994	-0.00606061	0.0200198	0.0157956	0.0356622	0.0257255	0.0376934	0.0502604	0.0301583	-0.0105432	-0.0636923	-0.0693816	-0.033244	-0.0195785	-0.0644068	-0.0550657	-0.0347227	-0.0247246	-0.0238111	-0.0475248	-0.0450265	-0.042328	-0.0384468	-0.0470122	-0.0278068
													-0.00022818	0.0210972	0.0161929	0.0164775	0.00164534	-0.0270417	-0.0531383	-0.0787925	-0.111871	-0.119963	-0.100832	-0.0625564	-0.0195258	0.0348063	0.0770108	0.0944904	0.103206	0.106248	0.106667	0.099968	0.0625882	0.0215814	-0.0287729	-0.054778	-0.0418027	-0.0153202	-0.0407876	-0.050774	-0.0264348	-0.0226415	-0.0176417	-0.0416233	-0.0337753	-0.0345879	-0.0284401	-0.044984	-0.037896
														0.00891418	0.00552954	0.00675961	-0.00637317	-0.00535549	-0.042941	-0.052628	-0.0840701	-0.0912573	-0.0634388	-0.0325158	0.0199344	0.0761203	0.129614	0.170103	0.189315	0.199083	0.204864	0.158055	0.108805	0.0684825	0.021767	-0.0281709	-0.036493	-0.0139893	-0.0242119	-0.0397163	-0.0564671	-0.0191958	-0.004	-0.0140442	-0.0287442	-0.0252366	-0.0417106	-0.0272784	-0.0319011
														0.00937188	0.0073724	-0.00380458	-0.0121461	-0.0112963	-0.0261172	-0.0579786	-0.063113	-0.0618557	-0.0485496	-0.000546822	0.0708273	0.128435	0.16174	0.21965	0.251704	0.272618	0.272401	0.205476	0.161632	0.107173	0.0548762	-0.0199243	-0.0232037	-0.0342563	-0.0280564	-0.0211052	-0.0274653	-0.0052459	-0.00220723	-0.00664537	-0.0479812	-0.0500865	-0.0222291	-0.0325762	-0.0430985
														0.0078129	-0.000932184	-0.0110751	-0.0101089	-0.016592	-0.034762	-0.030801	-0.0497593	-0.0493573	-0.0495453	0.000613497	0.0921612	0.15229	0.213545	0.249061	0.305145	0.349208	0.330655	0.281786	0.197655	0.141744	0.0846038	0.0171137	-0.0175357	-0.0217093	-0.0319236	-0.0323851	-0.00770416	-0.0128891	0.00435061	-0.00269088	-0.0283871	-0.0460127	-0.0377545	-0.0432232	-0.0362919
														-0.00724088	-0.00766046	-0.0137833	-0.0165407	-0.0176287	-0.0368392	-0.0472203	-0.030062	-0.0432432	-0.041386	0.00640285	0.093638	0.189192	0.225245	0.275708	0.366011	0.411722	0.413883	0.350066	0.281358	0.219778	0.122243	0.0543396	-0.00341993	-0.00614007	-0.0231261	-0.044919	-0.0359013	-0.0200913	-0.00264123	-0.0198441	-0.0270848	-0.0386051	-0.0451527	-0.0317716	-0.0418733
														-0.0242716	-0.0196739	-0.0286252	-0.0197867	-0.018434	-0.0238581	-0.0177334	-0.0164184	-0.00666667	-0.00303318	0.0288098	0.0870748	0.199877	0.259177	0.359626	0.432815	0.504625	0.515657	0.400135	0.305896	0.209153	0.127183	0.0480389	-0.00760512	-0.0143915	-0.0178004	-0.0172888	-0.0246154	-0.000303605	-0.00308447	0.0048227	-0.0183406	-0.0530764	-0.0675362	-0.0575777	-0.033638
															0.00116902	0.00685812	-0.0177666	-0.0209923	-0.0265072	-0.0163666	-0.00587875	-0.00649446	0.00627322	0.046884	0.119168	0.185653	0.266593	0.33311	0.475903	0.608341	0.66975	0.500882	0.371699	0.261827	0.188378	0.119143	0.0379085	-0.0204815	-0.00946266	-0.0239167	-0.0376575	-0.024739	0.0021875	0.0151829	-0.014876	-0.0224184	-0.0444444	-0.0496186	-0.0384377
															0.00095057	-0.00343137	-0.0189769	-0.0157459	-0.0186718	-0.00374026	-0.00500596	0.0248337	0.0419661	0.0421402	0.123053	0.190938	0.262475	0.390112	0.527066	0.651525	0.774937	0.64306	0.430472	0.295344	0.198896	0.12456	0.0486589	-0.0162615	-0.0364985	-0.0488998	-0.0397053	-0.0413307	-0.010984	0.0119783	0.0105027	-0.00732203	-0.0461592	-0.0436219	-0.0556732
															-0.0133163	-0.0157171	-0.0257687	-0.0232923	-0.0301698	-0.00592123	0.00484995	0.0215488	0.0316659	0.0548986	0.0988061	0.175824	0.274687	0.38513	0.524974	0.720035	0.805911	0.691416	0.482645	0.292748	0.216075	0.145929	0.0646465	-0.008	-0.0483766	-0.0560966	-0.0445792	-0.0362411	-0.0157542	0.0203272	0.0122137	-0.00330124	-0.0461647	-0.0552094	-0.0403604
															-0.0176101	-0.0202166	-0.0293279	-0.0305494	-0.0277737	-0.0133094	0.0123853	0.0294601	0.0388112	0.0527359	0.103716	0.170539	0.25505	0.378306	0.490125	0.613429	0.754717	0.803978	0.623232	0.387853	0.28083	0.171027	0.0806622	-0.0022187	-0.0614317	-0.0806151	-0.0733652	-0.0363227	-0.0401294	-0.0101066	0.0223053	-0.0024974	-0.0535486	-0.0742938	-0.0579151
																-0.0229449	-0.0452867	-0.0243503	-0.0257586	-0.00201511	0.0169773	0.0684406	0.0685532	0.0887015	0.125598	0.181818	0.291843	0.385166	0.486321	0.634941	0.748232	0.835485	0.700173	0.487993	0.272818	0.179845	0.0662925	-0.00732064	-0.0555641	-0.0827802	-0.0792793	-0.0605921	-0.0313539	0.0148936	0.00994671	0.0117446	-0.0357792	-0.082126	-0.0779259
																-0.0354934	-0.0569038	-0.050911	-0.0299267	-0.00466413	0.0163312	0.039576	0.0614505	0.0704832	0.0827719	0.138903	0.255755	0.341686	0.471935	0.614246	0.722718	0.822384	0.717097	0.564415	0.332984	0.174057	0.0689608	-0.00322472	-0.0622512	-0.0815419	-0.0904483	-0.0653407	-0.0500818	-0.0183908	0.017945	0.0158169	-0.0126649	-0.0547222	-0.0847811
																-0.050373	-0.0547914	-0.0521739	-0.0324056	-0.0103457	0.00365401	0.0481688	0.0533137	0.0706379	0.076386	0.143251	0.24186	0.37654	0.523896	0.639531	0.733219	0.8064	0.742678	0.542544	0.310815	0.164452	0.04871	-0.0106667	-0.0581516	-0.0785394	-0.0522894	-0.0218928	-0.0379923	0.00708249	0.0113063	0.016613	-0.036983	-0.0712927	-0.0691557
																	-0.0568343	-0.0599483	-0.0319187	-0.0133138	0.000215169	0.0310635	0.0418572	0.0445483	0.0923361	0.162162	0.288174	0.387387	0.531218	0.67878	0.747114	0.901987	0.73024	0.526269	0.314194	0.166139	0.0684932	-0.00883368	-0.0646154	-0.0761111	-0.0757777	-0.028919	0.0141489	0.0192841	0.0222834	0.00723618	-0.0243752	-0.0607387	-0.0783311
																	-0.0740291	-0.056711	-0.0429719	-0.0123845	0.00937102	0.0362069	0.0413879	0.0835216	0.0894915	0.162963	0.265081	0.430613	0.540774	0.665794	0.735161	0.844333	0.704296	0.531626	0.32532	0.180955	0.0575087	-0.00751644	-0.0623521	-0.0847227	-0.0519742	-0.0155935	0.0342541	0.0399255	0.0276923	0.0266052	0.00136101	-0.0638199	-0.0696817
																	-0.0742058	-0.0645488	-0.0453701	-0.0209533	0.0045966	0.0238404	0.0420303	0.0576154	0.0901365	0.146244	0.28907	0.451183	0.562203	0.642084	0.747032	0.804726	0.793832	0.573221	0.339737	0.161474	0.0664716	0.00461165	-0.0402164	-0.0734893	-0.0528833	-0.00998613	0.0270544	0.0481894	0.033675	0.0319895	0.00157791	-0.0496534	-0.0790569
																		-0.0720402	-0.0563592	-0.0308208	-0.00662484	0.0197586	0.0378432	0.051676	0.0630588	0.16893	0.322335	0.502724	0.633823	0.708552	0.794143	0.763727	0.751789	0.537813	0.312016	0.158373	0.0572203	0.0063854	-0.0332103	-0.0644406	-0.0337333	0.00751174	0.0471083	0.0595829	0.0450228	0.00681093	-0.0185982	-0.045868	-0.0676745
																		-0.0763951	-0.0780264	-0.0476534	-0.01947	0.0123226	0.029404	0.0657728	0.0923318	0.151597	0.315907	0.560899	0.652653	0.715789	0.750719	0.782339	0.707782	0.556583	0.326911	0.152088	0.071176	-0.00582796	-0.0285372	-0.055643	-0.0262204	0.00830054	0.0675025	0.0674185	0.0537375	0.0214261	-0.0444602	-0.047512	-0.0473441
																		-0.0966234	-0.08671	-0.0546835	-0.0210927	0.0235937	0.0526529	0.0718924	0.104446	0.203518	0.37331	0.605098	0.77309	0.74925	0.743193	0.740787	0.669091	0.507347	0.340198	0.154873	0.0477098	-0.00455362	-0.0512019	-0.0676533	-0.0553207	0.0103602	0.0585639	0.0646568	0.061089	0.00232727	-0.065699	-0.0693406	-0.0534962
																			-0.0796537	-0.0376497	0.00315504	0.0354767	0.0633359	0.110047	0.120817	0.227757	0.369782	0.602164	0.787111	0.849047	0.808311	0.757109	0.62429	0.503038	0.33163	0.161041	0.0550114	0.00048529	-0.0379342	-0.0699215	-0.0570983	-0.0135369	0.0399851	0.0687457	0.0485255	0.0177652	-0.0339568	-0.0982563	-0.0706817
																			-0.0691892	-0.0271292	0.0035112	0.0437701	0.0786657	0.111082	0.127933	0.221017	0.381748	0.601895	0.850943	0.955387	0.913338	0.780656	0.679388	0.490628	0.317053	0.166754	0.0539297	0.00613388	-0.042823	-0.0510638	-0.0625048	-0.0178978	0.0199915	0.0523883	0.043002	0.00528926	-0.0456893	-0.0958914	-0.0918592
																			-0.0571597	-0.0304052	0.0117038	0.0296627	0.0652912	0.0973545	0.124342	0.205854	0.392367	0.584643	0.882955	0.91904	0.998854	0.811253	0.671267	0.518173	0.300673	0.151316	0.0447449	0.0134737	-0.0183539	-0.0421865	-0.0284007	-0.0102441	0.0169851	0.0405214	0.0295658	-0.00589023	-0.0441081	-0.0930233	-0.0817311
																				-0.0248215	0.00516248	0.0294273	0.0674316	0.0882308	0.125247	0.169326	0.327699	0.565937	0.784418	0.888215	0.935849	0.827729	0.651619	0.539916	0.339475	0.159033	0.0366723	0.00423001	-0.0222703	-0.0255397	-0.0175498	-0.0127135	0.0292763	0.00924499	0.0115214	-0.0129387	-0.0487029	-0.0864944	-0.0660475
																				-0.026441	0.00371661	0.0399281	0.0629172	0.0905583	0.115079	0.171967	0.312854	0.496831	0.81079	0.862285	0.902419	0.804768	0.698754	0.514472	0.335792	0.149614	0.0261988	-0.0447977	-0.0416247	-0.0272197	-0.023913	-0.0166989	0.0151223	0.0095121	0.00552396	-0.0256841	-0.049952	-0.0684721	-0.0536193
																					-0.0225575	0.0290087	0.0534588	0.0782936	0.136703	0.182377	0.261041	0.434259	0.678734	0.809021	0.849379	0.822524	0.685905	0.5287	0.387989	0.169301	0.0206409	-0.05121	-0.0607487	-0.0443564	-0.0287918	0.0118268	0.0296296	0.0107157	0.00960384	-0.0432853	-0.0557201	-0.0498569	-0.0733624
																					-0.00700986	0.0255034	0.0608758	0.108657	0.134387	0.182776	0.287496	0.464526	0.639148	0.834812	0.826852	0.823784	0.65435	0.535044	0.351324	0.204087	0.0467131	-0.025406	-0.0841317	-0.070282	-0.0289336	0.00968188	0.0379919	0.0324596	0.00164474	-0.0170797	-0.0313619	-0.0595799	-0.0737239
																					-0.0141795	0.024194	0.066164	0.108738	0.141283	0.204667	0.297218	0.435253	0.619487	0.775468	0.812656	0.764915	0.666393	0.565439	0.420922	0.225099	0.0710007	-0.0407273	-0.0832024	-0.0804805	-0.0335106	-0.0320675	0.0267679	0.0390684	0.0175595	-0.000566974	-0.0275588	-0.0552615	-0.0831655
																						0.029217	0.0804057	0.122314	0.16665	0.239199	0.328843	0.494269	0.647921	0.762849	0.825548	0.810552	0.6799	0.554298	0.37391	0.21578	0.0836535	-0.0334705	-0.0697494	-0.0743006	-0.0282353	-0.00859907	0.018058	0.0218006	0.014477	0.01873	-0.0270399	-0.0631775	-0.0680621
																						0.0207792	0.0622637	0.103886	0.14556	0.209353	0.304695	0.419664	0.579557	0.786702	0.88156	0.82118	0.721655	0.562304	0.373995	0.235265	0.0758088	-0.00275172	-0.0604972	-0.0806572	-0.0618607	-0.037144	-0.00785455	0.0165088	0.035667	-0.0014733	-0.0226891	-0.0532488	-0.058036
																							0.0535117	0.108586	0.160197	0.215743	0.287906	0.45745	0.614609	0.877746	0.989048	0.890345	0.759316	0.561645	0.327284	0.170852	0.0578035	-0.0135438	-0.0667762	-0.0877971	-0.077551	-0.0437748	-0.00812325	0.0182127	0.00426894	-0.016613	-0.0583363	-0.058346	-0.0589779
																							0.0265444	0.0830348	0.153028	0.201184	0.280256	0.437309	0.597503	0.821463	0.962449	1.01775	0.893333	0.594699	0.356686	0.174069	0.0550449	-0.0146018	-0.0626415	-0.0687012	-0.0557624	-0.024014	0.01141	0.00409338	-0.00653177	-0.0298851	-0.047533	-0.0653008	-0.0574096
																								0.0701417	0.122378	0.197528	0.274297	0.395292	0.529506	0.703553	0.928679	1.02343	0.856388	0.60274	0.35304	0.182216	0.0680581	-0.0164731	-0.0549261	-0.0624075	-0.0277889	0.00533164	0.0182844	0.0157796	-0.00354344	-0.0159352	-0.030563	-0.0655602	-0.0682368
																								0.0713237	0.149358	0.218927	0.314845	0.441496	0.567095	0.705962	0.806255	0.94456	0.808859	0.64782	0.316997	0.130642	0.0127303	-0.028981	-0.0526564	-0.0484848	0.0109732	0.0246396	0.0227425	0.00254327	-0.00775892	-0.0137171	-0.0387787	-0.0576653	-0.0645856
																								0.0509091	0.110859	0.199753	0.29352	0.403911	0.508401	0.593784	0.742057	0.83608	0.858162	0.682538	0.382622	0.196433	0.0462054	-0.0253896	-0.0506127	-0.0497724	-0.0145362	0.0234546	0.0250191	0.0124583	-0.00469775	0.00609653	-0.0196248	-0.057429	-0.0884528
																									0.130501	0.237264	0.286249	0.397651	0.497969	0.622021	0.681127	0.759562	0.716167	0.590476	0.380559	0.14469	0.019843	-0.0337156	-0.0536726	-0.0258138	0.0149955	0.0376471	0.0387417	0.00826052	-0.0155132	-0.00890919	-0.0091697	-0.047777	-0.0675646
																									0.118864	0.190654	0.279408	0.377018	0.461546	0.553194	0.644277	0.723217	0.718849	0.590774	0.43282	0.222967	0.0370318	-0.0293737	-0.0574118	-0.0281328	0.00839077	0.0448241	0.0436116	0.0100738	-0.0151991	-0.0246492	-0.0257212	-0.0406822	-0.0382924
																										0.184699	0.27432	0.369039	0.467187	0.528276	0.607656	0.661032	0.676652	0.61167	0.478604	0.256097	0.0778468	-0.0463032	-0.0654407	-0.0305038	0.0117336	0.0424595	0.0471375	0.0101361	-0.0266775	-0.0536949	-0.0380357	-0.0309524	-0.0352591
																											0.300667	0.382214	0.448102	0.511659	0.615756	0.604836	0.65553	0.540961	0.438516	0.23004	0.0284153	-0.0451827	-0.0814147	-0.0396789	-0.00553097	0.0188295	0.0466795	0.0162896	-0.00771704	-0.06298	-0.0627157	-0.0478161	-0.0349197
																											0.331521	0.381557	0.449331	0.505439	0.539086	0.582097	0.532882	0.512318	0.404968	0.25034	0.0632613	-0.067033	-0.0812387	-0.0541679	-0.025445	0.0269579	0.0414616	0.0550701	0.00342319	-0.0669767	-0.109831	-0.0872835	-0.0563919
																												0.400332	0.424274	0.479963	0.503451	0.495793	0.491398	0.461606	0.380277	0.27491	0.0723404	-0.0574703	-0.0803395	-0.0557387	-0.0313539	0.0137039	0.0541547	0.0709045	0.015002	-0.0689068	-0.159687	-0.119658	-0.0713012
																												0.379665	0.433258	0.460338	0.466608	0.493655	0.456975	0.464642	0.366358	0.249636	0.0864	-0.0476735	-0.0872891	-0.0746022	-0.0335435	0.0294683	0.0674919	0.0847989	0.0396644	-0.0608295	-0.166616	-0.124431	-0.071218
																													0.423992	0.440347	0.456407	0.449105	0.469723	0.447554	0.368037	0.263005	0.101215	-0.035816	-0.093669	-0.0848857	-0.0431309	-0.00079602	0.0453956	0.0699439	0.0520621	0.00172265	-0.114721	-0.115901	-0.096
																													0.411351	0.438295	0.428735	0.482117	0.4608	0.437628	0.374087	0.244984	0.100835	-0.00262774	-0.084368	-0.102956	-0.0697987	-0.0233728	0.0234402	0.1	0.0792051	0.0134323	-0.064311	-0.110983	-0.10926
																														0.461563	0.498221	0.50318	0.453062	0.418327	0.311663	0.224557	0.124775	-0.000543663	-0.0834808	-0.11625	-0.0927258	-0.0351648	0.0172222	0.0904865	0.0878323	0.0238113	-0.0343042	-0.103404	-0.0884288
																														0.512349	0.504927	0.498385	0.482195	0.414544	0.357933	0.256962	0.151172	0.0557845	-0.036108	-0.111056	-0.121432	-0.0871917	-0.0066426	0.0529785	0.0706758	0.0355617	0.0106352	-0.0341193	-0.0682126
																															0.52581	0.506724	0.483042	0.385149	0.319125	0.245357	0.147885	0.0519389	-0.0243832	-0.0991763	-0.105592	-0.073141	-0.0412737	0.00517898	0.0677098	0.0455026	0.0354154	-0.0150943	-0.0679918
																																0.544509	0.481046	0.401868	0.356402	0.254268	0.18715	0.101908	0.0259955	-0.0520325	-0.114518	-0.121233	-0.0929577	-0.0229391	0.0565926	0.0525983	0.054072	0.0135071	-0.0496978
																																0.506652	0.484531	0.431292	0.342454	0.267553	0.211708	0.13227	0.0338231	-0.0336691	-0.120812	-0.137366	-0.141516	-0.0348152	0.0337054	0.0642336	0.0562416	-0.00248728	-0.0735506
																																	0.469314	0.391986	0.327126	0.26438	0.217208	0.123644	0.0309616	-0.0379961	-0.113949	-0.150264	-0.138378	-0.079103	0.00368239	0.0475662	0.0238806	-0.0123571	-0.0534641
																																		0.411642	0.341877	0.264345	0.204475	0.122247	0.0542786	-0.0234075	-0.0728889	-0.143888	-0.164523	-0.0726916	-0.0267755	0.0162983	0	-0.0375611	-0.0427896
																																		0.356288	0.346716	0.24	0.18411	0.106101	0.0458895	-0.00919269	-0.0717983	-0.10917	-0.100956	-0.0911628	-0.0353186	-0.0233487	-0.0344615	-0.0333111	-0.0571971
																																			0.295135	0.232342	0.162536	0.0867308	0.0463824	-0.00345013	-0.0412556	-0.0568915	-0.0750769	-0.0701639	-0.0761905	-0.0664962	-0.0606061	-0.0492264	-0.0485869
																																				0.216945	0.155242	0.0934898	0.0521447	0.00778538	-0.014019	-0.0357277	-0.0347193	-0.0483582	-0.0846767	-0.0957499	-0.0717266	-0.0571429	-0.0385137
																																				0.170556	0.146219	0.0966367	0.0611085	0.0215796	-0.00669881	-0.0105664	-0.00556745	-0.0400136	-0.0776837	-0.0953069	-0.0740669	-0.0664766	-0.0399237
																																					0.123138	0.0845149	0.048195	0.0259124	0.00468468	0.0155731	-0.000983768	-0.0240871	-0.0699194	-0.0991935	-0.0884597	-0.0582387	-0.0498569
																																						0.0848572	0.042953	0.0278229	0.00634784	0.0125107	-0.0017813	-0.0115942	-0.0565889	-0.0553333	-0.0560205	-0.0734884	-0.0512255
																																						0.0504712	0.0287654	0.0203901	0.00979171	0.0214362	0.0126247	0.00295593	0.00749245	-0.0413036	-0.0490173	-0.0653001	-0.076517
																																							0.0187306	0.0119807	0.00661017	0.00927097	0.0197553	0.00628067	0.0130446	-0.0182284	-0.0312541	-0.0448264	-0.090392
																																								-0.00308087	0.020242	0.0295505	0.0127183	0.0054741	0.00322825	0	-0.031748	-0.0469926	-0.0634086
																																									0.00440613	0.00189081	0.0164217	0.0183206	0.0143389	0.0208057	-0.00202703	-0.0210932	-0.0689397
																																										-0.0100358	0.00620301	0.0193824	0.0230341	0.0158785	0.00943194	-0.00796133	-0.0428892
																																										0.00425758	0.023213	0.025053	0.0321608	0.00377078	-0.00273973	-0.00995076	-0.0216796
																																											0.0284225	0.0312084	0.00157017	-0.00818624	-0.00657302	-0.0092	-0.0162559
																																												-0.00191083	-0.00538169	-0.0159327	-0.00943257	-0.000355793	-0.0217473
																																													-0.034816	-0.0443099	-0.0250124	-0.0175527	-0.0105415
																																														-0.0480465	-0.0330812	-0.0141922	-0.00879297
																																															-0.0418187	-0.0147416	-0.00809684
																																																-0.0183133	-0.02003
																																																	-0.0335306

[truncated: 241 more columns]

## Sheet: Figure 3a_2
x-axis	y-axis
27.69	0.0632508
27.7	0.0633514
27.71	0.063452
27.72	0.0635527
27.73	0.0636533
27.74	0.063754
27.75	0.0638546
27.76	0.0639552
27.77	0.0640559
27.78	0.0641565
27.79	0.0642571
27.8	0.0643578
27.81	0.0644584
27.82	0.064559
27.83	0.0646597
27.84	0.0647603
27.85	0.0648609
27.86	0.0649616
27.87	0.0650622
27.88	0.0651629
27.89	0.0652635
27.9	0.0653641
27.91	0.0654648
27.92	0.0655654
27.93	0.065666
27.94	0.0657667
27.95	0.0658673
27.96	0.0659679
27.97	0.0660686
27.98	0.0661692
27.99	0.0662699
28	0.0663705
28.01	0.0664711
28.02	0.0665718
28.03	0.0666724
28.04	0.066773
28.05	0.0668737
28.06	0.0669743
28.07	0.0670749
28.08	0.0671756
28.09	0.0672762
28.1	0.0673768
28.11	0.0674775
28.12	0.0675781
28.13	0.0676788
28.14	0.0677794
28.15	0.06788
28.16	0.0679807
28.17	0.0680813
28.18	0.0681819
28.19	0.0682826
28.2	0.0683832
28.21	0.0684838
28.22	0.0685845
28.23	0.0686851
28.24	0.0687858
28.25	0.0688864
28.26	0.068987
28.27	0.0690877
28.28	0.0691883
28.29	0.0692889
28.3	0.0693896
28.31	0.0694902
28.32	0.0695908
28.33	0.0696915
28.34	0.0697921
28.35	0.0698927
28.36	0.0699934
28.37	0.070094
28.38	0.0701947
28.39	0.0702953
28.4	0.0703959
28.41	0.0704966
28.42	0.0705972
28.43	0.0706978
28.44	0.0707985
28.45	0.0708991
28.46	0.0709997
28.47	0.0711004
28.48	0.071201
28.49	0.0713017
28.5	0.0714023
28.51	0.0715029
28.52	0.0716036
28.53	0.0717042
28.54	0.0718048
28.55	0.0719055
28.56	0.0720061
28.57	0.0721067
28.58	0.0722074
28.59	0.072308
28.6	0.0724086
28.61	0.0725093
28.62	0.0725786
28.63	0.0726346
28.64	0.0726905
28.65	0.0727464
28.66	0.0728023
28.67	0.0728583
28.68	0.0729142
28.69	0.0729701
28.7	0.0730261
28.71	0.073082
28.72	0.0731379
28.73	0.0731938
28.74	0.0732498
28.75	0.0733057
28.76	0.0733616
28.77	0.0734176
28.78	0.0734735
28.79	0.0735294
28.8	0.0735853
28.81	0.0736413
28.82	0.0736972
28.83	0.0737531
28.84	0.073809
28.85	0.073865
28.86	0.0739209
28.87	0.0739768
28.88	0.0740328
28.89	0.0740887
28.9	0.0741446
28.91	0.0742005
28.92	0.0742565
28.93	0.0743124
28.94	0.0743683
28.95	0.0744243
28.96	0.0744802
28.97	0.0745361
28.98	0.074592
28.99	0.074648
29	0.0747039
29.01	0.0747598
29.02	0.0748158
29.03	0.0748717
29.04	0.0749276
29.05	0.0749835
29.06	0.0750395
29.07	0.0750954
29.08	0.0751513
29.09	0.0752073
29.1	0.0752632
29.11	0.0753191
29.12	0.075375
29.13	0.075431
29.14	0.0754869
29.15	0.0755428
29.16	0.0755988
29.17	0.0756547
29.18	0.0757106
29.19	0.0757665
29.2	0.0758225
29.21	0.0758784
29.22	0.0759343
29.23	0.0759903
29.24	0.0760462
29.25	0.0761021
29.26	0.076158
29.27	0.076214
29.28	0.0762699
29.29	0.0763258
29.3	0.0763818
29.31	0.0764377
29.32	0.0764936
29.33	0.0765495
29.34	0.0766055
29.35	0.0766614
29.36	0.0767173
29.37	0.0767733
29.38	0.0768292
29.39	0.0768851
29.4	0.076941
29.41	0.076997
29.42	0.0770529
29.43	0.0771088
29.44	0.0771647
29.45	0.0772207
29.46	0.0772766
29.47	0.0773325
29.48	0.0773885
29.49	0.0774444
29.5	0.0775003
29.51	0.0775562
29.52	0.0776122
29.53	0.0776681
29.54	0.077705
29.55	0.0777133
29.56	0.0777216
29.57	0.0777299
29.58	0.0777382
29.59	0.0777465
29.6	0.0777548
29.61	0.0777631
29.62	0.0777714
29.63	0.0777797
29.64	0.077788
29.65	0.0777963
29.66	0.0778046
29.67	0.0778129
29.68	0.0778212
29.69	0.0778295
29.7	0.0778377
29.71	0.077846
29.72	0.0778543
29.73	0.0778626
29.74	0.0778709
29.75	0.0778792
29.76	0.0778875
29.77	0.0778958
29.78	0.0779041
29.79	0.0779124
29.8	0.0779207
29.81	0.077929
29.82	0.0779373
29.83	0.0779456
29.84	0.0779539
29.85	0.0779622
29.86	0.0779705
29.87	0.0779788
29.88	0.0779871
29.89	0.0779954
29.9	0.0780037
29.91	0.078012
29.92	0.0780203
29.93	0.0780286
29.94	0.0780369
29.95	0.0780452
29.96	0.0780535
29.97	0.0780618
29.98	0.0780701
29.99	0.0780784
30	0.0780867
30.01	0.078095
30.02	0.0781033
30.03	0.0781116
30.04	0.0781199
30.05	0.0781282
30.06	0.0781365
30.07	0.0781448
30.08	0.0781531
30.09	0.0781614
30.1	0.0781697
30.11	0.078178
30.12	0.0781863
30.13	0.0781946
30.14	0.0782029
30.15	0.0782112
30.16	0.0782195
30.17	0.0782278
30.18	0.0782361
30.19	0.0782444
30.2	0.0782527
30.21	0.078261
30.22	0.0782692
30.23	0.0782775
30.24	0.0782858
30.25	0.0782941
30.26	0.0783024
30.27	0.0783107
30.28	0.078319
30.29	0.0783273
30.3	0.0783356
30.31	0.0783439
30.32	0.0783522
30.33	0.0783605
30.34	0.0783688
30.35	0.0783771
30.36	0.0783854
30.37	0.0783937
30.38	0.078402
30.39	0.0784103
30.4	0.0784186
30.41	0.0784269
30.42	0.0784352
30.43	0.0784435
30.44	0.0784518
30.45	0.0784601
30.46	0.0784666
30.47	0.0784565
30.48	0.0784463
30.49	0.0784362
30.5	0.0784261
30.51	0.078416
30.52	0.0784059
30.53	0.0783958
30.54	0.0783857
30.55	0.0783756
30.56	0.0783654
30.57	0.0783553
30.58	0.0783452
30.59	0.0783351
30.6	0.078325
30.61	0.0783149
30.62	0.0783048
30.63	0.0782947
30.64	0.0782846
30.65	0.0782744
30.66	0.0782643
30.67	0.0782542
30.68	0.0782441
30.69	0.078234
30.7	0.0782239
30.71	0.0782138
30.72	0.0782037
30.73	0.0781936
30.74	0.0781834
30.75	0.0781733
30.76	0.0781632
30.77	0.0781531
30.78	0.078143
30.79	0.0781329
30.8	0.0781228
30.81	0.0781127
30.82	0.0781026
30.83	0.0780924
30.84	0.0780823
30.85	0.0780722
30.86	0.0780621
30.87	0.078052
30.88	0.0780419
30.89	0.0780318
30.9	0.0780217
30.91	0.0780116
30.92	0.0780014
30.93	0.0779913
30.94	0.0779812
30.95	0.0779711
30.96	0.077961
30.97	0.0779509
30.98	0.0779408
30.99	0.0779307
31	0.0779206
31.01	0.0779104
31.02	0.0779003
31.03	0.0778902
31.04	0.0778801
31.05	0.07787
31.06	0.0778599
31.07	0.0778498
31.08	0.0778397
31.09	0.0778296
31.1	0.0778194
31.11	0.0778093
31.12	0.0777992
31.13	0.0777891
31.14	0.077779
31.15	0.0777689
31.16	0.0777588
31.17	0.0777487
31.18	0.0777386
31.19	0.0777284
31.2	0.0777183
31.21	0.0777082
31.22	0.0776981
31.23	0.077688
31.24	0.0776779
31.25	0.0776678
31.26	0.0776577
31.27	0.0776475
31.28	0.0776374
31.29	0.0776273
31.3	0.0776172
31.31	0.0776071
31.32	0.077597
31.33	0.0775869
31.34	0.0775768
31.35	0.0775667
31.36	0.0775565
31.37	0.0775464
31.38	0.0775363
31.39	0.077472
31.4	0.0773941
31.41	0.0773162
31.42	0.0772383
31.43	0.0771604
31.44	0.0770824
31.45	0.0770045
31.46	0.0769266
31.47	0.0768487
31.48	0.0767708
31.49	0.0766929
31.5	0.076615
31.51	0.0765371
31.52	0.0764592
31.53	0.0763813
31.54	0.0763034
31.55	0.0762255
31.56	0.0761476
31.57	0.0760697
31.58	0.0759918
31.59	0.0759139
31.6	0.0758359
31.61	0.075758
31.62	0.0756801
31.63	0.0756022
31.64	0.0755243
31.65	0.0754464
31.66	0.0753685
31.67	0.0752906
31.68	0.0752127
31.69	0.0751348
31.7	0.0750569
31.71	0.074979
31.72	0.0749011
31.73	0.0748232
31.74	0.0747453
31.75	0.0746674
31.76	0.0745894
31.77	0.0745115
31.78	0.0744336
31.79	0.0743557
31.8	0.0742778
31.81	0.0741999
31.82	0.074122
31.83	0.0740441
31.84	0.0739662
31.85	0.0738883
31.86	0.0738104
31.87	0.0737325
31.88	0.0736546
31.89	0.0735767
31.9	0.0734988
31.91	0.0734208
31.92	0.0733429
31.93	0.073265
31.94	0.0731871
31.95	0.0731092
31.96	0.0730313
31.97	0.0729534
31.98	0.0728755
31.99	0.0727976
32	0.0727197
32.01	0.0726418
32.02	0.0725639
32.03	0.072486
32.04	0.0724081
32.05	0.0723302
32.06	0.0722523
32.07	0.0721743
32.08	0.0720964
32.09	0.0720185
32.1	0.0719406
32.11	0.0718627
32.12	0.0717848
32.13	0.0717069
32.14	0.071629
32.15	0.0715511
32.16	0.0714732
32.17	0.0713953
32.18	0.0713174
32.19	0.0712395
32.2	0.0711616
32.21	0.0710837
32.22	0.0710058
32.23	0.0709278
32.24	0.0708499
32.25	0.070772
32.26	0.0706941
32.27	0.0706162
32.28	0.0705383
32.29	0.0704604
32.3	0.0703825
32.31	0.070371
32.32	0.0704259
32.33	0.0704809
32.34	0.0705358
32.35	0.0705907
32.36	0.0706457
32.37	0.0707006
32.38	0.0707555
32.39	0.0708105
32.4	0.0708654
32.41	0.0709203
32.42	0.0709752
32.43	0.0710302
32.44	0.0710851
32.45	0.07114
32.46	0.071195
32.47	0.0712499
32.48	0.0713048
32.49	0.0713598
32.5	0.0714147
32.51	0.0714696
32.52	0.0715245
32.53	0.0715795
32.54	0.0716344
32.55	0.0716893
32.56	0.0717443
32.57	0.0717992
32.58	0.0718541
32.59	0.0719091
32.6	0.071964
32.61	0.0720189
32.62	0.0720738
32.63	0.0721288
32.64	0.0721837
32.65	0.0722386
32.66	0.0722936
32.67	0.0723485
32.68	0.0724034
32.69	0.0724584
32.7	0.0725133
32.71	0.0725682
32.72	0.0726231
32.73	0.0726781
32.74	0.072733
32.75	0.0727879
32.76	0.0728429
32.77	0.0728978
32.78	0.0729527
32.79	0.0730077
32.8	0.0730626
32.81	0.0731175
32.82	0.0731724
32.83	0.0732274
32.84	0.0732823
32.85	0.0733372
32.86	0.0733922
32.87	0.0734471
32.88	0.073502
32.89	0.0735569
32.9	0.0736119
32.91	0.0736668
32.92	0.0737217
32.93	0.0737767
32.94	0.0738316
32.95	0.0738865
32.96	0.0739415
32.97	0.0739964
32.98	0.0740513
32.99	0.0741062
33	0.0741612
33.01	0.0742161
33.02	0.074271
33.03	0.074326
33.04	0.0743809
33.05	0.0744358
33.06	0.0744908
33.07	0.0745457
33.08	0.0746006
33.09	0.0746555
33.1	0.0747105
33.11	0.0747654
33.12	0.0748203
33.13	0.0748753
33.14	0.0749302
33.15	0.0749851
33.16	0.0750401
33.17	0.075095
33.18	0.0751499
33.19	0.0752048
33.2	0.0752598
33.21	0.0753147
33.22	0.0753696
33.23	0.0754019
33.24	0.0753437
33.25	0.0752854
33.26	0.0752271
33.27	0.0751689
33.28	0.0751106
33.29	0.0750524
33.3	0.0749941
33.31	0.0749358
33.32	0.0748776
33.33	0.0748193
33.34	0.0747611
33.35	0.0747028
33.36	0.0746445
33.37	0.0745863
33.38	0.074528
33.39	0.0744698
33.4	0.0744115
33.41	0.0743532
33.42	0.074295
33.43	0.0742367
33.44	0.0741785
33.45	0.0741202
33.46	0.0740619
33.47	0.0740037
33.48	0.0739454
33.49	0.0738872
33.5	0.0738289
33.51	0.0737706
33.52	0.0737124
33.53	0.0736541
33.54	0.0735959
33.55	0.0735376
33.56	0.0734793
33.57	0.0734211
33.58	0.0733628
33.59	0.0733046
33.6	0.0732463
33.61	0.073188
33.62	0.0731298
33.63	0.0730715
33.64	0.0730133
33.65	0.072955
33.66	0.0728967
33.67	0.0728385
33.68	0.0727802
33.69	0.072722
33.7	0.0726637
33.71	0.0726054
33.72	0.0725472
33.73	0.0724889
33.74	0.0724307
33.75	0.0723724
33.76	0.0723141
33.77	0.0722559
33.78	0.0721976
33.79	0.0721394
33.8	0.0720811
33.81	0.0720228
33.82	0.0719646
33.83	0.0719063
33.84	0.0718481
33.85	0.0717898
33.86	0.0717315
33.87	0.0716733
33.88	0.071615
33.89	0.0715568
33.9	0.0714985
33.91	0.0714402
33.92	0.071382
33.93	0.0713237
33.94	0.0712655
33.95	0.0712072
33.96	0.0711489
33.97	0.0710907
33.98	0.0710324
33.99	0.0709742
34	0.0709159
34.01	0.0708576
34.02	0.0707994
34.03	0.0707411
34.04	0.0706828
34.05	0.0706246
34.06	0.0705663
34.07	0.0705081
34.08	0.0704498
34.09	0.0703915
34.1	0.0703333
34.11	0.070275
34.12	0.0702168
34.13	0.0701585
34.14	0.0701002
34.15	0.070042
34.16	0.0700523
34.17	0.0700703
34.18	0.0700882
34.19	0.0701061
34.2	0.0701241
34.21	0.070142
34.22	0.07016
34.23	0.0701779
34.24	0.0701958
34.25	0.0702138
34.26	0.0702317
34.27	0.0702497
34.28	0.0702676
34.29	0.0702856
34.3	0.0703035
34.31	0.0703214
34.32	0.0703394
34.33	0.0703573
34.34	0.0703753
34.35	0.0703932
34.36	0.0704111
34.37	0.0704291
34.38	0.070447
34.39	0.070465
34.4	0.0704829
34.41	0.0705009
34.42	0.0705188
34.43	0.0705367
34.44	0.0705547
34.45	0.0705726
34.46	0.0705906
34.47	0.0706085
34.48	0.0706264
34.49	0.0706444
34.5	0.0706623
34.51	0.0706803
34.52	0.0706982
34.53	0.0707162
34.54	0.0707341
34.55	0.070752
34.56	0.07077
34.57	0.0707879
34.58	0.0708059
34.59	0.0708238
34.6	0.0708417
34.61	0.0708597
34.62	0.0708776
34.63	0.0708956
34.64	0.0709135
34.65	0.0709315
34.66	0.0709494
34.67	0.0709673
34.68	0.0709853
34.69	0.0710032
34.7	0.0710212
34.71	0.0710391
34.72	0.071057
34.73	0.071075
34.74	0.0710929
34.75	0.0711109
34.76	0.0711288
34.77	0.0711468
34.78	0.0711647
34.79	0.0711826
34.8	0.0712006
34.81	0.0712185
34.82	0.0712365
34.83	0.0712544
34.84	0.0712723
34.85	0.0712903
34.86	0.0713082
34.87	0.0713262
34.88	0.0713441
34.89	0.0713621
34.9	0.07138
34.91	0.0713979
34.92	0.0714159
34.93	0.0714338
34.94	0.0714518
34.95	0.0714697
34.96	0.0714876
34.97	0.0715056
34.98	0.0715235
34.99	0.0715415
35	0.0715594
35.01	0.0715774
35.02	0.0715953
35.03	0.0716132
35.04	0.0716312
35.05	0.0716491
35.06	0.0716671
35.07	0.071685
35.08	0.0717248
35.09	0.071779
35.1	0.0718333
35.11	0.0718876
35.12	0.0719419
35.13	0.0719962
35.14	0.0720504
35.15	0.0721047
35.16	0.072159
35.17	0.0722133
35.18	0.0722676
35.19	0.0723219
35.2	0.0723761
35.21	0.0724304
35.22	0.0724847
35.23	0.072539
35.24	0.0725933
35.25	0.0726475
35.26	0.0727018
35.27	0.0727561
35.28	0.0728104
35.29	0.0728647
35.3	0.0729189
35.31	0.0729732
35.32	0.0730275
35.33	0.0730818
35.34	0.0731361
35.35	0.0731904
35.36	0.0732446
35.37	0.0732989
35.38	0.0733532
35.39	0.0734075
35.4	0.0734618
35.41	0.073516
35.42	0.0735703
35.43	0.0736246
35.44	0.0736789
35.45	0.0737332
35.46	0.0737874
35.47	0.0738417
35.48	0.073896
35.49	0.0739503
35.5	0.0740046
35.51	0.0740589
35.52	0.0741131
35.53	0.0741674
35.54	0.0742217
35.55	0.074276
35.56	0.0743303
35.57	0.0743845
35.58	0.0744388
35.59	0.0744931
35.6	0.0745474
35.61	0.0746017
35.62	0.074656
35.63	0.0747102
35.64	0.0747645
35.65	0.0748188
35.66	0.0748731
35.67	0.0749274
35.68	0.0749816
35.69	0.0750359
35.7	0.0750902
35.71	0.0751445
35.72	0.0751988
35.73	0.075253
35.74	0.0753073
35.75	0.0753616
35.76	0.0754159
35.77	0.0754702
35.78	0.0755245
35.79	0.0755787
35.8	0.075633
35.81	0.0756873
35.82	0.0757416
35.83	0.0757959
35.84	0.0758501
35.85	0.0759044
35.86	0.0759587
35.87	0.076013
35.88	0.0760673
35.89	0.0761215
35.9	0.0761758
35.91	0.0762301
35.92	0.0762844
35.93	0.0763387
35.94	0.076393
35.95	0.0764472
35.96	0.0765015
35.97	0.0765558
35.98	0.0766101
35.99	0.0766644
36	0.07663
36.01	0.0763886
36.02	0.0761473
36.03	0.075906
36.04	0.0756647
36.05	0.0754234
36.06	0.0751821
36.07	0.0749407
36.08	0.0746994
36.09	0.0744581
36.1	0.0742168
36.11	0.0739755
36.12	0.0737341
36.13	0.0734928
36.14	0.0732515
36.15	0.0730102
36.16	0.0727689
36.17	0.0725275
36.18	0.0722862
36.19	0.0720449
36.2	0.0718036
36.21	0.0715623
36.22	0.0713209
36.23	0.0710796
36.24	0.0708383
36.25	0.070597
36.26	0.0703557
36.27	0.0701143
36.28	0.069873
36.29	0.0696317
36.3	0.0693904
36.31	0.0691491
36.32	0.0689078
36.33	0.0686664
36.34	0.0684251
36.35	0.0681838
36.36	0.0679425
36.37	0.0677012
36.38	0.0674598
36.39	0.0672185
36.4	0.0669772
36.41	0.0667359
36.42	0.0664946
36.43	0.0662532
36.44	0.0660119
36.45	0.0657706
36.46	0.0655293
36.47	0.065288
36.48	0.0650466
36.49	0.0648053
36.5	0.064564
36.51	0.0643227
36.52	0.0640814
36.53	0.0638401
36.54	0.0635987
36.55	0.0633574
36.56	0.0631161
36.57	0.0628748
36.58	0.0626335
36.59	0.0623921
36.6	0.0621508
36.61	0.0619095
36.62	0.0616682
36.63	0.0614269
36.64	0.0611855
36.65	0.0609442
36.66	0.0607029
36.67	0.0604616
36.68	0.0602203
36.69	0.0599789
36.7	0.0597376
36.71	0.0594963
36.72	0.059255
36.73	0.0590137
36.74	0.0587724
36.75	0.058531
36.76	0.0582897
36.77	0.0580484
36.78	0.0578071
36.79	0.0575658
36.8	0.0573244
36.81	0.0570831
36.82	0.0568418
36.83	0.0566005
36.84	0.0563592
36.85	0.0561178
36.86	0.0558765
36.87	0.0556352
36.88	0.0553939
36.89	0.0551526
36.9	0.0549112
36.91	0.0546699
36.92	0.0544286
36.93	0.0545041
36.94	0.0545796
36.95	0.0546551
36.96	0.0547306
36.97	0.054806
36.98	0.0548815
36.99	0.054957
37	0.0550325
37.01	0.055108
37.02	0.0551835
37.03	0.055259
37.04	0.0553345
37.05	0.0554099
37.06	0.0554854
37.07	0.0555609
37.08	0.0556364
37.09	0.0557119
37.1	0.0557874
37.11	0.0558629
37.12	0.0559384
37.13	0.0560138
37.14	0.0560893
37.15	0.0561648
37.16	0.0562403
37.17	0.0563158
37.18	0.0563913
37.19	0.0564668
37.2	0.0565423
37.21	0.0566177
37.22	0.0566932
37.23	0.0567687
37.24	0.0568442
37.25	0.0569197
37.26	0.0569952
37.27	0.0570707
37.28	0.0571462
37.29	0.0572216
37.3	0.0572971
37.31	0.0573726
37.32	0.0574481
37.33	0.0575236
37.34	0.0575991
37.35	0.0576746
37.36	0.0577501
37.37	0.0578255
37.38	0.057901
37.39	0.0579765
37.4	0.058052
37.41	0.0581275
37.42	0.058203
37.43	0.0582785
37.44	0.058354
37.45	0.0584294
37.46	0.0585049
37.47	0.0585804
37.48	0.0586559
37.49	0.0587314
37.5	0.0588069
37.51	0.0588824
37.52	0.0589579
37.53	0.0590333
37.54	0.0591088
37.55	0.0591843
37.56	0.0592598
37.57	0.0593353
37.58	0.0594108
37.59	0.0594863
37.6	0.0595617
37.61	0.0596372
37.62	0.0597127
37.63	0.0597882
37.64	0.0598637
37.65	0.0599392
37.66	0.0600147
37.67	0.0600902
37.68	0.0601656
37.69	0.0602411
37.7	0.0603166
37.71	0.0603921
37.72	0.0604676
37.73	0.0605431
37.74	0.0606186
37.75	0.0606941
37.76	0.0607695
37.77	0.060845
37.78	0.0609205
37.79	0.060996
37.8	0.0610715
37.81	0.061147
37.82	0.0612225
37.83	0.061298
37.84	0.0613734
37.85	0.0614231
37.86	0.0614616
37.87	0.0615001
37.88	0.0615387
37.89	0.0615772
37.9	0.0616158
37.91	0.0616543
37.92	0.0616928
37.93	0.0617314
37.94	0.0617699
37.95	0.0618085
37.96	0.061847
37.97	0.0618855
37.98	0.0619241
37.99	0.0619626
38	0.0620012
38.01	0.0620397
38.02	0.0620782
38.03	0.0621168
38.04	0.0621553
38.05	0.0621939
38.06	0.0622324
38.07	0.0622709
38.08	0.0623095
38.09	0.062348
38.1	0.0623866
38.11	0.0624251
38.12	0.0624636
38.13	0.0625022
38.14	0.0625407
38.15	0.0625792
38.16	0.0626178
38.17	0.0626563
38.18	0.0626949
38.19	0.0627334
38.2	0.0627719
38.21	0.0628105
38.22	0.062849
38.23	0.0628876
38.24	0.0629261
38.25	0.0629646
38.26	0.0630032
38.27	0.0630417
38.28	0.0630803
38.29	0.0631188
38.3	0.0631573
38.31	0.0631959
38.32	0.0632344
38.33	0.063273
38.34	0.0633115
38.35	0.06335
38.36	0.0633886
38.37	0.0634271
38.38	0.0634657
38.39	0.0635042
38.4	0.0635427
38.41	0.0635813
38.42	0.0636198
38.43	0.0636583
38.44	0.0636969
38.45	0.0637354
38.46	0.063774
38.47	0.0638125
38.48	0.063851
38.49	0.0638896
38.5	0.0639281
38.51	0.0639667
38.52	0.0640052
38.53	0.0640437
38.54	0.0640823
38.55	0.0641208
38.56	0.0641594
38.57	0.0641979
38.58	0.0642364
38.59	0.064275
38.6	0.0643135
38.61	0.0643521
38.62	0.0643906
38.63	0.0644291
38.64	0.0644677
38.65	0.0645062
38.66	0.0645447
38.67	0.0645833
38.68	0.0646218
38.69	0.0646604
38.7	0.0646989
38.71	0.0647374
38.72	0.064776
38.73	0.0648145
38.74	0.0648531
38.75	0.0648916
38.76	0.0649301
38.77	0.0649653
38.78	0.0649953
38.79	0.0650253
38.8	0.0650553
38.81	0.0650853
38.82	0.0651153
38.83	0.0651453
38.84	0.0651753
38.85	0.0652053
38.86	0.0652354
38.87	0.0652654
38.88	0.0652954
38.89	0.0653254
38.9	0.0653554
38.91	0.0653854
38.92	0.0654154
38.93	0.0654454
38.94	0.0654754
38.95	0.0655054
38.96	0.0655354
38.97	0.0655655
38.98	0.0655955
38.99	0.0656255
39	0.0656555
39.01	0.0656855
39.02	0.0657155
39.03	0.0657455
39.04	0.0657755
39.05	0.0658055
39.06	0.0658355
39.07	0.0658656
39.08	0.0658956
39.09	0.0659256
39.1	0.0659556
39.11	0.0659856
39.12	0.0660156
39.13	0.0660456
39.14	0.0660756
39.15	0.0661056
39.16	0.0661356
39.17	0.0661656
39.18	0.0661957
39.19	0.0662257
39.2	0.0662557
39.21	0.0662857
39.22	0.0663157
39.23	0.0663457
39.24	0.0663757
39.25	0.0664057
39.26	0.0664357
39.27	0.0664657
39.28	0.0664958
39.29	0.0665258
39.3	0.0665558
39.31	0.0665858
39.32	0.0666158
39.33	0.0666458
39.34	0.0666758
39.35	0.0667058
39.36	0.0667358
39.37	0.0667658
39.38	0.0667958
39.39	0.0668259
39.4	0.0668559
39.41	0.0668859
39.42	0.0669159
39.43	0.0669459
39.44	0.0669759
39.45	0.0670059
39.46	0.0670359
39.47	0.0670659
39.48	0.0670959
39.49	0.067126
39.5	0.067156
39.51	0.067186
39.52	0.067216
39.53	0.067246
39.54	0.067276
39.55	0.067306
39.56	0.067336
39.57	0.067366
39.58	0.067396
39.59	0.067426
39.6	0.0674561
39.61	0.0674861
39.62	0.0675161
39.63	0.0675461
39.64	0.0675761
39.65	0.0676061
39.66	0.0676361
39.67	0.0676661
39.68	0.0676961
39.69	0.0677234
39.7	0.067726
39.71	0.0677285
39.72	0.0677311
39.73	0.0677337
39.74	0.0677362
39.75	0.0677388
39.76	0.0677413
39.77	0.0677439
39.78	0.0677465
39.79	0.067749
39.8	0.0677516
39.81	0.0677542
39.82	0.0677567
39.83	0.0677593
39.84	0.0677619
39.85	0.0677644
39.86	0.067767
39.87	0.0677695
39.88	0.0677721
39.89	0.0677747
39.9	0.0677772
39.91	0.0677798
39.92	0.0677824
39.93	0.0677849
39.94	0.0677875
39.95	0.0677901
39.96	0.0677926
39.97	0.0677952
39.98	0.0677977
39.99	0.0678003
40	0.0678029
40.01	0.0678054
40.02	0.067808
40.03	0.0678106
40.04	0.0678131
40.05	0.0678157
40.06	0.0678183
40.07	0.0678208
40.08	0.0678234
40.09	0.0678259
40.1	0.0678285
40.11	0.0678311
40.12	0.0678336
40.13	0.0678362
40.14	0.0678388
40.15	0.0678413
40.16	0.0678439
40.17	0.0678465
40.18	0.067849
40.19	0.0678516
40.2	0.0678542
40.21	0.0678567
40.22	0.0678593
40.23	0.0678618
40.24	0.0678644
40.25	0.067867
40.26	0.0678695
40.27	0.0678721
40.28	0.0678747
40.29	0.0678772
40.3	0.0678798
40.31	0.0678824
40.32	0.0678849
40.33	0.0678875
40.34	0.06789
40.35	0.0678926
40.36	0.0678952
40.37	0.0678977
40.38	0.0679003
40.39	0.0679029
40.4	0.0679054
40.41	0.067908
40.42	0.0679106
40.43	0.0679131
40.44	0.0679157
40.45	0.0679182
40.46	0.0679208
40.47	0.0679234
40.48	0.0679259
40.49	0.0679285
40.5	0.0679311
40.51	0.0679336
40.52	0.0679362
40.53	0.0679388
40.54	0.0679413
40.55	0.0679439
40.56	0.0679464
40.57	0.067949
40.58	0.0679516
40.59	0.0679541
40.6	0.0679567
40.61	0.0679593
40.62	0.0679075
40.63	0.0678421
40.64	0.0677768
40.65	0.0677114
40.66	0.0676461
40.67	0.0675807
40.68	0.0675154
40.69	0.06745
40.7	0.0673847
40.71	0.0673193
40.72	0.067254
40.73	0.0671886
40.74	0.0671233
40.75	0.0670579
40.76	0.0669926
40.77	0.0669272
40.78	0.0668619
40.79	0.0667965
40.8	0.0667312
40.81	0.0666658
40.82	0.0666005
40.83	0.0665351
40.84	0.0664698
40.85	0.0664044
40.86	0.0663391
40.87	0.0662737
40.88	0.0662083
40.89	0.066143
40.9	0.0660776
40.91	0.0660123
40.92	0.0659469
40.93	0.0658816
40.94	0.0658162
40.95	0.0657509
40.96	0.0656855
40.97	0.0656202
40.98	0.0655548
40.99	0.0654895
41	0.0654241
41.01	0.0653588
41.02	0.0652934
41.03	0.0652281
41.04	0.0651627
41.05	0.0650974
41.06	0.065032
41.07	0.0649667
41.08	0.0649013
41.09	0.064836
41.1	0.0647706
41.11	0.0647053
41.12	0.0646399
41.13	0.0645746
41.14	0.0645092
41.15	0.0644438
41.16	0.0643785
41.17	0.0643131
41.18	0.0642478
41.19	0.0641824
41.2	0.0641171
41.21	0.0640517
41.22	0.0639864
41.23	0.063921
41.24	0.0638557
41.25	0.0637903
41.26	0.063725
41.27	0.0636596
41.28	0.0635943
41.29	0.0635289
41.3	0.0634636
41.31	0.0633982
41.32	0.0633329
41.33	0.0632675
41.34	0.0632022
41.35	0.0631368
41.36	0.0630715
41.37	0.0630061
41.38	0.0629408
41.39	0.0628754
41.4	0.06281
41.41	0.0627447
41.42	0.0626793
41.43	0.062614
41.44	0.0625486
41.45	0.0624833
41.46	0.0624179
41.47	0.0623526
41.48	0.0622872
41.49	0.0622219
41.5	0.0621565
41.51	0.0620912
41.52	0.0620258
41.53	0.0619605
41.54	0.0619275
41.55	0.0619269
41.56	0.0619264
41.57	0.0619258
41.58	0.0619252
41.59	0.0619246
41.6	0.0619241
41.61	0.0619235
41.62	0.0619229
41.63	0.0619223
41.64	0.0619218
41.65	0.0619212
41.66	0.0619206
41.67	0.06192
41.68	0.0619195
41.69	0.0619189
41.7	0.0619183
41.71	0.0619177
41.72	0.0619172
41.73	0.0619166
41.74	0.061916
41.75	0.0619154
41.76	0.0619149
41.77	0.0619143
41.78	0.0619137
41.79	0.0619131
41.8	0.0619126
41.81	0.061912
41.82	0.0619114
41.83	0.0619108
41.84	0.0619103
41.85	0.0619097
41.86	0.0619091
41.87	0.0619085
41.88	0.061908
41.89	0.0619074
41.9	0.0619068
41.91	0.0619062
41.92	0.0619057
41.93	0.0619051
41.94	0.0619045
41.95	0.0619039
41.96	0.0619034
41.97	0.0619028
41.98	0.0619022
41.99	0.0619016
42	0.0619011
42.01	0.0619005
42.02	0.0618999
42.03	0.0618993
42.04	0.0618988
42.05	0.0618982
42.06	0.0618976
42.07	0.061897
42.08	0.0618965
42.09	0.0618959
42.1	0.0618953
42.11	0.0618947
42.12	0.0618942
42.13	0.0618936
42.14	0.061893
42.15	0.0618924
42.16	0.0618919
42.17	0.0618913
42.18	0.0618907
42.19	0.0618901
42.2	0.0618895
42.21	0.061889
42.22	0.0618884
42.23	0.0618878
42.24	0.0618872
42.25	0.0618867
42.26	0.0618861
42.27	0.0618855
42.28	0.0618849
42.29	0.0618844
42.3	0.0618838
42.31	0.0618832
42.32	0.0618826
42.33	0.0618821
42.34	0.0618815
42.35	0.0618809
42.36	0.0618803
42.37	0.0618798
42.38	0.0618792
42.39	0.0618786
42.4	0.061878
42.41	0.0618775
42.42	0.0618769
42.43	0.0618763
42.44	0.0618757
42.45	0.0618752
42.46	0.0618656
42.47	0.0618202
42.48	0.0617747
42.49	0.0617292
42.5	0.0616838
42.51	0.0616383
42.52	0.0615929
42.53	0.0615474
42.54	0.061502
42.55	0.0614565
42.56	0.061411
42.57	0.0613656
42.58	0.0613201
42.59	0.0612747
42.6	0.0612292
42.61	0.0611838
42.62	0.0611383
42.63	0.0610928
42.64	0.0610474
42.65	0.0610019
42.66	0.0609565
42.67	0.060911
42.68	0.0608655
42.69	0.0608201
42.7	0.0607746
42.71	0.0607292
42.72	0.0606837
42.73	0.0606383
42.74	0.0605928
42.75	0.0605473
42.76	0.0605019
42.77	0.0604564
42.78	0.060411
42.79	0.0603655
42.8	0.0603201
42.81	0.0602746
42.82	0.0602291
42.83	0.0601837
42.84	0.0601382
42.85	0.0600928
42.86	0.0600473
42.87	0.0600019
42.88	0.0599564
42.89	0.0599109
42.9	0.0598655
42.91	0.05982
42.92	0.0597746
42.93	0.0597291
42.94	0.0596836
42.95	0.0596382
42.96	0.0595927
42.97	0.0595473
42.98	0.0595018
42.99	0.0594564
43	0.0594109
43.01	0.0593654
43.02	0.05932
43.03	0.0592745
43.04	0.0592291
43.05	0.0591836
43.06	0.0591382
43.07	0.0590927
43.08	0.0590472
43.09	0.0590018
43.1	0.0589563
43.11	0.0589109
43.12	0.0588654
43.13	0.0588199
43.14	0.0587745
43.15	0.058729
43.16	0.0586836
43.17	0.0586381
43.18	0.0585927
43.19	0.0585472
43.2	0.0585017
43.21	0.0584563
43.22	0.0584108
43.23	0.0583654
43.24	0.0583199
43.25	0.0582745
43.26	0.058229
43.27	0.0581835
43.28	0.0581381
43.29	0.0580926
43.3	0.0580472
43.31	0.0580017
43.32	0.0579563
43.33	0.0579108
43.34	0.0578653
43.35	0.0578199
43.36	0.0577744
43.37	0.057729
43.38	0.0576835
43.39	0.0576708
43.4	0.0576618
43.41	0.0576528
43.42	0.0576438
43.43	0.0576348
43.44	0.0576257
43.45	0.0576167
43.46	0.0576077
43.47	0.0575987
43.48	0.0575897
43.49	0.0575806
43.5	0.0575716
43.51	0.0575626
43.52	0.0575536
43.53	0.0575446
43.54	0.0575355
43.55	0.0575265
43.56	0.0575175
43.57	0.0575085
43.58	0.0574994
43.59	0.0574904
43.6	0.0574814
43.61	0.0574724
43.62	0.0574634
43.63	0.0574543
43.64	0.0574453
43.65	0.0574363
43.66	0.0574273
43.67	0.0574183
43.68	0.0574092
43.69	0.0574002
43.7	0.0573912
43.71	0.0573822
43.72	0.0573732
43.73	0.0573641
43.74	0.0573551
43.75	0.0573461
43.76	0.0573371
43.77	0.0573281
43.78	0.057319
43.79	0.05731
43.8	0.057301
43.81	0.057292
43.82	0.057283
43.83	0.0572739
43.84	0.0572649
43.85	0.0572559
43.86	0.0572469
43.87	0.0572379
43.88	0.0572288
43.89	0.0572198
43.9	0.0572108
43.91	0.0572018
43.92	0.0571927
43.93	0.0571837
43.94	0.0571747
43.95	0.0571657
43.96	0.0571567
43.97	0.0571476
43.98	0.0571386
43.99	0.0571296
44	0.0571206
44.01	0.0571116
44.02	0.0571025
44.03	0.0570935
44.04	0.0570845
44.05	0.0570755
44.06	0.0570665
44.07	0.0570574
44.08	0.0570484
44.09	0.0570394
44.1	0.0570304
44.11	0.0570214
44.12	0.0570123
44.13	0.0570033
44.14	0.0569943
44.15	0.0569853
44.16	0.0569763
44.17	0.0569672
44.18	0.0569582
44.19	0.0569492
44.2	0.0569402
44.21	0.0569312
44.22	0.0569221
44.23	0.0569131
44.24	0.0569041
44.25	0.0568951
44.26	0.0568861
44.27	0.056877
44.28	0.056868
44.29	0.056859
44.3	0.05685
44.31	0.0568448
44.32	0.0568421
44.33	0.0568395
44.34	0.0568369
44.35	0.0568342
44.36	0.0568316
44.37	0.056829
44.38	0.0568263
44.39	0.0568237
44.4	0.0568211
44.41	0.0568184
44.42	0.0568158
44.43	0.0568132
44.44	0.0568105
44.45	0.0568079
44.46	0.0568053
44.47	0.0568026
44.48	0.0568
44.49	0.0567974
44.5	0.0567947
44.51	0.0567921
44.52	0.0567894
44.53	0.0567868
44.54	0.0567842
44.55	0.0567815
44.56	0.0567789
44.57	0.0567763
44.58	0.0567736
44.59	0.056771
44.6	0.0567684
44.61	0.0567657
44.62	0.0567631
44.63	0.0567605
44.64	0.0567578
44.65	0.0567552
44.66	0.0567526
44.67	0.0567499
44.68	0.0567473
44.69	0.0567447
44.7	0.056742
44.71	0.0567394
44.72	0.0567368
44.73	0.0567341
44.74	0.0567315
44.75	0.0567288
44.76	0.0567262
44.77	0.0567236
44.78	0.0567209
44.79	0.0567183
44.8	0.0567157
44.81	0.056713
44.82	0.0567104
44.83	0.0567078
44.84	0.0567051
44.85	0.0567025
44.86	0.0566999
44.87	0.0566972
44.88	0.0566946
44.89	0.056692
44.9	0.0566893
44.91	0.0566867
44.92	0.0566841
44.93	0.0566814
44.94	0.0566788
44.95	0.0566762
44.96	0.0566735
44.97	0.0566709
44.98	0.0566682
44.99	0.0566656
45	0.056663
45.01	0.0566603
45.02	0.0566577
45.03	0.0566551
45.04	0.0566524
45.05	0.0566498
45.06	0.0566472
45.07	0.0566445
45.08	0.0566419
45.09	0.0566393
45.1	0.0566366
45.11	0.056634
45.12	0.0566314
45.13	0.0566287
45.14	0.0566261
45.15	0.0566235
45.16	0.0566208
45.17	0.0566182
45.18	0.0566156
45.19	0.0566129
45.2	0.0566103
45.21	0.0566076
45.22	0.056605
45.23	0.0566038
45.24	0.0566061
45.25	0.0566083
45.26	0.0566105
45.27	0.0566127
45.28	0.0566149
45.29	0.0566172
45.3	0.0566194
45.31	0.0566216
45.32	0.0566238
45.33	0.0566261
45.34	0.0566283
45.35	0.0566305
45.36	0.0566327
45.37	0.056635
45.38	0.0566372
45.39	0.0566394
45.4	0.0566416
45.41	0.0566438
45.42	0.0566461
45.43	0.0566483
45.44	0.0566505
45.45	0.0566527
45.46	0.056655
45.47	0.0566572
45.48	0.0566594
45.49	0.0566616
45.5	0.0566638
45.51	0.0566661
45.52	0.0566683
45.53	0.0566705
45.54	0.0566727
45.55	0.056675
45.56	0.0566772
45.57	0.0566794
45.58	0.0566816
45.59	0.0566839
45.6	0.0566861
45.61	0.0566883
45.62	0.0566905
45.63	0.0566927
45.64	0.056695
45.65	0.0566972
45.66	0.0566994
45.67	0.0567016
45.68	0.0567039
45.69	0.0567061
45.7	0.0567083
45.71	0.0567105
45.72	0.0567128
45.73	0.056715
45.74	0.0567172
45.75	0.0567194
45.76	0.0567216
45.77	0.0567239
45.78	0.0567261
45.79	0.0567283
45.8	0.0567305
45.81	0.0567328
45.82	0.056735
45.83	0.0567372
45.84	0.0567394
45.85	0.0567416
45.86	0.0567439
45.87	0.0567461
45.88	0.0567483
45.89	0.0567505
45.9	0.0567528
45.91	0.056755
45.92	0.0567572
45.93	0.0567594
45.94	0.0567617
45.95	0.0567639
45.96	0.0567661
45.97	0.0567683
45.98	0.0567705
45.99	0.0567728
46	0.056775
46.01	0.0567772
46.02	0.0567794
46.03	0.0567817
46.04	0.0567839
46.05	0.0567861
46.06	0.0567883
46.07	0.0567905
46.08	0.0567928
46.09	0.056795
46.1	0.0567972
46.11	0.0567994
46.12	0.0568017
46.13	0.0568039
46.14	0.0568061
46.15	0.0568083
46.16	0.0567519
46.17	0.0566954
46.18	0.0566389
46.19	0.0565824
46.2	0.0565259
46.21	0.0564694
46.22	0.056413
46.23	0.0563565
46.24	0.0563
46.25	0.0562435
46.26	0.056187
46.27	0.0561306
46.28	0.0560741
46.29	0.0560176
46.3	0.0559611
46.31	0.0559046
46.32	0.0558482
46.33	0.0557917
46.34	0.0557352
46.35	0.0556787
46.36	0.0556222
46.37	0.0555658
46.38	0.0555093
46.39	0.0554528
46.4	0.0553963
46.41	0.0553398
46.42	0.0552834
46.43	0.0552269
46.44	0.0551704
46.45	0.0551139
46.46	0.0550574
46.47	0.055001
46.48	0.0549445
46.49	0.054888
46.5	0.0548315
46.51	0.054775
46.52	0.0547186
46.53	0.0546621
46.54	0.0546056
46.55	0.0545491
46.56	0.0544926
46.57	0.0544361
46.58	0.0543797
46.59	0.0543232
46.6	0.0542667
46.61	0.0542102
46.62	0.0541537
46.63	0.0540973
46.64	0.0540408
46.65	0.0539843
46.66	0.0539278
46.67	0.0538713
46.68	0.0538149
46.69	0.0537584
46.7	0.0537019
46.71	0.0536454
46.72	0.0535889
46.73	0.0535325
46.74	0.053476
46.75	0.0534195
46.76	0.053363
46.77	0.0533065
46.78	0.0532501
46.79	0.0531936
46.8	0.0531371
46.81	0.0530806
46.82	0.0530241
46.83	0.0529677
46.84	0.0529112
46.85	0.0528547
46.86	0.0527982
46.87	0.0527417
46.88	0.0526852
46.89	0.0526288
46.9	0.0525723
46.91	0.0525158
46.92	0.0524593
46.93	0.0524028
46.94	0.0523464
46.95	0.0522899
46.96	0.0522334
46.97	0.0521769
46.98	0.0521204
46.99	0.052064
47	0.0520075
47.01	0.051951
47.02	0.0518945
47.03	0.051838
47.04	0.0517816
47.05	0.0517251
47.06	0.0516686
47.07	0.0516121
47.08	0.0516175
47.09	0.0516494
47.1	0.0516813
47.11	0.0517132
47.12	0.0517451
47.13	0.051777
47.14	0.0518089
47.15	0.0518408
47.16	0.0518727
47.17	0.0519045
47.18	0.0519364
47.19	0.0519683
47.2	0.0520002
47.21	0.0520321
47.22	0.052064
47.23	0.0520959
47.24	0.0521278
47.25	0.0521597
47.26	0.0521916
47.27	0.0522235
47.28	0.0522554
47.29	0.0522873
47.3	0.0523192
47.31	0.0523511
47.32	0.052383
47.33	0.0524149
47.34	0.0524468
47.35	0.0524786
47.36	0.0525105
47.37	0.0525424
47.38	0.0525743
47.39	0.0526062
47.4	0.0526381
47.41	0.05267
47.42	0.0527019
47.43	0.0527338
47.44	0.0527657
47.45	0.0527976
47.46	0.0528295
47.47	0.0528614
47.48	0.0528933
47.49	0.0529252
47.5	0.0529571
47.51	0.052989
47.52	0.0530208
47.53	0.0530527
47.54	0.0530846
47.55	0.0531165
47.56	0.0531484
47.57	0.0531803
47.58	0.0532122
47.59	0.0532441
47.6	0.053276
47.61	0.0533079
47.62	0.0533398
47.63	0.0533717
47.64	0.0534036
47.65	0.0534355
47.66	0.0534674
47.67	0.0534993
[truncated: 27,724 more rows]

## Sheet: Figure 3a_3
x-axis	y-axis
75.96	0.0751407
75.97	0.0753299
75.98	0.0755191
75.99	0.0757082
76	0.0758974
76.01	0.0760866
76.02	0.0762758
76.03	0.076465
76.04	0.0766542
76.05	0.0768434
76.06	0.0770326
76.07	0.0772218
76.08	0.077411
76.09	0.0776002
76.1	0.0777894
76.11	0.0779786
76.12	0.0781678
76.13	0.078357
76.14	0.0785461
76.15	0.0787353
76.16	0.0789245
76.17	0.0791137
76.18	0.0793029
76.19	0.0794921
76.2	0.0796813
76.21	0.0798705
76.22	0.0800597
76.23	0.0802489
76.24	0.0804381
76.25	0.0806273
76.26	0.0808165
76.27	0.0810057
76.28	0.0811949
76.29	0.0813841
76.3	0.0815732
76.31	0.0817624
76.32	0.0819516
76.33	0.0821408
76.34	0.08233
76.35	0.0825192
76.36	0.0827084
76.37	0.0828976
76.38	0.0830868
76.39	0.083276
76.4	0.0834652
76.41	0.0836544
76.42	0.0838436
76.43	0.0840328
76.44	0.084222
76.45	0.0844112
76.46	0.0846003
76.47	0.0847895
76.48	0.0849787
76.49	0.0851679
76.5	0.0853571
76.51	0.0855463
76.52	0.0857355
76.53	0.0859247
76.54	0.0861139
76.55	0.0863031
76.56	0.0864923
76.57	0.0866815
76.58	0.0868707
76.59	0.0870599
76.6	0.0871238
76.61	0.087134
76.62	0.0871442
76.63	0.0871544
76.64	0.0871646
76.65	0.0871749
76.66	0.0871851
76.67	0.0871953
76.68	0.0872055
76.69	0.0872157
76.7	0.0872259
76.71	0.0872362
76.72	0.0872464
76.73	0.0872566
76.74	0.0872668
76.75	0.087277
76.76	0.0872872
76.77	0.0872975
76.78	0.0873077
76.79	0.0873179
76.8	0.0873281
76.81	0.0873383
76.82	0.0873485
76.83	0.0873588
76.84	0.087369
76.85	0.0873792
76.86	0.0873894
76.87	0.0873996
76.88	0.0874098
76.89	0.0874201
76.9	0.0874303
76.91	0.0874405
76.92	0.0874507
76.93	0.0874609
76.94	0.0874711
76.95	0.0874814
76.96	0.0874916
76.97	0.0875018
76.98	0.087512
76.99	0.0875222
77	0.0875324
77.01	0.0875427
77.02	0.0875529
77.03	0.0875631
77.04	0.0875733
77.05	0.0875835
77.06	0.0875937
77.07	0.087604
77.08	0.0876142
77.09	0.0876244
77.1	0.0876346
77.11	0.0876448
77.12	0.087655
77.13	0.0876653
77.14	0.0876755
77.15	0.0876857
77.16	0.0876959
77.17	0.0877061
77.18	0.0877163
77.19	0.0877266
77.2	0.0877368
77.21	0.087747
77.22	0.0877572
77.23	0.08766
77.24	0.0874015
77.25	0.0871431
77.26	0.0868846
77.27	0.0866262
77.28	0.0863678
77.29	0.0861093
77.3	0.0858509
77.31	0.0855924
77.32	0.085334
77.33	0.0850755
77.34	0.0848171
77.35	0.0845587
77.36	0.0843002
77.37	0.0840418
77.38	0.0837833
77.39	0.0835249
77.4	0.0832664
77.41	0.083008
77.42	0.0827496
77.43	0.0824911
77.44	0.0822327
77.45	0.0819742
77.46	0.0817158
77.47	0.0814573
77.48	0.0811989
77.49	0.0809405
77.5	0.080682
77.51	0.0804236
77.52	0.0801651
77.53	0.0799067
77.54	0.0796483
77.55	0.0793898
77.56	0.0791314
77.57	0.0788729
77.58	0.0786145
77.59	0.078356
77.6	0.0780976
77.61	0.0778392
77.62	0.0775807
77.63	0.0773223
77.64	0.0770638
77.65	0.0768054
77.66	0.0765469
77.67	0.0762885
77.68	0.0760301
77.69	0.0757716
77.7	0.0755132
77.71	0.0752547
77.72	0.0749963
77.73	0.0747379
77.74	0.0744794
77.75	0.074221
77.76	0.0739625
77.77	0.0737041
77.78	0.0734456
77.79	0.0731872
77.8	0.0729288
77.81	0.0726703
77.82	0.0724119
77.83	0.0721534
77.84	0.071895
77.85	0.0716365
77.86	0.0713961
77.87	0.0713181
77.88	0.07124
77.89	0.071162
77.9	0.0710839
77.91	0.0710059
77.92	0.0709278
77.93	0.0708498
77.94	0.0707717
77.95	0.0706937
77.96	0.0706156
77.97	0.0705375
77.98	0.0704595
77.99	0.0703814
78	0.0703034
78.01	0.0702253
78.02	0.0701473
78.03	0.0700692
78.04	0.0699912
78.05	0.0699131
78.06	0.0698351
78.07	0.069757
78.08	0.0696789
78.09	0.0696009
78.1	0.0695228
78.11	0.0694448
78.12	0.0693667
78.13	0.0692887
78.14	0.0692106
78.15	0.0691326
78.16	0.0690545
78.17	0.0689765
78.18	0.0688984
78.19	0.0688204
78.2	0.0687423
78.21	0.0686642
78.22	0.0685862
78.23	0.0685081
78.24	0.0684301
78.25	0.068352
78.26	0.068274
78.27	0.0681959
78.28	0.0681179
78.29	0.0680398
78.3	0.0679618
78.31	0.0678837
78.32	0.0678056
78.33	0.0677276
78.34	0.0676495
78.35	0.0675715
78.36	0.0674934
78.37	0.0674154
78.38	0.0673373
78.39	0.0672593
78.4	0.0671812
78.41	0.0671032
78.42	0.0670251
78.43	0.066947
78.44	0.066869
78.45	0.0667909
78.46	0.0667129
78.47	0.0666348
78.48	0.0665568
78.49	0.0664787
78.5	0.0663508
78.51	0.0662104
78.52	0.06607
78.53	0.0659296
78.54	0.0657893
78.55	0.0656489
78.56	0.0655085
78.57	0.0653681
78.58	0.0652277
78.59	0.0650873
78.6	0.0649469
78.61	0.0648065
78.62	0.0646661
78.63	0.0645258
78.64	0.0643854
78.65	0.064245
78.66	0.0641046
78.67	0.0639642
78.68	0.0638238
78.69	0.0636834
78.7	0.063543
78.71	0.0634027
78.72	0.0632623
78.73	0.0631219
78.74	0.0629815
78.75	0.0628411
78.76	0.0627007
78.77	0.0625603
78.78	0.0624199
78.79	0.0622796
78.8	0.0621392
78.81	0.0619988
78.82	0.0618584
78.83	0.061718
78.84	0.0615776
78.85	0.0614372
78.86	0.0612968
78.87	0.0611565
78.88	0.0610161
78.89	0.0608757
78.9	0.0607353
78.91	0.0605949
78.92	0.0604545
78.93	0.0603141
78.94	0.0601737
78.95	0.0600334
78.96	0.059893
78.97	0.0597526
78.98	0.0596122
78.99	0.0594718
79	0.0593314
79.01	0.059191
79.02	0.0590506
79.03	0.0589103
79.04	0.0587699
79.05	0.0586295
79.06	0.0584891
79.07	0.0583487
79.08	0.0582083
79.09	0.0580679
79.1	0.0579275
79.11	0.0577872
79.12	0.0576468
79.13	0.0576108
79.14	0.0576793
79.15	0.0577478
79.16	0.0578163
79.17	0.0578848
79.18	0.0579533
79.19	0.0580218
79.2	0.0580903
79.21	0.0581588
79.22	0.0582273
79.23	0.0582958
79.24	0.0583643
79.25	0.0584328
79.26	0.0585013
79.27	0.0585697
79.28	0.0586382
79.29	0.0587067
79.3	0.0587752
79.31	0.0588437
79.32	0.0589122
79.33	0.0589807
79.34	0.0590492
79.35	0.0591177
79.36	0.0591862
79.37	0.0592547
79.38	0.0593232
79.39	0.0593917
79.4	0.0594602
79.41	0.0595287
79.42	0.0595972
79.43	0.0596657
79.44	0.0597342
79.45	0.0598027
79.46	0.0598711
79.47	0.0599396
79.48	0.0600081
79.49	0.0600766
79.5	0.0601451
79.51	0.0602136
79.52	0.0602821
79.53	0.0603506
79.54	0.0604191
79.55	0.0604876
79.56	0.0605561
79.57	0.0606246
79.58	0.0606931
79.59	0.0607616
79.6	0.0608301
79.61	0.0608986
79.62	0.0609671
79.63	0.0610356
79.64	0.061104
79.65	0.0611725
79.66	0.061241
79.67	0.0613095
79.68	0.061378
79.69	0.0614465
79.7	0.061515
79.71	0.0615835
79.72	0.061652
79.73	0.0617205
79.74	0.061789
79.75	0.0618575
79.76	0.0619315
79.77	0.0620278
79.78	0.062124
79.79	0.0622202
79.8	0.0623165
79.81	0.0624127
79.82	0.062509
79.83	0.0626052
79.84	0.0627014
79.85	0.0627977
79.86	0.0628939
79.87	0.0629901
79.88	0.0630864
79.89	0.0631826
79.9	0.0632788
79.91	0.0633751
79.92	0.0634713
79.93	0.0635676
79.94	0.0636638
79.95	0.06376
79.96	0.0638563
79.97	0.0639525
79.98	0.0640487
79.99	0.064145
80	0.0642412
80.01	0.0643375
80.02	0.0644337
80.03	0.0645299
80.04	0.0646262
80.05	0.0647224
80.06	0.0648186
80.07	0.0649149
80.08	0.0650111
80.09	0.0651074
80.1	0.0652036
80.11	0.0652998
80.12	0.0653961
80.13	0.0654923
80.14	0.0655885
80.15	0.0656848
80.16	0.065781
80.17	0.0658773
80.18	0.0659735
80.19	0.0660697
80.2	0.066166
80.21	0.0662622
80.22	0.0663584
80.23	0.0664547
80.24	0.0665509
80.25	0.0666471
80.26	0.0667434
80.27	0.0668396
80.28	0.0669359
80.29	0.0670321
80.3	0.0671283
80.31	0.0672246
80.32	0.0673208
80.33	0.067417
80.34	0.0675133
80.35	0.0676095
80.36	0.0677058
80.37	0.067802
80.38	0.0678982
80.39	0.0679945
80.4	0.0680151
80.41	0.0680272
80.42	0.0680394
80.43	0.0680516
80.44	0.0680638
80.45	0.068076
80.46	0.0680882
80.47	0.0681004
80.48	0.0681125
80.49	0.0681247
80.5	0.0681369
80.51	0.0681491
80.52	0.0681613
80.53	0.0681735
80.54	0.0681856
80.55	0.0681978
80.56	0.06821
80.57	0.0682222
80.58	0.0682344
80.59	0.0682466
80.6	0.0682588
80.61	0.0682709
80.62	0.0682831
80.63	0.0682953
80.64	0.0683075
80.65	0.0683197
80.66	0.0683319
80.67	0.0683441
80.68	0.0683562
80.69	0.0683684
80.7	0.0683806
80.71	0.0683928
80.72	0.068405
80.73	0.0684172
80.74	0.0684294
80.75	0.0684415
80.76	0.0684537
80.77	0.0684659
80.78	0.0684781
80.79	0.0684903
80.8	0.0685025
80.81	0.0685146
80.82	0.0685268
80.83	0.068539
80.84	0.0685512
80.85	0.0685634
80.86	0.0685756
80.87	0.0685878
80.88	0.0685999
80.89	0.0686121
80.9	0.0686243
80.91	0.0686365
80.92	0.0686487
80.93	0.0686609
80.94	0.0686731
80.95	0.0686852
80.96	0.0686974
80.97	0.0687096
80.98	0.0687218
80.99	0.068734
81	0.0687462
81.01	0.0687584
81.02	0.0687705
81.03	0.068883
81.04	0.0690624
81.05	0.0692418
81.06	0.0694212
81.07	0.0696006
81.08	0.06978
81.09	0.0699594
81.1	0.0701388
81.11	0.0703181
81.12	0.0704975
81.13	0.0706769
81.14	0.0708563
81.15	0.0710357
81.16	0.0712151
81.17	0.0713945
81.18	0.0715739
81.19	0.0717533
81.2	0.0719326
81.21	0.072112
81.22	0.0722914
81.23	0.0724708
81.24	0.0726502
81.25	0.0728296
81.26	0.073009
81.27	0.0731884
81.28	0.0733677
81.29	0.0735471
81.3	0.0737265
81.31	0.0739059
81.32	0.0740853
81.33	0.0742647
81.34	0.0744441
81.35	0.0746235
81.36	0.0748028
81.37	0.0749822
81.38	0.0751616
81.39	0.075341
81.4	0.0755204
81.41	0.0756998
81.42	0.0758792
81.43	0.0760586
81.44	0.076238
81.45	0.0764173
81.46	0.0765967
81.47	0.0767761
81.48	0.0769555
81.49	0.0771349
81.5	0.0773143
81.51	0.0774937
81.52	0.0776731
81.53	0.0778524
81.54	0.0780318
81.55	0.0782112
81.56	0.0783906
81.57	0.07857
81.58	0.0787494
81.59	0.0789288
81.6	0.0791082
81.61	0.0792876
81.62	0.0794669
81.63	0.0796463
81.64	0.0798257
81.65	0.0800051
81.66	0.0801682
81.67	0.0802931
81.68	0.0804181
81.69	0.080543
81.7	0.080668
81.71	0.080793
81.72	0.0809179
81.73	0.0810429
81.74	0.0811678
81.75	0.0812928
81.76	0.0814178
81.77	0.0815427
81.78	0.0816677
81.79	0.0817926
81.8	0.0819176
81.81	0.0820426
81.82	0.0821675
81.83	0.0822925
81.84	0.0824174
81.85	0.0825424
81.86	0.0826673
81.87	0.0827923
81.88	0.0829173
81.89	0.0830422
81.9	0.0831672
81.91	0.0832921
81.92	0.0834171
81.93	0.0835421
81.94	0.083667
81.95	0.083792
81.96	0.0839169
81.97	0.0840419
81.98	0.0841669
81.99	0.0842918
82	0.0844168
82.01	0.0845417
82.02	0.0846667
82.03	0.0847917
82.04	0.0849166
82.05	0.0850416
82.06	0.0851665
82.07	0.0852915
82.08	0.0854165
82.09	0.0855414
82.1	0.0856664
82.11	0.0857913
82.12	0.0859163
82.13	0.0860412
82.14	0.0861662
82.15	0.0862912
82.16	0.0864161
82.17	0.0865411
82.18	0.086666
82.19	0.086791
82.2	0.086916
82.21	0.0870409
82.22	0.0871659
82.23	0.0872908
82.24	0.0874158
82.25	0.0875408
82.26	0.0876657
82.27	0.0877907
82.28	0.0879156
82.29	0.0880406
82.3	0.0881803
82.31	0.0883201
82.32	0.0884598
82.33	0.0885996
82.34	0.0887393
82.35	0.088879
82.36	0.0890188
82.37	0.0891585
82.38	0.0892983
82.39	0.089438
82.4	0.0895777
82.41	0.0897175
82.42	0.0898572
82.43	0.089997
82.44	0.0901367
82.45	0.0902765
82.46	0.0904162
82.47	0.0905559
82.48	0.0906957
82.49	0.0908354
82.5	0.0909752
82.51	0.0911149
82.52	0.0912546
82.53	0.0913944
82.54	0.0915341
82.55	0.0916739
82.56	0.0918136
82.57	0.0919533
82.58	0.0920931
82.59	0.0922328
82.6	0.0923726
82.61	0.0925123
82.62	0.0926521
82.63	0.0927918
82.64	0.0929315
82.65	0.0930713
82.66	0.093211
82.67	0.0933508
82.68	0.0934905
82.69	0.0936302
82.7	0.09377
82.71	0.0939097
82.72	0.0940495
82.73	0.0941892
82.74	0.0943289
82.75	0.0944687
82.76	0.0946084
82.77	0.0947482
82.78	0.0948879
82.79	0.0950277
82.8	0.0951674
82.81	0.0953071
82.82	0.0954469
82.83	0.0955866
82.84	0.0957264
82.85	0.0958661
82.86	0.0960058
82.87	0.0961456
82.88	0.0962853
82.89	0.0964251
82.9	0.0965648
82.91	0.0967045
82.92	0.0968443
82.93	0.0968154
82.94	0.0967143
82.95	0.0966132
82.96	0.096512
82.97	0.0964109
82.98	0.0963098
82.99	0.0962086
83	0.0961075
83.01	0.0960064
83.02	0.0959052
83.03	0.0958041
83.04	0.095703
83.05	0.0956018
83.06	0.0955007
83.07	0.0953996
83.08	0.0952984
83.09	0.0951973
83.1	0.0950962
83.11	0.094995
83.12	0.0948939
83.13	0.0947928
83.14	0.0946916
83.15	0.0945905
83.16	0.0944894
83.17	0.0943882
83.18	0.0942871
83.19	0.094186
83.2	0.0940848
83.21	0.0939837
83.22	0.0938826
83.23	0.0937814
83.24	0.0936803
83.25	0.0935792
83.26	0.093478
83.27	0.0933769
83.28	0.0932758
83.29	0.0931746
83.3	0.0930735
83.31	0.0929724
83.32	0.0928712
83.33	0.0927701
83.34	0.092669
83.35	0.0925678
83.36	0.0924667
83.37	0.0923656
83.38	0.0922644
83.39	0.0921633
83.4	0.0920622
83.41	0.091961
83.42	0.0918599
83.43	0.0917588
83.44	0.0916576
83.45	0.0915565
83.46	0.0914554
83.47	0.0913542
83.48	0.0912531
83.49	0.091152
83.5	0.0910508
83.51	0.0909497
83.52	0.0908486
83.53	0.0907474
83.54	0.0906463
83.55	0.0905452
83.56	0.0904817
83.57	0.0904748
83.58	0.090468
83.59	0.0904611
83.6	0.0904542
83.61	0.0904473
83.62	0.0904404
83.63	0.0904335
83.64	0.0904267
83.65	0.0904198
83.66	0.0904129
83.67	0.090406
83.68	0.0903991
83.69	0.0903922
83.7	0.0903853
83.71	0.0903785
83.72	0.0903716
83.73	0.0903647
83.74	0.0903578
83.75	0.0903509
83.76	0.090344
83.77	0.0903372
83.78	0.0903303
83.79	0.0903234
83.8	0.0903165
83.81	0.0903096
83.82	0.0903027
83.83	0.0902959
83.84	0.090289
83.85	0.0902821
83.86	0.0902752
83.87	0.0902683
83.88	0.0902614
83.89	0.0902545
83.9	0.0902477
83.91	0.0902408
83.92	0.0902339
83.93	0.090227
83.94	0.0902201
83.95	0.0902132
83.96	0.0902064
83.97	0.0901995
83.98	0.0901926
83.99	0.0901857
84	0.0901788
84.01	0.0901719
84.02	0.0901651
84.03	0.0901582
84.04	0.0901513
84.05	0.0901444
84.06	0.0901375
84.07	0.0901306
84.08	0.0901238
84.09	0.0901169
84.1	0.09011
84.11	0.0901031
84.12	0.0900962
84.13	0.0900893
84.14	0.0900824
84.15	0.0900756
84.16	0.0900687
84.17	0.0900618
84.18	0.0900549
84.19	0.0900217
84.2	0.089752
84.21	0.0894823
84.22	0.0892126
84.23	0.0889429
84.24	0.0886732
84.25	0.0884034
84.26	0.0881337
84.27	0.087864
84.28	0.0875943
84.29	0.0873246
84.3	0.0870549
84.31	0.0867852
84.32	0.0865154
84.33	0.0862457
84.34	0.085976
84.35	0.0857063
84.36	0.0854366
84.37	0.0851669
84.38	0.0848971
84.39	0.0846274
84.4	0.0843577
84.41	0.084088
84.42	0.0838183
84.43	0.0835486
84.44	0.0832789
84.45	0.0830091
84.46	0.0827394
84.47	0.0824697
84.48	0.0822
84.49	0.0819303
84.5	0.0816606
84.51	0.0813908
84.52	0.0811211
84.53	0.0808514
84.54	0.0805817
84.55	0.080312
84.56	0.0800423
84.57	0.0797725
84.58	0.0795028
84.59	0.0792331
84.6	0.0789634
84.61	0.0786937
84.62	0.078424
84.63	0.0781543
84.64	0.0778845
84.65	0.0776148
84.66	0.0773451
84.67	0.0770754
84.68	0.0768057
84.69	0.076536
84.7	0.0762662
84.71	0.0759965
84.72	0.0757268
84.73	0.0754571
84.74	0.0751874
84.75	0.0749177
84.76	0.0746479
84.77	0.0743782
84.78	0.0741085
84.79	0.0738388
84.8	0.0735691
84.81	0.0732994
84.82	0.0730297
84.83	0.0727328
84.84	0.072429
84.85	0.0721253
84.86	0.0718216
84.87	0.0715179
84.88	0.0712142
84.89	0.0709105
84.9	0.0706068
84.91	0.0703031
84.92	0.0699994
84.93	0.0696957
84.94	0.069392
84.95	0.0690883
84.96	0.0687846
84.97	0.0684809
84.98	0.0681772
84.99	0.0678735
85	0.0675698
85.01	0.0672661
85.02	0.0669624
85.03	0.0666587
85.04	0.066355
85.05	0.0660513
85.06	0.0657476
85.07	0.0654439
85.08	0.0651402
85.09	0.0648365
85.1	0.0645328
85.11	0.0642291
85.12	0.0639254
85.13	0.0636217
85.14	0.063318
85.15	0.0630143
85.16	0.0627106
85.17	0.0624069
85.18	0.0621032
85.19	0.0617995
85.2	0.0614958
85.21	0.0611921
85.22	0.0608884
85.23	0.0605847
85.24	0.060281
85.25	0.0599773
85.26	0.0596736
85.27	0.0593699
85.28	0.0590662
85.29	0.0587625
85.3	0.0584588
85.31	0.0581551
85.32	0.0578514
85.33	0.0575477
85.34	0.057244
85.35	0.0569403
85.36	0.0566365
85.37	0.0563328
85.38	0.0560291
85.39	0.0557254
85.4	0.0554217
85.41	0.055118
85.42	0.0548143
85.43	0.0545106
85.44	0.0542069
85.45	0.0539032
85.46	0.0537685
85.47	0.0538029
85.48	0.0538372
85.49	0.0538716
85.5	0.0539059
85.51	0.0539402
85.52	0.0539746
85.53	0.0540089
85.54	0.0540432
85.55	0.0540776
85.56	0.0541119
85.57	0.0541463
85.58	0.0541806
85.59	0.0542149
85.6	0.0542493
85.61	0.0542836
85.62	0.0543179
85.63	0.0543523
85.64	0.0543866
85.65	0.054421
85.66	0.0544553
85.67	0.0544896
85.68	0.054524
85.69	0.0545583
85.7	0.0545926
85.71	0.054627
85.72	0.0546613
85.73	0.0546957
85.74	0.05473
85.75	0.0547643
85.76	0.0547987
85.77	0.054833
85.78	0.0548673
85.79	0.0549017
85.8	0.054936
85.81	0.0549704
85.82	0.0550047
85.83	0.055039
85.84	0.0550734
85.85	0.0551077
85.86	0.055142
85.87	0.0551764
85.88	0.0552107
85.89	0.0552451
85.9	0.0552794
85.91	0.0553137
85.92	0.0553481
85.93	0.0553824
85.94	0.0554167
85.95	0.0554511
85.96	0.0554854
85.97	0.0555198
85.98	0.0555541
85.99	0.0555884
86	0.0556228
86.01	0.0556571
86.02	0.0556914
86.03	0.0557258
86.04	0.0557601
86.05	0.0557945
86.06	0.0558288
86.07	0.0558631
86.08	0.0558975
86.09	0.0559209
86.1	0.0559004
86.11	0.0558799
86.12	0.0558595
86.13	0.055839
86.14	0.0558186
86.15	0.0557981
86.16	0.0557776
86.17	0.0557572
86.18	0.0557367
86.19	0.0557163
86.2	0.0556958
86.21	0.0556753
86.22	0.0556549
86.23	0.0556344
86.24	0.055614
86.25	0.0555935
86.26	0.055573
86.27	0.0555526
86.28	0.0555321
86.29	0.0555117
86.3	0.0554912
86.31	0.0554708
86.32	0.0554503
86.33	0.0554298
86.34	0.0554094
86.35	0.0553889
86.36	0.0553685
86.37	0.055348
86.38	0.0553275
86.39	0.0553071
86.4	0.0552866
86.41	0.0552662
86.42	0.0552457
86.43	0.0552252
86.44	0.0552048
86.45	0.0551843
86.46	0.0551639
86.47	0.0551434
86.48	0.055123
86.49	0.0551025
86.5	0.055082
86.51	0.0550616
86.52	0.0550411
86.53	0.0550207
86.54	0.0550002
86.55	0.0549797
86.56	0.0549593
86.57	0.0549388
86.58	0.0549184
86.59	0.0548979
86.6	0.0548774
86.61	0.054857
86.62	0.0548365
86.63	0.0548161
86.64	0.0547956
86.65	0.0547751
86.66	0.0547547
86.67	0.0547342
86.68	0.0547138
86.69	0.0546933
86.7	0.0546729
86.71	0.0546524
86.72	0.0546319
86.73	0.054677
86.74	0.0547294
86.75	0.0547818
86.76	0.0548342
86.77	0.0548866
86.78	0.054939
86.79	0.0549914
86.8	0.0550438
86.81	0.0550962
86.82	0.0551486
86.83	0.055201
86.84	0.0552534
86.85	0.0553058
86.86	0.0553582
86.87	0.0554106
86.88	0.0554629
86.89	0.0555153
86.9	0.0555677
86.91	0.0556201
86.92	0.0556725
86.93	0.0557249
86.94	0.0557773
86.95	0.0558297
86.96	0.0558821
86.97	0.0559345
86.98	0.0559869
86.99	0.0560393
87	0.0560917
87.01	0.0561441
87.02	0.0561965
87.03	0.0562489
87.04	0.0563012
87.05	0.0563536
87.06	0.056406
87.07	0.0564584
87.08	0.0565108
87.09	0.0565632
87.1	0.0566156
87.11	0.056668
87.12	0.0567204
87.13	0.0567728
87.14	0.0568252
87.15	0.0568776
87.16	0.05693
87.17	0.0569824
87.18	0.0570348
87.19	0.0570871
87.2	0.0571395
87.21	0.0571919
87.22	0.0572443
87.23	0.0572967
87.24	0.0573491
87.25	0.0574015
87.26	0.0574539
87.27	0.0575063
87.28	0.0575587
87.29	0.0576111
87.3	0.0576635
87.31	0.0577159
87.32	0.0577683
87.33	0.0578207
87.34	0.0578731
87.35	0.0579254
87.36	0.0580393
87.37	0.0581941
87.38	0.0583489
87.39	0.0585037
87.4	0.0586585
87.41	0.0588134
87.42	0.0589682
87.43	0.059123
87.44	0.0592778
87.45	0.0594326
87.46	0.0595874
87.47	0.0597422
87.48	0.059897
87.49	0.0600518
87.5	0.0602067
87.51	0.0603615
87.52	0.0605163
87.53	0.0606711
87.54	0.0608259
87.55	0.0609807
87.56	0.0611355
87.57	0.0612903
87.58	0.0614452
87.59	0.0616
87.6	0.0617548
87.61	0.0619096
87.62	0.0620644
87.63	0.0622192
87.64	0.062374
87.65	0.0625288
87.66	0.0626837
87.67	0.0628385
87.68	0.0629933
87.69	0.0631481
87.7	0.0633029
87.71	0.0634577
87.72	0.0636125
87.73	0.0637673
87.74	0.0639222
87.75	0.064077
87.76	0.0642318
87.77	0.0643866
87.78	0.0645414
87.79	0.0646962
87.8	0.064851
87.81	0.0650058
87.82	0.0651606
87.83	0.0653155
87.84	0.0654703
87.85	0.0656251
87.86	0.0657799
87.87	0.0659347
87.88	0.0660895
87.89	0.0662443
87.9	0.0663991
87.91	0.066554
87.92	0.0667088
87.93	0.0668636
87.94	0.0670184
87.95	0.0671732
87.96	0.067328
87.97	0.0674828
87.98	0.0676376
87.99	0.0678291
88	0.068106
88.01	0.068383
88.02	0.0686599
88.03	0.0689369
88.04	0.0692138
88.05	0.0694908
88.06	0.0697677
88.07	0.0700447
88.08	0.0703216
88.09	0.0705986
88.1	0.0708755
88.11	0.0711525
88.12	0.0714294
88.13	0.0717064
88.14	0.0719833
88.15	0.0722603
88.16	0.0725372
88.17	0.0728142
88.18	0.0730911
88.19	0.0733681
88.2	0.073645
88.21	0.073922
88.22	0.0741989
88.23	0.0744758
88.24	0.0747528
88.25	0.0750297
88.26	0.0753067
88.27	0.0755836
88.28	0.0758606
88.29	0.0761375
88.3	0.0764145
88.31	0.0766914
88.32	0.0769684
88.33	0.0772453
88.34	0.0775223
88.35	0.0777992
88.36	0.0780762
88.37	0.0783531
88.38	0.0786301
88.39	0.078907
88.4	0.079184
88.41	0.0794609
88.42	0.0797379
88.43	0.0800148
88.44	0.0802918
88.45	0.0805687
88.46	0.0808457
88.47	0.0811226
88.48	0.0813995
88.49	0.0816765
88.5	0.0819534
88.51	0.0822304
88.52	0.0825073
88.53	0.0827843
88.54	0.0830612
88.55	0.0833382
88.56	0.0836151
88.57	0.0838921
88.58	0.084169
88.59	0.084446
88.6	0.0847229
88.61	0.0849999
88.62	0.0852768
88.63	0.0855545
88.64	0.0858321
88.65	0.0861098
88.66	0.0863874
88.67	0.0866651
88.68	0.0869428
88.69	0.0872204
88.7	0.0874981
88.71	0.0877757
88.72	0.0880534
88.73	0.088331
88.74	0.0886087
88.75	0.0888863
88.76	0.089164
88.77	0.0894416
88.78	0.0897193
88.79	0.089997
88.8	0.0902746
88.81	0.0905523
88.82	0.0908299
88.83	0.0911076
88.84	0.0913852
88.85	0.0916629
88.86	0.0919405
88.87	0.0922182
88.88	0.0924959
88.89	0.0927735
88.9	0.0930512
88.91	0.0933288
88.92	0.0936065
88.93	0.0938841
88.94	0.0941618
88.95	0.0944394
88.96	0.0947171
88.97	0.0949948
88.98	0.0952724
88.99	0.0955501
89	0.0958277
89.01	0.0961054
89.02	0.096383
89.03	0.0966607
89.04	0.0969383
89.05	0.097216
89.06	0.0974936
89.07	0.0977713
89.08	0.098049
89.09	0.0983266
89.1	0.0986043
89.11	0.0988819
89.12	0.0991596
89.13	0.0994372
89.14	0.0997149
89.15	0.0999925
89.16	0.10027
89.17	0.100548
89.18	0.100826
89.19	0.101103
89.2	0.101381
89.21	0.101658
89.22	0.101936
89.23	0.102214
89.24	0.102491
89.25	0.102769
89.26	0.103026
89.27	0.103273
89.28	0.103521
89.29	0.103768
89.3	0.104015
89.31	0.104263
89.32	0.10451
89.33	0.104758
89.34	0.105005
89.35	0.105253
89.36	0.1055
89.37	0.105748
89.38	0.105995
89.39	0.106242
89.4	0.10649
89.41	0.106737
89.42	0.106985
89.43	0.107232
89.44	0.10748
89.45	0.107727
89.46	0.107975
89.47	0.108222
89.48	0.108469
89.49	0.108717
89.5	0.108964
89.51	0.109212
89.52	0.109459
89.53	0.109707
89.54	0.109954
89.55	0.110202
89.56	0.110449
89.57	0.110696
89.58	0.110944
89.59	0.111191
89.6	0.111439
89.61	0.111686
89.62	0.111934
89.63	0.112181
89.64	0.112429
89.65	0.112676
89.66	0.112924
89.67	0.113171
89.68	0.113418
89.69	0.113666
89.7	0.113913
89.71	0.114161
89.72	0.114408
89.73	0.114656
89.74	0.114903
89.75	0.115151
89.76	0.115398
89.77	0.115645
89.78	0.115893
89.79	0.11614
89.8	0.116388
89.81	0.116635
89.82	0.116883
89.83	0.11713
89.84	0.117378
89.85	0.117625
89.86	0.117872
89.87	0.11812
89.88	0.118367
89.89	0.118523
89.9	0.118543
89.91	0.118562
89.92	0.118581
89.93	0.1186
89.94	0.118619
89.95	0.118638
89.96	0.118657
89.97	0.118676
89.98	0.118695
89.99	0.118714
90	0.118733
90.01	0.118752
90.02	0.118771
90.03	0.11879
90.04	0.118809
90.05	0.118828
90.06	0.118847
90.07	0.118866
90.08	0.118885
90.09	0.118904
90.1	0.118923
90.11	0.118942
90.12	0.118961
90.13	0.11898
90.14	0.118999
90.15	0.119018
90.16	0.119037
90.17	0.119057
90.18	0.119076
90.19	0.119095
90.2	0.119114
90.21	0.119133
90.22	0.119152
90.23	0.119171
90.24	0.11919
90.25	0.119209
90.26	0.119228
90.27	0.119247
90.28	0.119266
90.29	0.119285
90.3	0.119304
90.31	0.119323
90.32	0.119342
90.33	0.119361
90.34	0.11938
90.35	0.119399
90.36	0.119418
90.37	0.119437
90.38	0.119456
90.39	0.119475
90.4	0.119494
90.41	0.119513
90.42	0.119532
90.43	0.119552
90.44	0.119571
90.45	0.11959
90.46	0.119609
90.47	0.119628
90.48	0.119647
90.49	0.119666
90.5	0.119685
90.51	0.119704
90.52	0.119718
90.53	0.11969
90.54	0.119663
90.55	0.119635
90.56	0.119607
90.57	0.11958
90.58	0.119552
90.59	0.119524
90.6	0.119496
90.61	0.119469
90.62	0.119441
90.63	0.119413
90.64	0.119386
90.65	0.119358
90.66	0.11933
90.67	0.119303
90.68	0.119275
90.69	0.119247
90.7	0.119219
90.71	0.119192
90.72	0.119164
90.73	0.119136
90.74	0.119109
90.75	0.119081
90.76	0.119053
90.77	0.119025
90.78	0.118998
90.79	0.11897
90.8	0.118942
90.81	0.118915
90.82	0.118887
90.83	0.118859
90.84	0.118831
90.85	0.118804
90.86	0.118776
90.87	0.118748
90.88	0.118721
90.89	0.118693
90.9	0.118665
90.91	0.118637
90.92	0.11861
90.93	0.118582
90.94	0.118554
90.95	0.118527
90.96	0.118499
90.97	0.118471
90.98	0.118444
90.99	0.118416
91	0.118388
91.01	0.11836
91.02	0.118333
91.03	0.118305
91.04	0.118277
91.05	0.11825
91.06	0.118222
91.07	0.118194
91.08	0.118166
91.09	0.118139
91.1	0.118111
91.11	0.118083
91.12	0.118056
91.13	0.118028
91.14	0.118
91.15	0.117972
91.16	0.117718
91.17	0.117407
91.18	0.117097
91.19	0.116786
91.2	0.116475
91.21	0.116164
91.22	0.115853
91.23	0.115542
91.24	0.115231
91.25	0.114921
91.26	0.11461
91.27	0.114299
91.28	0.113988
91.29	0.113677
91.3	0.113366
91.31	0.113055
91.32	0.112745
91.33	0.112434
91.34	0.112123
91.35	0.111812
91.36	0.111501
91.37	0.11119
91.38	0.110879
91.39	0.110569
91.4	0.110258
91.41	0.109947
91.42	0.109636
91.43	0.109325
91.44	0.109014
91.45	0.108704
91.46	0.108393
91.47	0.108082
91.48	0.107771
91.49	0.10746
91.5	0.107149
91.51	0.106838
91.52	0.106528
91.53	0.106217
91.54	0.105906
91.55	0.105595
91.56	0.105284
91.57	0.104973
91.58	0.104662
91.59	0.104352
91.6	0.104041
91.61	0.10373
91.62	0.103419
91.63	0.103108
91.64	0.102797
91.65	0.102487
91.66	0.102176
91.67	0.101865
91.68	0.101554
91.69	0.101243
91.7	0.100932
91.71	0.100621
91.72	0.100311
91.73	0.0999997
91.74	0.0996888
91.75	0.099378
91.76	0.0990671
91.77	0.0987563
91.78	0.0984454
91.79	0.0981463
91.8	0.0978588
91.81	0.0975714
91.82	0.0972839
91.83	0.0969965
91.84	0.096709
91.85	0.0964216
91.86	0.0961341
91.87	0.0958467
91.88	0.0955592
91.89	0.0952717
91.9	0.0949843
91.91	0.0946968
91.92	0.0944094
91.93	0.0941219
91.94	0.0938345
91.95	0.093547
91.96	0.0932596
91.97	0.0929721
91.98	0.0926847
91.99	0.0923972
92	0.0921098
92.01	0.0918223
92.02	0.0915348
92.03	0.0912474
92.04	0.0909599
92.05	0.0906725
92.06	0.090385
92.07	0.0900976
92.08	0.0898101
92.09	0.0895227
92.1	0.0892352
92.11	0.0889478
92.12	0.0886603
92.13	0.0883728
92.14	0.0880854
92.15	0.0877979
92.16	0.0875105
92.17	0.087223
92.18	0.0869356
92.19	0.0866481
92.2	0.0863607
92.21	0.0860732
92.22	0.0857858
92.23	0.0854983
92.24	0.0852109
92.25	0.0849234
92.26	0.0846359
92.27	0.0843485
92.28	0.084061
92.29	0.0837736
92.3	0.0834861
92.31	0.0831987
92.32	0.0829112
92.33	0.0826238
92.34	0.0823363
92.35	0.0820489
92.36	0.0817614
92.37	0.081474
92.38	0.0811865
92.39	0.080899
92.4	0.0806116
92.41	0.0803241
92.42	0.0800173
92.43	0.0796331
92.44	0.0792489
92.45	0.0788647
92.46	0.0784805
92.47	0.0780963
92.48	0.0777121
92.49	0.077328
92.5	0.0769438
92.51	0.0765596
92.52	0.0761754
92.53	0.0757912
92.54	0.075407
92.55	0.0750228
92.56	0.0746386
92.57	0.0742544
92.58	0.0738702
92.59	0.073486
92.6	0.0731018
92.61	0.0727176
92.62	0.0723334
92.63	0.0719492
92.64	0.071565
92.65	0.0711808
92.66	0.0707966
92.67	0.0704124
92.68	0.0700282
92.69	0.069644
92.7	0.0692598
92.71	0.0688756
92.72	0.0684914
92.73	0.0681072
92.74	0.067723
92.75	0.0673388
92.76	0.0669546
92.77	0.0665704
92.78	0.0661862
92.79	0.065802
92.8	0.0654178
92.81	0.0650336
92.82	0.0646494
92.83	0.0642652
92.84	0.063881
92.85	0.0634968
92.86	0.0631126
92.87	0.0627284
92.88	0.0623442
92.89	0.0619601
92.9	0.0615759
92.91	0.0611917
92.92	0.0608075
92.93	0.0604233
92.94	0.0600391
92.95	0.0596549
92.96	0.0592707
92.97	0.0588865
92.98	0.0585023
92.99	0.0581181
93	0.0577339
93.01	0.0573497
93.02	0.0569655
93.03	0.0565813
93.04	0.0561971
93.05	0.0558129
93.06	0.055517
93.07	0.0552309
93.08	0.0549448
93.09	0.0546587
93.1	0.0543726
93.11	0.0540865
93.12	0.0538004
93.13	0.0535143
93.14	0.0532282
93.15	0.0529421
93.16	0.052656
93.17	0.0523699
93.18	0.0520838
93.19	0.0517977
93.2	0.0515116
93.21	0.0512255
93.22	0.0509394
93.23	0.0506533
93.24	0.0503672
93.25	0.0500811
93.26	0.049795
93.27	0.0495089
93.28	0.0492228
93.29	0.0489367
93.3	0.0486506
93.31	0.0483645
93.32	0.0480784
93.33	0.0477923
93.34	0.0475062
93.35	0.0472201
93.36	0.046934
93.37	0.0466479
93.38	0.0463618
93.39	0.0460757
93.4	0.0457896
93.41	0.0455035
93.42	0.0452174
93.43	0.0449313
93.44	0.0446452
93.45	0.0443591
93.46	0.044073
93.47	0.0437869
93.48	0.0435007
93.49	0.0432146
93.5	0.0429285
93.51	0.0426424
93.52	0.0423563
93.53	0.0420702
93.54	0.0417841
93.55	0.041498
93.56	0.0412119
93.57	0.0409258
93.58	0.0406397
93.59	0.0403536
93.6	0.0400675
93.61	0.0397814
93.62	0.0394953
93.63	0.0392092
93.64	0.0389231
93.65	0.038637
93.66	0.0383509
93.67	0.0380648
93.68	0.0377787
93.69	0.0375867
93.7	0.0374575
93.71	0.0373282
93.72	0.0371989
93.73	0.0370697
93.74	0.0369404
93.75	0.0368111
93.76	0.0366819
93.77	0.0365526
93.78	0.0364233
93.79	0.0362941
93.8	0.0361648
93.81	0.0360355
93.82	0.0359062
93.83	0.035777
93.84	0.0356477
93.85	0.0355184
93.86	0.0353892
93.87	0.0352599
93.88	0.0351306
93.89	0.0350014
93.9	0.0348721
93.91	0.0347428
93.92	0.0346136
93.93	0.0344843
93.94	0.034355
93.95	0.0342258
93.96	0.0340965
93.97	0.0339672
93.98	0.033838
93.99	0.0337087
94	0.0335794
94.01	0.0334502
94.02	0.0333209
94.03	0.0331916
94.04	0.0330624
94.05	0.0329331
94.06	0.0328038
94.07	0.0326746
94.08	0.0325453
94.09	0.032416
94.1	0.0322867
94.11	0.0321575
94.12	0.0320282
94.13	0.0318989
94.14	0.0317697
94.15	0.0316404
94.16	0.0315111
94.17	0.0313819
94.18	0.0312526
94.19	0.0311233
94.2	0.0309941
94.21	0.0308648
94.22	0.0307355
94.23	0.0306063
94.24	0.030477
94.25	0.0303477
94.26	0.0302185
94.27	0.0300892
94.28	0.0299599
94.29	0.0298307
94.3	0.0297014
94.31	0.0295721
94.32	0.0294599
94.33	0.0293874
94.34	0.0293148
94.35	0.0292423
94.36	0.0291698
94.37	0.0290973
94.38	0.0290247
94.39	0.0289522
94.4	0.0288797
94.41	0.0288072
94.42	0.0287347
94.43	0.0286621
94.44	0.0285896
94.45	0.0285171
94.46	0.0284446
94.47	0.028372
94.48	0.0282995
94.49	0.028227
94.5	0.0281545
94.51	0.028082
94.52	0.0280094
94.53	0.0279369
94.54	0.0278644
94.55	0.0277919
94.56	0.0277193
94.57	0.0276468
94.58	0.0275743
94.59	0.0275018
94.6	0.0274293
94.61	0.0273567
94.62	0.0272842
94.63	0.0272117
94.64	0.0271392
94.65	0.0270667
94.66	0.0269941
94.67	0.0269216
94.68	0.0268491
94.69	0.0267766
94.7	0.026704
94.71	0.0266315
94.72	0.026559
94.73	0.0264865
94.74	0.026414
94.75	0.0263414
94.76	0.0262689
94.77	0.0261964
94.78	0.0261239
94.79	0.0260513
94.8	0.0259788
94.81	0.0259063
94.82	0.0258338
94.83	0.0257613
94.84	0.0256887
94.85	0.0256162
94.86	0.0255437
94.87	0.0254712
94.88	0.0253986
94.89	0.0253261
94.9	0.0252536
94.91	0.0251811
94.92	0.0251086
94.93	0.025036
94.94	0.0249635
94.95	0.024891
94.96	0.02481
94.97	0.024729
94.98	0.0246481
94.99	0.0245671
95	0.0244861
95.01	0.0244051
95.02	0.0243242
95.03	0.0242432
95.04	0.0241622
95.05	0.0240812
95.06	0.0240003
95.07	0.0239193
95.08	0.0238383
95.09	0.0237573
95.1	0.0236764
95.11	0.0235954
95.12	0.0235144
95.13	0.0234334
95.14	0.0233524
95.15	0.0232715
95.16	0.0231905
95.17	0.0231095
95.18	0.0230285
95.19	0.0229476
95.2	0.0228666
95.21	0.0227856
95.22	0.0227046
95.23	0.0226237
95.24	0.0225427
95.25	0.0224617
95.26	0.0223807
95.27	0.0222998
95.28	0.0222188
95.29	0.0221378
95.3	0.0220568
95.31	0.0219759
95.32	0.0218949
95.33	0.0218139
95.34	0.0217329
95.35	0.021652
95.36	0.021571
95.37	0.02149
95.38	0.021409
95.39	0.021328
95.4	0.0212471
95.41	0.0211661
95.42	0.0210851
95.43	0.0210041
95.44	0.0209232
95.45	0.0208422
95.46	0.0207612
95.47	0.0206802
95.48	0.0205993
95.49	0.0205183
95.5	0.0204373
95.51	0.0203563
95.52	0.0202754
95.53	0.0201944
95.54	0.0201134
95.55	0.0200324
95.56	0.0199515
95.57	0.0198705
95.58	0.0197895
95.59	0.019921
95.6	0.0201437
95.61	0.0203663
95.62	0.0205889
95.63	0.0208116
95.64	0.0210342
95.65	0.0212568
95.66	0.0214794
95.67	0.0217021
95.68	0.0219247
95.69	0.0221473
95.7	0.02237
95.71	0.0225926
95.72	0.0228152
95.73	0.0230378
95.74	0.0232605
95.75	0.0234831
95.76	0.0237057
95.77	0.0239283
95.78	0.024151
95.79	0.0243736
95.8	0.0245962
95.81	0.0248189
95.82	0.0250415
95.83	0.0252641
95.84	0.0254867
95.85	0.0257094
95.86	0.025932
95.87	0.0261546
95.88	0.0263773
95.89	0.0265999
95.9	0.0268225
95.91	0.0270451
95.92	0.0272678
95.93	0.0274904
95.94	0.027713
[truncated: 7,497 more rows]

## Sheet: Figure 3b_1

																																																	0.718279
																																																1.00825	0.660775
																																															1.22725	0.867756	0.644658
																																														1.24195	1.0981	0.788045	0.566813
																																														1.16677	1.04664	0.739394	0.535609
																																													1.01724	1.11371	1.02079	0.737205	0.530035
																																												0.747481	0.937718	1.02976	0.994859	0.703827	0.496897
																																											0.491664	0.704699	0.937245	1.04604	0.959525	0.759771	0.532368
																																										0.400214	0.482183	0.665192	0.885502	1.08795	0.985859	0.784992	0.507257
																																									0.321528	0.375099	0.499523	0.689787	0.928862	1.11811	1.02346	0.769689	0.541996
																																								0.237453	0.273894	0.361213	0.456469	0.717729	0.977085	1.1458	1.01908	0.80618	0.598178
																																							0.108743	0.198592	0.267657	0.335914	0.480158	0.676091	1.02331	1.2315	1.226	0.93713	0.672364
																																							0.109243	0.217568	0.266553	0.328228	0.512404	0.768267	1.1254	1.35311	1.26772	1.03571	0.765559
																																						0.0427141	0.130594	0.221245	0.260436	0.319762	0.500076	0.819323	1.23814	1.62826	1.58541	1.10404	0.786937
																																					-0.00509915	0.0666667	0.139669	0.213367	0.266713	0.325009	0.507799	0.868997	1.38071	1.91008	1.78761	1.27593	0.730947
																																				-0.0200615	0.00860776	0.0714062	0.149951	0.222959	0.269603	0.373358	0.562611	0.984187	1.75157	1.94099	1.66775	1.13265	0.706262
																																			-0.0314356	-0.0251703	0.00906009	0.0569902	0.13249	0.204085	0.289553	0.406077	0.620603	1.12386	1.97419	2.39186	1.88194	1.10708	0.634877
																																			-0.018945	-0.0265668	0.00092707	0.062378	0.142867	0.183252	0.288409	0.439927	0.733259	1.53214	2.21702	2.47515	1.69946	1.09722	0.695721
																																		-0.0304348	-0.0209761	-0.0188051	0.00346821	0.0455992	0.10656	0.21113	0.283421	0.473244	0.882869	1.54762	2.21914	2.17756	1.71002	0.956362	0.626988
																																	-0.0411052	-0.0159655	-0.0176121	-0.0217493	-0.00438247	0.0495125	0.118686	0.168242	0.280061	0.456592	0.866716	1.64469	2.06431	1.99332	1.25087	0.811326	0.53929
																																	-0.0324948	-0.0135638	-0.0175707	-0.0205519	-0.0197015	0.0279624	0.0627995	0.15106	0.265225	0.504831	0.936334	1.24887	1.73784	1.46216	1.05416	0.69162	0.453102
																																-0.0668187	-0.0297842	-0.00121335	-0.0212781	-0.031744	-0.0063786	-0.000222387	0.0783064	0.208094	0.286228	0.573354	0.881278	1.27442	1.55118	1.22051	0.865408	0.574064	0.402574
																															-0.0511475	-0.039468	-0.0257899	-0.000410397	-0.0106676	-0.0329797	-0.0350731	0.00685579	0.0782987	0.172392	0.354894	0.595093	0.844317	1.16819	1.26519	1.12419	0.819236	0.572878	0.446318
																															-0.0508908	-0.0335873	-0.0199239	0.00221625	-0.0421195	-0.0454128	-0.0381503	-0.00840336	0.0841463	0.228845	0.459735	0.689872	1.0627	1.25977	1.37606	1.13667	0.81098	0.621579	0.476696
																														-0.0528178	-0.0423091	-0.0211399	-0.0255582	-0.0220316	-0.038992	-0.0452988	-0.047391	-0.00723203	0.0794318	0.27495	0.469461	0.735639	0.965969	1.28313	1.3044	1.28381	1.04326	0.766099	0.691757
																													-0.0611227	-0.0520841	-0.0286325	-0.0195312	-0.00683816	-0.0304711	-0.0402754	-0.0692982	-0.0365714	-0.0112412	0.128697	0.327645	0.540909	0.770842	1.12	1.41922	1.62279	1.43764	1.1442	0.991489	0.829973
																													-0.0402038	-0.0340273	-0.0299328	-0.00620757	-0.00714746	-0.0201545	-0.0575248	-0.0588985	-0.0447492	-0.00287234	0.155859	0.315965	0.558091	0.793996	1.13859	1.49691	1.69657	1.78371	1.55558	1.3218	1.09386
																												-0.0513208	-0.0265335	-0.035116	-0.0152387	-0.0118103	-0.0117955	-0.0341731	-0.0600477	-0.0753327	-0.0480349	0.0429819	0.195262	0.332046	0.484048	0.804775	1.19791	1.79524	2.00307	2.15378	2.08115	1.71844	1.22733
																											-0.062234	-0.0449943	-0.0324211	-0.0196288	-0.0212277	-0.0203875	-0.0159757	-0.037626	-0.0766532	-0.108053	-0.0774932	0.00930546	0.186518	0.303422	0.413859	0.585686	1.04227	1.66742	2.21514	2.46949	2.38667	1.86264	1.35129
																											-0.0627771	-0.0282506	-0.0248663	-0.0283223	-0.0277978	-0.0216734	-0.0287021	-0.0583572	-0.106907	-0.137542	-0.111656	-0.0274778	0.148306	0.255733	0.342361	0.522976	0.87833	1.26242	1.85198	2.12209	1.68437	1.28581	0.9611
																										-0.0454803	-0.0446957	-0.0249842	-0.0214936	-0.0194527	-0.0272483	-0.0323755	-0.0264392	-0.0704277	-0.11285	-0.169098	-0.145184	-0.0425166	0.0895573	0.209061	0.268728	0.388785	0.630013	0.979127	1.17162	1.37577	1.18666	0.916987	0.692367
																										-0.055531	-0.033955	-0.0248086	-0.0205357	-0.0233671	-0.0343711	-0.0469474	-0.0522979	-0.0714017	-0.126152	-0.179597	-0.155239	-0.0352129	0.0820857	0.181311	0.264821	0.34434	0.508344	0.643027	0.813735	0.845172	0.779523	0.541018	0.439482
																									-0.0749361	-0.0523505	-0.0381167	-0.026623	-0.0183764	-0.0259006	-0.0449108	-0.0685515	-0.0836314	-0.0745981	-0.112406	-0.142201	-0.146521	-0.0544586	0.0452232	0.142165	0.272727	0.369465	0.435612	0.66698	0.645532	0.671585	0.605413	0.43225	0.339904
																								-0.0906122	-0.05904	-0.0420855	-0.0365217	-0.0333932	-0.0191566	-0.0365759	-0.0526932	-0.0809974	-0.0772861	-0.0888889	-0.0756537	-0.109673	-0.0929438	-0.0338448	0.0317593	0.105357	0.19648	0.315996	0.411484	0.429409	0.492214	0.467208	0.432213	0.326255	0.284096
																								-0.0777917	-0.0620922	-0.0463501	-0.0365288	-0.045841	-0.0369928	-0.0475248	-0.0490674	-0.0930396	-0.124138	-0.116657	-0.0935244	-0.068113	-0.0417827	-0.0235495	-0.00796359	0.0268927	0.0793831	0.153992	0.200326	0.25	0.261149	0.240719	0.196359	0.16456	0.148541
																							-0.0775925	-0.0625089	-0.0429594	-0.0386473	-0.0288045	-0.0375472	-0.0485806	-0.0416244	-0.0633117	-0.0770099	-0.136028	-0.149905	-0.120586	-0.0654382	-0.0234932	-0.0206186	-0.0127564	-0.0366061	0.00236014	0.00206718	0.029434	0.0565574	0.0502949	0.0523167	0.0147327	-0.00662139	-0.0426099
																							-0.0531262	-0.0508207	-0.0362115	-0.020507	-0.0177632	-0.0350515	-0.0528653	-0.0580645	-0.0748229	-0.104138	-0.135677	-0.129339	-0.0808682	-0.0572222	-0.0409249	0.00454218	-0.0133038	-0.0324645	-0.0697931	-0.0757098	-0.0540225	-0.0481994	-0.0409823	-0.0430353	-0.0658457	-0.10462	-0.131101
																						-0.0779869	-0.0559471	-0.043043	-0.0305313	-0.0107877	-0.0266389	-0.0255446	-0.0517629	-0.0739894	-0.0925315	-0.0870179	-0.0904656	-0.0664634	-0.0533391	-0.0600985	-0.0275168	-0.0102359	-0.0179353	-0.0359108	-0.0639777	-0.0850586	-0.0614458	-0.0538895	-0.0634615	-0.0916245	-0.095754	-0.105825	-0.128143
																						-0.0691839	-0.0562031	-0.0367642	-0.0325301	-0.0358318	-0.0218595	-0.0306122	-0.0411162	-0.0716997	-0.0968421	-0.100268	-0.0780073	-0.0561422	-0.0350908	-0.0375297	-0.0415317	-0.0428736	-0.0542763	-0.0685	-0.0730533	-0.0898638	-0.0759458	-0.0543172	-0.0473742	-0.0991736	-0.124638	-0.126359	-0.11267
																					-0.0600492	-0.0440387	-0.0335065	-0.0197516	-0.0264	-0.0344871	-0.0371381	-0.0427362	-0.055444	-0.102991	-0.110493	-0.129843	-0.120146	-0.0565586	-0.0211669	-0.0196232	-0.026419	-0.0594678	-0.0872489	-0.111984	-0.0886145	-0.0749007	-0.0538462	-0.0592649	-0.0422386	-0.0684337	-0.114356	-0.0958707	-0.108734
																					-0.0428249	-0.0301508	-0.0166562	-0.0106292	-0.0229488	-0.0404539	-0.0575832	-0.0830615	-0.113333	-0.12513	-0.130832	-0.110959	-0.0944906	-0.0703256	-0.0416357	-0.0259657	-0.0352701	-0.0450961	-0.108032	-0.146945	-0.108966	-0.071261	-0.0695122	-0.0788671	-0.0630234	-0.0627881	-0.0760741	-0.0781743	-0.0801766
																				-0.0403802	-0.0191329	-0.0213688	-0.0202907	-0.0280035	-0.0262948	-0.0283037	-0.0510819	-0.0760747	-0.10275	-0.143518	-0.12199	-0.0803721	-0.0681081	-0.0489474	-0.0377845	-0.057047	-0.0514474	-0.0782315	-0.11108	-0.142044	-0.140925	-0.0692661	-0.0713881	-0.0703057	-0.0838891	-0.0750874	-0.079938	-0.0722537	-0.0636859
																				-0.0295297	-0.0194891	-0.012959	-0.0192851	-0.0306556	-0.0268744	-0.033738	-0.0457084	-0.0703305	-0.0971638	-0.121016	-0.117445	-0.0786026	-0.0364269	-0.026096	-0.0423138	-0.0775773	-0.0899853	-0.107353	-0.114198	-0.109347	-0.0925731	-0.0650574	-0.0363505	-0.0552453	-0.0721369	-0.0810669	-0.0808989	-0.0697456	-0.0605042
																			-0.0520017	-0.0309879	-0.0298872	-0.0180451	-0.0155728	-0.034005	-0.0378947	-0.0409514	-0.0518813	-0.0655032	-0.106615	-0.143716	-0.150939	-0.129029	-0.0671441	-0.0338473	-0.0332589	-0.0431121	-0.112436	-0.110473	-0.0614531	-0.0398218	-0.0276997	-0.0286036	-0.0230855	-0.0313234	-0.0534423	-0.0504158	-0.0433333	-0.0277443	-0.0480925
																			-0.0685645	-0.0423792	-0.0197917	0.000803643	-0.0167939	-0.0347243	-0.0497611	-0.0596436	-0.0724726	-0.084006	-0.0979924	-0.12725	-0.182349	-0.148327	-0.0808245	-0.0291942	-0.0261443	-0.0390777	-0.0863102	-0.118399	-0.0573284	-0.0246029	-0.0100823	-0.00139628	-0.0198415	-0.0396047	-0.0274329	-0.0154639	-0.0137311	-0.0295428	-0.0112583
																		-0.0701265	-0.0535636	-0.0297165	-0.0128619	-0.0023407	-0.000156454	-0.00797583	-0.0555835	-0.103707	-0.142561	-0.126504	-0.112178	-0.0950057	-0.0945398	-0.0938714	-0.0720317	-0.0503608	-0.0594536	-0.0616915	-0.114271	-0.124181	-0.094708	-0.0489385	-0.0370968	-0.0394146	-0.0263139	-0.0461916	-0.0336227	-0.0201664	-0.0291667	-0.0175559	-0.0271666
																		-0.0708725	-0.0530314	-0.0248303	-0.006013	0.000305732	0.00193705	-0.024357	-0.0661475	-0.135748	-0.200576	-0.199854	-0.112195	-0.0921833	-0.0668011	-0.0647332	-0.0723931	-0.0687756	-0.0780047	-0.109163	-0.132451	-0.121862	-0.0952752	-0.0678481	-0.0689189	-0.0627935	-0.0519139	-0.064502	-0.0459247	-0.0267913	-0.0291923	-0.0288546	-0.0612295
																		-0.0665796	-0.0451865	-0.0133534	-0.00586957	-0.0104877	-0.0313394	-0.035443	-0.0772786	-0.129795	-0.221942	-0.196199	-0.147253	-0.103093	-0.0689989	-0.0667636	-0.0731199	-0.0932836	-0.108061	-0.13163	-0.107928	-0.0862338	-0.0796173	-0.0630332	-0.075153	-0.0832599	-0.0832891	-0.0608026	-0.0501784	-0.0332951	-0.0208462	-0.0218874	-0.0460497
																	-0.0912582	-0.0528423	-0.0240741	-0.010836	-0.0193713	-0.0300186	-0.0385443	-0.0599358	-0.0946078	-0.132459	-0.171703	-0.208264	-0.165629	-0.105833	-0.0719228	-0.0566214	-0.0818182	-0.0935028	-0.130915	-0.115871	-0.0950963	-0.0636834	-0.0337824	-0.0298688	-0.0512651	-0.0634293	-0.0696496	-0.0391147	-0.049944	-0.0486983	-0.0378082	-0.0405276	-0.0547332
																	-0.0690104	-0.0443554	-0.0322647	-0.0283697	-0.0439473	-0.0358017	-0.0359657	-0.0383361	-0.0526437	-0.093152	-0.15686	-0.200293	-0.158541	-0.0962598	-0.0522272	-0.0429914	-0.0474074	-0.0635877	-0.0828926	-0.0927357	-0.0715302	-0.0514917	-0.0349002	-0.0303284	-0.0393013	-0.0632335	-0.0647362	-0.0314655	-0.0303235	-0.0460517	-0.0746114	-0.0760016	-0.0621329
																-0.0947044	-0.0379525	-0.0394366	-0.0465323	-0.0411462	-0.0333538	-0.0272564	-0.0276438	-0.0305378	-0.0539117	-0.0898866	-0.160225	-0.213033	-0.173015	-0.0919122	-0.0361618	-0.0298013	-0.0286504	-0.0596844	-0.0700919	-0.0590931	-0.0546414	-0.0326661	-0.0321041	-0.0348427	-0.0508858	-0.0530511	-0.0680682	-0.0485804	-0.0263329	-0.0391258	-0.0760634	-0.0803306	-0.0587685
																-0.0765432	-0.0360393	-0.0420082	-0.0446314	-0.028535	-0.0383743	-0.0370325	-0.0429116	-0.0440027	-0.0670633	-0.111198	-0.188155	-0.21568	-0.162206	-0.0821839	-0.0569428	-0.0363636	-0.0519324	-0.0874005	-0.097496	-0.0664032	-0.0622615	-0.0624942	-0.0616475	-0.0575979	-0.0638411	-0.0837542	-0.0733451	-0.0647796	-0.0378053	-0.0420445	-0.0704895	-0.0683979	-0.0348291
																-0.071028	-0.0662382	-0.0528371	-0.0312033	-0.02435	-0.0247995	-0.0501646	-0.0628802	-0.0922895	-0.125027	-0.171104	-0.201786	-0.204801	-0.151967	-0.110931	-0.0799534	-0.0823062	-0.116643	-0.137182	-0.168649	-0.134095	-0.126739	-0.118344	-0.128308	-0.10631	-0.107079	-0.110414	-0.124599	-0.121944	-0.104215	-0.0942197	-0.0925219	-0.080228	-0.0634522
															-0.104864	-0.0838078	-0.0749073	-0.0694122	-0.0466431	-0.0371715	-0.0471822	-0.080146	-0.0991863	-0.126	-0.167544	-0.12714	-0.142874	-0.126923	-0.118737	-0.108297	-0.107376	-0.128108	-0.177515	-0.238074	-0.199733	-0.165017	-0.148887	-0.168301	-0.157173	-0.156393	-0.129323	-0.114682	-0.0967825	-0.127327	-0.171669	-0.165274	-0.132913	-0.0865465	-0.0861833
															-0.134799	-0.0996531	-0.0719305	-0.0561213	-0.0543268	-0.0707265	-0.0713636	-0.0878553	-0.119618	-0.12081	-0.119729	-0.0593951	-0.0543554	-0.0424866	-0.0604158	-0.072973	-0.0894526	-0.140994	-0.210418	-0.231579	-0.217811	-0.135764	-0.119182	-0.12381	-0.144363	-0.13718	-0.0990926	-0.0633979	-0.0539814	-0.0834225	-0.130271	-0.173251	-0.129535	-0.122642	-0.130986
														-0.149342	-0.148508	-0.11158	-0.0750588	-0.0497881	-0.0498049	-0.0691415	-0.0843789	-0.0926966	-0.0945619	-0.0791449	-0.0247283	-0.00589391	0.00655738	0.0058127	-0.0209381	-0.0384583	-0.0458707	-0.0960736	-0.156164	-0.120266	-0.0961249	-0.0656805	-0.0647157	-0.0411311	-0.06553	-0.0898441	-0.0698706	-0.0366748	-0.0235855	-0.0352704	-0.0711327	-0.108929	-0.0984642	-0.109824	-0.136194
														-0.180571	-0.149754	-0.0751643	-0.0582141	-0.0470282	-0.047099	-0.0696187	-0.0566639	-0.0563459	-0.0328953	-0.0280984	0.0126103	0.0194922	0.0262633	0.0148654	0.00360631	0.0100618	0.00204181	-0.00805134	0.0164879	0.024	0.04243	0.053155	0.0295082	0.0322263	0.00806452	-0.0388426	-0.0230978	-0.0172463	0.000184615	-0.0208413	-0.055685	-0.0592969	-0.0690867	-0.0933558	-0.124706
														-0.213727	-0.131229	-0.0710629	-0.0313367	-0.0456356	-0.0641947	-0.0536974	-0.0319682	-0.0214475	-0.0348141	-0.0388446	-0.0196507	0.0159862	0.0301944	0.0214119	0.0100798	0.0184453	0.036296	0.037577	0.0763203	0.0883436	0.113668	0.107897	0.102041	0.0783993	0.0794737	0.0533512	0.0409821	0.0113435	0.000206044	-0.0282531	-0.0441558	-0.0440575	-0.0564312	-0.0726446	-0.101729
													-0.275	-0.185554	-0.0696608	-0.0264941	-0.0263194	-0.0339019	-0.0579159	-0.044943	-0.0226601	-0.0335404	-0.073105	-0.0825983	-0.101677	-0.0426162	-0.00232558	0.0118099	0.00831583	0.0106172	0.0199822	0.029129	0.0355958	0.0417785	0.0475093	0.0601377	0.0547992	0.0538153	0.0874585	0.067299	0.0768958	0.021727	0.0102972	-0.0229605	-0.0186995	-0.0292075	-0.0447261	-0.0608192	-0.080663
													-0.259091	-0.112911	-0.0434276	-0.0204545	-0.0390698	-0.0492632	-0.0505058	-0.0406015	-0.0437279	-0.0657174	-0.114849	-0.171709	-0.124502	-0.0466793	0.0106109	0.0174403	0.034168	0.00372382	-0.00306604	-0.033534	-0.0349933	-0.0107741	0.00114899	-0.0106551	-0.0485686	-0.0220101	-0.00311823	0.0298077	0.047929	0.0329456	-0.0088685	-0.0216058	-0.0230088	-0.00894118	-0.00823171	-0.021841	-0.036547
													-0.180048	-0.0582136	-0.04255	-0.0320548	-0.0519735	-0.0611595	-0.042921	-0.0340909	-0.0467495	-0.0885487	-0.149606	-0.20176	-0.0798122	0.0122966	0.0556041	0.0326369	0.0431398	0.0152653	-0.0115736	-0.043412	-0.0385714	-0.025695	-0.0365517	-0.0642086	-0.141408	-0.121954	-0.0730733	-0.0493252	-0.0209563	-0.00288323	-0.0303096	-0.0673604	-0.0444053	-0.0179104	-0.0181517	-0.021519	-0.0293364
												-0.249738	-0.0925714	-0.0290323	-0.034749	-0.0548729	-0.076213	-0.0623501	-0.0288619	-0.0073831	-0.00391061	-0.0899431	-0.160512	-0.142953	0.00503226	0.0945165	0.101006	0.10304	0.0826201	0.0573928	0.0320988	-0.00264946	-0.0272826	-0.0186676	0	-0.0363811	-0.12582	-0.134676	-0.106359	-0.0654155	-0.0416096	-0.0556155	-0.0893103	-0.0833426	-0.068862	-0.0560281	-0.0370431	-0.027619	-0.0300121
												-0.163674	-0.0531762	-0.0353768	-0.0589944	-0.0913398	-0.0786555	-0.0365469	-0.00606287	-0.0125345	-0.0280449	-0.0806353	-0.141252	-0.0854137	0.0266862	0.116054	0.143397	0.157549	0.179436	0.169212	0.146346	0.0966942	0.0661417	0.067597	0.0885936	0.0983017	0.0488121	0.0342043	-0.0138797	0.0024961	-0.0173213	-0.0406235	-0.0753363	-0.0891849	-0.0899699	-0.0596257	-0.041129	-0.00775758	-0.0314014
												-0.103565	-0.0349016	-0.0384	-0.0725788	-0.0872323	-0.0280795	-0.004693	-0.00446595	-0.0219931	-0.046069	-0.0864895	-0.129351	-0.0654149	0.0573694	0.12292	0.184829	0.240404	0.294387	0.325808	0.299035	0.243052	0.164095	0.185007	0.269838	0.310878	0.353318	0.334258	0.262168	0.154862	0.061465	-0.021	-0.0591053	-0.0913237	-0.0927508	-0.0777023	-0.0579	-0.00631025	-0.0141115
											-0.1442	-0.0643902	-0.0476599	-0.0556064	-0.091374	-0.0512105	0.0167702	0.0313711	-0.00338744	-0.0496712	-0.0937316	-0.128247	-0.129708	-0.0454598	0.0617535	0.149045	0.228694	0.310661	0.421317	0.494676	0.4246	0.308349	0.250564	0.29757	0.388778	0.509029	0.613866	0.60921	0.503672	0.33161	0.189744	0.0284024	-0.0669055	-0.0957023	-0.10841	-0.112396	-0.0557895	-0.00912022	-0.0136364
											-0.114861	-0.0635995	-0.0482872	-0.0654331	-0.0849475	-0.0312644	0.0359707	0.0374384	-0.010483	-0.0769868	-0.120064	-0.166373	-0.117004	-0.0418681	0.0494898	0.151005	0.270812	0.40014	0.613924	0.765381	0.640673	0.436922	0.347579	0.375679	0.505388	0.759269	0.733373	0.726813	0.601596	0.539005	0.268746	0.0502449	-0.0634418	-0.108193	-0.128344	-0.109711	-0.0378289	0.0364593	-0.0122939
											-0.0739691	-0.075519	-0.064726	-0.0815657	-0.0556556	0.0158719	0.0597147	0.0368785	-0.0258544	-0.12898	-0.189228	-0.208994	-0.133233	-0.0418367	0.0834081	0.171462	0.337173	0.56517	0.918166	1.08033	1.08161	0.704681	0.509061	0.54906	0.758148	0.967561	0.821209	0.690095	0.69518	0.619687	0.299794	0.0413577	-0.0797961	-0.117598	-0.133473	-0.113678	-0.00559824	0.0744088	0.00489209
											-0.0554335	-0.0658048	-0.0699435	-0.0586466	-0.0359437	0.0265161	0.0590045	0.0192201	-0.0841463	-0.180642	-0.25456	-0.288824	-0.148651	-0.046833	0.0616772	0.192948	0.381623	0.680895	1.34746	2.07026	1.99244	1.2228	0.971504	0.876498	1.02048	1.20734	0.931023	0.723227	0.610834	0.567885	0.374162	0.0786425	-0.0962751	-0.143302	-0.141767	-0.123913	-0.0207343	0.104076	0.0342478
										-0.0567865	-0.0514344	-0.0534404	-0.0518022	-0.0332262	-0.0169014	0.0253421	0.0343596	-0.00949227	-0.120973	-0.249096	-0.295039	-0.268406	-0.163325	-0.0378538	0.0696196	0.204244	0.4248	0.966825	2.08816	3.37592	3.89231	2.2118	1.44571	1.19622	1.36258	1.38375	1.03153	0.757511	0.644325	0.602861	0.336522	0.0379888	-0.131878	-0.165354	-0.156016	-0.124079	-0.0175669	0.0570058	0.0378627
										-0.0472222	-0.0474363	-0.049827	-0.0391593	-0.0159274	-0.000701344	0.0236262	0.0245548	-0.0421596	-0.18893	-0.389941	-0.373064	-0.210707	-0.108679	-0.00193548	0.0812332	0.207089	0.434912	0.954346	2.26268	4.76023	5.04082	3.18387	1.71986	1.56409	1.5639	1.3393	1.04908	0.781353	0.612377	0.555963	0.372503	0.0429907	-0.140095	-0.168065	-0.156652	-0.144585	-0.0277248	0.0646782	0.035503
										-0.0407056	-0.0505976	-0.0508621	-0.0102987	-0.00666667	0.0029589	0.0285383	-0.00889203	-0.0849533	-0.278722	-0.405476	-0.307167	-0.152952	-0.0516529	0.0302267	0.102433	0.202095	0.450458	0.95735	2.27273	5.15305	4.52185	2.26125	1.68147	1.36495	1.68269	1.37525	0.88948	0.633744	0.551594	0.470958	0.296216	0.0340716	-0.149196	-0.178394	-0.168869	-0.128469	-0.044467	0.0643666	0.0525908
										-0.0667166	-0.0697928	-0.0467066	-0.00225423	0.0108322	0.0229592	0.00651217	-0.0266055	-0.13834	-0.371642	-0.468921	-0.339356	-0.111092	-0.00422287	0.050218	0.109187	0.201861	0.370261	1.02573	2.18667	2.8951	2.24812	1.38875	1.33245	1.11226	1.49038	1.28871	0.888161	0.595374	0.464595	0.388105	0.225	-0.010582	-0.177938	-0.198947	-0.187088	-0.143759	-0.0359143	0.0753409	0.0874636
									-0.12239	-0.0933333	-0.0879058	-0.0162492	0.0117247	0.0323336	0.0213377	0.00572917	-0.0499	-0.16166	-0.331712	-0.564286	-0.30625	-0.0778043	0.00572944	0.0520362	0.0951358	0.1917	0.350406	0.998437	1.95511	2.33728	1.63825	0.959494	0.860251	1.096	1.60395	1.43329	0.880328	0.674621	0.496166	0.37611	0.18372	-0.0283353	-0.204811	-0.233835	-0.205514	-0.167248	-0.0680578	0.0608833	0.0512727
									-0.150369	-0.11183	-0.0744875	-0.00352526	0.034895	0.0352869	0.0284111	-0.00511509	-0.0598395	-0.171904	-0.409317	-0.45	-0.277739	-0.0846792	0.00473538	0.043247	0.100323	0.185351	0.386822	0.976429	1.83013	1.92807	1.33868	0.76585	0.606977	0.8	1.33594	1.36691	1.01187	0.71991	0.517781	0.415712	0.21517	-0.0220286	-0.184797	-0.267746	-0.225257	-0.153877	-0.0272727	0.0816197	0.0729084
									-0.161852	-0.123503	-0.0687139	0.0035304	0.0356539	0.0412284	0.0191898	0.00193185	-0.0726669	-0.220392	-0.39794	-0.368009	-0.234641	-0.0823445	-0.00243463	0.0294324	0.0653564	0.167944	0.420923	1.06782	1.7478	1.69154	1.10758	0.646154	0.468501	0.596193	1.23744	1.11634	0.873111	0.651005	0.516401	0.409318	0.177055	-0.0244747	-0.185677	-0.285952	-0.217201	-0.140555	-0.0101164	0.0922002	0.0928118
									-0.155762	-0.127149	-0.0651352	0.0162641	0.0370265	0.039964	0.0314957	-0.00300334	-0.0887527	-0.237632	-0.41916	-0.327093	-0.133915	-0.05	-0.0139657	0.0146396	0.0577762	0.172063	0.453554	1.07165	1.47535	1.37668	0.986792	0.620225	0.459287	0.575616	0.959341	1.07972	0.782655	0.605646	0.479613	0.410398	0.179173	-0.0588804	-0.245289	-0.30626	-0.225418	-0.127334	0.0145631	0.105895	0.111675
									-0.117705	-0.117795	-0.0611827	0.00739523	0.0417381	0.0387132	0.03036	0.0108881	-0.0739167	-0.188207	-0.313086	-0.264828	-0.110905	-0.023804	-0.0110964	-0.00352811	0.0399391	0.168786	0.476625	1.13403	1.62541	1.48662	0.908559	0.536415	0.427017	0.619573	1.11215	0.948949	0.804945	0.604524	0.520242	0.42063	0.149139	-0.126941	-0.292044	-0.326435	-0.213953	-0.12637	0.0213353	0.129622	0.124812
								-0.161732	-0.107283	-0.130537	-0.08136	0.00549042	0.0419706	0.0439814	0.0324426	0.0069299	-0.0510746	-0.188499	-0.322532	-0.217181	-0.0788599	-0.0328376	-0.0094382	0.00504404	0.0643687	0.18039	0.509419	1.20464	1.59123	1.52431	0.921517	0.577229	0.474945	0.693048	0.927202	0.865949	0.730101	0.634524	0.546852	0.347741	0.126739	-0.179458	-0.323356	-0.273913	-0.167297	-0.0822857	0.0384697	0.128378	0.109642
								-0.174259	-0.117881	-0.110602	-0.0881844	-0.00278379	0.0251497	0.0364248	0.0224626	0.0049505	-0.0697555	-0.187709	-0.339219	-0.317143	-0.10834	-0.0433333	-0.0230885	-0.0187188	0.0253484	0.129553	0.455385	1.1036	1.75461	1.57555	1.00056	0.574226	0.442991	0.658065	0.906651	0.869826	0.689109	0.621893	0.529075	0.342179	0.0972491	-0.134236	-0.272519	-0.185607	-0.122676	-0.06	0.0446112	0.124624	0.0902311
								-0.134255	-0.0815311	-0.0865188	-0.0740396	-0.0114321	0.024988	0.0258709	0.0124521	0.00743662	-0.0533509	-0.208373	-0.333927	-0.273721	-0.154259	-0.093279	-0.0516963	-0.0364461	0.00743119	0.119357	0.416605	1.11532	1.87174	1.63868	1.10702	0.538331	0.437017	0.458257	0.679482	0.656419	0.617129	0.562594	0.444689	0.290084	0.0957321	-0.0989145	-0.190029	-0.142099	-0.0863216	-0.0279653	0.0694394	0.127958	0.0827586
								-0.0780134	-0.0301901	-0.0597304	-0.0659552	-0.0194805	0.0164981	0.0180441	0.00426938	-0.00880587	-0.0735577	-0.187101	-0.301241	-0.244158	-0.139745	-0.0842308	-0.0758338	-0.064027	-0.0514103	0.0554847	0.325631	1.08241	2.05759	1.85771	1.46602	0.759097	0.397959	0.455497	0.534368	0.635141	0.639916	0.462857	0.417055	0.329186	0.155189	-0.0236471	-0.11947	-0.10861	-0.0649958	-0.011516	0.0830973	0.134834	0.0886734
								-0.0462825	-0.0111437	-0.0356343	-0.0592375	-0.0345296	-0.00451128	0.0011073	-0.00931838	-0.0403567	-0.0622348	-0.148446	-0.193405	-0.158595	-0.122945	-0.0723427	-0.09056	-0.0777834	-0.0759627	0.0337748	0.324188	1.18059	2.71973	2.33293	1.72838	0.900935	0.540856	0.539031	0.652398	0.683206	0.632708	0.538776	0.455819	0.347867	0.181622	-0.0209593	-0.10568	-0.0935369	-0.049026	0.0117286	0.0998715	0.147106	0.0705254
							-0.221355	-0.0511424	-0.000914355	-0.0259556	-0.0673635	-0.0542519	-0.0241877	-0.014068	-0.0314524	-0.0271567	-0.0336475	-0.0662791	-0.094356	-0.0589333	-0.0249075	-0.0215305	-0.0623706	-0.0872727	-0.0878412	-0.00151899	0.338926	1.1821	1.93249	2.892	1.87898	1.25897	0.81555	0.639965	0.707486	0.792413	0.635618	0.562111	0.399913	0.347247	0.203289	0.0177165	-0.0882353	-0.088716	-0.0604099	-0.00038548	0.0950256	0.123092	0.0222098
							-0.231175	-0.0476965	0.00774803	-0.0335299	-0.0533682	-0.0385499	-0.00725016	-0.00120103	-0.024113	-0.0508359	-0.0407965	-0.0352	-0.0180578	-0.00168126	0.0141063	0.0177388	-0.0218928	-0.0615595	-0.0722255	0.0567961	0.4	1.07723	1.39632	2.04561	2.08268	1.39613	0.733412	0.787665	0.796177	0.727225	0.680259	0.549382	0.484485	0.33716	0.175163	-0.0270181	-0.097747	-0.107253	-0.0638696	-0.00283533	0.0735902	0.0647585	-0.0696644
							-0.245213	-0.0588843	-0.00541625	-0.0213231	-0.0382236	-0.0295215	-0.00956599	-0.000330306	-0.0403393	-0.0690717	-0.0739604	-0.0442991	-0.00778273	0.00622642	0.0325873	0.0255773	0.00267949	-0.0276664	-0.0185185	0.0913208	0.403224	0.823021	1.21136	1.65916	1.49735	1.11449	0.783009	0.781939	0.772643	0.789282	0.70682	0.636139	0.536792	0.445856	0.132886	-0.0685121	-0.106667	-0.103591	-0.0765619	-0.0276298	0.000718563	-0.0145481	-0.107014
							-0.215228	-0.103089	-0.0184489	-0.0166619	-0.0314685	-0.0118719	0.00320585	-0.0112622	-0.0492734	-0.0959788	-0.127804	-0.0690476	-0.000945254	0.0317429	0.0608502	0.0419593	0.0173554	0.000906344	0.0225806	0.172998	0.413403	0.753061	1.08906	1.28092	1.19706	0.918458	0.655729	0.65339	0.738462	0.80807	0.790602	0.750385	0.675	0.490909	0.0971739	-0.138624	-0.15073	-0.122738	-0.0940453	-0.089065	-0.0429752	-0.0158391	-0.0614766
							-0.21507	-0.117064	-0.0282021	-0.0292453	-0.0311239	-0.00792486	0.0227642	-0.000503215	-0.039397	-0.126096	-0.206279	-0.136031	-0.0104093	0.0554754	0.0774249	0.0639794	0.020663	0.00521361	0.0444535	0.175616	0.415897	0.77736	1.05701	1.20035	1.06207	0.719726	0.534776	0.566651	0.702592	0.866087	0.993656	0.94337	0.743131	0.457272	0.161185	-0.0655738	-0.0987821	-0.0977983	-0.0990437	-0.0840237	-0.0283388	0.0192713	0.0119048
							-0.193779	-0.103371	-0.00974101	-0.016686	-0.0341899	-0.0127623	0.0195161	0.0190625	-0.0373005	-0.144488	-0.322987	-0.232609	-0.0696095	0.0509266	0.106345	0.0755307	0.037182	0.0279871	0.0471779	0.165048	0.402384	0.747623	0.962996	1.17598	0.987713	0.723362	0.485065	0.553225	0.626428	0.807547	0.92549	0.859476	0.590209	0.383684	0.137189	-0.0121154	-0.0724649	-0.0788742	-0.0874862	-0.05629	0.00365854	0.0478897	0.0404494
							-0.141296	-0.0947368	-0.00242017	0	-0.0175402	-0.0122771	0.0113239	0.0230519	-0.0162492	-0.12562	-0.376898	-0.409386	-0.113887	0.0244344	0.0730007	0.0684739	0.043515	0.0114079	0.0690605	0.190382	0.417792	0.750184	0.998082	1.13126	0.922679	0.66502	0.472468	0.513204	0.590059	0.747541	0.931098	0.804698	0.521345	0.32445	0.167428	0.0296629	-0.0582341	-0.0762286	-0.0690246	-0.0585726	0.00609395	0.0350254	0.0235986
						-0.133981	-0.116487	-0.0581132	-0.00672727	0.0151047	-0.0166038	-0.0342495	0.00111628	0.0189723	0.000219539	-0.0975042	-0.314829	-0.399756	-0.155732	-0.0142568	0.04296	0.0177898	-0.00841121	-0.0452546	0.0163736	0.200593	0.428687	0.719949	1.05519	1.0887	0.874665	0.656437	0.543819	0.540496	0.758949	0.983881	1.07832	0.824664	0.533075	0.357666	0.195804	0.0436108	-0.0568226	-0.0983884	-0.0895951	-0.0716981	-0.0194481	0.0150217	-0.0197415
						-0.123392	-0.106276	-0.0695279	-0.00287167	0.013767	-0.0042364	-0.0475645	-0.0330351	0.000618557	-0.0127315	-0.0791391	-0.289378	-0.401375	-0.177725	-0.0197269	0.0113541	-0.000253915	-0.0651186	-0.091246	-0.0395184	0.159145	0.504612	0.829834	1.14331	1.13645	0.948418	0.674277	0.50025	0.579023	0.74957	1.18205	1.21788	0.870175	0.607386	0.394025	0.234362	0.0558271	-0.0727186	-0.132848	-0.151883	-0.108283	-0.0293866	0.0161392	-0.00961424
						-0.0917838	-0.077123	-0.0556442	-0.0109908	0.0108748	0.00857837	-0.0337662	-0.0430561	-0.00872158	-0.00902439	-0.0508368	-0.215339	-0.273936	-0.12072	-0.00627376	0.0400151	-0.0121637	-0.0737101	-0.110837	-0.0857143	0.131478	0.506104	0.933041	1.21692	1.22057	0.942247	0.669242	0.498984	0.535755	0.698111	1.04343	1.18425	0.815049	0.649035	0.471002	0.268307	0.0753446	-0.0984772	-0.141212	-0.125	-0.0709419	-0.0168942	0.0209709	0.0125779
						-0.116213	-0.0751734	-0.0510276	-0.00778098	0.0216867	0.00584211	-0.0302537	-0.0450504	-0.0390356	-0.01786	-0.0479651	-0.174219	-0.253323	-0.12605	0.00546638	0.0458362	0.028692	-0.0189522	-0.0623529	-0.0578443	0.122185	0.456439	0.925271	1.157	1.25541	0.972019	0.695787	0.526298	0.548662	0.692056	0.890183	0.960731	0.81455	0.620361	0.477971	0.302026	0.0805528	-0.0899408	-0.122758	-0.100524	-0.0451174	-0.000943026	0.0200957	0.0382483
						-0.141104	-0.112777	-0.0611827	-0.0188668	0.00200056	0.0020039	-0.0424592	-0.0655643	-0.0576461	-0.0218613	-0.0674538	-0.150927	-0.213056	-0.0955689	0.0191978	0.0499668	0.0472851	0.0218476	-0.00814815	0.0181352	0.197422	0.600713	0.827335	1.07062	1.07022	0.917075	0.636598	0.514419	0.606545	0.769571	0.936431	0.911517	0.75286	0.649765	0.492077	0.263031	0.0739798	-0.0593711	-0.082239	-0.0652645	-0.0288047	0.000225225	0.0190045	0.017925
						-0.193562	-0.116714	-0.0680387	-0.0166065	0.0003412	-0.0102989	-0.0360324	-0.0682475	-0.0550827	-0.0431336	-0.0977299	-0.195429	-0.22203	-0.137636	0.000275735	0.066508	0.0666283	0.032841	0.0167502	0.0612188	0.226143	0.540453	0.834056	1.01644	1.04891	0.810058	0.586966	0.510545	0.592488	0.76414	0.956618	0.932646	0.7845	0.626042	0.474506	0.270728	0.0602632	-0.0404057	-0.0867442	-0.0756106	-0.0664148	-0.0258478	0.0163351	0.0312873
						-0.17673	-0.128401	-0.0615624	-0.0328421	-0.000832639	-0.0145387	-0.0502392	-0.0674231	-0.0611577	-0.0632558	-0.108701	-0.212804	-0.23732	-0.142914	0.00458015	0.0534457	0.0583384	0.0313526	0.0221395	0.0342713	0.196215	0.604519	0.833643	1.04899	1.01545	0.78568	0.538494	0.464286	0.556735	0.72493	0.919071	0.885441	0.77264	0.641433	0.532929	0.227372	0.0191401	-0.0623917	-0.105	-0.111953	-0.11619	-0.0590313	0.0200318	0.0361795
						-0.139595	-0.10601	-0.0670989	-0.0174046	0.00367217	-0.0186047	-0.0462362	-0.0702606	-0.0645269	-0.063871	-0.107231	-0.209356	-0.222588	-0.122277	-0.00333165	0.0405686	0.0319351	0.00818182	-0.018926	0.0225543	0.223606	0.595688	0.971854	1.10598	1.03143	0.822683	0.589597	0.48253	0.578339	0.641485	0.795719	0.742671	0.738868	0.711111	0.524506	0.225803	0.0110626	-0.0898712	-0.0940068	-0.127081	-0.126062	-0.0565881	0.0406646	0.0714157
						-0.112009	-0.0959892	-0.05463	-0.0175663	0.000826902	-0.00104712	-0.0480261	-0.0657627	-0.0660385	-0.0601567	-0.118962	-0.210759	-0.194092	-0.0764741	-0.00694311	0.0460733	0.0209441	-0.023395	-0.0464156	-0.00169891	0.174871	0.582238	1.06276	1.4108	1.38281	1.03231	0.679525	0.584899	0.536247	0.645703	0.76119	0.81384	0.838629	0.765028	0.587977	0.276525	0.0293263	-0.0564765	-0.100584	-0.14465	-0.128964	-0.0535714	0.0205686	0.0518377
						-0.084937	-0.0771393	-0.0657219	-0.0244747	-0.00369379	-0.015794	-0.0618354	-0.0746612	-0.0530928	-0.0503976	-0.136647	-0.250044	-0.236058	-0.107341	0.00470358	0.0387259	0.000514139	-0.028436	-0.048583	0.0178645	0.22453	0.717575	1.35674	2.0876	1.8686	1.31652	0.843663	0.61658	0.597341	0.696181	0.88352	0.897277	1.05558	0.978496	0.703207	0.334801	0.0217573	-0.0809612	-0.128615	-0.173326	-0.124364	-0.0609948	0.00437358	0.0241071
						-0.0794942	-0.0762206	-0.0828651	-0.0393642	-0.0126168	-0.014256	-0.062237	-0.0890807	-0.0580208	-0.0445219	-0.0999374	-0.220437	-0.223967	-0.124378	-0.0191337	0.0243642	-0.00292564	-0.0423846	-0.0414303	0.00568838	0.271972	0.752471	1.61565	2.72214	2.7129	1.62073	0.993023	0.691937	0.672818	0.772513	0.972425	1.17879	1.27832	1.16189	0.829777	0.320658	0.0430141	-0.11125	-0.159052	-0.165369	-0.115022	-0.0493255	-0.00503704	0.0106719
						-0.132886	-0.112138	-0.108282	-0.0513464	-0.00667078	0.00319149	-0.0329468	-0.0840049	-0.0680094	-0.0395995	-0.0629325	-0.168673	-0.227131	-0.143351	-0.0378288	-0.00651668	-0.0149054	-0.064304	-0.0439883	0.029016	0.248043	0.707372	1.58252	2.8698	3.4687	1.90354	1.13483	0.7473	0.713128	0.77675	0.990386	1.22711	1.21578	0.995155	0.788339	0.283978	0.00322407	-0.13472	-0.158543	-0.144818	-0.0983962	-0.048038	-0.0195077	0.00111524
						-0.199332	-0.11774	-0.108772	-0.045694	-0.00732154	0.0223844	-0.00467316	-0.05625	-0.0763636	-0.0670825	-0.0779303	-0.165872	-0.283516	-0.17374	-0.0561258	0.0117895	0.0111354	-0.0281665	-0.0661952	0.0261691	0.200472	0.556738	1.19764	2.3272	3.12548	2.24026	1.06901	0.71604	0.695325	0.789873	1.03454	1.11188	1.08358	0.876697	0.599585	0.250496	-0.00826162	-0.153365	-0.195889	-0.168459	-0.120979	-0.0861035	-0.0240218	-0.00500879
						-0.199315	-0.120694	-0.0811011	-0.0450974	-0.000170068	0.0316199	0.0140333	-0.0474969	-0.0945187	-0.0995633	-0.113124	-0.242507	-0.359375	-0.251183	-0.0859632	-0.00357644	0.0163657	-0.0142155	-0.040404	0.0117486	0.143327	0.364619	0.690804	1.27924	1.87377	1.55317	0.904554	0.630233	0.555963	0.591163	0.685557	0.771429	0.760504	0.579667	0.418614	0.182592	-0.0528517	-0.167819	-0.201009	-0.172864	-0.112335	-0.0777889	-0.0614035	-0.0375676
						-0.194705	-0.0904538	-0.0510878	-0.0458949	-0.00065023	0.0326625	0.0161569	-0.0404515	-0.105733	-0.136065	-0.156581	-0.219732	-0.373991	-0.316442	-0.127939	-0.0233702	0.0127709	-0.0117238	-0.0292035	0.00403846	0.0799451	0.217555	0.430204	0.677043	0.847351	0.825551	0.55	0.381468	0.349648	0.347924	0.383001	0.433752	0.376212	0.327114	0.215412	0.063101	-0.111269	-0.160721	-0.187457	-0.132573	-0.0979055	-0.083953	-0.0554695	-0.0613953
						-0.154951	-0.0689751	-0.041093	-0.0318931	-0.0148641	0.0096463	-0.00384391	-0.0475393	-0.13197	-0.208072	-0.182135	-0.187435	-0.301815	-0.347093	-0.189709	-0.0724505	-0.01373	-0.00924801	-0.0181198	-0.0369623	0.0250929	0.0925176	0.158491	0.232713	0.287553	0.250706	0.216959	0.122371	0.115648	0.106878	0.113	0.12006	0.094431	0.0758329	0.00762308	-0.0370206	-0.114336	-0.133867	-0.137285	-0.0941667	-0.0592331	-0.0447672	-0.0518741	-0.0677723
						-0.136594	-0.0643045	-0.0454343	-0.0492223	-0.0303927	-0.0144187	-0.00893819	-0.0549922	-0.143288	-0.219316	-0.232241	-0.209114	-0.212249	-0.305894	-0.246691	-0.139953	-0.0539326	-0.012099	-0.0298326	-0.0324149	-0.00289296	0.0125822	0.0503765	0.0616422	0.0359281	-0.0191562	-0.0475207	-0.0822489	-0.0624864	-0.0666333	-0.0237769	-0.0417034	-0.0367751	-0.0378802	-0.0473107	-0.0856643	-0.112937	-0.124684	-0.122028	-0.0874446	-0.0509074	-0.061454	-0.0674654	-0.0614195
					-0.334286	-0.150511	-0.0564706	-0.0425	-0.0675615	-0.0653117	-0.0204384	-0.0278043	-0.0838405	-0.151944	-0.230835	-0.24607	-0.274383	-0.259245	-0.281455	-0.241846	-0.187798	-0.106144	-0.0516575	-0.0577154	-0.0201166	-0.00645765	-0.013519	-0.00190678	-0.0229551	-0.0237338	-0.0863882	-0.140527	-0.161271	-0.149289	-0.130635	-0.129472	-0.113484	-0.082397	-0.082056	-0.103198	-0.0861184	-0.0862315	-0.116648	-0.125169	-0.112439	-0.0744615	-0.063431	-0.0803546	-0.0839893
						-0.152284	-0.0691919	-0.0281588	-0.0738797	-0.0887914	-0.0657469	-0.0588044	-0.0872933	-0.126225	-0.190062	-0.26955	-0.337143	-0.289736	-0.226753	-0.187396	-0.164692	-0.14093	-0.0974958	-0.0754527	-0.0429169	-0.0515813	-0.00789474	-0.0170419	-0.0201172	-0.0449406	-0.0860122	-0.150432	-0.197763	-0.198643	-0.154223	-0.114242	-0.0738422	-0.077931	-0.0677498	-0.097971	-0.0972308	-0.097377	-0.096	-0.107929	-0.111351	-0.0810062	-0.0935865	-0.117137	-0.108623
						-0.129945	-0.0835705	-0.0359171	-0.0670544	-0.107852	-0.0995029	-0.0853509	-0.118404	-0.134489	-0.156619	-0.217333	-0.265496	-0.22825	-0.154505	-0.128041	-0.152326	-0.188372	-0.159328	-0.113924	-0.0939725	-0.052847	-0.0443252	-0.0257965	-0.049943	-0.045088	-0.068119	-0.118281	-0.162476	-0.159974	-0.158652	-0.126502	-0.0681537	-0.05	-0.0553653	-0.090411	-0.106369	-0.0761954	-0.0919937	-0.0955457	-0.0906019	-0.100164	-0.131879	-0.131638	-0.112444
						-0.146597	-0.0890957	-0.0656444	-0.0628931	-0.11375	-0.131774	-0.106862	-0.119008	-0.161601	-0.151093	-0.175995	-0.214862	-0.21153	-0.132959	-0.0904523	-0.096519	-0.122145	-0.160708	-0.142685	-0.130586	-0.100428	-0.0726098	-0.0942408	-0.0903226	-0.079397	-0.0630114	-0.0933398	-0.121477	-0.161467	-0.15557	-0.0936631	-0.0600505	-0.0483266	-0.0476024	-0.0806618	-0.0919757	-0.0880275	-0.0682301	-0.0934185	-0.124295	-0.142079	-0.13759	-0.120458	-0.108733
						-0.138679	-0.106059	-0.100049	-0.0754128	-0.116202	-0.155371	-0.125399	-0.0945205	-0.13876	-0.155951	-0.169521	-0.194902	-0.221942	-0.19493	-0.0935065	-0.0702381	-0.0820368	-0.114441	-0.132321	-0.147899	-0.128857	-0.101753	-0.0996129	-0.112328	-0.110215	-0.105543	-0.0912022	-0.121389	-0.14898	-0.156553	-0.111516	-0.0867601	-0.0684187	-0.0666667	-0.100578	-0.0855037	-0.0760181	-0.0620435	-0.0981391	-0.153259	-0.157091	-0.128689	-0.0957311	-0.123913
						-0.163168	-0.12129	-0.116149	-0.0996509	-0.0955693	-0.14972	-0.129055	-0.111146	-0.152341	-0.154159	-0.153445	-0.171592	-0.184845	-0.192168	-0.12079	-0.0865142	-0.0780142	-0.108899	-0.174152	-0.192261	-0.142793	-0.102825	-0.12104	-0.11749	-0.0963585	-0.102624	-0.123832	-0.133821	-0.166223	-0.143096	-0.141497	-0.131208	-0.108395	-0.124921	-0.131651	-0.103488	-0.0682533	-0.0860068	-0.113165	-0.163572	-0.153237	-0.135495	-0.111792	-0.128972
						-0.164077	-0.132411	-0.128417	-0.119416	-0.118329	-0.131412	-0.132893	-0.0927215	-0.121294	-0.151324	-0.170612	-0.156328	-0.170772	-0.157714	-0.136379	-0.095	-0.0844915	-0.115889	-0.191074	-0.25669	-0.172167	-0.118998	-0.0954669	-0.0939881	-0.0772304	-0.0916486	-0.100456	-0.106728	-0.122414	-0.133648	-0.173705	-0.166124	-0.149456	-0.144413	-0.126941	-0.09375	-0.0764264	-0.0850968	-0.132809	-0.135092	-0.111691	-0.125638	-0.109641	-0.125903
						-0.156419	-0.163416	-0.138323	-0.141738	-0.149913	-0.106822	-0.107065	-0.0975355	-0.100943	-0.115248	-0.130878	-0.152855	-0.151156	-0.138082	-0.13021	-0.113238	-0.131346	-0.134371	-0.230769	-0.286389	-0.218396	-0.102377	-0.0615643	-0.0615997	-0.0681404	-0.0893559	-0.0932936	-0.0842829	-0.0865979	-0.112218	-0.12278	-0.137317	-0.118971	-0.106563	-0.114962	-0.112651	-0.0853173	-0.0883469	-0.105605	-0.12323	-0.115165	-0.115741	-0.126786	-0.106385
						-0.157299	-0.12678	-0.158869	-0.139852	-0.136575	-0.123011	-0.0930362	-0.0716569	-0.064411	-0.0961663	-0.116564	-0.142626	-0.162304	-0.13367	-0.126816	-0.151301	-0.164138	-0.180319	-0.221355	-0.255703	-0.22036	-0.135346	-0.072795	-0.0522523	-0.0521445	-0.0663033	-0.0897257	-0.0705696	-0.0625823	-0.103937	-0.0949907	-0.0895238	-0.0661017	-0.081883	-0.0964808	-0.10205	-0.0927407	-0.0807365	-0.0976322	-0.100473	-0.118757	-0.114806	-0.114536	-0.158295
						-0.112479	-0.0970814	-0.117361	-0.112272	-0.115137	-0.1125	-0.0816682	-0.0640478	-0.0775646	-0.113397	-0.13955	-0.167117	-0.154717	-0.122127	-0.11252	-0.120385	-0.15276	-0.153282	-0.195397	-0.209364	-0.252332	-0.159118	-0.085031	-0.0458174	-0.0559266	-0.0770521	-0.0981013	-0.108314	-0.102034	-0.107312	-0.0946855	-0.0877705	-0.0600774	-0.0760891	-0.146181	-0.134991	-0.0994012	-0.0883811	-0.0869278	-0.117245	-0.141136	-0.113963	-0.121179	-0.126809
						-0.117938	-0.100697	-0.0876946	-0.091092	-0.0839122	-0.113303	-0.102	-0.0720867	-0.0826864	-0.116796	-0.158204	-0.163636	-0.191903	-0.166667	-0.108186	-0.103309	-0.112318	-0.127336	-0.17757	-0.196218	-0.192191	-0.153837	-0.101214	-0.0475623	-0.062887	-0.0943118	-0.130548	-0.163835	-0.165018	-0.131844	-0.108484	-0.0793942	-0.0723967	-0.105713	-0.162011	-0.136132	-0.111956	-0.0868097	-0.10358	-0.122546	-0.117073	-0.0867327	-0.101439	-0.13638
						-0.135516	-0.0943468	-0.0871771	-0.0586345	-0.0535572	-0.0861482	-0.09375	-0.0893204	-0.0830725	-0.134344	-0.206832	-0.197642	-0.202154	-0.197419	-0.155513	-0.117065	-0.100276	-0.119772	-0.180041	-0.192677	-0.188433	-0.1442	-0.0859953	-0.0537546	-0.0487609	-0.0793548	-0.133003	-0.157875	-0.182541	-0.12	-0.0770053	-0.064637	-0.0798469	-0.0848077	-0.148949	-0.136663	-0.0888995	-0.0758974	-0.0731423	-0.1081	-0.0874816	-0.0820728	-0.0733679	-0.108476
						-0.169987	-0.108031	-0.0891141	-0.0622754	-0.0671412	-0.0465455	-0.0679656	-0.101627	-0.102664	-0.129072	-0.192338	-0.224615	-0.242419	-0.235032	-0.211358	-0.142477	-0.117156	-0.13662	-0.210558	-0.195853	-0.166329	-0.114677	-0.0611834	-0.0246939	-0.0294138	-0.0362749	-0.0652041	-0.107523	-0.134572	-0.0836667	-0.0580189	-0.0496705	-0.0315789	-0.0665734	-0.0801917	-0.112322	-0.0554377	-0.0604651	-0.06793	-0.0834362	-0.0543023	-0.0624506	-0.0660681	-0.0907643
						-0.182664	-0.107577	-0.076871	-0.0578988	-0.0518692	-0.0355837	-0.0518305	-0.0845266	-0.109118	-0.121848	-0.193309	-0.247767	-0.239689	-0.195814	-0.186292	-0.153367	-0.113066	-0.117572	-0.147596	-0.160707	-0.155784	-0.0949331	-0.0433428	-0.0360887	-0.0296371	-0.0421252	-0.0601969	-0.100794	-0.119059	-0.0923331	-0.0647989	-0.0538149	-0.0369501	-0.0573214	-0.0848454	-0.0726345	-0.0653812	-0.0730186	-0.0658976	-0.0702602	-0.0691391	-0.0880829	-0.0946919	-0.104665
						-0.21364	-0.101216	-0.0644672	-0.0575663	-0.0405882	-0.0335946	-0.0474299	-0.052898	-0.0825068	-0.114819	-0.153135	-0.249779	-0.248276	-0.162598	-0.139527	-0.0995758	-0.0925287	-0.0920174	-0.112821	-0.122001	-0.111992	-0.074443	-0.0447728	-0.0279577	-0.0469619	-0.0544782	-0.0889328	-0.115477	-0.128061	-0.102196	-0.0756997	-0.089948	-0.0893559	-0.1	-0.0874401	-0.0835551	-0.0996743	-0.0882187	-0.0858466	-0.106428	-0.101666	-0.100047	-0.106699	-0.106713
						-0.351856	-0.134946	-0.0778075	-0.0545038	-0.0505138	-0.0204459	-0.036999	-0.0288503	-0.0470923	-0.0932851	-0.134	-0.20503	-0.245755	-0.159604	-0.108976	-0.0642254	-0.0531457	-0.0555346	-0.0659903	-0.0711864	-0.0868421	-0.05825	-0.047536	-0.0384298	-0.0463174	-0.119769	-0.133333	-0.12388	-0.103741	-0.078553	-0.096443	-0.122228	-0.145048	-0.11336	-0.10441	-0.0842773	-0.0954012	-0.12766	-0.138	-0.123181	-0.102772	-0.108306	-0.120371	-0.100693
						-0.477844	-0.208861	-0.111818	-0.0530612	-0.0330182	-0.0250992	-0.0154815	-0.0311962	-0.0360839	-0.0545455	-0.0827686	-0.148933	-0.205533	-0.177405	-0.126466	-0.0629834	-0.026903	-0.0468251	-0.0374049	-0.0317483	-0.0494005	-0.065873	-0.0465831	-0.0516129	-0.0615867	-0.107836	-0.148235	-0.100525	-0.0563644	-0.0457253	-0.0794961	-0.150525	-0.195074	-0.130933	-0.0863128	-0.0723022	-0.0832025	-0.139618	-0.166211	-0.112875	-0.0989577	-0.106077	-0.119608	-0.0998384
						-0.579407	-0.205887	-0.127282	-0.0677419	-0.0430013	-0.0202793	-0.0137025	-0.0119613	-0.0232775	-0.0418111	-0.0667269	-0.135685	-0.182379	-0.185014	-0.0974773	-0.0448437	-0.0340136	-0.0456647	-0.025664	-0.0321247	-0.0502678	-0.0614806	-0.0491242	-0.0573913	-0.0782152	-0.112105	-0.13184	-0.0896809	-0.0430318	-0.0258087	-0.0611868	-0.135009	-0.133773	-0.113647	-0.0782367	-0.064389	-0.0997699	-0.120879	-0.110573	-0.103559	-0.121514	-0.117108	-0.0838166	-0.0870029
							-0.258305	-0.14575	-0.0741087	-0.0407035	-0.00624257	-0.00324509	-0.00551883	-0.0157151	-0.0268073	-0.0568865	-0.0936556	-0.129009	-0.127607	-0.114801	-0.0477424	-0.0326397	-0.0288444	-0.0412017	-0.0398212	-0.0504525	-0.0598485	-0.0805004	-0.0598737	-0.0724417	-0.0819009	-0.117563	-0.110693	-0.0783169	-0.0372895	-0.0559899	-0.101422	-0.143396	-0.0836016	-0.0802168	-0.075612	-0.0948276	-0.105024	-0.0716802	-0.114974	-0.120366	-0.131228	-0.0985216	-0.0818182
							-0.257804	-0.178576	-0.112012	-0.0673718	-0.0249612	-0.0181065	-0.014176	-0.0162396	-0.0227604	-0.04355	-0.0826701	-0.114956	-0.0972103	-0.0822038	-0.048056	-0.0340226	-0.0180577	-0.0295761	-0.0425051	-0.0577566	-0.0907078	-0.0975	-0.0863148	-0.071138	-0.0816254	-0.105475	-0.123148	-0.100722	-0.0742484	-0.0676543	-0.102674	-0.11863	-0.0953271	-0.0951849	-0.089317	-0.086329	-0.0734086	-0.07	-0.0851104	-0.109339	-0.130827	-0.114023	-0.0916185
							-0.240409	-0.17393	-0.13029	-0.0769025	-0.0306761	-0.0273591	-0.0213483	-0.0245039	-0.0220656	-0.0288925	-0.0712258	-0.109511	-0.109726	-0.0831291	-0.0688483	-0.0468282	-0.0318367	-0.0270812	-0.0492234	-0.0674967	-0.0900609	-0.110559	-0.0756782	-0.0477329	-0.0429071	-0.0813385	-0.0817226	-0.119131	-0.0984035	-0.099356	-0.0892823	-0.0999524	-0.0875119	-0.0995178	-0.077394	-0.058081	-0.0624021	-0.0579456	-0.0798851	-0.115993	-0.124632	-0.134092	-0.0895757
							-0.233812	-0.16616	-0.129748	-0.104954	-0.0580868	-0.0316819	-0.0293299	-0.00318584	-0.016132	-0.0270616	-0.0627792	-0.0874802	-0.125872	-0.122352	-0.0921228	-0.0545238	-0.0557721	-0.0425056	-0.0495245	-0.0730733	-0.0843558	-0.0821083	-0.0588866	-0.0358082	-0.0259542	-0.0358314	-0.0580473	-0.092887	-0.113607	-0.0654434	-0.0611111	-0.0715829	-0.0849612	-0.086714	-0.0755976	-0.0737589	-0.0497395	-0.0753666	-0.0853385	-0.0988764	-0.134559	-0.121047	-0.102768
							-0.21814	-0.158756	-0.113425	-0.0913043	-0.0603715	-0.040201	-0.0300189	-0.0393443	-0.0296629	-0.0398454	-0.0639968	-0.100749	-0.152788	-0.134787	-0.089254	-0.0719333	-0.0661284	-0.0502463	-0.0529921	-0.0545677	-0.0688525	-0.0636598	-0.0367791	-0.0350138	-0.0483146	-0.0576737	-0.0798799	-0.111268	-0.119738	-0.0776062	-0.0667822	-0.0677694	-0.106897	-0.114551	-0.102526	-0.0929622	-0.0807756	-0.102039	-0.0859281	-0.0866633	-0.11874	-0.121725	-0.0939
							-0.224484	-0.159032	-0.108568	-0.0846189	-0.0366906	-0.0161022	-0.0292298	-0.0280981	-0.0261543	-0.0402969	-0.061966	-0.105826	-0.150687	-0.155728	-0.0939584	-0.0699958	-0.045997	-0.0553222	-0.0486214	-0.0365615	-0.0617964	-0.0616535	-0.0407093	-0.0501139	-0.0589482	-0.0943947	-0.123377	-0.128159	-0.120427	-0.0787551	-0.080625	-0.0787824	-0.118196	-0.114972	-0.0991098	-0.103393	-0.129739	-0.113928	-0.105951	-0.0950673	-0.0963038	-0.0857573	-0.0851332
							-0.23962	-0.153905	-0.104786	-0.0775424	-0.035	-0.0238318	-0.0203846	-0.0234462	-0.0272054	-0.0332194	-0.0812856	-0.122443	-0.130781	-0.137029	-0.11611	-0.0728735	-0.0483834	-0.0459677	-0.0355859	-0.0360713	-0.043037	-0.0543434	-0.0510692	-0.0466944	-0.0611026	-0.0951009	-0.123051	-0.137337	-0.106787	-0.0898512	-0.0833405	-0.0970711	-0.096303	-0.0819266	-0.083284	-0.0815202	-0.115046	-0.103236	-0.111704	-0.0898256	-0.0820767	-0.0766484	-0.0802377
								-0.151216	-0.126196	-0.0785022	-0.0486306	-0.0248289	-0.0160782	-0.000181159	-0.0219227	-0.0338055	-0.0465386	-0.0855993	-0.112024	-0.122293	-0.10993	-0.0914479	-0.056673	-0.046941	-0.0437238	-0.0300736	-0.0465046	-0.0781457	-0.0688776	-0.0297578	-0.0478626	-0.0692308	-0.0947702	-0.109453	-0.108103	-0.074216	-0.061	-0.0605782	-0.0776725	-0.0711735	-0.0518343	-0.0508765	-0.0642096	-0.0923077	-0.074344	-0.0745205	-0.0560799	-0.0679505	-0.049978
								-0.217598	-0.120423	-0.0834832	-0.0545038	-0.0224299	-0.0143141	-0.0161877	-0.0114583	-0.0198332	-0.0315344	-0.0693333	-0.101023	-0.102526	-0.101404	-0.0928116	-0.0610979	-0.0433889	-0.0375125	-0.0428858	-0.0609337	-0.0750334	-0.071409	-0.0385103	-0.0326765	-0.0357032	-0.0804948	-0.114576	-0.0871951	-0.0773309	-0.0498991	-0.0656574	-0.0479791	-0.0496104	-0.0264808	-0.0275109	-0.0484994	-0.0736351	-0.0933077	-0.0826716	-0.0895265	-0.0644278	-0.0738011
								-0.227952	-0.145543	-0.0908029	-0.0449761	-0.0288941	-0.0122088	-0.00972018	-0.0253195	-0.0168323	-0.014981	-0.0374443	-0.0787987	-0.114711	-0.110551	-0.103925	-0.0598226	-0.0485366	-0.027409	-0.0360633	-0.049866	-0.073028	-0.0776502	-0.0618377	-0.0460866	-0.0448747	-0.0694894	-0.0741024	-0.078042	-0.0715284	-0.0463007	-0.0466846	-0.0672611	-0.0731514	-0.0573046	-0.0345561	-0.0420073	-0.0728893	-0.0957479	-0.0976818	-0.0998544	-0.0847473	-0.0626474
								-0.304634	-0.158607	-0.117095	-0.0521739	-0.0304743	-0.0209366	-0.0195553	-0.0142385	-0.0170775	-0.0268395	-0.0327189	-0.0649374	-0.101329	-0.0958333	-0.0771347	-0.0686087	-0.0520773	-0.0405981	-0.0551446	-0.0449548	-0.0649459	-0.0713304	-0.0610169	-0.0617544	-0.051789	-0.0593985	-0.0867675	-0.0870029	-0.0697497	-0.0600227	-0.060941	-0.0660937	-0.0730347	-0.0567534	-0.0408796	-0.067438	-0.0804039	-0.104571	-0.1101	-0.0873187	-0.0817068	-0.0789403
								-0.336306	-0.198809	-0.120777	-0.0728856	-0.0393514	-0.0272185	-0.0235002	-0.006469	-0.0192685	-0.0159624	-0.0400722	-0.0650147	-0.109366	-0.0786482	-0.0895706	-0.0636488	-0.0396015	-0.0291442	-0.050781	-0.0390135	-0.066287	-0.0576605	-0.0536567	-0.0499812	-0.0415506	-0.0499196	-0.0589625	-0.0755884	-0.0789674	-0.0562072	-0.0577227	-0.0640316	-0.062589	-0.0624697	-0.065993	-0.0484102	-0.0592287	-0.0838621	-0.0991886	-0.0919355	-0.0769565	-0.0490733
									-0.183029	-0.125118	-0.0566238	-0.03433	-0.0293173	-0.00729705	-0.00754954	-0.0156601	-0.0167845	-0.0316997	-0.0599751	-0.0747586	-0.0914669	-0.07556	-0.07	-0.0624945	-0.0459135	-0.0564345	-0.0506522	-0.0481853	-0.0758991	-0.0668305	-0.0363374	-0.0320741	-0.0140823	-0.0454068	-0.0650801	-0.064603	-0.0511929	-0.0430279	-0.0452873	-0.0586035	-0.0696028	-0.0609066	-0.045993	-0.0603406	-0.0743802	-0.0864359	-0.0771975	-0.0622457	-0.0628788
									-0.179916	-0.124	-0.100147	-0.0470167	-0.0338346	-0.0159055	-0.0188257	-0.00178678	-0.0137471	-0.0239594	-0.0644231	-0.0843836	-0.0962676	-0.0870323	-0.0959276	-0.0635907	-0.0687898	-0.0445779	-0.0325802	-0.0453631	-0.0709983	-0.0598418	-0.0625255	-0.0382248	-0.044906	-0.0553966	-0.0650089	-0.0493438	-0.0302038	-0.0319358	-0.0318215	-0.0653465	-0.064898	-0.0674054	-0.053984	-0.0506773	-0.0609917	-0.0579502	-0.0573934	-0.083045	-0.0966079
									-0.227189	-0.12155	-0.100151	-0.0508985	-0.0223404	-0.023893	-0.0236646	-0.0201068	-0.0178236	-0.025282	-0.0466042	-0.0692841	-0.0960584	-0.0886364	-0.0990691	-0.0831656	-0.058231	-0.0521544	-0.0378106	-0.0516602	-0.0824656	-0.0806482	-0.081878	-0.06698	-0.0541534	-0.0663462	-0.0532086	-0.0688814	-0.0492271	-0.0533947	-0.0412094	-0.0530425	-0.0544838	-0.0581911	-0.055997	-0.0562717	-0.052381	-0.0477997	-0.0545455	-0.0668329	-0.0832832
									-0.278782	-0.192254	-0.114166	-0.0714045	-0.0437128	-0.0312459	-0.0283055	-0.013169	-0.0188134	-0.0276574	-0.0506615	-0.0693051	-0.0795074	-0.111211	-0.0909269	-0.0912043	-0.0623942	-0.0473011	-0.0455068	-0.0454314	-0.0623775	-0.0930704	-0.0888312	-0.0834925	-0.0553158	-0.046046	-0.0549782	-0.0777538	-0.0710629	-0.0535807	-0.0485507	-0.0526077	-0.0375839	-0.0470807	-0.0591291	-0.0347296	-0.0364722	-0.0567982	-0.0442862	-0.0463679	-0.055002
									-0.326582	-0.190043	-0.1202	-0.102128	-0.0547126	-0.042236	-0.038132	-0.0283935	-0.009	-0.027009	-0.048037	-0.0590633	-0.0917122	-0.101005	-0.10348	-0.0912217	-0.0800792	-0.0442218	-0.0459005	-0.0566768	-0.065376	-0.0935467	-0.0943435	-0.0853911	-0.0572201	-0.03	-0.0434553	-0.0533446	-0.0795146	-0.080593	-0.0540962	-0.0484634	-0.0372491	-0.0545239	-0.041904	-0.0413793	-0.0438916	-0.0541982	-0.0597882	-0.0472109	-0.0590498
										-0.210624	-0.145836	-0.11099	-0.083959	-0.0451215	-0.041836	-0.020027	-0.025	-0.0287932	-0.0450801	-0.0560331	-0.0858341	-0.11617	-0.113092	-0.114939	-0.0737165	-0.0494481	-0.045445	-0.0578763	-0.075877	-0.0865919	-0.0829659	-0.0749319	-0.0529684	-0.0315258	-0.0201444	-0.0587202	-0.0833659	-0.0929942	-0.0515353	-0.0560641	-0.0376062	-0.0573705	-0.0450893	-0.0366782	-0.0497966	-0.0735081	-0.0815074	-0.0852273	-0.0650999
										-0.238871	-0.137182	-0.113598	-0.0806052	-0.05676	-0.0331034	-0.0259993	-0.0247662	-0.0251277	-0.0384401	-0.0469783	-0.0684421	-0.106681	-0.139401	-0.124149	-0.0868571	-0.0507728	-0.0342317	-0.0321314	-0.0472385	-0.0644719	-0.0642343	-0.0876902	-0.0559598	-0.0285617	-0.0196789	-0.0269316	-0.0603774	-0.0821672	-0.0612916	-0.0578261	-0.0460084	-0.0510734	-0.0561983	-0.0550737	-0.0594894	-0.0667543	-0.100906	-0.0889093	-0.0672986
										-0.260212	-0.147331	-0.124973	-0.0736364	-0.0570229	-0.0269231	-0.0173941	-0.0221207	-0.0104587	-0.00741198	-0.0104956	-0.0447725	-0.0776363	-0.112852	-0.109578	-0.0862446	-0.0542027	-0.0186322	-0.0117882	-0.0404467	-0.0496916	-0.0707269	-0.0784024	-0.044839	-0.0266912	-0.0289231	-0.0330544	-0.0522565	-0.0621775	-0.0598218	-0.0465998	-0.0373792	-0.0666145	-0.055303	-0.0615142	-0.0604245	-0.0652289	-0.110632	-0.0910843	-0.07314
										-0.251613	-0.20336	-0.122485	-0.0759242	-0.0445131	-0.0246183	-0.0020123	-0.0045302	-0.00254094	-0.00128824	-0.00824079	-0.032914	-0.0572324	-0.110211	-0.124412	-0.0934598	-0.0406737	-0.031646	-0.0275478	-0.026556	-0.0547264	-0.0691383	-0.080495	-0.0562818	-0.0236872	-0.0190095	-0.0336757	-0.0355894	-0.0434001	-0.0500645	-0.0279231	-0.0381554	-0.049361	-0.0875332	-0.0606342	-0.0672852	-0.0707424	-0.0791771	-0.0880976	-0.0715925
											-0.227066	-0.147458	-0.0902427	-0.0588679	-0.0353175	-0.0123167	0.00481728	0.018973	0.0080109	-0.00285544	-0.0261398	-0.0633952	-0.0819188	-0.100055	-0.120659	-0.0868062	-0.0503371	-0.0440842	-0.0404541	-0.0504511	-0.0724689	-0.0869606	-0.0733093	-0.0431235	-0.0362447	-0.033499	-0.0398034	-0.0663819	-0.0614043	-0.0493817	-0.0427079	-0.0490338	-0.050142	-0.0736117	-0.070529	-0.065042	-0.0569605	-0.0695279	-0.0732328
											-0.236228	-0.159279	-0.0843611	-0.0671146	-0.0464259	-0.0164675	0.00648649	0.0113935	0.0064027	-0.0124381	-0.0345791	-0.0598255	-0.0872727	-0.111576	-0.105792	-0.0919708	-0.0617547	-0.0507431	-0.0437281	-0.0506102	-0.0620444	-0.0801923	-0.0828777	-0.0589421	-0.043825	-0.0678121	-0.0631983	-0.0883263	-0.093702	-0.0762829	-0.0493218	-0.0399847	-0.0356885	-0.0453419	-0.0562424	-0.0647604	-0.0603995	-0.0703414	-0.0714849
											-0.295514	-0.161885	-0.11599	-0.0836227	-0.0473163	-0.0343182	-0.0245174	0.00892326	-0.0061296	-0.023005	-0.0360042	-0.0538332	-0.0812332	-0.109802	-0.0928973	-0.0881935	-0.0660275	-0.0552339	-0.048508	-0.0474308	-0.0529481	-0.0605133	-0.090955	-0.0774111	-0.0467232	-0.0519341	-0.0659593	-0.0813084	-0.0965309	-0.0612529	-0.0498795	-0.0396871	-0.0283755	-0.0264542	-0.0443678	-0.0784064	-0.0571963	-0.0529072	-0.0528838
											-0.331485	-0.240289	-0.139279	-0.100949	-0.0875175	-0.0545241	-0.0284618	-0.0229582	-0.011411	-0.0201172	-0.0424466	-0.0647368	-0.0925799	-0.119169	-0.117469	-0.0891294	-0.0711514	-0.0487322	-0.0365199	-0.0257555	-0.0387471	-0.0597884	-0.0832164	-0.112177	-0.081638	-0.0599316	-0.0548767	-0.0536458	-0.0885525	-0.0793165	-0.0643735	-0.0357143	-0.0356928	-0.0339111	-0.0359911	-0.0528753	-0.0512248	-0.0458015	-0.0442623
												-0.2625	-0.186475	-0.146341	-0.108124	-0.0702978	-0.037849	-0.0216387	-0.00667078	-0.025188	-0.0338418	-0.0629534	-0.0942682	-0.138828	-0.135969	-0.117978	-0.0807431	-0.048922	-0.0339969	-0.0241782	-0.0395139	-0.0657534	-0.0836895	-0.0942857	-0.0879036	-0.0665529	-0.0493627	-0.0505468	-0.0593146	-0.0621789	-0.0558356	-0.0247059	-0.0277756	-0.0325135	-0.045382	-0.041679	-0.0546887	-0.0452372	-0.0219459
												-0.306667	-0.216811	-0.176378	-0.0997984	-0.0730373	-0.0467899	-0.0268824	-0.0261751	-0.0235923	-0.0304005	-0.052968	-0.0732886	-0.128618	-0.140565	-0.148534	-0.0780842	-0.0410684	-0.0448096	-0.0345652	-0.0536804	-0.0740525	-0.0750417	-0.0953709	-0.0956613	-0.0750673	-0.0426677	-0.0258895	-0.0416	-0.0542775	-0.057482	-0.0404965	-0.0420767	-0.0408428	-0.0387097	-0.0487657	-0.0437026	-0.0328798	-0.0193396
												-0.370982	-0.253309	-0.206709	-0.139542	-0.0712305	-0.0377214	-0.0272376	-0.0256623	-0.0145116	-0.0311535	-0.0428571	-0.0709602	-0.0851296	-0.129205	-0.141634	-0.112898	-0.0883191	-0.0685787	-0.0585255	-0.0610291	-0.088	-0.0680445	-0.110345	-0.128406	-0.0924378	-0.0432842	-0.0267936	-0.0302874	-0.0606985	-0.0615183	-0.0396774	-0.0308219	-0.0286872	-0.0338127	-0.045	-0.0523148	-0.0171967	0.014922
													-0.361165	-0.238662	-0.142905	-0.0722424	-0.0529412	-0.0316528	-0.010748	-0.0195633	-0.0165623	-0.0383613	-0.0519231	-0.0687379	-0.112295	-0.139527	-0.152414	-0.10732	-0.0830223	-0.06984	-0.0617822	-0.0722444	-0.0893422	-0.120504	-0.131186	-0.103165	-0.0566849	-0.0330381	-0.00856499	-0.0470637	-0.0715298	-0.049403	-0.0229372	-0.0368504	-0.0434483	-0.0476006	-0.0416336	-0.00887372	0.00914498
													-0.327682	-0.235149	-0.143524	-0.0676208	-0.0530994	-0.0435568	-0.0359652	-0.0148127	-0.023123	-0.0295617	-0.0392642	-0.0570665	-0.0967647	-0.150708	-0.159053	-0.108301	-0.0878238	-0.0655298	-0.0590498	-0.0838736	-0.0693989	-0.110712	-0.133225	-0.1011	-0.0819427	-0.055976	-0.0396618	-0.0361474	-0.0491643	-0.0529412	-0.0536009	-0.0425878	-0.05087	-0.0572898	-0.0469449	-0.00967016	0.0050478
													-0.425279	-0.244051	-0.143262	-0.103311	-0.0758051	-0.0609821	-0.0491335	-0.0329552	-0.0132736	-0.0241678	-0.0280072	-0.0654585	-0.107797	-0.140093	-0.153772	-0.14507	-0.0943629	-0.0654938	-0.057781	-0.0636761	-0.0641555	-0.0864243	-0.110573	-0.113592	-0.0846379	-0.062785	-0.0412112	-0.0404313	-0.0377156	-0.0482315	-0.0462303	-0.0398954	-0.0425939	-0.0488136	-0.0396403	-0.0400625	-0.00916031
														-0.285771	-0.182262	-0.107306	-0.0965581	-0.0665636	-0.0477966	-0.027313	-0.0164609	-0.0151261	-0.0183374	-0.0363186	-0.0925195	-0.13911	-0.126141	-0.141	-0.0921929	-0.0597795	-0.0493712	-0.0385038	-0.0510393	-0.0551755	-0.0706047	-0.10441	-0.0903138	-0.0812141	-0.0559548	-0.027606	-0.0256732	-0.0316302	-0.0564392	-0.0568323	-0.0447568	-0.0281792	-0.0288505	-0.0383185	-0.0173981
														-0.440154	-0.211296	-0.142585	-0.101098	-0.0742049	-0.0604138	-0.0127928	-0.0016662	-0.000478723	-0.00675325	-0.0162551	-0.0506116	-0.0907361	-0.11993	-0.11761	-0.105124	-0.0884431	-0.0635683	-0.0528653	-0.0343921	-0.0312177	-0.0504242	-0.0746087	-0.0942128	-0.0922883	-0.0659786	-0.0307692	-0.0253709	-0.0417413	-0.0416144	-0.0617143	-0.0431734	-0.0227092	-0.0191967	-0.0119379	-0.0342556
														-0.411449	-0.264908	-0.165804	-0.126723	-0.0671329	-0.0373225	-0.00343477	0.021646	0.029703	0.0369559	0.0030303	-0.0263663	-0.037359	-0.0712219	-0.115463	-0.125395	-0.105022	-0.0751861	-0.0574215	-0.0370143	-0.0154797	-0.0431604	-0.0459638	-0.0735642	-0.0804589	-0.0677529	-0.0480984	-0.0283724	-0.0309128	-0.0344666	-0.0370089	-0.0446602	-0.0297504	-0.0289256	-0.0182222	-0.0367837
															-0.241086	-0.17358	-0.11462	-0.0771152	-0.0354779	0.00516582	0.0265866	0.0450207	0.0357754	0.0207381	-0.00640213	-0.0287284	-0.0513961	-0.119449	-0.128062	-0.104406	-0.083871	-0.0644107	-0.0543027	-0.0334358	-0.0281403	-0.0346543	-0.0622428	-0.08478	-0.08356	-0.0623874	-0.0454545	-0.0301011	-0.0336641	-0.0467223	-0.0412955	-0.0359124	-0.025203	-0.0188209	-0.0246117
															-0.325352	-0.217059	-0.13006	-0.0657244	-0.030341	0.00648649	0.0447509	0.0493726	0.0471873	0.0352433	0.0175975	-0.00695652	-0.0485726	-0.0877246	-0.118707	-0.129858	-0.106995	-0.0969996	-0.068974	-0.0427397	-0.0313808	-0.0387439	-0.0679196	-0.0853198	-0.0831421	-0.0787828	-0.0495034	-0.0391158	-0.0423077	-0.0460192	-0.0422989	-0.0444611	-0.0282956	-0.0122762	-0.0118671
																-0.209873	-0.150339	-0.0769781	-0.0283582	0.0190797	0.0317065	0.0414094	0.0413174	0.0353883	0.0247318	0.0259625	-0.000671642	-0.0383893	-0.0910518	-0.110656	-0.117267	-0.110423	-0.0794635	-0.0541353	-0.0373644	-0.0297252	-0.0440816	-0.0733174	-0.102425	-0.0828571	-0.068652	-0.0419885	-0.0504785	-0.047781	-0.0252101	-0.0270557	-0.0483005	-0.0339201	-0.0196262
																-0.292774	-0.149521	-0.0612426	-0.0150519	0.0197273	0.0409183	0.0519534	0.0477458	0.0523939	0.0721075	0.0580803	0.0592639	0.0091945	-0.0302913	-0.111216	-0.134618	-0.108836	-0.102028	-0.0713719	-0.0495111	-0.0362856	-0.0582353	-0.0685476	-0.0924599	-0.0936298	-0.0799401	-0.0712222	-0.0426304	-0.0386201	-0.0309827	-0.0294705	-0.0536242	-0.0479663	-0.032634
																-0.284419	-0.159066	-0.0720801	-0.0224784	0.0164283	0.0351229	0.0750664	0.0795622	0.105095	0.124964	0.12391	0.117617	0.0790212	0.0454337	-0.0117122	-0.0781999	-0.100885	-0.114483	-0.0985192	-0.0843825	-0.0526003	-0.0357616	-0.0475827	-0.0643253	-0.101201	-0.0905569	-0.078232	-0.0555967	-0.0287477	-0.0152778	-0.0336538	-0.0490116	-0.0638961	-0.063857
																	-0.203839	-0.0840075	-0.0293903	0.0117225	0.0611789	0.0875765	0.142092	0.153736	0.165967	0.188217	0.191267	0.174057	0.149941	0.0775665	0.0167734	-0.0800456	-0.120941	-0.113377	-0.0883632	-0.0566632	-0.0355687	-0.0373183	-0.0474777	-0.0767204	-0.0895082	-0.0888204	-0.0549982	-0.0299454	-0.00929546	-0.00476911	-0.0516827	-0.0718917	-0.08
																	-0.226438	-0.131488	-0.0663158	-0.00267023	0.0681504	0.125192	0.187909	0.232237	0.243792	0.247161	0.226889	0.22066	0.179171	0.155739	0.0473282	-0.0149068	-0.0794547	-0.0952141	-0.0887601	-0.0692308	-0.0425356	-0.0126829	-0.010093	-0.0243094	-0.0848543	-0.103439	-0.0777512	-0.0352941	-0.0127127	0.01004	-0.0297319	-0.0691621	-0.0685
																		-0.195708	-0.0962687	-0.0074813	0.102217	0.208118	0.297885	0.352083	0.319911	0.273615	0.225021	0.203208	0.189041	0.167948	0.125471	0.0275081	-0.0716189	-0.117737	-0.110455	-0.0823706	-0.0408284	-0.0109091	0.0201493	-0.0102677	-0.078733	-0.10288	-0.0854666	-0.0439952	0.00898138	0.0350802	-0.0051462	-0.0706033	-0.0941277
																		-0.270724	-0.132863	-0.0009	0.121528	0.272098	0.39898	0.490402	0.42354	0.350647	0.245126	0.18	0.182729	0.174857	0.131188	0.0400212	-0.0558214	-0.112155	-0.119684	-0.100284	-0.0576669	-0.0291507	0.019581	0.00376254	-0.05	-0.0915254	-0.0981227	-0.0453722	-0.000223297	0.0104387	-0.0150242	-0.0612245	-0.113056
																		-0.309443	-0.172139	-0.0110526	0.140601	0.338623	0.527982	0.623701	0.536959	0.438302	0.266281	0.171149	0.149037	0.179442	0.142486	0.0607016	-0.0288914	-0.115213	-0.137751	-0.104239	-0.0556701	-0.0203349	0.0160415	0.0179032	-0.0444536	-0.0949763	-0.12	-0.102515	-0.0289389	0.000918836	-0.0228016	-0.0738377	-0.136568
																			-0.222149	-0.0414147	0.158364	0.412285	0.632896	0.75438	0.732632	0.532041	0.332126	0.203581	0.16185	0.161155	0.13789	0.0858741	-0.0175745	-0.117483	-0.120649	-0.113888	-0.052879	-0.0143586	0.0257848	0.030532	-0.0226459	-0.0770965	-0.106922	-0.123556	-0.0484594	-0.0194838	-0.0125455	-0.0554822	-0.119277
																			-0.229644	-0.0607792	0.164013	0.461296	0.783217	0.970531	0.89875	0.664006	0.371265	0.231689	0.167136	0.16496	0.135957	0.0700935	-0.0176974	-0.101137	-0.134187	-0.109443	-0.0642284	0.00226074	0.023315	0.00861759	-0.0118203	-0.075265	-0.0970226	-0.124792	-0.0840491	-0.0429949	-0.0295578	-0.0531863	-0.103846
																				-0.12504	0.12494	0.45325	0.832995	1.06689	0.968223	0.692155	0.444676	0.232777	0.149433	0.138063	0.135005	0.0781673	-0.00820793	-0.089325	-0.139257	-0.133701	-0.0670637	-0.000457666	0.0188755	0.0210696	-0.0153341	-0.0473549	-0.0934743	-0.10423	-0.0941374	-0.0583587	-0.0441041	-0.0422599	-0.0741855
																				-0.17037	0.156216	0.503659	0.892344	1.04959	0.971213	0.664673	0.366102	0.203507	0.126778	0.101493	0.0964745	0.0559411	0.0030025	-0.0863905	-0.161336	-0.150165	-0.0839882	-0.038334	-0.016586	-0.00264586	-0.0160281	-0.0322092	-0.0490798	-0.0828293	-0.0753099	-0.0697164	-0.0588476	-0.0665342	-0.0757844
																					0.133389	0.660877	1.0677	1.23776	1.01932	0.587505	0.313961	0.156738	0.094095	0.0827348	0.0834641	0.0586639	0.0249694	-0.0558416	-0.130686	-0.160482	-0.124752	-0.0858752	-0.0432094	-0.0396749	-0.0226667	-0.0203939	-0.0241751	-0.0711172	-0.0884654	-0.0836879	-0.0919748	-0.0763136	-0.0643478
																					0.136659	0.590031	1.10125	1.43121	1.00636	0.626731	0.281642	0.125303	0.0880858	0.0794622	0.0754448	0.0635981	0.0417031	-0.0231691	-0.0738701	-0.117453	-0.124444	-0.106527	-0.0793431	-0.0432925	-0.0139901	-0.022402	-0.0403344	-0.0607973	-0.0680018	-0.0900748	-0.0994589	-0.0982394	-0.064428
																						0.681393	1.33692	1.41412	1.10938	0.700452	0.316821	0.128088	0.0683849	0.0757988	0.0786655	0.0801105	0.0528773	0.0216319	-0.0363399	-0.0855107	-0.107299	-0.123986	-0.110534	-0.0757769	-0.0486657	-0.0272637	-0.0154079	-0.055814	-0.0659614	-0.0872404	-0.0970326	-0.0851423	-0.0717531
																						0.824886	1.60957	1.98305	1.27662	0.672451	0.345293	0.134581	0.0709657	0.076377	0.0805594	0.0897773	0.0658559	0.0330817	-0.0127292	-0.0568553	-0.0996322	-0.11888	-0.11412	-0.0824761	-0.0596258	-0.0467859	-0.0529695	-0.0633039	-0.0534045	-0.0590164	-0.0825381	-0.0957906	-0.1063
																							2.09941	1.97119	1.28848	0.706329	0.286498	0.118875	0.070751	0.0825838	0.0872218	0.0808465	0.075793	0.032967	0.00444444	-0.0448416	-0.0774006	-0.11222	-0.116633	-0.0950932	-0.0694492	-0.0637515	-0.0468826	-0.0268363	-0.0398637	-0.0579787	-0.0748255	-0.103479	-0.101254
																							2.02788	2.02885	1.27876	0.696614	0.285224	0.0955869	0.0677215	0.0505063	0.0608506	0.0677311	0.0563251	0.0351774	0.0295964	-0.0307345	-0.0625472	-0.0993147	-0.104267	-0.112427	-0.0901849	-0.0745546	-0.0552208	-0.0392613	-0.0249544	-0.0488027	-0.0643979	-0.085	-0.115522
																								2.16507	1.38317	0.608839	0.232962	0.0747688	0.01173	0.0181633	0.0431238	0.0561778	0.0667664	0.0543328	0.0349723	0.00959651	-0.0352336	-0.0737251	-0.127253	-0.114228	-0.115097	-0.113443	-0.0712294	-0.0415936	-0.0209044	-0.027366	-0.0522388	-0.084791	-0.118838
																								2.54706	1.48267	0.636862	0.261222	0.0755049	-0.00236946	-0.00775255	0.0255456	0.0482579	0.0493857	0.0585632	0.0464025	0.0241052	-0.0250614	-0.0556058	-0.0780488	-0.111894	-0.11772	-0.111923	-0.103458	-0.0693001	-0.0339623	-0.0281657	-0.0510996	-0.0639344	-0.0999509
																									1.32582	0.629171	0.172964	0.00705467	-0.05664	-0.00768879	0.0167531	0.0446602	0.0567646	0.0582611	0.0415935	0.0339623	-0.000471143	-0.0365482	-0.0647822	-0.111642	-0.132966	-0.152922	-0.130678	-0.0876498	-0.046057	-0.0396158	-0.0447348	-0.0549865	-0.0826772
																										0.717353	0.216199	-0.00218978	-0.065122	-0.0629056	0.00291777	0.0237275	0.0434959	0.0497868	0.0435165	0.00965092	0.00503525	-0.018071	-0.053095	-0.0855114	-0.137471	-0.148561	-0.135272	-0.116463	-0.0837327	-0.0398447	-0.0416571	-0.0486842	-0.0766879
																										0.672656	0.057211	-0.0816327	-0.0932986	-0.0577895	-0.0111212	0.0194043	0.0265734	0.0278174	0.0162057	0.0105694	0.00933998	-0.00791761	-0.0330935	-0.0939828	-0.122742	-0.14478	-0.159603	-0.123502	-0.0808729	-0.0727273	-0.0551752	-0.0644966	-0.0874738
																											0.0289269	-0.1614	-0.136957	-0.0951623	-0.0508271	-0.00251748	0.0128226	0.0308074	0.00994264	0.010533	0.0291565	0.00174588	-0.0360608	-0.0615176	-0.0968504	-0.11685	-0.138487	-0.123465	-0.0983118	-0.0858289	-0.0738422	-0.073888	-0.0859959
																											-0.140571	-0.232846	-0.220207	-0.146469	-0.084	-0.0391683	-0.011244	0.0314782	0.0116467	0.00211065	0.00410959	-0.0013663	-0.00802944	-0.0474227	-0.0735383	-0.096069	-0.109914	-0.109536	-0.0987805	-0.105796	-0.08331	-0.0884483	-0.0838002
																												-0.336349	-0.305178	-0.201712	-0.115232	-0.0344238	0.00667766	0.000641711	0.0153621	-0.000604839	0.000395778	0.000928793	-0.0107035	-0.0268595	-0.0687914	-0.0749683	-0.102841	-0.112614	-0.117546	-0.122401	-0.116287	-0.0895964	-0.0912527
																													-0.367536	-0.252632	-0.1267	-0.0591286	-0.0174316	-0.00267423	-0.0126241	-0.0174131	-0.023409	-0.0117012	-0.0238182	-0.0249493	-0.0477952	-0.0658594	-0.0759299	-0.08396	-0.0872669	-0.0921324	-0.107802	-0.0993179	-0.0948041
																													-0.474753	-0.284396	-0.169066	-0.0731207	-0.0584906	-0.039292	-0.0411963	-0.016679	-0.0130227	-0.0130896	-0.00881575	-0.0346563	-0.0447255	-0.051797	-0.0563981	-0.0761528	-0.0803287	-0.0959627	-0.108402	-0.126236	-0.0993665
																														-0.414166	-0.214911	-0.134328	-0.0928814	-0.100357	-0.0538906	-0.0312673	-0.0200262	-0.0187004	-0.0243692	-0.0420195	-0.0499833	-0.039596	-0.0503709	-0.0601134	-0.0723404	-0.1005	-0.150335	-0.139944	-0.1303
																															-0.320084	-0.201049	-0.157101	-0.105942	-0.0871724	-0.0664994	-0.0329741	-0.0357538	-0.0290355	-0.0306584	-0.0375787	-0.0302445	-0.0443825	-0.0486968	-0.0562723	-0.09085	-0.15	-0.180893	-0.169811
																															-0.430303	-0.314343	-0.220358	-0.149534	-0.119189	-0.0974605	-0.0766805	-0.0458097	-0.0433113	-0.0441371	-0.0273758	-0.0326929	-0.030228	-0.0324876	-0.0494015	-0.0851221	-0.147927	-0.179082	-0.178975
																																-0.485673	-0.338019	-0.205063	-0.173766	-0.144953	-0.107047	-0.0586166	-0.0455848	-0.0384834	-0.0301865	-0.0281461	-0.0330736	-0.0241745	-0.0296766	-0.0686451	-0.111907	-0.15593	-0.168772
																																	-0.441866	-0.281827	-0.233086	-0.183418	-0.118164	-0.0700613	-0.0565324	-0.0582543	-0.0344533	-0.0324807	-0.0279612	-0.0162597	-0.0175255	-0.0385671	-0.0706862	-0.100562	-0.133185
																																	-0.637562	-0.477863	-0.290196	-0.190234	-0.131573	-0.0961971	-0.0677741	-0.0533881	-0.0470778	-0.0343173	-0.0211727	-0.00487325	-0.0125217	-0.0263602	-0.0557422	-0.0727769	-0.103616
																																		-0.533435	-0.335922	-0.243707	-0.17267	-0.120674	-0.0768412	-0.0658021	-0.0438158	-0.0263423	-0.0193005	-0.0124816	-0.00695953	-0.0283892	-0.042765	-0.0561464	-0.0867907
																																			-0.528678	-0.321765	-0.208357	-0.149664	-0.0950761	-0.077596	-0.0373068	-0.0339521	-0.0349367	-0.027165	-0.0244267	-0.0185928	-0.00743187	-0.0318841	-0.0581843
																																			-0.742969	-0.398496	-0.275606	-0.157333	-0.114199	-0.0799838	-0.0496689	-0.0405854	-0.0315513	-0.0290584	-0.0189585	-0.0123318	-0.00811608	-0.015566	-0.0342177
																																				-0.437945	-0.295497	-0.20539	-0.153988	-0.0959153	-0.0712077	-0.0521832	-0.0333333	-0.0283425	-0.0121488	-0.0102735	-0.00592523	-0.0203285	-0.0245728
																																					-0.377802	-0.301372	-0.216263	-0.142105	-0.0789174	-0.0427023	-0.0193313	-0.0116969	-0.0172066	-0.0128678	-0.02303	-0.0261941	-0.0411508
																																						-0.41194	-0.344921	-0.204669	-0.104017	-0.0548926	-0.0324797	-0.0275263	-0.0307876	-0.0430114	-0.0382749	-0.0323197	-0.0286758
																																							-0.453878	-0.207194	-0.148342	-0.0675199	-0.0554455	-0.0587225	-0.0651594	-0.0535556	-0.0551509	-0.0403086	-0.0348509
																																							-0.517241	-0.333197	-0.241706	-0.145772	-0.11661	-0.100187	-0.0850785	-0.0684597	-0.0634273	-0.0504416	-0.038838
																																								-0.4528	-0.296097	-0.214381	-0.159949	-0.118624	-0.129016	-0.0744845	-0.0618321	-0.0463896	-0.0317549
																																									-0.529091	-0.412048	-0.302788	-0.191777	-0.11723	-0.0838235	-0.062975	-0.0538089	-0.0414687
																																										-0.5547	-0.380521	-0.225998	-0.149321	-0.0970202	-0.071799	-0.0574355	-0.0373796
																																											-0.376792	-0.241723	-0.191005	-0.140489	-0.0966425	-0.0699519	-0.056
																																												-0.312162	-0.2346	-0.210607	-0.174841	-0.106686	-0.111258
																																													-0.352653	-0.262252	-0.22968	-0.207191	-0.194869
																																														-0.377632	-0.373841	-0.309434	-0.265424
																																														-0.580861	-0.62093	-0.469825	-0.422939
																																															-1.01085	-0.851868	-0.676225
																																																-2.60769	-1.08595
																																																	-2.41775

[truncated: 256 more columns]

## Sheet: Figure 3b_2
x-axis	y-axis
79.12	0.0651954
79.13	0.0651744
79.14	0.0651534
79.15	0.0651324
79.16	0.0651114
79.17	0.0650904
79.18	0.0650694
79.19	0.0650485
79.2	0.0650275
79.21	0.0650065
79.22	0.0649855
79.23	0.0649645
79.24	0.0649435
79.25	0.0649225
79.26	0.0649015
79.27	0.0648805
79.28	0.0648595
79.29	0.0648385
79.3	0.0648175
79.31	0.0647965
79.32	0.0647755
79.33	0.0647545
79.34	0.0647335
79.35	0.0647125
79.36	0.0646916
79.37	0.0646706
79.38	0.0646496
79.39	0.0646286
79.4	0.0646076
79.41	0.0645866
79.42	0.0645656
79.43	0.0645446
79.44	0.0645236
79.45	0.0645026
79.46	0.0644816
79.47	0.0644606
79.48	0.0644396
79.49	0.0644186
79.5	0.0643976
79.51	0.0643766
79.52	0.0643556
79.53	0.0643346
79.54	0.0643137
79.55	0.0642927
79.56	0.0642717
79.57	0.0642507
79.58	0.0642297
79.59	0.0642087
79.6	0.0641877
79.61	0.0641667
79.62	0.0641457
79.63	0.0641247
79.64	0.0641037
79.65	0.0640827
79.66	0.0640617
79.67	0.0640407
79.68	0.0640197
79.69	0.0639987
79.7	0.0639777
79.71	0.0639567
79.72	0.0639358
79.73	0.0639148
79.74	0.0638938
79.75	0.0638728
79.76	0.0638518
79.77	0.0638308
79.78	0.0638098
79.79	0.0637888
79.8	0.0637678
79.81	0.0637468
79.82	0.0637258
79.83	0.0637048
79.84	0.0636838
79.85	0.0636628
79.86	0.0636418
79.87	0.0636208
79.88	0.0635998
79.89	0.0635789
79.9	0.0635579
79.91	0.0635369
79.92	0.0635159
79.93	0.0634949
79.94	0.0634739
79.95	0.0634529
79.96	0.0634319
79.97	0.0634109
79.98	0.0633899
79.99	0.0633689
80	0.0633479
80.01	0.0633269
80.02	0.0633059
80.03	0.0632849
80.04	0.0632639
80.05	0.0632429
80.06	0.0632219
80.07	0.063201
80.08	0.06318
80.09	0.063159
80.1	0.063138
80.11	0.063122
80.12	0.0631509
80.13	0.0631799
80.14	0.0632088
80.15	0.0632377
80.16	0.0632667
80.17	0.0632956
80.18	0.0633246
80.19	0.0633535
80.2	0.0633825
80.21	0.0634114
80.22	0.0634403
80.23	0.0634693
80.24	0.0634982
80.25	0.0635272
80.26	0.0635561
80.27	0.063585
80.28	0.063614
80.29	0.0636429
80.3	0.0636719
80.31	0.0637008
80.32	0.0637298
80.33	0.0637587
80.34	0.0637876
80.35	0.0638166
80.36	0.0638455
80.37	0.0638745
80.38	0.0639034
80.39	0.0639324
80.4	0.0639613
80.41	0.0639902
80.42	0.0640192
80.43	0.0640481
80.44	0.0640771
80.45	0.064106
80.46	0.064135
80.47	0.0641639
80.48	0.0641928
80.49	0.0642218
80.5	0.0642507
80.51	0.0642797
80.52	0.0643086
80.53	0.0643376
80.54	0.0643665
80.55	0.0643954
80.56	0.0644244
80.57	0.0644533
80.58	0.0644823
80.59	0.0645112
80.6	0.0645401
80.61	0.0645691
80.62	0.064598
80.63	0.064627
80.64	0.0646559
80.65	0.0646849
80.66	0.0647138
80.67	0.0647427
80.68	0.0647717
80.69	0.0648006
80.7	0.0648296
80.71	0.0648585
80.72	0.0648875
80.73	0.0649164
80.74	0.0649453
80.75	0.0649743
80.76	0.0650032
80.77	0.0650322
80.78	0.0650611
80.79	0.0650901
80.8	0.065119
80.81	0.0651479
80.82	0.0651769
80.83	0.0652058
80.84	0.0652348
80.85	0.0652637
80.86	0.0652927
80.87	0.0653216
80.88	0.0653505
80.89	0.0653795
80.9	0.0654084
80.91	0.0654374
80.92	0.0654663
80.93	0.0654952
80.94	0.0655242
80.95	0.0655531
80.96	0.0655821
80.97	0.065611
80.98	0.06564
80.99	0.0656689
81	0.0656978
81.01	0.0657268
81.02	0.0657557
81.03	0.0657847
81.04	0.0658136
81.05	0.0658426
81.06	0.0658715
81.07	0.0659004
81.08	0.0659294
81.09	0.0659583
81.1	0.0659676
81.11	0.0658981
81.12	0.0658287
81.13	0.0657592
81.14	0.0656898
81.15	0.0656203
81.16	0.0655508
81.17	0.0654814
81.18	0.0654119
81.19	0.0653425
81.2	0.065273
81.21	0.0652036
81.22	0.0651341
81.23	0.0650646
81.24	0.0649952
81.25	0.0649257
81.26	0.0648563
81.27	0.0647868
81.28	0.0647174
81.29	0.0646479
81.3	0.0645784
81.31	0.064509
81.32	0.0644395
81.33	0.0643701
81.34	0.0643006
81.35	0.0642312
81.36	0.0641617
81.37	0.0640922
81.38	0.0640228
81.39	0.0639533
81.4	0.0638839
81.41	0.0638144
81.42	0.063745
81.43	0.0636755
81.44	0.063606
81.45	0.0635366
81.46	0.0634671
81.47	0.0633977
81.48	0.0633282
81.49	0.0632588
81.5	0.0631893
81.51	0.0631198
81.52	0.0630504
81.53	0.0629809
81.54	0.0629115
81.55	0.062842
81.56	0.0627726
81.57	0.0627031
81.58	0.0626336
81.59	0.0625642
81.6	0.0624947
81.61	0.0624253
81.62	0.0623558
81.63	0.0622864
81.64	0.0622169
81.65	0.0621474
81.66	0.062078
81.67	0.0620085
81.68	0.0619391
81.69	0.0618696
81.7	0.0618002
81.71	0.0617307
81.72	0.0616612
81.73	0.0615918
81.74	0.0615223
81.75	0.0614529
81.76	0.0613834
81.77	0.061314
81.78	0.0612445
81.79	0.0611751
81.8	0.0611056
81.81	0.0610361
81.82	0.0609667
81.83	0.0608972
81.84	0.0608278
81.85	0.0607583
81.86	0.0606889
81.87	0.0606194
81.88	0.0605499
81.89	0.0604805
81.9	0.060411
81.91	0.0603416
81.92	0.0602721
81.93	0.0602027
81.94	0.0601332
81.95	0.0600637
81.96	0.0599943
81.97	0.0599248
81.98	0.0598554
81.99	0.0597859
82	0.0597165
82.01	0.059647
82.02	0.0595775
82.03	0.0595081
82.04	0.0594386
82.05	0.0593692
82.06	0.0592997
82.07	0.0592303
82.08	0.0591608
82.09	0.0591383
82.1	0.0592254
82.11	0.0593125
82.12	0.0593995
82.13	0.0594866
82.14	0.0595737
82.15	0.0596608
82.16	0.0597479
82.17	0.0598349
82.18	0.059922
82.19	0.0600091
82.2	0.0600962
82.21	0.0601833
82.22	0.0602703
82.23	0.0603574
82.24	0.0604445
82.25	0.0605316
82.26	0.0606187
82.27	0.0607057
82.28	0.0607928
82.29	0.0608799
82.3	0.060967
82.31	0.0610541
82.32	0.0611411
82.33	0.0612282
82.34	0.0613153
82.35	0.0614024
82.36	0.0614895
82.37	0.0615765
82.38	0.0616636
82.39	0.0617507
82.4	0.0618378
82.41	0.0619249
82.42	0.0620119
82.43	0.062099
82.44	0.0621861
82.45	0.0622732
82.46	0.0623603
82.47	0.0624473
82.48	0.0625344
82.49	0.0626215
82.5	0.0627086
82.51	0.0627957
82.52	0.0628827
82.53	0.0629698
82.54	0.0630569
82.55	0.063144
82.56	0.0632311
82.57	0.0633181
82.58	0.0634052
82.59	0.0634923
82.6	0.0635794
82.61	0.0636665
82.62	0.0637535
82.63	0.0638406
82.64	0.0639277
82.65	0.0640148
82.66	0.0641019
82.67	0.0641889
82.68	0.064276
82.69	0.0643631
82.7	0.0644502
82.71	0.0645373
82.72	0.0646243
82.73	0.0647114
82.74	0.0647985
82.75	0.0648856
82.76	0.0649727
82.77	0.0650597
82.78	0.0651468
82.79	0.0652339
82.8	0.065321
82.81	0.0654081
82.82	0.0654951
82.83	0.0655822
82.84	0.0656693
82.85	0.0657564
82.86	0.0658435
82.87	0.0659305
82.88	0.0660176
82.89	0.0661047
82.9	0.0661918
82.91	0.0662789
82.92	0.0663659
82.93	0.066453
82.94	0.0665401
82.95	0.0666272
82.96	0.0667143
82.97	0.0668013
82.98	0.0668884
82.99	0.0669755
83	0.0670626
83.01	0.0671497
83.02	0.0672367
83.03	0.0673238
83.04	0.0674109
83.05	0.067498
83.06	0.0675851
83.07	0.0676721
83.08	0.0677121
83.09	0.0676813
83.1	0.0676506
83.11	0.0676198
83.12	0.067589
83.13	0.0675583
83.14	0.0675275
83.15	0.0674968
83.16	0.067466
83.17	0.0674352
83.18	0.0674045
83.19	0.0673737
83.2	0.067343
83.21	0.0673122
83.22	0.0672814
83.23	0.0672507
83.24	0.0672199
83.25	0.0671892
83.26	0.0671584
83.27	0.0671276
83.28	0.0670969
83.29	0.0670661
83.3	0.0670354
83.31	0.0670046
83.32	0.0669738
83.33	0.0669431
83.34	0.0669123
83.35	0.0668816
83.36	0.0668508
83.37	0.06682
83.38	0.0667893
83.39	0.0667585
83.4	0.0667278
83.41	0.066697
83.42	0.0666662
83.43	0.0666355
83.44	0.0666047
83.45	0.066574
83.46	0.0665432
83.47	0.0665124
83.48	0.0664817
83.49	0.0664509
83.5	0.0664202
83.51	0.0663894
83.52	0.0663586
83.53	0.0663279
83.54	0.0662971
83.55	0.0662664
83.56	0.0662356
83.57	0.0662048
83.58	0.0661741
83.59	0.0661433
83.6	0.0661126
83.61	0.0660818
83.62	0.066051
83.63	0.0660203
83.64	0.0659895
83.65	0.0659588
83.66	0.065928
83.67	0.0658972
83.68	0.0658665
83.69	0.0658357
83.7	0.0658049
83.71	0.0657742
83.72	0.0657434
83.73	0.0657127
83.74	0.0656819
83.75	0.0656511
83.76	0.0656204
83.77	0.0655896
83.78	0.0655589
83.79	0.0655281
83.8	0.0654973
83.81	0.0654666
83.82	0.0654358
83.83	0.0654051
83.84	0.0653743
83.85	0.0653435
83.86	0.0653128
83.87	0.065282
83.88	0.0652513
83.89	0.0652205
83.9	0.0651897
83.91	0.065159
83.92	0.0651282
83.93	0.0650975
83.94	0.0650667
83.95	0.0650359
83.96	0.0650052
83.97	0.0649744
83.98	0.0649437
83.99	0.0649129
84	0.0648821
84.01	0.0648514
84.02	0.0648206
84.03	0.0647899
84.04	0.0647591
84.05	0.0647283
84.06	0.0646976
84.07	0.064715
84.08	0.0647806
84.09	0.0648462
84.1	0.0649118
84.11	0.0649774
84.12	0.0650429
84.13	0.0651085
84.14	0.0651741
84.15	0.0652397
84.16	0.0653053
84.17	0.0653709
84.18	0.0654365
84.19	0.0655021
84.2	0.0655677
84.21	0.0656333
84.22	0.0656988
84.23	0.0657644
84.24	0.06583
84.25	0.0658956
84.26	0.0659612
84.27	0.0660268
84.28	0.0660924
84.29	0.066158
84.3	0.0662236
84.31	0.0662892
84.32	0.0663547
84.33	0.0664203
84.34	0.0664859
84.35	0.0665515
84.36	0.0666171
84.37	0.0666827
84.38	0.0667483
84.39	0.0668139
84.4	0.0668795
84.41	0.0669451
84.42	0.0670106
84.43	0.0670762
84.44	0.0671418
84.45	0.0672074
84.46	0.067273
84.47	0.0673386
84.48	0.0674042
84.49	0.0674698
84.5	0.0675354
84.51	0.067601
84.52	0.0676665
84.53	0.0677321
84.54	0.0677977
84.55	0.0678633
84.56	0.0679289
84.57	0.0679945
84.58	0.0680601
84.59	0.0681257
84.6	0.0681913
84.61	0.0682569
84.62	0.0683224
84.63	0.068388
84.64	0.0684536
84.65	0.0685192
84.66	0.0685848
84.67	0.0686504
84.68	0.068716
84.69	0.0687816
84.7	0.0688472
84.71	0.0689128
84.72	0.0689783
84.73	0.0690439
84.74	0.0691095
84.75	0.0691751
84.76	0.0692407
84.77	0.0693063
84.78	0.0693719
84.79	0.0694375
84.8	0.0695031
84.81	0.0695687
84.82	0.0696342
84.83	0.0696998
84.84	0.0697654
84.85	0.069831
84.86	0.0698966
84.87	0.0699622
84.88	0.0700278
84.89	0.0700934
84.9	0.070159
84.91	0.0702246
84.92	0.0702901
84.93	0.0703557
84.94	0.0704213
84.95	0.0704869
84.96	0.0705525
84.97	0.0706181
84.98	0.0706837
84.99	0.0707493
85	0.0708149
85.01	0.0708805
85.02	0.070946
85.03	0.0710116
85.04	0.0710772
85.05	0.0711428
85.06	0.0711461
85.07	0.0711079
85.08	0.0710697
85.09	0.0710315
85.1	0.0709933
85.11	0.0709551
85.12	0.0709169
85.13	0.0708788
85.14	0.0708406
85.15	0.0708024
85.16	0.0707642
85.17	0.070726
85.18	0.0706878
85.19	0.0706496
85.2	0.0706114
85.21	0.0705732
85.22	0.070535
85.23	0.0704968
85.24	0.0704586
85.25	0.0704204
85.26	0.0703822
85.27	0.070344
85.28	0.0703058
85.29	0.0702676
85.3	0.0702294
85.31	0.0701912
85.32	0.070153
85.33	0.0701148
85.34	0.0700766
85.35	0.0700384
85.36	0.0700002
85.37	0.069962
85.38	0.0699238
85.39	0.0698856
85.4	0.0698474
85.41	0.0698092
85.42	0.069771
85.43	0.0697328
85.44	0.0696946
85.45	0.0696564
85.46	0.0696182
85.47	0.06958
85.48	0.0695419
85.49	0.0695037
85.5	0.0694655
85.51	0.0694273
85.52	0.0693891
85.53	0.0693509
85.54	0.0693127
85.55	0.0692745
85.56	0.0692363
85.57	0.0691981
85.58	0.0691599
85.59	0.0691217
85.6	0.0690835
85.61	0.0690453
85.62	0.0690071
85.63	0.0689689
85.64	0.0689307
85.65	0.0688925
85.66	0.0688543
85.67	0.0688161
85.68	0.0687779
85.69	0.0687397
85.7	0.0687015
85.71	0.0686633
85.72	0.0686251
85.73	0.0685869
85.74	0.0685487
85.75	0.0685105
85.76	0.0684723
85.77	0.0684341
85.78	0.0683959
85.79	0.0683577
85.8	0.0683195
85.81	0.0682813
85.82	0.0682431
85.83	0.0682049
85.84	0.0681668
85.85	0.0681286
85.86	0.0680904
85.87	0.0680522
85.88	0.068014
85.89	0.0679758
85.9	0.0679376
85.91	0.0678994
85.92	0.0678612
85.93	0.067823
85.94	0.0677848
85.95	0.0677466
85.96	0.0677084
85.97	0.0676702
85.98	0.067632
85.99	0.0675938
86	0.0675556
86.01	0.0675174
86.02	0.0674792
86.03	0.067441
86.04	0.0674028
86.05	0.0673721
86.06	0.0673445
86.07	0.067317
86.08	0.0672895
86.09	0.067262
86.1	0.0672344
86.11	0.0672069
86.12	0.0671794
86.13	0.0671518
86.14	0.0671243
86.15	0.0670968
86.16	0.0670692
86.17	0.0670417
86.18	0.0670142
86.19	0.0669866
86.2	0.0669591
86.21	0.0669316
86.22	0.066904
86.23	0.0668765
86.24	0.066849
86.25	0.0668215
86.26	0.0667939
86.27	0.0667664
86.28	0.0667389
86.29	0.0667113
86.3	0.0666838
86.31	0.0666563
86.32	0.0666287
86.33	0.0666012
86.34	0.0665737
86.35	0.0665461
86.36	0.0665186
86.37	0.0664911
86.38	0.0664635
86.39	0.066436
86.4	0.0664085
86.41	0.066381
86.42	0.0663534
86.43	0.0663259
86.44	0.0662984
86.45	0.0662708
86.46	0.0662433
86.47	0.0662158
86.48	0.0661882
86.49	0.0661607
86.5	0.0661332
86.51	0.0661056
86.52	0.0660781
86.53	0.0660506
86.54	0.066023
86.55	0.0659955
86.56	0.065968
86.57	0.0659405
86.58	0.0659129
86.59	0.0658854
86.6	0.0658579
86.61	0.0658303
86.62	0.0658028
86.63	0.0657753
86.64	0.0657477
86.65	0.0657202
86.66	0.0656927
86.67	0.0656651
86.68	0.0656376
86.69	0.0656101
86.7	0.0655825
86.71	0.065555
86.72	0.0655275
86.73	0.0655
86.74	0.0654724
86.75	0.0654449
86.76	0.0654174
86.77	0.0653898
86.78	0.0653623
86.79	0.0653348
86.8	0.0653072
86.81	0.0652797
86.82	0.0652522
86.83	0.0652246
86.84	0.0651971
86.85	0.0651696
86.86	0.065142
86.87	0.0651145
86.88	0.065087
86.89	0.0650595
86.9	0.0650319
86.91	0.0650044
86.92	0.0649769
86.93	0.0649493
86.94	0.0649218
86.95	0.0648943
86.96	0.0648667
86.97	0.0648392
86.98	0.0648117
86.99	0.0647841
87	0.0647566
87.01	0.0647291
87.02	0.0647015
87.03	0.064674
87.04	0.0646529
87.05	0.0646335
87.06	0.064614
87.07	0.0645946
87.08	0.0645751
87.09	0.0645557
87.1	0.0645362
87.11	0.0645168
87.12	0.0644973
87.13	0.0644779
87.14	0.0644584
87.15	0.064439
87.16	0.0644195
87.17	0.0644001
87.18	0.0643806
87.19	0.0643612
87.2	0.0643417
87.21	0.0643223
87.22	0.0643028
87.23	0.0642834
87.24	0.0642639
87.25	0.0642445
87.26	0.064225
87.27	0.0642055
87.28	0.0641861
87.29	0.0641666
87.3	0.0641472
87.31	0.0641277
87.32	0.0641083
87.33	0.0640888
87.34	0.0640694
87.35	0.0640499
87.36	0.0640305
87.37	0.064011
87.38	0.0639916
87.39	0.0639721
87.4	0.0639527
87.41	0.0639332
87.42	0.0639138
87.43	0.0638943
87.44	0.0638749
87.45	0.0638554
87.46	0.063836
87.47	0.0638165
87.48	0.063797
87.49	0.0637776
87.5	0.0637581
87.51	0.0637387
87.52	0.0637192
87.53	0.0636998
87.54	0.0636803
87.55	0.0636609
87.56	0.0636414
87.57	0.063622
87.58	0.0636025
87.59	0.0635831
87.6	0.0635636
87.61	0.0635442
87.62	0.0635247
87.63	0.0635053
87.64	0.0634858
87.65	0.0634664
87.66	0.0634469
87.67	0.0634275
87.68	0.063408
87.69	0.0633885
87.7	0.0633691
87.71	0.0633496
87.72	0.0633302
87.73	0.0633107
87.74	0.0632913
87.75	0.0632718
87.76	0.0632524
87.77	0.0632329
87.78	0.0632135
87.79	0.063194
87.8	0.0631746
87.81	0.0631551
87.82	0.0631357
87.83	0.0631162
87.84	0.0630968
87.85	0.0630773
87.86	0.0630579
87.87	0.0630384
87.88	0.063019
87.89	0.0629995
87.9	0.06298
87.91	0.0629606
87.92	0.0629411
87.93	0.0629217
87.94	0.0629022
87.95	0.0628828
87.96	0.0628633
87.97	0.0628439
87.98	0.0628244
87.99	0.062805
88	0.0627855
88.01	0.0627661
88.02	0.0627466
88.03	0.0627545
88.04	0.0627655
88.05	0.0627764
88.06	0.0627874
88.07	0.0627983
88.08	0.0628093
88.09	0.0628203
88.1	0.0628312
88.11	0.0628422
88.12	0.0628531
88.13	0.0628641
88.14	0.062875
88.15	0.062886
88.16	0.0628969
88.17	0.0629079
88.18	0.0629188
88.19	0.0629298
88.2	0.0629407
88.21	0.0629517
88.22	0.0629627
88.23	0.0629736
88.24	0.0629846
88.25	0.0629955
88.26	0.0630065
88.27	0.0630174
88.28	0.0630284
88.29	0.0630393
88.3	0.0630503
88.31	0.0630612
88.32	0.0630722
88.33	0.0630831
88.34	0.0630941
88.35	0.063105
88.36	0.063116
88.37	0.063127
88.38	0.0631379
88.39	0.0631489
88.4	0.0631598
88.41	0.0631708
88.42	0.0631817
88.43	0.0631927
88.44	0.0632036
88.45	0.0632146
88.46	0.0632255
88.47	0.0632365
88.48	0.0632474
88.49	0.0632584
88.5	0.0632694
88.51	0.0632803
88.52	0.0632913
88.53	0.0633022
88.54	0.0633132
88.55	0.0633241
88.56	0.0633351
88.57	0.063346
88.58	0.063357
88.59	0.0633679
88.6	0.0633789
88.61	0.0633898
88.62	0.0634008
88.63	0.0634117
88.64	0.0634227
88.65	0.0634337
88.66	0.0634446
88.67	0.0634556
88.68	0.0634665
88.69	0.0634775
88.7	0.0634884
88.71	0.0634994
88.72	0.0635103
88.73	0.0635213
88.74	0.0635322
88.75	0.0635432
88.76	0.0635541
88.77	0.0635651
88.78	0.063576
88.79	0.063587
88.8	0.063598
88.81	0.0636089
88.82	0.0636199
88.83	0.0636308
88.84	0.0636418
88.85	0.0636527
88.86	0.0636637
88.87	0.0636746
88.88	0.0636856
88.89	0.0636965
88.9	0.0637075
88.91	0.0637184
88.92	0.0637294
88.93	0.0637404
88.94	0.0637513
88.95	0.0637623
88.96	0.0637732
88.97	0.0637842
88.98	0.0637951
88.99	0.0638061
89	0.063817
89.01	0.063828
89.02	0.063798
89.03	0.063768
89.04	0.063738
89.05	0.063708
89.06	0.0636781
89.07	0.0636481
89.08	0.0636181
89.09	0.0635881
89.1	0.0635581
89.11	0.0635281
89.12	0.0634982
89.13	0.0634682
89.14	0.0634382
89.15	0.0634082
89.16	0.0633782
89.17	0.0633482
89.18	0.0633183
89.19	0.0632883
89.2	0.0632583
89.21	0.0632283
89.22	0.0631983
89.23	0.0631683
89.24	0.0631384
89.25	0.0631084
89.26	0.0630784
89.27	0.0630484
89.28	0.0630184
89.29	0.0629884
89.3	0.0629585
89.31	0.0629285
89.32	0.0628985
89.33	0.0628685
89.34	0.0628385
89.35	0.0628085
89.36	0.0627786
89.37	0.0627486
89.38	0.0627186
89.39	0.0626886
89.4	0.0626586
89.41	0.0626286
89.42	0.0625986
89.43	0.0625687
89.44	0.0625387
89.45	0.0625087
89.46	0.0624787
89.47	0.0624487
89.48	0.0624187
89.49	0.0623888
89.5	0.0623588
89.51	0.0623288
89.52	0.0622988
89.53	0.0622688
89.54	0.0622388
89.55	0.0622089
89.56	0.0621789
89.57	0.0621489
89.58	0.0621189
89.59	0.0620889
89.6	0.0620589
89.61	0.062029
89.62	0.061999
89.63	0.061969
89.64	0.061939
89.65	0.061909
89.66	0.061879
89.67	0.0618491
89.68	0.0618191
89.69	0.0617891
89.7	0.0617591
89.71	0.0617291
89.72	0.0616991
89.73	0.0616692
89.74	0.0616392
89.75	0.0616092
89.76	0.0615792
89.77	0.0615492
89.78	0.0615192
89.79	0.0614892
89.8	0.0614593
89.81	0.0614293
89.82	0.0613993
89.83	0.0613693
89.84	0.0613393
89.85	0.0613093
89.86	0.0612794
89.87	0.0612494
89.88	0.0612194
89.89	0.0611894
89.9	0.0611594
89.91	0.0611294
89.92	0.0610995
89.93	0.0610695
89.94	0.0610395
89.95	0.0610095
89.96	0.0609795
89.97	0.0609495
89.98	0.0609196
89.99	0.0608896
90	0.0608615
90.01	0.0608508
90.02	0.0608401
90.03	0.0608293
90.04	0.0608186
90.05	0.0608079
90.06	0.0607971
90.07	0.0607864
90.08	0.0607757
90.09	0.0607649
90.1	0.0607542
90.11	0.0607435
90.12	0.0607328
90.13	0.060722
90.14	0.0607113
90.15	0.0607006
90.16	0.0606898
90.17	0.0606791
90.18	0.0606684
90.19	0.0606576
90.2	0.0606469
90.21	0.0606362
90.22	0.0606255
90.23	0.0606147
90.24	0.060604
90.25	0.0605933
90.26	0.0605825
90.27	0.0605718
90.28	0.0605611
90.29	0.0605503
90.3	0.0605396
90.31	0.0605289
90.32	0.0605181
90.33	0.0605074
90.34	0.0604967
90.35	0.060486
90.36	0.0604752
90.37	0.0604645
90.38	0.0604538
90.39	0.060443
90.4	0.0604323
90.41	0.0604216
90.42	0.0604108
90.43	0.0604001
90.44	0.0603894
90.45	0.0603787
90.46	0.0603679
90.47	0.0603572
90.48	0.0603465
90.49	0.0603357
90.5	0.060325
90.51	0.0603143
90.52	0.0603035
90.53	0.0602928
90.54	0.0602821
90.55	0.0602714
90.56	0.0602606
90.57	0.0602499
90.58	0.0602392
90.59	0.0602284
90.6	0.0602177
90.61	0.060207
90.62	0.0601962
90.63	0.0601855
90.64	0.0601748
90.65	0.0601641
90.66	0.0601533
90.67	0.0601426
90.68	0.0601319
90.69	0.0601211
90.7	0.0601104
90.71	0.0600997
90.72	0.0600889
90.73	0.0600782
90.74	0.0600675
90.75	0.0600568
90.76	0.060046
90.77	0.0600353
90.78	0.0600246
90.79	0.0600138
90.8	0.0600031
90.81	0.0599924
90.82	0.0599816
90.83	0.0599709
90.84	0.0599602
90.85	0.0599494
90.86	0.0599387
90.87	0.059928
90.88	0.0599173
90.89	0.0599065
90.9	0.0598958
90.91	0.0598851
90.92	0.0598743
90.93	0.0598636
90.94	0.0598529
90.95	0.0598421
90.96	0.0598314
90.97	0.0598207
90.98	0.05981
90.99	0.0598065
91	0.0598321
91.01	0.0598578
91.02	0.0598834
91.03	0.0599091
91.04	0.0599347
91.05	0.0599604
91.06	0.059986
91.07	0.0600117
91.08	0.0600373
91.09	0.060063
91.1	0.0600886
91.11	0.0601142
91.12	0.0601399
91.13	0.0601655
91.14	0.0601912
91.15	0.0602168
91.16	0.0602425
91.17	0.0602681
91.18	0.0602938
91.19	0.0603194
91.2	0.0603451
91.21	0.0603707
91.22	0.0603964
91.23	0.060422
91.24	0.0604476
91.25	0.0604733
91.26	0.0604989
91.27	0.0605246
91.28	0.0605502
91.29	0.0605759
91.3	0.0606015
91.31	0.0606272
91.32	0.0606528
91.33	0.0606785
91.34	0.0607041
91.35	0.0607297
91.36	0.0607554
91.37	0.060781
91.38	0.0608067
91.39	0.0608323
91.4	0.060858
91.41	0.0608836
91.42	0.0609093
91.43	0.0609349
91.44	0.0609606
91.45	0.0609862
91.46	0.0610118
91.47	0.0610375
91.48	0.0610631
91.49	0.0610888
91.5	0.0611144
91.51	0.0611401
91.52	0.0611657
91.53	0.0611914
91.54	0.061217
91.55	0.0612427
91.56	0.0612683
91.57	0.0612939
91.58	0.0613196
91.59	0.0613452
91.6	0.0613709
91.61	0.0613965
91.62	0.0614222
91.63	0.0614478
91.64	0.0614735
91.65	0.0614991
91.66	0.0615248
91.67	0.0615504
91.68	0.061576
91.69	0.0616017
91.7	0.0616273
91.71	0.061653
91.72	0.0616786
91.73	0.0617043
91.74	0.0617299
91.75	0.0617556
91.76	0.0617812
91.77	0.0618069
91.78	0.0618325
91.79	0.0618581
91.8	0.0618838
91.81	0.0619094
91.82	0.0619351
91.83	0.0619607
91.84	0.0619864
91.85	0.062012
91.86	0.0620377
91.87	0.0620633
91.88	0.062089
91.89	0.0621146
91.9	0.0621403
91.91	0.0621659
91.92	0.0621915
91.93	0.0622172
91.94	0.0622428
91.95	0.0622685
91.96	0.0622941
91.97	0.0623198
91.98	0.0623364
91.99	0.0623322
92	0.0623279
92.01	0.0623236
92.02	0.0623194
92.03	0.0623151
92.04	0.0623108
92.05	0.0623065
92.06	0.0623023
92.07	0.062298
92.08	0.0622937
92.09	0.0622894
92.1	0.0622852
92.11	0.0622809
92.12	0.0622766
92.13	0.0622724
92.14	0.0622681
92.15	0.0622638
92.16	0.0622595
92.17	0.0622553
92.18	0.062251
92.19	0.0622467
92.2	0.0622425
92.21	0.0622382
92.22	0.0622339
92.23	0.0622296
92.24	0.0622254
92.25	0.0622211
92.26	0.0622168
92.27	0.0622126
92.28	0.0622083
92.29	0.062204
92.3	0.0621997
92.31	0.0621955
92.32	0.0621912
92.33	0.0621869
92.34	0.0621827
92.35	0.0621784
92.36	0.0621741
92.37	0.0621698
92.38	0.0621656
92.39	0.0621613
92.4	0.062157
92.41	0.0621527
92.42	0.0621485
92.43	0.0621442
92.44	0.0621399
92.45	0.0621357
92.46	0.0621314
92.47	0.0621271
92.48	0.0621228
92.49	0.0621186
92.5	0.0621143
92.51	0.06211
92.52	0.0621058
92.53	0.0621015
92.54	0.0620972
92.55	0.0620929
92.56	0.0620887
92.57	0.0620844
92.58	0.0620801
92.59	0.0620759
92.6	0.0620716
92.61	0.0620673
92.62	0.062063
92.63	0.0620588
92.64	0.0620545
92.65	0.0620502
92.66	0.0620459
92.67	0.0620417
92.68	0.0620374
92.69	0.0620331
92.7	0.0620289
92.71	0.0620246
92.72	0.0620203
92.73	0.062016
92.74	0.0620118
92.75	0.0620075
92.76	0.0620032
92.77	0.061999
92.78	0.0619947
92.79	0.0619904
92.8	0.0619861
92.81	0.0619819
92.82	0.0619776
92.83	0.0619733
92.84	0.0619691
92.85	0.0619648
92.86	0.0619605
92.87	0.0619562
92.88	0.061952
92.89	0.0619477
92.9	0.0619434
92.91	0.0619392
92.92	0.0619349
92.93	0.0619306
92.94	0.0619263
92.95	0.0619221
92.96	0.0619178
92.97	0.0618845
92.98	0.0618077
92.99	0.061731
93	0.0616542
93.01	0.0615774
93.02	0.0615006
93.03	0.0614238
93.04	0.0613471
93.05	0.0612703
93.06	0.0611935
93.07	0.0611167
93.08	0.0610399
93.09	0.0609632
93.1	0.0608864
93.11	0.0608096
93.12	0.0607328
93.13	0.0606561
93.14	0.0605793
93.15	0.0605025
93.16	0.0604257
93.17	0.0603489
93.18	0.0602722
93.19	0.0601954
93.2	0.0601186
93.21	0.0600418
93.22	0.059965
93.23	0.0598883
93.24	0.0598115
93.25	0.0597347
93.26	0.0596579
93.27	0.0595811
93.28	0.0595044
93.29	0.0594276
93.3	0.0593508
93.31	0.059274
93.32	0.0591973
93.33	0.0591205
93.34	0.0590437
93.35	0.0589669
93.36	0.0588901
93.37	0.0588134
93.38	0.0587366
93.39	0.0586598
93.4	0.058583
93.41	0.0585062
93.42	0.0584295
93.43	0.0583527
93.44	0.0582759
93.45	0.0581991
93.46	0.0581224
93.47	0.0580456
93.48	0.0579688
93.49	0.057892
93.5	0.0578152
93.51	0.0577385
93.52	0.0576617
93.53	0.0575849
93.54	0.0575081
93.55	0.0574313
93.56	0.0573546
93.57	0.0572778
93.58	0.057201
93.59	0.0571242
93.6	0.0570474
93.61	0.0569707
93.62	0.0568939
93.63	0.0568171
93.64	0.0567403
93.65	0.0566636
93.66	0.0565868
93.67	0.05651
93.68	0.0564332
93.69	0.0563564
93.7	0.0562797
93.71	0.0562029
93.72	0.0561261
93.73	0.0560493
93.74	0.0559725
93.75	0.0558958
93.76	0.055819
93.77	0.0557422
93.78	0.0556654
93.79	0.0555886
93.8	0.0555119
93.81	0.0554351
93.82	0.0553583
93.83	0.0552815
93.84	0.0552048
93.85	0.055128
93.86	0.0550512
93.87	0.0549744
93.88	0.0548976
93.89	0.0548209
93.9	0.0547441
93.91	0.0546673
93.92	0.0545905
93.93	0.0545137
93.94	0.054437
93.95	0.0543602
93.96	0.0543433
93.97	0.0543862
93.98	0.0544292
93.99	0.0544721
94	0.054515
94.01	0.054558
94.02	0.0546009
94.03	0.0546439
94.04	0.0546868
94.05	0.0547298
94.06	0.0547727
94.07	0.0548156
94.08	0.0548586
94.09	0.0549015
94.1	0.0549445
94.11	0.0549874
94.12	0.0550303
94.13	0.0550733
94.14	0.0551162
94.15	0.0551592
94.16	0.0552021
94.17	0.0552451
94.18	0.055288
94.19	0.0553309
94.2	0.0553739
94.21	0.0554168
94.22	0.0554598
94.23	0.0555027
94.24	0.0555457
94.25	0.0555886
94.26	0.0556315
94.27	0.0556745
94.28	0.0557174
94.29	0.0557604
94.3	0.0558033
94.31	0.0558463
94.32	0.0558892
94.33	0.0559321
94.34	0.0559751
94.35	0.056018
94.36	0.056061
94.37	0.0561039
94.38	0.0561469
94.39	0.0561898
94.4	0.0562327
94.41	0.0562757
94.42	0.0563186
94.43	0.0563616
94.44	0.0564045
94.45	0.0564475
94.46	0.0564904
94.47	0.0565333
94.48	0.0565763
94.49	0.0566192
94.5	0.0566622
94.51	0.0567051
94.52	0.0567481
94.53	0.056791
94.54	0.0568339
94.55	0.0568769
94.56	0.0569198
94.57	0.0569628
94.58	0.0570057
94.59	0.0570487
94.6	0.0570916
94.61	0.0571345
94.62	0.0571775
94.63	0.0572204
94.64	0.0572634
94.65	0.0573063
94.66	0.0573493
94.67	0.0573922
94.68	0.0574351
94.69	0.0574781
94.7	0.057521
94.71	0.057564
94.72	0.0576069
94.73	0.0576499
94.74	0.0576928
94.75	0.0577357
94.76	0.0577787
94.77	0.0578216
94.78	0.0578646
94.79	0.0579075
94.8	0.0579505
94.81	0.0579934
94.82	0.0580363
94.83	0.0580793
94.84	0.0581222
94.85	0.0581652
94.86	0.0582081
94.87	0.0582511
94.88	0.058294
94.89	0.0583369
94.9	0.0583799
94.91	0.0584228
94.92	0.0584658
94.93	0.0585087
94.94	0.0585517
94.95	0.0585499
94.96	0.0585184
94.97	0.0584868
94.98	0.0584553
94.99	0.0584237
95	0.0583922
95.01	0.0583606
95.02	0.0583291
95.03	0.0582975
95.04	0.058266
95.05	0.0582345
95.06	0.0582029
95.07	0.0581714
95.08	0.0581398
95.09	0.0581083
95.1	0.0580767
95.11	0.0580452
95.12	0.0580136
95.13	0.0579821
95.14	0.0579506
95.15	0.057919
95.16	0.0578875
95.17	0.0578559
95.18	0.0578244
95.19	0.0577928
95.2	0.0577613
95.21	0.0577297
95.22	0.0576982
95.23	0.0576667
95.24	0.0576351
95.25	0.0576036
95.26	0.057572
95.27	0.0575405
95.28	0.0575089
95.29	0.0574774
95.3	0.0574458
95.31	0.0574143
95.32	0.0573828
95.33	0.0573512
95.34	0.0573197
95.35	0.0572881
95.36	0.0572566
95.37	0.057225
95.38	0.0571935
95.39	0.0571619
95.4	0.0571304
95.41	0.0570989
95.42	0.0570673
95.43	0.0570358
95.44	0.0570042
95.45	0.0569727
95.46	0.0569411
95.47	0.0569096
95.48	0.056878
95.49	0.0568465
95.5	0.056815
95.51	0.0567834
95.52	0.0567519
95.53	0.0567203
95.54	0.0566888
95.55	0.0566572
95.56	0.0566257
95.57	0.0565942
95.58	0.0565626
95.59	0.0565311
95.6	0.0564995
95.61	0.056468
95.62	0.0564364
95.63	0.0564049
95.64	0.0563733
95.65	0.0563418
95.66	0.0563103
95.67	0.0562787
95.68	0.0562472
95.69	0.0562156
95.7	0.0561841
95.71	0.0561525
95.72	0.056121
95.73	0.0560894
95.74	0.0560579
95.75	0.0560264
95.76	0.0559948
95.77	0.0559633
95.78	0.0559317
95.79	0.0559002
95.8	0.0558686
95.81	0.0558371
95.82	0.0558055
95.83	0.055774
95.84	0.0557425
95.85	0.0557109
95.86	0.0556794
95.87	0.0556478
95.88	0.0556163
95.89	0.0555847
95.9	0.0555532
95.91	0.0555216
95.92	0.0554901
95.93	0.0554586
95.94	0.0554269
95.95	0.0553953
95.96	0.0553637
95.97	0.055332
95.98	0.0553004
95.99	0.0552687
96	0.0552371
96.01	0.0552055
96.02	0.0551738
96.03	0.0551422
96.04	0.0551105
96.05	0.0550789
96.06	0.0550473
96.07	0.0550156
96.08	0.054984
96.09	0.0549523
96.1	0.0549207
96.11	0.0548891
96.12	0.0548574
96.13	0.0548258
96.14	0.0547941
96.15	0.0547625
96.16	0.0547309
96.17	0.0546992
96.18	0.0546676
96.19	0.054636
96.2	0.0546043
96.21	0.0545727
96.22	0.054541
96.23	0.0545094
96.24	0.0544778
96.25	0.0544461
96.26	0.0544145
96.27	0.0543828
96.28	0.0543512
96.29	0.0543196
96.3	0.0542879
96.31	0.0542563
96.32	0.0542246
96.33	0.054193
96.34	0.0541614
96.35	0.0541297
96.36	0.0540981
96.37	0.0540664
96.38	0.0540348
96.39	0.0540032
96.4	0.0539715
96.41	0.0539399
96.42	0.0539082
96.43	0.0538766
96.44	0.053845
96.45	0.0538133
96.46	0.0537817
96.47	0.05375
96.48	0.0537184
96.49	0.0536868
96.5	0.0536551
96.51	0.0536235
96.52	0.0535918
96.53	0.0535602
96.54	0.0535286
96.55	0.0534969
96.56	0.0534653
96.57	0.0534336
96.58	0.053402
96.59	0.0533704
96.6	0.0533387
96.61	0.0533071
96.62	0.0532754
96.63	0.0532438
96.64	0.0532122
96.65	0.0531805
96.66	0.0531489
96.67	0.0531172
96.68	0.0530856
96.69	0.053054
96.7	0.0530223
96.71	0.0529907
96.72	0.052959
96.73	0.0529274
96.74	0.0528958
96.75	0.0528641
96.76	0.0528325
96.77	0.0528009
96.78	0.0527692
96.79	0.0527376
96.8	0.0527059
96.81	0.0526743
96.82	0.0526427
96.83	0.052611
96.84	0.0525794
96.85	0.0525477
96.86	0.0525161
96.87	0.0524845
96.88	0.0524528
96.89	0.0524212
96.9	0.0523895
96.91	0.0523579
96.92	0.0523263
96.93	0.0523481
96.94	0.0523833
96.95	0.0524186
96.96	0.0524538
96.97	0.052489
96.98	0.0525243
96.99	0.0525595
97	0.0525947
97.01	0.05263
97.02	0.0526652
97.03	0.0527004
97.04	0.0527357
97.05	0.0527709
97.06	0.0528061
97.07	0.0528414
97.08	0.0528766
97.09	0.0529118
97.1	0.0529471
97.11	0.0529823
97.12	0.0530175
97.13	0.0530527
97.14	0.053088
97.15	0.0531232
97.16	0.0531584
97.17	0.0531937
97.18	0.0532289
97.19	0.0532641
97.2	0.0532994
97.21	0.0533346
97.22	0.0533698
97.23	0.0534051
97.24	0.0534403
97.25	0.0534755
97.26	0.0535108
97.27	0.053546
97.28	0.0535812
97.29	0.0536165
97.3	0.0536517
97.31	0.0536869
97.32	0.0537221
97.33	0.0537574
97.34	0.0537926
97.35	0.0538278
97.36	0.0538631
97.37	0.0538983
97.38	0.0539335
97.39	0.0539688
97.4	0.054004
97.41	0.0540392
97.42	0.0540745
97.43	0.0541097
97.44	0.0541449
97.45	0.0541802
97.46	0.0542154
97.47	0.0542506
97.48	0.0542859
97.49	0.0543211
97.5	0.0543563
97.51	0.0543915
97.52	0.0544268
97.53	0.054462
97.54	0.0544972
97.55	0.0545325
97.56	0.0545677
97.57	0.0546029
97.58	0.0546382
97.59	0.0546734
97.6	0.0547086
97.61	0.0547439
97.62	0.0547791
97.63	0.0548143
97.64	0.0548496
97.65	0.0548848
97.66	0.05492
97.67	0.0549553
97.68	0.0549905
97.69	0.0550257
97.7	0.0550609
97.71	0.0550962
97.72	0.0551314
97.73	0.0551666
97.74	0.0552019
97.75	0.0552371
97.76	0.0552723
97.77	0.0553076
97.78	0.0553428
97.79	0.055378
97.8	0.0554133
97.81	0.0554485
97.82	0.0554837
97.83	0.055519
97.84	0.0555542
97.85	0.0555894
97.86	0.0556247
97.87	0.0556599
97.88	0.0556951
97.89	0.0557304
97.9	0.0557656
97.91	0.0558008
97.92	0.0558005
97.93	0.0557963
97.94	0.0557921
97.95	0.0557878
97.96	0.0557836
97.97	0.0557794
97.98	0.0557752
97.99	0.0557709
98	0.0557667
98.01	0.0557625
98.02	0.0557582
98.03	0.055754
98.04	0.0557498
98.05	0.0557456
98.06	0.0557413
98.07	0.0557371
98.08	0.0557329
98.09	0.0557286
98.1	0.0557244
98.11	0.0557202
98.12	0.055716
98.13	0.0557117
98.14	0.0557075
98.15	0.0557033
98.16	0.055699
98.17	0.0556948
98.18	0.0556906
98.19	0.0556864
98.2	0.0556821
98.21	0.0556779
98.22	0.0556737
98.23	0.0556694
98.24	0.0556652
98.25	0.055661
98.26	0.0556568
98.27	0.0556525
98.28	0.0556483
98.29	0.0556441
98.3	0.0556399
98.31	0.0556356
98.32	0.0556314
98.33	0.0556272
98.34	0.0556229
98.35	0.0556187
98.36	0.0556145
98.37	0.0556103
98.38	0.055606
98.39	0.0556018
98.4	0.0555976
98.41	0.0555933
98.42	0.0555891
98.43	0.0555849
98.44	0.0555807
98.45	0.0555764
98.46	0.0555722
98.47	0.055568
98.48	0.0555637
98.49	0.0555595
98.5	0.0555553
98.51	0.0555511
98.52	0.0555468
98.53	0.0555426
98.54	0.0555384
98.55	0.0555341
98.56	0.0555299
98.57	0.0555257
98.58	0.0555215
98.59	0.0555172
98.6	0.055513
98.61	0.0555088
98.62	0.0555045
98.63	0.0555003
98.64	0.0554961
98.65	0.0554919
98.66	0.0554876
98.67	0.0554834
98.68	0.0554792
98.69	0.0554749
98.7	0.0554707
98.71	0.0554665
98.72	0.0554623
98.73	0.055458
98.74	0.0554538
98.75	0.0554496
98.76	0.0554453
98.77	0.0554411
98.78	0.0554369
98.79	0.0554327
98.8	0.0554284
98.81	0.0554242
98.82	0.05542
98.83	0.0554157
98.84	0.0554115
98.85	0.0554073
98.86	0.0554031
98.87	0.0553988
98.88	0.0553946
98.89	0.0553904
98.9	0.0553861
98.91	0.0554657
98.92	0.0555453
98.93	0.0556249
98.94	0.0557045
98.95	0.0557841
98.96	0.0558637
98.97	0.0559433
98.98	0.0560229
98.99	0.0561024
99	0.056182
99.01	0.0562616
99.02	0.0563412
99.03	0.0564208
99.04	0.0565004
99.05	0.05658
99.06	0.0566596
99.07	0.0567392
99.08	0.0568188
99.09	0.0568983
99.1	0.0569779
[truncated: 25,201 more rows]

## Sheet: Figure 3b_3
x-axis	y-axis
76.23	0.0580274
76.24	0.0581172
76.25	0.058207
76.26	0.0582968
76.27	0.0583866
76.28	0.0584764
76.29	0.0585662
76.3	0.058656
76.31	0.0587458
76.32	0.0588356
76.33	0.0589254
76.34	0.0590152
76.35	0.059105
76.36	0.0591948
76.37	0.0592846
76.38	0.0593744
76.39	0.0594642
76.4	0.059554
76.41	0.0596438
76.42	0.0597336
76.43	0.0598234
76.44	0.0599132
76.45	0.060003
76.46	0.0600928
76.47	0.0601826
76.48	0.0602724
76.49	0.0603622
76.5	0.060452
76.51	0.0605418
76.52	0.0606316
76.53	0.0607214
76.54	0.0608112
76.55	0.060901
76.56	0.0609908
76.57	0.0610806
76.58	0.0611704
76.59	0.0612602
76.6	0.06135
76.61	0.0614397
76.62	0.0615295
76.63	0.0616193
76.64	0.0617091
76.65	0.0617989
76.66	0.0618887
76.67	0.0619785
76.68	0.0620683
76.69	0.0621581
76.7	0.0622479
76.71	0.0623377
76.72	0.0624275
76.73	0.0625173
76.74	0.0626071
76.75	0.0626969
76.76	0.0627867
76.77	0.0628765
76.78	0.0629663
76.79	0.0630561
76.8	0.0631459
76.81	0.0632357
76.82	0.0633255
76.83	0.0634153
76.84	0.0635051
76.85	0.0635949
76.86	0.0636847
76.87	0.0637745
76.88	0.0638643
76.89	0.0639541
76.9	0.0640439
76.91	0.0641337
76.92	0.0642235
76.93	0.0642703
76.94	0.0642987
76.95	0.0643271
76.96	0.0643554
76.97	0.0643838
76.98	0.0644122
76.99	0.0644406
77	0.064469
77.01	0.0644973
77.02	0.0645257
77.03	0.0645541
77.04	0.0645825
77.05	0.0646108
77.06	0.0646392
77.07	0.0646676
77.08	0.064696
77.09	0.0647243
77.1	0.0647527
77.11	0.0647811
77.12	0.0648095
77.13	0.0648378
77.14	0.0648662
77.15	0.0648946
77.16	0.064923
77.17	0.0649513
77.18	0.0649797
77.19	0.0650081
77.2	0.0650365
77.21	0.0650649
77.22	0.0650932
77.23	0.0651216
77.24	0.06515
77.25	0.0651784
77.26	0.0652067
77.27	0.0652351
77.28	0.0652635
77.29	0.0652919
77.3	0.0653202
77.31	0.0653486
77.32	0.065377
77.33	0.0654054
77.34	0.0654337
77.35	0.0654621
77.36	0.0654905
77.37	0.0655189
77.38	0.0655472
77.39	0.0655756
77.4	0.065604
77.41	0.0656324
77.42	0.0656608
77.43	0.0656891
77.44	0.0657175
77.45	0.0657459
77.46	0.0657743
77.47	0.0658026
77.48	0.065831
77.49	0.0658594
77.5	0.0658878
77.51	0.0659161
77.52	0.0659445
77.53	0.0659729
77.54	0.0660013
77.55	0.0660296
77.56	0.066058
77.57	0.0660864
77.58	0.0661148
77.59	0.0661431
77.6	0.0661715
77.61	0.0661999
77.62	0.0662264
77.63	0.06625
77.64	0.0662736
77.65	0.0662972
77.66	0.0663209
77.67	0.0663445
77.68	0.0663681
77.69	0.0663917
77.7	0.0664154
77.71	0.066439
77.72	0.0664626
77.73	0.0664862
77.74	0.0665099
77.75	0.0665335
77.76	0.0665571
77.77	0.0665807
77.78	0.0666043
77.79	0.066628
77.8	0.0666516
77.81	0.0666752
77.82	0.0666988
77.83	0.0667225
77.84	0.0667461
77.85	0.0667697
77.86	0.0667933
77.87	0.066817
77.88	0.0668406
77.89	0.0668642
77.9	0.0668878
77.91	0.0669115
77.92	0.0669351
77.93	0.0669587
77.94	0.0669823
77.95	0.0670059
77.96	0.0670296
77.97	0.0670532
77.98	0.0670768
77.99	0.0671004
78	0.0671241
78.01	0.0671477
78.02	0.0671713
78.03	0.0671949
78.04	0.0672186
78.05	0.0672422
78.06	0.0672658
78.07	0.0672894
78.08	0.0673131
78.09	0.0673367
78.1	0.0673603
78.11	0.0673839
78.12	0.0674075
78.13	0.0674312
78.14	0.0674548
78.15	0.0674784
78.16	0.067502
78.17	0.0675257
78.18	0.0675493
78.19	0.0675729
78.2	0.0675965
78.21	0.0676202
78.22	0.0676438
78.23	0.0676674
78.24	0.067691
78.25	0.0677147
78.26	0.0677383
78.27	0.0677619
78.28	0.0677855
78.29	0.0678091
78.3	0.0678328
78.31	0.0678573
78.32	0.0678896
78.33	0.067922
78.34	0.0679543
78.35	0.0679867
78.36	0.068019
78.37	0.0680514
78.38	0.0680837
78.39	0.0681161
78.4	0.0681484
78.41	0.0681808
78.42	0.0682131
78.43	0.0682455
78.44	0.0682778
78.45	0.0683102
78.46	0.0683425
78.47	0.0683749
78.48	0.0684072
78.49	0.0684396
78.5	0.0684719
78.51	0.0685043
78.52	0.0685366
78.53	0.068569
78.54	0.0686013
78.55	0.0686337
78.56	0.068666
78.57	0.0686984
78.58	0.0687307
78.59	0.0687631
78.6	0.0687954
78.61	0.0688278
78.62	0.0688601
78.63	0.0688925
78.64	0.0689248
78.65	0.0689572
78.66	0.0689895
78.67	0.0690219
78.68	0.0690542
78.69	0.0690866
78.7	0.0691189
78.71	0.0691513
78.72	0.0691836
78.73	0.069216
78.74	0.0692483
78.75	0.0692807
78.76	0.069313
78.77	0.0693454
78.78	0.0693777
78.79	0.0694101
78.8	0.0694424
78.81	0.0694748
78.82	0.0695071
78.83	0.0695395
78.84	0.0695718
78.85	0.0696042
78.86	0.0696365
78.87	0.0696689
78.88	0.0697012
78.89	0.0697336
78.9	0.0697659
78.91	0.0697983
78.92	0.0698306
78.93	0.069863
78.94	0.0698953
78.95	0.0699277
78.96	0.06996
78.97	0.0699924
78.98	0.0700247
78.99	0.0700571
79	0.0700894
79.01	0.0700518
79.02	0.0699966
79.03	0.0699414
79.04	0.0698863
79.05	0.0698311
79.06	0.0697759
79.07	0.0697207
79.08	0.0696656
79.09	0.0696104
79.1	0.0695552
79.11	0.0695
79.12	0.0694449
79.13	0.0693897
79.14	0.0693345
79.15	0.0692793
79.16	0.0692242
79.17	0.069169
79.18	0.0691138
79.19	0.0690586
79.2	0.0690035
79.21	0.0689483
79.22	0.0688931
79.23	0.0688379
79.24	0.0687828
79.25	0.0687276
79.26	0.0686724
79.27	0.0686172
79.28	0.0685621
79.29	0.0685069
79.3	0.0684517
79.31	0.0683965
79.32	0.0683414
79.33	0.0682862
79.34	0.068231
79.35	0.0681759
79.36	0.0681207
79.37	0.0680655
79.38	0.0680103
79.39	0.0679552
79.4	0.0679
79.41	0.0678448
79.42	0.0677896
79.43	0.0677345
79.44	0.0676793
79.45	0.0676241
79.46	0.0675689
79.47	0.0675138
79.48	0.0674586
79.49	0.0674034
79.5	0.0673482
79.51	0.0672931
79.52	0.0672379
79.53	0.0671827
79.54	0.0671275
79.55	0.0670724
79.56	0.0670172
79.57	0.066962
79.58	0.0669068
79.59	0.0668517
79.6	0.0667965
79.61	0.0667413
79.62	0.0666861
79.63	0.066631
79.64	0.0665758
79.65	0.0665206
79.66	0.0664655
79.67	0.0664103
79.68	0.0663551
79.69	0.0662999
79.7	0.0662216
79.71	0.0661201
79.72	0.0660186
79.73	0.0659171
79.74	0.0658156
79.75	0.0657141
79.76	0.0656126
79.77	0.0655111
79.78	0.0654096
79.79	0.0653082
79.8	0.0652067
79.81	0.0651052
79.82	0.0650037
79.83	0.0649022
79.84	0.0648007
79.85	0.0646992
79.86	0.0645977
79.87	0.0644962
79.88	0.0643947
79.89	0.0642932
79.9	0.0641917
79.91	0.0640902
79.92	0.0639887
79.93	0.0638872
79.94	0.0637857
79.95	0.0636842
79.96	0.0635828
79.97	0.0634813
79.98	0.0633798
79.99	0.0632783
80	0.0631768
80.01	0.0630753
80.02	0.0629738
80.03	0.0628723
80.04	0.0627708
80.05	0.0626693
80.06	0.0625678
80.07	0.0624663
80.08	0.0623648
80.09	0.0622633
80.1	0.0621618
80.11	0.0620603
80.12	0.0619589
80.13	0.0618574
80.14	0.0617559
80.15	0.0616544
80.16	0.0615529
80.17	0.0614514
80.18	0.0613499
80.19	0.0612484
80.2	0.0611469
80.21	0.0610454
80.22	0.0609439
80.23	0.0608424
80.24	0.0607409
80.25	0.0606394
80.26	0.0605379
80.27	0.0604364
80.28	0.060335
80.29	0.0602335
80.3	0.060132
80.31	0.0600305
80.32	0.059929
80.33	0.0598275
80.34	0.059726
80.35	0.0596245
80.36	0.059523
80.37	0.0594215
80.38	0.05932
80.39	0.0592332
80.4	0.0592052
80.41	0.0591772
80.42	0.0591492
80.43	0.0591212
80.44	0.0590931
80.45	0.0590651
80.46	0.0590371
80.47	0.0590091
80.48	0.0589811
80.49	0.0589531
80.5	0.058925
80.51	0.058897
80.52	0.058869
80.53	0.058841
80.54	0.058813
80.55	0.058785
80.56	0.0587569
80.57	0.0587289
80.58	0.0587009
80.59	0.0586729
80.6	0.0586449
80.61	0.0586169
80.62	0.0585888
80.63	0.0585608
80.64	0.0585328
80.65	0.0585048
80.66	0.0584768
80.67	0.0584488
80.68	0.0584208
80.69	0.0583927
80.7	0.0583647
80.71	0.0583367
80.72	0.0583087
80.73	0.0582807
80.74	0.0582527
80.75	0.0582246
80.76	0.0581966
80.77	0.0581686
80.78	0.0581406
80.79	0.0581126
80.8	0.0580846
80.81	0.0580565
80.82	0.0580285
80.83	0.0580005
80.84	0.0579725
80.85	0.0579445
80.86	0.0579165
80.87	0.0578884
80.88	0.0578604
80.89	0.0578324
80.9	0.0578044
80.91	0.0577764
80.92	0.0577484
80.93	0.0577203
80.94	0.0576923
80.95	0.0576643
80.96	0.0576363
80.97	0.0576083
80.98	0.0575803
80.99	0.0575523
81	0.0575242
81.01	0.0574962
81.02	0.0574682
81.03	0.0574402
81.04	0.0574122
81.05	0.0573842
81.06	0.0573561
81.07	0.0573281
81.08	0.0573001
81.09	0.0573214
81.1	0.0573481
81.11	0.0573749
81.12	0.0574016
81.13	0.0574283
81.14	0.0574551
81.15	0.0574818
81.16	0.0575086
81.17	0.0575353
81.18	0.0575621
81.19	0.0575888
81.2	0.0576156
81.21	0.0576423
81.22	0.057669
81.23	0.0576958
81.24	0.0577225
81.25	0.0577493
81.26	0.057776
81.27	0.0578028
81.28	0.0578295
81.29	0.0578562
81.3	0.057883
81.31	0.0579097
81.32	0.0579365
81.33	0.0579632
81.34	0.05799
81.35	0.0580167
81.36	0.0580435
81.37	0.0580702
81.38	0.0580969
81.39	0.0581237
81.4	0.0581504
81.41	0.0581772
81.42	0.0582039
81.43	0.0582307
81.44	0.0582574
81.45	0.0582841
81.46	0.0583109
81.47	0.0583376
81.48	0.0583644
81.49	0.0583911
81.5	0.0584179
81.51	0.0584446
81.52	0.0584713
81.53	0.0584981
81.54	0.0585248
81.55	0.0585516
81.56	0.0585783
81.57	0.0586051
81.58	0.0586318
81.59	0.0586586
81.6	0.0586853
81.61	0.058712
81.62	0.0587388
81.63	0.0587655
81.64	0.0587923
81.65	0.058819
81.66	0.0588458
81.67	0.0588725
81.68	0.0588992
81.69	0.058926
81.7	0.0589527
81.71	0.0589795
81.72	0.0590062
81.73	0.059033
81.74	0.0590597
81.75	0.0590865
81.76	0.0591132
81.77	0.0591399
81.78	0.0591474
81.79	0.0591421
81.8	0.0591368
81.81	0.0591314
81.82	0.0591261
81.83	0.0591207
81.84	0.0591154
81.85	0.0591101
81.86	0.0591047
81.87	0.0590994
81.88	0.059094
81.89	0.0590887
81.9	0.0590833
81.91	0.059078
81.92	0.0590727
81.93	0.0590673
81.94	0.059062
81.95	0.0590566
81.96	0.0590513
81.97	0.059046
81.98	0.0590406
81.99	0.0590353
82	0.0590299
82.01	0.0590246
82.02	0.0590193
82.03	0.0590139
82.04	0.0590086
82.05	0.0590032
82.06	0.0589979
82.07	0.0589926
82.08	0.0589872
82.09	0.0589819
82.1	0.0589765
82.11	0.0589712
82.12	0.0589659
82.13	0.0589605
82.14	0.0589552
82.15	0.0589498
82.16	0.0589445
82.17	0.0589392
82.18	0.0589338
82.19	0.0589285
82.2	0.0589231
82.21	0.0589178
82.22	0.0589125
82.23	0.0589071
82.24	0.0589018
82.25	0.0588964
82.26	0.0588911
82.27	0.0588858
82.28	0.0588804
82.29	0.0588751
82.3	0.0588697
82.31	0.0588644
82.32	0.0588591
82.33	0.0588537
82.34	0.0588484
82.35	0.058843
82.36	0.0588377
82.37	0.0588324
82.38	0.058827
82.39	0.0588217
82.4	0.0588163
82.41	0.058811
82.42	0.0588057
82.43	0.0588003
82.44	0.058795
82.45	0.0587896
82.46	0.0587843
82.47	0.0588029
82.48	0.0588775
82.49	0.0589522
82.5	0.0590268
82.51	0.0591014
82.52	0.059176
82.53	0.0592506
82.54	0.0593252
82.55	0.0593998
82.56	0.0594744
82.57	0.059549
82.58	0.0596236
82.59	0.0596982
82.6	0.0597728
82.61	0.0598474
82.62	0.059922
82.63	0.0599966
82.64	0.0600713
82.65	0.0601459
82.66	0.0602205
82.67	0.0602951
82.68	0.0603697
82.69	0.0604443
82.7	0.0605189
82.71	0.0605935
82.72	0.0606681
82.73	0.0607427
82.74	0.0608173
82.75	0.0608919
82.76	0.0609665
82.77	0.0610411
82.78	0.0611157
82.79	0.0611903
82.8	0.061265
82.81	0.0613396
82.82	0.0614142
82.83	0.0614888
82.84	0.0615634
82.85	0.061638
82.86	0.0617126
82.87	0.0617872
82.88	0.0618618
82.89	0.0619364
82.9	0.062011
82.91	0.0620856
82.92	0.0621602
82.93	0.0622348
82.94	0.0623094
82.95	0.0623841
82.96	0.0624587
82.97	0.0625333
82.98	0.0626079
82.99	0.0626825
83	0.0627571
83.01	0.0628317
83.02	0.0629063
83.03	0.0629809
83.04	0.0630555
83.05	0.0631301
83.06	0.0632047
83.07	0.0632793
83.08	0.0633539
83.09	0.0634285
83.1	0.0635031
83.11	0.0635778
83.12	0.0636524
83.13	0.063727
83.14	0.0638016
83.15	0.0638762
83.16	0.0639508
83.17	0.0640462
83.18	0.0641417
83.19	0.0642371
83.2	0.0643326
83.21	0.0644281
83.22	0.0645235
83.23	0.064619
83.24	0.0647144
83.25	0.0648099
83.26	0.0649053
83.27	0.0650008
83.28	0.0650962
83.29	0.0651917
83.3	0.0652871
83.31	0.0653826
83.32	0.065478
83.33	0.0655735
83.34	0.0656689
83.35	0.0657644
83.36	0.0658598
83.37	0.0659553
83.38	0.0660507
83.39	0.0661462
83.4	0.0662417
83.41	0.0663371
83.42	0.0664326
83.43	0.066528
83.44	0.0666235
83.45	0.0667189
83.46	0.0668144
83.47	0.0669098
83.48	0.0670053
83.49	0.0671007
83.5	0.0671962
83.51	0.0672916
83.52	0.0673871
83.53	0.0674825
83.54	0.067578
83.55	0.0676734
83.56	0.0677689
83.57	0.0678644
83.58	0.0679598
83.59	0.0680553
83.6	0.0681507
83.61	0.0682462
83.62	0.0683416
83.63	0.0684371
83.64	0.0685325
83.65	0.068628
83.66	0.0687234
83.67	0.0688189
83.68	0.0689143
83.69	0.0690098
83.7	0.0691052
83.71	0.0692007
83.72	0.0692961
83.73	0.0693916
83.74	0.0694871
83.75	0.0695825
83.76	0.069678
83.77	0.0697734
83.78	0.0698689
83.79	0.0699643
83.8	0.0700598
83.81	0.0701552
83.82	0.0702507
83.83	0.0703461
83.84	0.0704416
83.85	0.070537
83.86	0.0704831
83.87	0.0703651
83.88	0.0702471
83.89	0.0701291
83.9	0.070011
83.91	0.069893
83.92	0.069775
83.93	0.069657
83.94	0.069539
83.95	0.069421
83.96	0.069303
83.97	0.069185
83.98	0.069067
83.99	0.068949
84	0.068831
84.01	0.068713
84.02	0.068595
84.03	0.068477
84.04	0.068359
84.05	0.068241
84.06	0.068123
84.07	0.068005
84.08	0.067887
84.09	0.067769
84.1	0.067651
84.11	0.067533
84.12	0.067415
84.13	0.0672969
84.14	0.0671789
84.15	0.0670609
84.16	0.0669429
84.17	0.0668249
84.18	0.0667069
84.19	0.0665889
84.2	0.0664709
84.21	0.0663529
84.22	0.0662349
84.23	0.0661169
84.24	0.0659989
84.25	0.0658809
84.26	0.0657629
84.27	0.0656449
84.28	0.0655269
84.29	0.0654089
84.3	0.0652909
84.31	0.0651729
84.32	0.0650549
84.33	0.0649369
84.34	0.0648189
84.35	0.0647009
84.36	0.0645828
84.37	0.0644648
84.38	0.0643468
84.39	0.0642288
84.4	0.0641108
84.41	0.0639928
84.42	0.0638748
84.43	0.0637568
84.44	0.0636388
84.45	0.0635208
84.46	0.0634028
84.47	0.0632848
84.48	0.0631668
84.49	0.0630488
84.5	0.0629308
84.51	0.0628128
84.52	0.0626948
84.53	0.0625768
84.54	0.0624588
84.55	0.0624129
84.56	0.0624752
84.57	0.0625375
84.58	0.0625997
84.59	0.062662
84.6	0.0627243
84.61	0.0627866
84.62	0.0628489
84.63	0.0629112
84.64	0.0629735
84.65	0.0630358
84.66	0.0630981
84.67	0.0631603
84.68	0.0632226
84.69	0.0632849
84.7	0.0633472
84.71	0.0634095
84.72	0.0634718
84.73	0.0635341
84.74	0.0635964
84.75	0.0636586
84.76	0.0637209
84.77	0.0637832
84.78	0.0638455
84.79	0.0639078
84.8	0.0639701
84.81	0.0640324
84.82	0.0640947
84.83	0.0641569
84.84	0.0642192
84.85	0.0642815
84.86	0.0643438
84.87	0.0644061
84.88	0.0644684
84.89	0.0645307
84.9	0.064593
84.91	0.0646553
84.92	0.0647175
84.93	0.0647798
84.94	0.0648421
84.95	0.0649044
84.96	0.0649667
84.97	0.065029
84.98	0.0650913
84.99	0.0651536
85	0.0652158
85.01	0.0652781
85.02	0.0653404
85.03	0.0654027
85.04	0.065465
85.05	0.0655273
85.06	0.0655896
85.07	0.0656519
85.08	0.0657141
85.09	0.0657764
85.1	0.0658387
85.11	0.065901
85.12	0.0659633
85.13	0.0660256
85.14	0.0660879
85.15	0.0661502
85.16	0.0662125
85.17	0.0662747
85.18	0.066337
85.19	0.0663993
85.2	0.0664616
85.21	0.0665239
85.22	0.0665862
85.23	0.0666485
85.24	0.0667126
85.25	0.066793
85.26	0.0668735
85.27	0.0669539
85.28	0.0670344
85.29	0.0671148
85.3	0.0671952
85.31	0.0672757
85.32	0.0673561
85.33	0.0674366
85.34	0.067517
85.35	0.0675975
85.36	0.0676779
85.37	0.0677584
85.38	0.0678388
85.39	0.0679193
85.4	0.0679997
85.41	0.0680801
85.42	0.0681606
85.43	0.068241
85.44	0.0683215
85.45	0.0684019
85.46	0.0684824
85.47	0.0685628
85.48	0.0686433
85.49	0.0687237
85.5	0.0688042
85.51	0.0688846
85.52	0.0689651
85.53	0.0690455
85.54	0.0691259
85.55	0.0692064
85.56	0.0692868
85.57	0.0693673
85.58	0.0694477
85.59	0.0695282
85.6	0.0696086
85.61	0.0696891
85.62	0.0697695
85.63	0.06985
85.64	0.0699304
85.65	0.0700108
85.66	0.0700913
85.67	0.0701717
85.68	0.0702522
85.69	0.0703326
85.7	0.0704131
85.71	0.0704935
85.72	0.070574
85.73	0.0706544
85.74	0.0707349
85.75	0.0708153
85.76	0.0708957
85.77	0.0709762
85.78	0.0710566
85.79	0.0711371
85.8	0.0712175
85.81	0.071298
85.82	0.0713784
85.83	0.0714589
85.84	0.0715393
85.85	0.0716198
85.86	0.0717002
85.87	0.0717806
85.88	0.0718611
85.89	0.0719415
85.9	0.072022
85.91	0.0721024
85.92	0.0721829
85.93	0.0722633
85.94	0.0722525
85.95	0.072219
85.96	0.0721854
85.97	0.0721518
85.98	0.0721182
85.99	0.0720846
86	0.072051
86.01	0.0720175
86.02	0.0719839
86.03	0.0719503
86.04	0.0719167
86.05	0.0718831
86.06	0.0718495
86.07	0.071816
86.08	0.0717824
86.09	0.0717488
86.1	0.0717152
86.11	0.0716816
86.12	0.071648
86.13	0.0716145
86.14	0.0715809
86.15	0.0715473
86.16	0.0715137
86.17	0.0714801
86.18	0.0714465
86.19	0.0714129
86.2	0.0713794
86.21	0.0713458
86.22	0.0713122
86.23	0.0712786
86.24	0.071245
86.25	0.0712114
86.26	0.0711779
86.27	0.0711443
86.28	0.0711107
86.29	0.0710771
86.3	0.0710435
86.31	0.0710099
86.32	0.0709764
86.33	0.0709428
86.34	0.0709092
86.35	0.0708756
86.36	0.070842
86.37	0.0708084
86.38	0.0707749
86.39	0.0707413
86.4	0.0707077
86.41	0.0706741
86.42	0.0706405
86.43	0.0706069
86.44	0.0705734
86.45	0.0705398
86.46	0.0705062
86.47	0.0704726
86.48	0.070439
86.49	0.0704054
86.5	0.0703719
86.51	0.0703383
86.52	0.0703047
86.53	0.0702711
86.54	0.0702375
86.55	0.0702039
86.56	0.0701704
86.57	0.0701368
86.58	0.0701032
86.59	0.0700696
86.6	0.070036
86.61	0.0700024
86.62	0.0699688
86.63	0.0699053
86.64	0.0698118
86.65	0.0697183
86.66	0.0696249
86.67	0.0695314
86.68	0.0694379
86.69	0.0693444
86.7	0.0692509
86.71	0.0691574
86.72	0.0690639
86.73	0.0689705
86.74	0.068877
86.75	0.0687835
86.76	0.06869
86.77	0.0685965
86.78	0.068503
86.79	0.0684095
86.8	0.0683161
86.81	0.0682226
86.82	0.0681291
86.83	0.0680356
86.84	0.0679421
86.85	0.0678486
86.86	0.0677552
86.87	0.0676617
86.88	0.0675682
86.89	0.0674747
86.9	0.0673812
86.91	0.0672877
86.92	0.0671942
86.93	0.0671008
86.94	0.0670073
86.95	0.0669138
86.96	0.0668203
86.97	0.0667268
86.98	0.0666333
86.99	0.0665398
87	0.0664464
87.01	0.0663529
87.02	0.0662594
87.03	0.0661659
87.04	0.0660724
87.05	0.0659789
87.06	0.0658854
87.07	0.065792
87.08	0.0656985
87.09	0.065605
87.1	0.0655115
87.11	0.065418
87.12	0.0653245
87.13	0.065231
87.14	0.0651376
87.15	0.0650441
87.16	0.0649506
87.17	0.0648571
87.18	0.0647636
87.19	0.0646701
87.2	0.0645767
87.21	0.0644832
87.22	0.0643897
87.23	0.0642962
87.24	0.0642027
87.25	0.0641092
87.26	0.0640157
87.27	0.0639223
87.28	0.0638288
87.29	0.0637353
87.3	0.0636418
87.31	0.0635483
87.32	0.0634884
87.33	0.0635625
87.34	0.0636367
87.35	0.0637108
87.36	0.063785
87.37	0.0638591
87.38	0.0639333
87.39	0.0640074
87.4	0.0640816
87.41	0.0641557
87.42	0.0642299
87.43	0.064304
87.44	0.0643782
87.45	0.0644523
87.46	0.0645265
87.47	0.0646006
87.48	0.0646748
87.49	0.0647489
87.5	0.0648231
87.51	0.0648972
87.52	0.0649714
87.53	0.0650455
87.54	0.0651197
87.55	0.0651938
87.56	0.065268
87.57	0.0653421
87.58	0.0654163
87.59	0.0654904
87.6	0.0655646
87.61	0.0656387
87.62	0.0657129
87.63	0.065787
87.64	0.0658612
87.65	0.0659353
87.66	0.0660095
87.67	0.0660836
87.68	0.0661578
87.69	0.0662319
87.7	0.0663061
87.71	0.0663802
87.72	0.0664544
87.73	0.0665285
87.74	0.0666027
87.75	0.0666768
87.76	0.066751
87.77	0.0668251
87.78	0.0668993
87.79	0.0669734
87.8	0.0670476
87.81	0.0671217
87.82	0.0671959
87.83	0.06727
87.84	0.0673442
87.85	0.0674183
87.86	0.0674925
87.87	0.0675666
87.88	0.0676408
87.89	0.0677149
87.9	0.0677891
87.91	0.0678632
87.92	0.0679374
87.93	0.0680115
87.94	0.0680857
87.95	0.0681598
87.96	0.068234
87.97	0.0683081
87.98	0.0683823
87.99	0.0684564
88	0.0685306
88.01	0.0686047
88.02	0.0686469
88.03	0.0686855
88.04	0.0687241
88.05	0.0687628
88.06	0.0688014
88.07	0.06884
88.08	0.0688786
88.09	0.0689172
88.1	0.0689559
88.11	0.0689945
88.12	0.0690331
88.13	0.0690717
88.14	0.0691104
88.15	0.069149
88.16	0.0691876
88.17	0.0692262
88.18	0.0692649
88.19	0.0693035
88.2	0.0693421
88.21	0.0693807
88.22	0.0694193
88.23	0.069458
88.24	0.0694966
88.25	0.0695352
88.26	0.0695738
88.27	0.0696125
88.28	0.0696511
88.29	0.0696897
88.3	0.0697283
88.31	0.0697669
88.32	0.0698056
88.33	0.0698442
88.34	0.0698828
88.35	0.0699214
88.36	0.0699601
88.37	0.0699987
88.38	0.0700373
88.39	0.0700759
88.4	0.0701146
88.41	0.0701532
88.42	0.0701918
88.43	0.0702304
88.44	0.070269
88.45	0.0703077
88.46	0.0703463
88.47	0.0703849
88.48	0.0704235
88.49	0.0704622
88.5	0.0705008
88.51	0.0705394
88.52	0.070578
88.53	0.0706166
88.54	0.0706553
88.55	0.0706939
88.56	0.0707325
88.57	0.0707711
88.58	0.0708098
88.59	0.0708484
88.6	0.070887
88.61	0.0709256
88.62	0.0709642
88.63	0.0710029
88.64	0.0710415
88.65	0.0710801
88.66	0.0711187
88.67	0.0711574
88.68	0.071196
88.69	0.0712346
88.7	0.0712732
88.71	0.0712791
88.72	0.0712631
88.73	0.0712471
88.74	0.0712311
88.75	0.0712152
88.76	0.0711992
88.77	0.0711832
88.78	0.0711672
88.79	0.0711512
88.8	0.0711352
88.81	0.0711193
88.82	0.0711033
88.83	0.0710873
88.84	0.0710713
88.85	0.0710553
88.86	0.0710393
88.87	0.0710234
88.88	0.0710074
88.89	0.0709914
88.9	0.0709754
88.91	0.0709594
88.92	0.0709434
88.93	0.0709275
88.94	0.0709115
88.95	0.0708955
88.96	0.0708795
88.97	0.0708635
88.98	0.0708475
88.99	0.0708316
89	0.0708156
89.01	0.0707996
89.02	0.0707836
89.03	0.0707676
89.04	0.0707516
89.05	0.0707357
89.06	0.0707197
89.07	0.0707037
89.08	0.0706877
89.09	0.0706717
89.1	0.0706558
89.11	0.0706398
89.12	0.0706238
89.13	0.0706078
89.14	0.0705918
89.15	0.0705758
89.16	0.0705599
89.17	0.0705439
89.18	0.0705279
89.19	0.0705119
89.2	0.0704959
89.21	0.0704799
89.22	0.070464
89.23	0.070448
89.24	0.070432
89.25	0.070416
89.26	0.0704
89.27	0.070384
89.28	0.0703681
89.29	0.0703521
89.3	0.0703361
89.31	0.0703201
89.32	0.0703041
89.33	0.0702881
89.34	0.0702722
89.35	0.0702562
89.36	0.0702402
89.37	0.0702242
89.38	0.0702082
89.39	0.0701922
89.4	0.0701664
89.41	0.0701176
89.42	0.0700688
89.43	0.0700199
89.44	0.0699711
89.45	0.0699223
89.46	0.0698735
89.47	0.0698246
89.48	0.0697758
89.49	0.069727
89.5	0.0696782
89.51	0.0696294
89.52	0.0695805
89.53	0.0695317
89.54	0.0694829
89.55	0.0694341
89.56	0.0693852
89.57	0.0693364
89.58	0.0692876
89.59	0.0692388
89.6	0.0691899
89.61	0.0691411
89.62	0.0690923
89.63	0.0690435
89.64	0.0689946
89.65	0.0689458
89.66	0.068897
89.67	0.0688482
89.68	0.0687994
89.69	0.0687505
89.7	0.0687017
89.71	0.0686529
89.72	0.0686041
89.73	0.0685552
89.74	0.0685064
89.75	0.0684576
89.76	0.0684088
89.77	0.0683599
89.78	0.0683111
89.79	0.0682623
89.8	0.0682135
89.81	0.0681647
89.82	0.0681158
89.83	0.068067
89.84	0.0680182
89.85	0.0679694
89.86	0.0679205
89.87	0.0678717
89.88	0.0678229
89.89	0.0677741
89.9	0.0677252
89.91	0.0676764
89.92	0.0676276
89.93	0.0675788
89.94	0.06753
89.95	0.0674811
89.96	0.0674323
89.97	0.0673835
89.98	0.0673347
89.99	0.0672858
90	0.067237
90.01	0.0671882
90.02	0.0671394
90.03	0.0670905
90.04	0.0670417
90.05	0.0669929
90.06	0.0669441
90.07	0.0668952
90.08	0.0668464
90.09	0.0667976
90.1	0.0665837
90.11	0.0663697
90.12	0.0661558
90.13	0.0659418
90.14	0.0657279
90.15	0.065514
90.16	0.0653
90.17	0.0650861
90.18	0.0648721
90.19	0.0646582
90.2	0.0644442
90.21	0.0642303
90.22	0.0640164
90.23	0.0638024
90.24	0.0635885
90.25	0.0633745
90.26	0.0631606
90.27	0.0629467
90.28	0.0627327
90.29	0.0625188
90.3	0.0623048
90.31	0.0620909
90.32	0.0618769
90.33	0.061663
90.34	0.0614491
90.35	0.0612351
90.36	0.0610212
90.37	0.0608072
90.38	0.0605933
90.39	0.0603794
90.4	0.0601654
90.41	0.0599515
90.42	0.0597375
90.43	0.0595236
90.44	0.0593096
90.45	0.0590957
90.46	0.0588818
90.47	0.0586678
90.48	0.0584539
90.49	0.0582399
90.5	0.058026
90.51	0.0578121
90.52	0.0575981
90.53	0.0573842
90.54	0.0571702
90.55	0.0569563
90.56	0.0567423
90.57	0.0565284
90.58	0.0563145
90.59	0.0561005
90.6	0.0558866
90.61	0.0556726
90.62	0.0554587
90.63	0.0552448
90.64	0.0550308
90.65	0.0548169
90.66	0.0546029
90.67	0.054389
90.68	0.054175
90.69	0.0539611
90.7	0.0537472
90.71	0.0535332
90.72	0.0533193
90.73	0.0531053
90.74	0.0528914
90.75	0.0526775
90.76	0.0524635
90.77	0.0522496
90.78	0.0520356
90.79	0.0521127
90.8	0.0523146
90.81	0.0525164
90.82	0.0527183
90.83	0.0529201
90.84	0.053122
90.85	0.0533238
90.86	0.0535257
90.87	0.0537275
90.88	0.0539294
90.89	0.0541312
90.9	0.0543331
90.91	0.0545349
90.92	0.0547368
90.93	0.0549386
90.94	0.0551405
90.95	0.0553423
90.96	0.0555442
90.97	0.055746
90.98	0.0559479
90.99	0.0561498
91	0.0563516
91.01	0.0565535
91.02	0.0567553
91.03	0.0569572
91.04	0.057159
91.05	0.0573609
91.06	0.0575627
91.07	0.0577646
91.08	0.0579664
91.09	0.0581683
91.1	0.0583701
91.11	0.058572
91.12	0.0587738
91.13	0.0589757
91.14	0.0591775
91.15	0.0593794
91.16	0.0595812
91.17	0.0597831
91.18	0.0599849
91.19	0.0601868
91.2	0.0603886
91.21	0.0605905
91.22	0.0607923
91.23	0.0609942
91.24	0.061196
91.25	0.0613979
91.26	0.0615997
91.27	0.0618016
91.28	0.0620034
91.29	0.0622053
91.3	0.0624071
91.31	0.062609
91.32	0.0628108
91.33	0.0630127
91.34	0.0632145
91.35	0.0634164
91.36	0.0636182
91.37	0.0638201
91.38	0.0640219
91.39	0.0642238
91.4	0.0644256
91.41	0.0646275
91.42	0.0648293
91.43	0.0650312
91.44	0.065233
91.45	0.0654349
91.46	0.0656367
91.47	0.0658386
91.48	0.0660148
91.49	0.0661527
91.5	0.0662906
91.51	0.0664285
91.52	0.0665664
91.53	0.0667042
91.54	0.0668421
91.55	0.06698
91.56	0.0671179
91.57	0.0672558
91.58	0.0673937
91.59	0.0675315
91.6	0.0676694
91.61	0.0678073
91.62	0.0679452
91.63	0.0680831
91.64	0.0682209
91.65	0.0683588
91.66	0.0684967
91.67	0.0686346
91.68	0.0687725
91.69	0.0689103
91.7	0.0690482
91.71	0.0691861
91.72	0.069324
91.73	0.0694619
91.74	0.0695997
91.75	0.0697376
91.76	0.0698755
91.77	0.0700134
91.78	0.0701513
91.79	0.0702892
91.8	0.070427
91.81	0.0705649
91.82	0.0707028
91.83	0.0708407
91.84	0.0709786
91.85	0.0711164
91.86	0.0712543
91.87	0.0713922
91.88	0.0715301
91.89	0.071668
91.9	0.0718058
91.91	0.0719437
91.92	0.0720816
91.93	0.0722195
91.94	0.0723574
91.95	0.0724953
91.96	0.0726331
91.97	0.072771
91.98	0.0729089
91.99	0.0730468
92	0.0731847
92.01	0.0733225
92.02	0.0734604
92.03	0.0735983
92.04	0.0737362
92.05	0.0738741
92.06	0.0740119
92.07	0.0741498
92.08	0.0742877
92.09	0.0744256
92.1	0.0745635
92.11	0.0747013
92.12	0.0748392
92.13	0.0749771
92.14	0.075115
92.15	0.0752529
92.16	0.0753908
92.17	0.0755181
92.18	0.0755508
92.19	0.0755835
92.2	0.0756163
92.21	0.075649
92.22	0.0756817
92.23	0.0757144
92.24	0.0757471
92.25	0.0757798
92.26	0.0758126
92.27	0.0758453
92.28	0.075878
92.29	0.0759107
92.3	0.0759434
92.31	0.0759761
92.32	0.0760088
92.33	0.0760416
92.34	0.0760743
92.35	0.076107
92.36	0.0761397
92.37	0.0761724
92.38	0.0762051
92.39	0.0762379
92.4	0.0762706
92.41	0.0763033
92.42	0.076336
92.43	0.0763687
92.44	0.0764014
92.45	0.0764342
92.46	0.0764669
92.47	0.0764996
92.48	0.0765323
92.49	0.076565
92.5	0.0765977
92.51	0.0766304
92.52	0.0766632
92.53	0.0766959
92.54	0.0767286
92.55	0.0767613
92.56	0.076794
92.57	0.0768267
92.58	0.0768595
92.59	0.0768922
92.6	0.0769249
92.61	0.0769576
92.62	0.0769903
92.63	0.077023
92.64	0.0770557
92.65	0.0770885
92.66	0.0771212
92.67	0.0771539
92.68	0.0771866
92.69	0.0772193
92.7	0.077252
92.71	0.0772848
92.72	0.0773175
92.73	0.0773502
92.74	0.0773829
92.75	0.0774156
92.76	0.0774483
92.77	0.077481
92.78	0.0775138
92.79	0.0775465
92.8	0.0775792
92.81	0.0776119
92.82	0.0776446
92.83	0.0776773
92.84	0.0777101
92.85	0.0777428
92.86	0.0777755
92.87	0.0776295
92.88	0.0774389
92.89	0.0772483
92.9	0.0770577
92.91	0.0768671
92.92	0.0766765
92.93	0.0764858
92.94	0.0762952
92.95	0.0761046
92.96	0.075914
92.97	0.0757234
92.98	0.0755327
92.99	0.0753421
93	0.0751515
93.01	0.0749609
93.02	0.0747703
93.03	0.0745797
93.04	0.074389
93.05	0.0741984
93.06	0.0740078
93.07	0.0738172
93.08	0.0736266
93.09	0.073436
93.1	0.0732453
93.11	0.0730547
93.12	0.0728641
93.13	0.0726735
93.14	0.0724829
93.15	0.0722923
93.16	0.0721016
93.17	0.071911
93.18	0.0717204
93.19	0.0715298
93.2	0.0713392
93.21	0.0711486
93.22	0.0709579
93.23	0.0707673
93.24	0.0705767
93.25	0.0703861
93.26	0.0701955
93.27	0.0700049
93.28	0.0698142
93.29	0.0696236
93.3	0.069433
93.31	0.0692424
93.32	0.0690518
93.33	0.0688612
93.34	0.0686705
93.35	0.0684799
93.36	0.0682893
93.37	0.0680987
93.38	0.0679081
93.39	0.0677175
93.4	0.0675268
93.41	0.0673362
93.42	0.0671456
93.43	0.066955
93.44	0.0667644
93.45	0.0665738
93.46	0.0663831
93.47	0.0661925
93.48	0.0660019
93.49	0.0658113
93.5	0.0656207
93.51	0.0654301
93.52	0.0652394
93.53	0.0650488
93.54	0.0648582
93.55	0.0646676
93.56	0.0645777
93.57	0.0645885
93.58	0.0645993
93.59	0.0646101
93.6	0.064621
93.61	0.0646318
93.62	0.0646426
93.63	0.0646534
93.64	0.0646642
93.65	0.064675
93.66	0.0646859
93.67	0.0646967
93.68	0.0647075
93.69	0.0647183
93.7	0.0647291
93.71	0.06474
93.72	0.0647508
93.73	0.0647616
93.74	0.0647724
93.75	0.0647832
93.76	0.064794
93.77	0.0648049
93.78	0.0648157
93.79	0.0648265
93.8	0.0648373
93.81	0.0648481
93.82	0.0648589
93.83	0.0648698
93.84	0.0648806
93.85	0.0648914
93.86	0.0649022
93.87	0.064913
93.88	0.0649239
93.89	0.0649347
93.9	0.0649455
93.91	0.0649563
93.92	0.0649671
93.93	0.0649779
93.94	0.0649888
93.95	0.0649996
93.96	0.0650104
93.97	0.0650212
93.98	0.065032
93.99	0.0650428
94	0.0650537
94.01	0.0650645
94.02	0.0650753
94.03	0.0650861
94.04	0.0650969
94.05	0.0651077
94.06	0.0651186
94.07	0.0651294
94.08	0.0651402
94.09	0.065151
94.1	0.0651618
94.11	0.0651727
94.12	0.0651835
94.13	0.0651943
94.14	0.0652051
94.15	0.0652159
94.16	0.0652267
94.17	0.0652376
94.18	0.0652484
94.19	0.0652592
94.2	0.06527
94.21	0.0652808
94.22	0.0652916
94.23	0.0653025
94.24	0.0653133
94.25	0.0653402
94.26	0.0654315
94.27	0.0655227
94.28	0.065614
94.29	0.0657052
94.3	0.0657965
94.31	0.0658878
94.32	0.065979
94.33	0.0660703
94.34	0.0661616
94.35	0.0662528
94.36	0.0663441
94.37	0.0664354
94.38	0.0665266
94.39	0.0666179
94.4	0.0667092
94.41	0.0668004
94.42	0.0668917
94.43	0.0669829
94.44	0.0670742
94.45	0.0671655
94.46	0.0672567
94.47	0.067348
94.48	0.0674393
94.49	0.0675305
94.5	0.0676218
94.51	0.0677131
94.52	0.0678043
94.53	0.0678956
94.54	0.0679869
94.55	0.0680781
94.56	0.0681694
94.57	0.0682606
94.58	0.0683519
94.59	0.0684432
94.6	0.0685344
94.61	0.0686257
94.62	0.068717
94.63	0.0688082
94.64	0.0688995
94.65	0.0689908
94.66	0.069082
94.67	0.0691733
94.68	0.0692645
94.69	0.0693558
94.7	0.0694471
94.71	0.0695383
94.72	0.0696296
94.73	0.0697209
94.74	0.0698121
94.75	0.0699034
94.76	0.0699947
94.77	0.0700859
94.78	0.0701772
94.79	0.0702685
94.8	0.0703597
94.81	0.070451
94.82	0.0705422
94.83	0.0706335
94.84	0.0707248
94.85	0.070816
94.86	0.0709073
94.87	0.0709986
94.88	0.0710898
94.89	0.0711811
94.9	0.0712724
94.91	0.0713636
94.92	0.0714549
94.93	0.0715462
94.94	0.0716374
94.95	0.0718745
94.96	0.0721277
94.97	0.072381
94.98	0.0726342
94.99	0.0728875
95	0.0731407
95.01	0.073394
95.02	0.0736472
95.03	0.0739005
95.04	0.0741537
95.05	0.074407
95.06	0.0746602
95.07	0.0749135
95.08	0.0751667
95.09	0.07542
95.1	0.0756732
95.11	0.0759265
95.12	0.0761797
95.13	0.076433
95.14	0.0766862
95.15	0.0769395
95.16	0.0771927
95.17	0.077446
95.18	0.0776992
95.19	0.0779525
95.2	0.0782057
95.21	0.078459
95.22	0.0787122
95.23	0.0789655
95.24	0.0792187
95.25	0.079472
95.26	0.0797252
95.27	0.0799785
95.28	0.0802317
95.29	0.080485
95.3	0.0807382
95.31	0.0809915
95.32	0.0812447
95.33	0.081498
95.34	0.0817512
95.35	0.0820045
95.36	0.0822577
95.37	0.082511
95.38	0.0827642
95.39	0.0830175
95.4	0.0832707
95.41	0.083524
95.42	0.0837772
95.43	0.0840305
95.44	0.0842837
95.45	0.084537
95.46	0.0847902
95.47	0.0850435
95.48	0.0852967
95.49	0.08555
95.5	0.0858032
95.51	0.0860565
95.52	0.0863097
95.53	0.086563
95.54	0.0868162
95.55	0.0870695
95.56	0.0873227
95.57	0.087576
95.58	0.0878292
95.59	0.0880825
95.6	0.0883357
95.61	0.088589
95.62	0.0888422
95.63	0.0890955
95.64	0.089348
95.65	0.0896
95.66	0.0898521
95.67	0.0901041
95.68	0.0903562
95.69	0.0906082
95.7	0.0908603
95.71	0.0911123
95.72	0.0913644
95.73	0.0916164
95.74	0.0918684
95.75	0.0921205
95.76	0.0923725
95.77	0.0926246
95.78	0.0928766
95.79	0.0931287
95.8	0.0933807
95.81	0.0936328
95.82	0.0938848
95.83	0.0941368
95.84	0.0943889
95.85	0.0946409
95.86	0.094893
95.87	0.095145
95.88	0.0953971
95.89	0.0956491
95.9	0.0959011
95.91	0.0961532
95.92	0.0964052
95.93	0.0966573
95.94	0.0969093
95.95	0.0971614
95.96	0.0974134
95.97	0.0976655
95.98	0.0979175
95.99	0.0981695
96	0.0984216
96.01	0.0986736
96.02	0.0989257
96.03	0.0991777
96.04	0.0994298
96.05	0.0996818
96.06	0.0999338
96.07	0.100186
96.08	0.100438
96.09	0.10069
96.1	0.100942
96.11	0.101194
96.12	0.101446
96.13	0.101698
96.14	0.10195
96.15	0.102202
96.16	0.102454
96.17	0.102706
96.18	0.102958
96.19	0.10321
96.2	0.103462
96.21	0.103715
[truncated: 7,704 more rows]

## Sheet: Figure 3c_1

																																																	515.79
																																																515.79	515.79
																																															515.79	515.79	515.79
																																														515.79	515.79	515.79	515.79
																																													515.79	515.79	515.79	515.79	515.79
																																												515.79	515.79	515.79	515.79	515.79	515.79
																																											515.79	515.79	515.79	515.79	515.79	515.79	515.79
																																										515.79	515.79	515.79	515.79	515.79	515.79	515.79	515.79
																																									515.79	515.79	515.79	515.79	515.79	515.79	515.79	515.79	515.79
																																								515.79	515.79	515.79	515.79	515.79	515.79	515.79	515.79	515.79	515.79
																																							515.79	515.79	515.79	515.79	515.79	515.79	515.79	515.79	515.79	515.79	515.79
																																						515.79	515.79	515.79	515.79	515.79	515.79	515.79	515.79	515.79	515.79	515.79	515.79
																																					515.79	515.79	515.79	515.79	515.79	515.79	515.79	515.79	515.79	515.79	515.79	515.79	515.79
																																				515.79	515.79	515.79	515.79	515.79	515.79	515.79	515.79	515.79	515.79	515.79	515.79	515.79	515.79
																																				515.79	515.79	515.79	515.79	515.79	515.79	515.79	515.79	515.79	515.79	515.79	515.79	515.79	515.79
																																			515.79	515.79	515.79	515.79	515.79	515.79	515.79	515.79	515.79	515.79	515.79	515.79	515.79	515.79	515.79
																																		515.79	515.79	515.79	515.79	515.79	515.79	515.79	515.79	515.79	515.79	515.79	515.79	515.79	515.79	515.79	515.79
																																	515.79	515.79	515.79	515.79	515.79	515.79	515.79	515.79	515.79	515.79	515.79	515.79	515.79	515.79	515.79	515.79	515.79
																																512.35	515.79	515.79	515.79	515.79	515.79	515.79	515.79	515.79	515.79	515.79	515.79	515.79	515.79	515.79	515.79	515.79	515.79
																																602.84	515.79	515.79	515.79	515.79	515.79	515.79	515.79	515.79	515.79	515.79	515.79	515.79	515.79	515.79	515.79	515.79	515.79
																															512.35	602.84	515.79	515.79	515.79	515.79	515.79	515.79	515.79	515.79	515.79	515.79	515.79	515.79	515.79	515.79	515.79	515.79	515.79
																														599.34	512.35	512.35	512.35	515.79	515.79	515.79	515.79	515.79	515.79	515.79	515.79	515.79	515.79	515.79	515.79	515.79	515.79	515.79	515.79
																														599.34	599.34	512.35	512.35	512.35	515.79	515.79	515.79	515.79	515.79	515.79	515.79	515.79	515.79	515.79	515.79	515.79	515.79	515.79	515.79
																													599.34	599.34	599.34	512.35	512.35	512.35	515.79	515.79	515.79	515.79	515.79	515.79	515.79	515.79	515.79	515.79	515.79	515.79	515.79	515.79	515.79
																												599.34	599.34	599.34	599.34	512.35	512.35	512.35	512.35	515.79	515.79	515.79	515.79	515.79	515.79	515.79	515.79	515.79	515.79	515.79	515.79	515.79	515.79
																												599.34	599.34	599.34	599.34	512.35	512.35	512.35	512.35	515.79	515.79	515.79	515.79	515.79	515.79	515.79	515.79	515.79	515.79	515.79	515.79	515.79	515.79
																											595.82	595.82	599.34	599.34	599.34	512.35	512.35	512.35	512.35	515.79	515.79	515.79	515.79	515.79	515.79	515.79	515.79	515.79	515.79	515.79	515.79	515.79	515.79
																										595.82	595.82	595.82	595.82	595.82	599.34	512.35	512.35	512.35	512.35	515.79	515.79	515.79	515.79	515.79	515.79	515.79	512.35	515.79	515.79	515.79	515.79	515.79	515.79
																										595.82	595.82	595.82	595.82	595.82	599.34	512.35	512.35	512.35	515.79	515.79	515.79	515.79	515.79	515.79	515.79	512.35	515.79	515.79	515.79	515.79	515.79	515.79	515.79
																									599.34	599.34	595.82	595.82	595.82	595.82	595.82	512.35	512.35	512.35	515.79	515.79	515.79	515.79	515.79	515.79	515.79	512.35	515.79	515.79	515.79	515.79	515.79	515.79	515.79
																								599.34	599.34	599.34	595.82	595.82	595.82	595.82	512.35	512.35	512.35	515.79	515.79	515.79	515.79	515.79	515.79	515.79	515.79	515.79	515.79	515.79	515.79	515.79	515.79	515.79	515.79
																								599.34	599.34	599.34	599.34	595.82	595.82	595.82	512.35	512.35	512.35	515.79	515.79	515.79	515.79	515.79	515.79	515.79	515.79	515.79	515.79	515.79	515.79	515.79	515.79	515.79	515.79
																							599.34	599.34	599.34	599.34	599.34	595.82	595.82	595.82	512.35	512.35	512.35	515.79	515.79	515.79	515.79	515.79	515.79	515.79	515.79	515.79	515.79	515.79	515.79	515.79	515.79	515.79	515.79
																							599.34	599.34	599.34	599.34	595.82	595.82	595.82	595.82	512.35	512.35	512.35	515.79	515.79	515.79	515.79	515.79	515.79	515.79	515.79	515.79	515.79	515.79	515.79	515.79	515.79	515.79	515.79
																						599.34	599.34	599.34	599.34	599.34	595.82	595.82	595.82	595.82	512.35	512.35	512.35	515.79	515.79	515.79	515.79	515.79	515.79	515.79	515.79	515.79	515.79	515.79	515.79	515.79	515.79	515.79	515.79
																						599.34	599.34	599.34	599.34	599.34	595.82	595.82	595.82	595.82	512.35	512.35	512.35	515.79	515.79	515.79	515.79	515.79	515.79	515.79	515.79	515.79	515.79	515.79	515.79	515.79	515.79	515.79	515.79
																					512.35	599.34	599.34	599.34	599.34	599.34	595.82	595.82	595.82	595.82	512.35	512.35	512.35	515.79	515.79	515.79	515.79	515.79	515.79	515.79	515.79	515.79	515.79	515.79	515.79	515.79	515.79	515.79	515.79
																					599.34	599.34	599.34	599.34	599.34	595.82	595.82	595.82	595.82	512.35	512.35	512.35	512.35	515.79	515.79	515.79	515.79	515.79	515.79	515.79	515.79	515.79	515.79	515.79	515.79	515.79	515.79	515.79	515.79
																				512.35	599.34	599.34	599.34	599.34	599.34	595.82	595.82	595.82	595.82	512.35	512.35	512.35	515.79	515.79	515.79	515.79	515.79	515.79	515.79	515.79	515.79	515.79	515.79	515.79	515.79	515.79	515.79	515.79	515.79
																			512.35	512.35	599.34	599.34	599.34	599.34	599.34	595.82	595.82	595.82	595.82	512.35	512.35	512.35	515.79	515.79	515.79	515.79	515.79	515.79	515.79	515.79	515.79	515.79	515.79	515.79	515.79	515.79	515.79	515.79	515.79
																			512.35	512.35	599.34	599.34	599.34	599.34	595.82	595.82	595.82	595.82	595.82	512.35	512.35	512.35	515.79	515.79	515.79	515.79	515.79	515.79	515.79	515.79	515.79	515.79	515.79	515.79	515.79	515.79	515.79	515.79	515.79
																		512.35	512.35	599.34	599.34	599.34	599.34	599.34	595.82	595.82	592.32	595.82	595.82	512.35	512.35	512.35	515.79	515.79	515.79	515.79	515.79	515.79	515.79	515.79	515.79	515.79	515.79	515.79	515.79	515.79	515.79	515.79	515.79
																		515.79	512.35	512.35	599.34	599.34	599.34	599.34	595.82	592.32	592.32	595.82	595.82	512.35	512.35	512.35	515.79	515.79	515.79	515.79	515.79	515.79	515.79	515.79	515.79	515.79	515.79	515.79	515.79	515.79	515.79	515.79	515.79
																		512.35	512.35	599.34	599.34	599.34	599.34	595.82	595.82	592.32	595.82	595.82	595.82	512.35	512.35	512.35	515.79	515.79	515.79	515.79	515.79	515.79	515.79	515.79	515.79	515.79	515.79	515.79	515.79	515.79	515.79	515.79	515.79
																	512.35	512.35	512.35	599.34	599.34	599.34	599.34	595.82	595.82	595.82	595.82	595.82	595.82	512.35	512.35	512.35	512.35	515.79	515.79	515.79	515.79	515.79	515.79	515.79	515.79	515.79	515.79	515.79	515.79	515.79	515.79	515.79	515.79
																	512.35	512.35	512.35	512.35	599.34	599.34	599.34	595.82	595.82	595.82	595.82	595.82	595.82	595.82	512.35	512.35	512.35	515.79	515.79	515.79	515.79	515.79	515.79	515.79	515.79	515.79	515.79	515.79	515.79	515.79	515.79	515.79	515.79
																512.35	512.35	512.35	512.35	512.35	599.34	599.34	599.34	595.82	595.82	595.82	595.82	595.82	595.82	595.82	512.35	512.35	512.35	515.79	515.79	515.79	515.79	515.79	515.79	515.79	515.79	515.79	515.79	515.79	515.79	515.79	515.79	515.79	515.79
																515.79	512.35	512.35	512.35	512.35	599.34	599.34	599.34	595.82	595.82	595.82	595.82	595.82	595.82	595.82	512.35	512.35	512.35	515.79	515.79	515.79	515.79	515.79	515.79	515.79	515.79	515.79	515.79	515.79	515.79	515.79	515.79	515.79	515.79
															515.79	515.79	512.35	512.35	512.35	512.35	599.34	599.34	595.82	595.82	595.82	595.82	595.82	595.82	595.82	595.82	512.35	512.35	512.35	515.79	515.79	515.79	515.79	515.79	515.79	515.79	515.79	515.79	515.79	515.79	515.79	515.79	515.79	515.79	515.79
															515.79	515.79	515.79	512.35	512.35	512.35	512.35	599.34	595.82	595.82	595.82	595.82	595.82	595.82	595.82	595.82	512.35	512.35	512.35	515.79	515.79	515.79	515.79	515.79	515.79	515.79	515.79	515.79	515.79	515.79	515.79	515.79	515.79	515.79	515.79
															515.79	515.79	512.35	512.35	512.35	512.35	599.34	599.34	595.82	595.82	595.82	595.82	595.82	595.82	595.82	512.35	512.35	512.35	512.35	515.79	515.79	515.79	515.79	515.79	515.79	515.79	515.79	515.79	515.79	515.79	515.79	515.79	515.79	515.79	515.79
														515.79	515.79	515.79	515.79	512.35	512.35	512.35	599.34	599.34	595.82	595.82	595.82	595.82	595.82	595.82	595.82	595.82	512.35	512.35	512.35	515.79	515.79	515.79	515.79	515.79	515.79	515.79	515.79	515.79	515.79	515.79	515.79	515.79	515.79	515.79	515.79
														515.79	515.79	515.79	512.35	512.35	512.35	512.35	599.34	599.34	595.82	595.82	595.82	595.82	595.82	595.82	595.82	512.35	512.35	512.35	512.35	515.79	515.79	515.79	515.79	515.79	515.79	515.79	515.79	515.79	515.79	515.79	515.79	515.79	515.79	515.79	515.79
													515.79	515.79	515.79	515.79	512.35	512.35	512.35	512.35	599.34	599.34	595.82	595.82	595.82	595.82	595.82	595.82	595.82	512.35	512.35	512.35	512.35	515.79	515.79	515.79	515.79	515.79	515.79	515.79	515.79	515.79	515.79	515.79	515.79	515.79	515.79	515.79	515.79
													515.79	515.79	515.79	515.79	512.35	512.35	512.35	512.35	599.34	599.34	595.82	595.82	595.82	595.82	595.82	595.82	595.82	512.35	512.35	512.35	512.35	515.79	515.79	515.79	515.79	515.79	515.79	515.79	512.35	512.35	515.79	515.79	515.79	515.79	515.79	515.79	515.79
													515.79	515.79	515.79	515.79	512.35	512.35	512.35	512.35	512.35	599.34	595.82	595.82	595.82	595.82	595.82	595.82	595.82	512.35	512.35	512.35	512.35	515.79	515.79	515.79	515.79	515.79	515.79	515.79	515.79	515.79	515.79	515.79	515.79	515.79	515.79	515.79	515.79
												515.79	515.79	515.79	515.79	515.79	512.35	512.35	512.35	512.35	512.35	512.35	595.82	595.82	595.82	599.34	599.34	595.82	595.82	512.35	512.35	512.35	515.79	515.79	515.79	515.79	515.79	515.79	515.79	515.79	515.79	512.35	515.79	515.79	515.79	515.79	515.79	515.79	515.79
												515.79	515.79	515.79	515.79	515.79	512.35	512.35	512.35	512.35	512.35	595.82	595.82	595.82	599.34	599.34	595.82	595.82	595.82	512.35	512.35	512.35	512.35	515.79	515.79	515.79	515.79	515.79	515.79	515.79	515.79	515.79	515.79	515.79	515.79	515.79	515.79	515.79	515.79
												515.79	515.79	515.79	515.79	515.79	512.35	512.35	512.35	512.35	512.35	599.34	595.82	599.34	599.34	599.34	595.82	595.82	595.82	512.35	512.35	512.35	512.35	515.79	515.79	515.79	515.79	515.79	515.79	515.79	515.79	512.35	515.79	515.79	515.79	515.79	515.79	515.79	515.79
											515.79	515.79	515.79	515.79	515.79	515.79	512.35	512.35	512.35	512.35	512.35	512.35	595.82	599.34	599.34	599.34	595.82	595.82	595.82	512.35	512.35	512.35	512.35	515.79	515.79	515.79	515.79	515.79	515.79	515.79	515.79	512.35	515.79	515.79	515.79	515.79	515.79	515.79	515.79
											515.79	515.79	515.79	515.79	515.79	515.79	512.35	512.35	512.35	512.35	512.35	512.35	599.34	599.34	599.34	599.34	595.82	595.82	595.82	512.35	512.35	512.35	512.35	515.79	515.79	515.79	515.79	515.79	515.79	515.79	515.79	515.79	515.79	515.79	515.79	515.79	515.79	515.79	515.79
											515.79	515.79	515.79	515.79	515.79	515.79	512.35	512.35	512.35	512.35	512.35	512.35	595.82	599.34	599.34	599.34	595.82	595.82	595.82	512.35	512.35	512.35	512.35	515.79	515.79	515.79	515.79	515.79	515.79	515.79	515.79	515.79	515.79	515.79	515.79	515.79	515.79	515.79	515.79
										515.79	515.79	515.79	515.79	515.79	515.79	515.79	512.35	512.35	512.35	512.35	512.35	512.35	599.34	599.34	599.34	599.34	595.82	595.82	595.82	512.35	512.35	512.35	512.35	515.79	515.79	515.79	515.79	515.79	515.79	515.79	515.79	515.79	515.79	515.79	515.79	515.79	515.79	515.79	515.79
										515.79	515.79	515.79	515.79	515.79	515.79	512.35	512.35	512.35	512.35	512.35	512.35	512.35	599.34	599.34	599.34	599.34	595.82	595.82	595.82	512.35	512.35	512.35	512.35	512.35	515.79	515.79	515.79	515.79	515.79	515.79	515.79	515.79	515.79	515.79	515.79	515.79	515.79	515.79	515.79
										515.79	515.79	515.79	515.79	515.79	515.79	515.79	512.35	512.35	512.35	512.35	512.35	512.35	599.34	599.34	599.34	595.82	595.82	595.82	595.82	512.35	512.35	512.35	512.35	512.35	515.79	515.79	515.79	515.79	515.79	515.79	515.79	515.79	515.79	515.79	515.79	515.79	515.79	515.79	515.79
									515.79	515.79	515.79	515.79	515.79	515.79	515.79	515.79	512.35	512.35	512.35	512.35	512.35	599.34	599.34	595.82	595.82	595.82	595.82	595.82	512.35	512.35	512.35	512.35	512.35	512.35	515.79	515.79	515.79	515.79	515.79	515.79	515.79	515.79	515.79	515.79	515.79	515.79	515.79	515.79	515.79
									515.79	515.79	515.79	515.79	515.79	515.79	515.79	515.79	512.35	512.35	512.35	512.35	512.35	599.34	595.82	595.82	595.82	595.82	595.82	595.82	512.35	512.35	512.35	512.35	512.35	515.79	515.79	515.79	515.79	515.79	515.79	515.79	515.79	515.79	515.79	515.79	515.79	515.79	515.79	515.79	515.79
									515.79	515.79	515.79	515.79	515.79	515.79	515.79	512.35	512.35	512.35	512.35	512.35	512.35	599.34	599.34	595.82	595.82	595.82	595.82	595.82	512.35	512.35	512.35	512.35	512.35	515.79	515.79	515.79	515.79	515.79	515.79	515.79	515.79	515.79	515.79	515.79	515.79	515.79	515.79	515.79	515.79
									515.79	515.79	515.79	515.79	515.79	515.79	515.79	515.79	512.35	512.35	512.35	512.35	599.34	599.34	595.82	595.82	595.82	595.82	595.82	595.82	512.35	512.35	512.35	512.35	515.79	515.79	515.79	515.79	515.79	515.79	515.79	515.79	515.79	515.79	515.79	515.79	515.79	515.79	515.79	515.79	515.79
								515.79	515.79	515.79	515.79	515.79	515.79	515.79	515.79	512.35	512.35	512.35	512.35	512.35	512.35	599.34	595.82	595.82	595.82	595.82	595.82	595.82	512.35	512.35	512.35	512.35	515.79	515.79	515.79	515.79	515.79	515.79	515.79	515.79	515.79	515.79	515.79	515.79	515.79	515.79	515.79	515.79	515.79
								515.79	515.79	515.79	515.79	515.79	515.79	515.79	515.79	515.79	515.79	512.35	515.79	512.35	512.35	599.34	599.34	595.82	595.82	595.82	595.82	512.35	512.35	512.35	512.35	515.79	515.79	515.79	515.79	515.79	515.79	515.79	515.79	515.79	515.79	515.79	515.79	515.79	515.79	515.79	515.79	515.79	515.79
								515.79	515.79	515.79	515.79	515.79	515.79	515.79	515.79	515.79	515.79	515.79	512.35	512.35	512.35	599.34	599.34	595.82	595.82	512.35	512.35	512.35	512.35	512.35	512.35	515.79	515.79	515.79	515.79	515.79	515.79	515.79	515.79	515.79	515.79	515.79	515.79	515.79	515.79	515.79	515.79	515.79	515.79
								515.79	515.79	515.79	515.79	515.79	515.79	515.79	515.79	515.79	515.79	515.79	515.79	512.35	512.35	512.35	512.35	512.35	512.35	512.35	512.35	512.35	512.35	512.35	515.79	515.79	515.79	515.79	515.79	515.79	515.79	515.79	515.79	515.79	515.79	515.79	515.79	515.79	515.79	515.79	515.79	515.79	515.79
								515.79	515.79	515.79	515.79	515.79	515.79	515.79	515.79	515.79	515.79	515.79	515.79	515.79	512.35	512.35	512.35	512.35	512.35	512.35	512.35	512.35	512.35	512.35	515.79	515.79	515.79	515.79	515.79	515.79	515.79	515.79	515.79	515.79	515.79	515.79	515.79	515.79	515.79	515.79	515.79	515.79	515.79
							515.79	515.79	515.79	515.79	515.79	515.79	515.79	515.79	515.79	515.79	515.79	515.79	515.79	515.79	515.79	515.79	515.79	512.35	512.35	512.35	512.35	512.35	515.79	515.79	515.79	515.79	515.79	515.79	515.79	515.79	515.79	515.79	515.79	515.79	515.79	515.79	515.79	515.79	515.79	515.79	515.79	515.79	515.79
							515.79	515.79	515.79	515.79	515.79	515.79	515.79	515.79	515.79	515.79	515.79	515.79	515.79	515.79	515.79	515.79	515.79	515.79	515.79	515.79	515.79	515.79	515.79	515.79	515.79	515.79	515.79	515.79	515.79	515.79	515.79	515.79	515.79	515.79	515.79	515.79	515.79	515.79	515.79	515.79	515.79	515.79	515.79
							515.79	515.79	515.79	515.79	515.79	515.79	515.79	515.79	515.79	515.79	515.79	515.79	515.79	515.79	515.79	515.79	515.79	515.79	515.79	515.79	515.79	515.79	515.79	515.79	515.79	515.79	515.79	515.79	515.79	515.79	515.79	515.79	515.79	515.79	515.79	515.79	515.79	515.79	515.79	515.79	515.79	515.79	515.79
							515.79	515.79	515.79	515.79	515.79	515.79	515.79	515.79	515.79	515.79	515.79	515.79	515.79	515.79	515.79	515.79	515.79	515.79	515.79	515.79	515.79	515.79	515.79	515.79	515.79	515.79	515.79	515.79	515.79	515.79	515.79	515.79	515.79	515.79	515.79	515.79	515.79	515.79	515.79	515.79	515.79	515.79	515.79
							515.79	515.79	515.79	515.79	515.79	515.79	515.79	515.79	515.79	515.79	515.79	515.79	515.79	515.79	515.79	515.79	515.79	515.79	515.79	515.79	515.79	515.79	515.79	515.79	515.79	515.79	515.79	515.79	515.79	515.79	515.79	515.79	515.79	515.79	515.79	515.79	515.79	515.79	515.79	515.79	515.79	515.79	515.79
						515.79	515.79	515.79	515.79	515.79	515.79	515.79	515.79	515.79	515.79	515.79	515.79	515.79	515.79	515.79	515.79	515.79	515.79	515.79	515.79	515.79	515.79	515.79	515.79	515.79	515.79	515.79	515.79	515.79	515.79	515.79	515.79	515.79	515.79	515.79	515.79	515.79	515.79	515.79	515.79	515.79	515.79	515.79	515.79
						515.79	515.79	515.79	515.79	515.79	515.79	515.79	515.79	515.79	515.79	515.79	515.79	515.79	515.79	515.79	515.79	515.79	515.79	515.79	515.79	515.79	515.79	515.79	515.79	515.79	515.79	515.79	515.79	515.79	515.79	515.79	515.79	515.79	515.79	515.79	515.79	515.79	515.79	515.79	515.79	515.79	515.79	515.79	515.79
						515.79	515.79	515.79	515.79	515.79	515.79	515.79	515.79	515.79	515.79	515.79	515.79	515.79	515.79	515.79	515.79	515.79	515.79	515.79	515.79	515.79	515.79	515.79	515.79	515.79	515.79	515.79	515.79	515.79	515.79	515.79	515.79	515.79	515.79	515.79	515.79	515.79	515.79	515.79	515.79	515.79	515.79	515.79	515.79
						515.79	515.79	515.79	515.79	515.79	515.79	515.79	515.79	515.79	515.79	515.79	515.79	515.79	515.79	515.79	515.79	515.79	515.79	515.79	515.79	515.79	515.79	515.79	515.79	515.79	515.79	515.79	515.79	515.79	515.79	515.79	515.79	515.79	515.79	515.79	515.79	515.79	515.79	515.79	515.79	515.79	515.79	515.79	515.79
						515.79	515.79	515.79	515.79	515.79	515.79	515.79	515.79	515.79	515.79	515.79	515.79	515.79	515.79	515.79	515.79	515.79	515.79	515.79	515.79	515.79	515.79	515.79	515.79	515.79	515.79	515.79	515.79	515.79	515.79	515.79	515.79	515.79	515.79	515.79	515.79	515.79	515.79	515.79	515.79	515.79	515.79	515.79	515.79
						515.79	515.79	515.79	515.79	515.79	515.79	515.79	515.79	515.79	515.79	515.79	515.79	515.79	515.79	515.79	515.79	515.79	515.79	515.79	515.79	515.79	515.79	515.79	515.79	515.79	515.79	515.79	515.79	515.79	515.79	515.79	515.79	515.79	515.79	515.79	515.79	515.79	515.79	515.79	515.79	515.79	515.79	515.79	515.79
						515.79	515.79	515.79	515.79	515.79	515.79	515.79	515.79	515.79	515.79	515.79	515.79	515.79	515.79	515.79	515.79	515.79	515.79	515.79	515.79	515.79	515.79	515.79	515.79	515.79	515.79	515.79	515.79	515.79	515.79	515.79	515.79	515.79	515.79	515.79	515.79	515.79	515.79	515.79	515.79	515.79	515.79	515.79	515.79
					515.79	515.79	515.79	515.79	515.79	515.79	515.79	515.79	515.79	515.79	515.79	515.79	515.79	515.79	515.79	515.79	515.79	515.79	515.79	515.79	515.79	515.79	515.79	515.79	515.79	515.79	515.79	515.79	515.79	515.79	515.79	515.79	515.79	515.79	515.79	515.79	515.79	515.79	515.79	515.79	515.79	515.79	515.79	515.79	515.79
					515.79	515.79	515.79	515.79	515.79	515.79	515.79	515.79	515.79	515.79	515.79	515.79	515.79	515.79	515.79	515.79	515.79	515.79	515.79	515.79	515.79	515.79	515.79	515.79	515.79	515.79	515.79	515.79	515.79	515.79	515.79	515.79	515.79	515.79	515.79	515.79	515.79	515.79	515.79	515.79	515.79	515.79	515.79	515.79	515.79
					515.79	515.79	515.79	515.79	515.79	515.79	515.79	515.79	515.79	515.79	515.79	515.79	515.79	515.79	515.79	515.79	515.79	515.79	515.79	515.79	515.79	515.79	515.79	515.79	515.79	515.79	515.79	515.79	515.79	515.79	515.79	515.79	515.79	515.79	515.79	515.79	515.79	515.79	515.79	515.79	515.79	515.79	515.79	515.79	515.79
					515.79	515.79	515.79	515.79	515.79	515.79	515.79	515.79	515.79	515.79	515.79	515.79	515.79	515.79	515.79	515.79	515.79	515.79	515.79	515.79	515.79	515.79	515.79	515.79	515.79	515.79	515.79	515.79	515.79	515.79	515.79	515.79	515.79	515.79	515.79	515.79	515.79	515.79	515.79	515.79	515.79	515.79	515.79	515.79	515.79
					515.79	515.79	515.79	515.79	515.79	515.79	515.79	515.79	515.79	515.79	515.79	515.79	515.79	515.79	515.79	515.79	515.79	515.79	515.79	515.79	515.79	515.79	515.79	515.79	515.79	515.79	515.79	515.79	515.79	515.79	515.79	515.79	515.79	515.79	515.79	515.79	515.79	515.79	515.79	515.79	515.79	515.79	515.79	515.79	515.79
					515.79	515.79	515.79	515.79	515.79	515.79	515.79	515.79	515.79	515.79	515.79	515.79	515.79	515.79	515.79	515.79	515.79	515.79	515.79	515.79	515.79	515.79	515.79	515.79	515.79	515.79	515.79	515.79	515.79	515.79	515.79	515.79	515.79	515.79	515.79	515.79	515.79	515.79	515.79	515.79	515.79	515.79	515.79	515.79	515.79
					515.79	515.79	515.79	515.79	515.79	515.79	515.79	515.79	515.79	515.79	515.79	515.79	515.79	515.79	515.79	515.79	515.79	515.79	515.79	515.79	515.79	515.79	515.79	515.79	515.79	515.79	515.79	515.79	515.79	515.79	515.79	515.79	515.79	515.79	515.79	515.79	515.79	515.79	515.79	515.79	515.79	515.79	515.79	515.79	515.79
					515.79	515.79	515.79	515.79	515.79	515.79	515.79	515.79	515.79	515.79	515.79	515.79	515.79	515.79	515.79	515.79	515.79	515.79	515.79	515.79	515.79	515.79	515.79	515.79	515.79	515.79	515.79	515.79	515.79	515.79	515.79	515.79	515.79	515.79	515.79	515.79	515.79	515.79	515.79	515.79	515.79	515.79	515.79	515.79	515.79
					515.79	515.79	515.79	515.79	515.79	515.79	515.79	515.79	515.79	515.79	515.79	515.79	515.79	515.79	515.79	515.79	515.79	515.79	515.79	515.79	515.79	515.79	515.79	515.79	515.79	515.79	515.79	515.79	515.79	515.79	515.79	515.79	515.79	515.79	515.79	515.79	515.79	515.79	515.79	515.79	515.79	515.79	515.79	515.79	515.79
					515.79	515.79	515.79	515.79	515.79	515.79	515.79	515.79	515.79	515.79	515.79	515.79	515.79	515.79	515.79	515.79	515.79	515.79	515.79	515.79	515.79	515.79	515.79	515.79	515.79	515.79	515.79	515.79	515.79	515.79	515.79	515.79	515.79	515.79	515.79	515.79	515.79	515.79	515.79	515.79	515.79	515.79	515.79	515.79	515.79
					515.79	515.79	515.79	515.79	515.79	515.79	515.79	515.79	515.79	515.79	515.79	515.79	515.79	515.79	515.79	515.79	515.79	515.79	515.79	515.79	515.79	515.79	515.79	515.79	515.79	515.79	515.79	515.79	515.79	515.79	515.79	515.79	515.79	515.79	515.79	515.79	515.79	515.79	515.79	515.79	515.79	515.79	515.79	515.79	515.79
					515.79	515.79	515.79	515.79	515.79	515.79	515.79	515.79	515.79	515.79	515.79	515.79	515.79	515.79	515.79	515.79	515.79	515.79	515.79	515.79	515.79	515.79	515.79	515.79	515.79	515.79	515.79	515.79	515.79	515.79	515.79	515.79	515.79	515.79	515.79	515.79	515.79	515.79	515.79	515.79	515.79	515.79	515.79	515.79	515.79
					515.79	515.79	515.79	515.79	515.79	515.79	515.79	515.79	515.79	515.79	515.79	515.79	515.79	515.79	515.79	515.79	515.79	515.79	515.79	515.79	515.79	515.79	515.79	515.79	515.79	515.79	515.79	515.79	515.79	515.79	515.79	515.79	515.79	515.79	515.79	515.79	515.79	515.79	515.79	515.79	515.79	515.79	515.79	515.79	515.79
					515.79	515.79	515.79	515.79	515.79	515.79	515.79	515.79	515.79	515.79	515.79	515.79	515.79	515.79	515.79	515.79	515.79	515.79	515.79	515.79	515.79	515.79	515.79	515.79	515.79	515.79	515.79	515.79	515.79	515.79	515.79	515.79	515.79	515.79	515.79	515.79	515.79	515.79	515.79	515.79	515.79	515.79	515.79	515.79	515.79
					515.79	515.79	515.79	515.79	515.79	515.79	515.79	515.79	515.79	515.79	515.79	515.79	515.79	515.79	515.79	515.79	515.79	515.79	515.79	515.79	515.79	515.79	515.79	515.79	515.79	515.79	515.79	515.79	515.79	515.79	515.79	515.79	515.79	515.79	515.79	515.79	515.79	515.79	515.79	515.79	515.79	515.79	515.79	515.79	515.79
					515.79	515.79	515.79	515.79	515.79	515.79	515.79	515.79	515.79	515.79	515.79	515.79	515.79	515.79	515.79	515.79	515.79	515.79	515.79	515.79	515.79	515.79	515.79	515.79	515.79	515.79	515.79	515.79	515.79	515.79	515.79	515.79	515.79	515.79	515.79	515.79	515.79	515.79	515.79	515.79	515.79	515.79	515.79	515.79	515.79
				515.79	515.79	515.79	515.79	515.79	515.79	515.79	515.79	515.79	515.79	515.79	515.79	515.79	515.79	515.79	515.79	515.79	515.79	515.79	515.79	515.79	515.79	515.79	515.79	515.79	515.79	515.79	515.79	515.79	515.79	515.79	515.79	515.79	515.79	515.79	515.79	515.79	515.79	515.79	515.79	515.79	515.79	515.79	515.79	515.79	515.79
					515.79	515.79	515.79	515.79	515.79	515.79	515.79	515.79	515.79	515.79	515.79	515.79	515.79	515.79	515.79	515.79	515.79	515.79	515.79	515.79	515.79	515.79	515.79	515.79	515.79	515.79	515.79	515.79	515.79	515.79	515.79	515.79	515.79	515.79	515.79	515.79	515.79	515.79	515.79	515.79	515.79	515.79	515.79	515.79	515.79
					515.79	515.79	515.79	515.79	515.79	515.79	515.79	515.79	515.79	515.79	515.79	515.79	515.79	515.79	515.79	515.79	515.79	515.79	515.79	515.79	515.79	515.79	515.79	515.79	515.79	515.79	515.79	515.79	515.79	515.79	515.79	515.79	515.79	515.79	515.79	515.79	515.79	515.79	515.79	515.79	515.79	515.79	515.79	515.79	515.79
					515.79	515.79	515.79	515.79	515.79	515.79	515.79	515.79	515.79	515.79	515.79	515.79	515.79	515.79	515.79	515.79	515.79	515.79	515.79	515.79	515.79	515.79	515.79	515.79	515.79	515.79	515.79	515.79	515.79	515.79	515.79	515.79	515.79	515.79	515.79	515.79	515.79	515.79	515.79	515.79	515.79	515.79	515.79	515.79	515.79
					515.79	515.79	515.79	515.79	515.79	515.79	515.79	515.79	515.79	515.79	515.79	515.79	515.79	515.79	515.79	515.79	515.79	515.79	515.79	515.79	515.79	515.79	515.79	515.79	515.79	515.79	515.79	515.79	515.79	515.79	515.79	515.79	515.79	515.79	515.79	515.79	515.79	515.79	515.79	515.79	515.79	515.79	515.79	515.79	515.79
					515.79	515.79	515.79	515.79	515.79	515.79	515.79	515.79	515.79	515.79	515.79	515.79	515.79	515.79	515.79	515.79	515.79	515.79	515.79	515.79	515.79	515.79	515.79	515.79	515.79	515.79	515.79	515.79	515.79	515.79	515.79	515.79	515.79	515.79	515.79	515.79	515.79	515.79	515.79	515.79	515.79	515.79	515.79	515.79	515.79
					515.79	515.79	515.79	515.79	515.79	515.79	515.79	515.79	515.79	515.79	515.79	515.79	515.79	515.79	515.79	515.79	515.79	515.79	515.79	515.79	515.79	515.79	515.79	515.79	515.79	515.79	515.79	515.79	515.79	515.79	515.79	515.79	515.79	515.79	515.79	515.79	515.79	515.79	515.79	515.79	515.79	515.79	515.79	515.79	515.79
					515.79	515.79	515.79	515.79	515.79	515.79	515.79	515.79	515.79	515.79	515.79	515.79	515.79	515.79	515.79	515.79	515.79	515.79	515.79	515.79	515.79	515.79	515.79	515.79	515.79	515.79	515.79	515.79	515.79	515.79	515.79	515.79	515.79	515.79	515.79	515.79	515.79	515.79	515.79	515.79	515.79	515.79	515.79	515.79	515.79
					515.79	515.79	515.79	515.79	515.79	515.79	515.79	515.79	515.79	515.79	515.79	515.79	515.79	515.79	515.79	515.79	515.79	515.79	515.79	515.79	515.79	515.79	515.79	515.79	515.79	515.79	515.79	515.79	515.79	515.79	515.79	515.79	515.79	515.79	515.79	515.79	515.79	515.79	515.79	515.79	515.79	515.79	515.79	515.79	515.79
					515.79	515.79	515.79	515.79	515.79	515.79	515.79	515.79	515.79	515.79	515.79	515.79	515.79	515.79	515.79	515.79	515.79	515.79	515.79	515.79	515.79	515.79	515.79	515.79	515.79	515.79	515.79	515.79	515.79	515.79	515.79	515.79	515.79	515.79	515.79	515.79	515.79	515.79	515.79	515.79	515.79	515.79	515.79	515.79	515.79
					515.79	515.79	515.79	515.79	515.79	515.79	515.79	515.79	515.79	515.79	515.79	515.79	515.79	515.79	515.79	515.79	515.79	515.79	515.79	515.79	515.79	515.79	515.79	515.79	515.79	515.79	515.79	515.79	515.79	515.79	515.79	515.79	515.79	515.79	515.79	515.79	515.79	515.79	515.79	515.79	515.79	515.79	515.79	515.79	515.79
					515.79	515.79	515.79	515.79	515.79	515.79	515.79	515.79	515.79	515.79	515.79	515.79	515.79	515.79	515.79	515.79	515.79	515.79	515.79	515.79	515.79	515.79	515.79	515.79	515.79	515.79	515.79	515.79	515.79	515.79	515.79	515.79	515.79	515.79	515.79	515.79	515.79	515.79	515.79	515.79	515.79	515.79	515.79	515.79	515.79
					515.79	515.79	515.79	515.79	515.79	515.79	515.79	515.79	515.79	515.79	515.79	515.79	515.79	515.79	515.79	515.79	515.79	515.79	515.79	515.79	515.79	515.79	515.79	515.79	515.79	515.79	515.79	515.79	515.79	515.79	515.79	515.79	515.79	515.79	515.79	515.79	515.79	515.79	515.79	515.79	515.79	515.79	515.79	515.79	515.79
					515.79	515.79	515.79	515.79	515.79	515.79	515.79	515.79	515.79	515.79	515.79	515.79	515.79	515.79	515.79	515.79	515.79	515.79	515.79	515.79	515.79	515.79	515.79	515.79	515.79	515.79	515.79	515.79	515.79	515.79	515.79	515.79	515.79	515.79	515.79	515.79	515.79	515.79	515.79	515.79	515.79	515.79	515.79	515.79	515.79
					515.79	515.79	515.79	515.79	515.79	515.79	515.79	515.79	515.79	515.79	515.79	515.79	515.79	515.79	515.79	515.79	515.79	515.79	515.79	515.79	515.79	515.79	515.79	515.79	515.79	515.79	515.79	515.79	512.35	515.79	515.79	515.79	515.79	515.79	515.79	515.79	515.79	515.79	515.79	515.79	515.79	515.79	515.79	515.79	515.79
					515.79	515.79	515.79	515.79	515.79	515.79	515.79	515.79	515.79	515.79	515.79	515.79	515.79	515.79	515.79	515.79	515.79	515.79	515.79	515.79	515.79	515.79	515.79	515.79	515.79	515.79	515.79	515.79	515.79	515.79	515.79	515.79	515.79	515.79	515.79	515.79	515.79	515.79	515.79	515.79	515.79	515.79	515.79	515.79	515.79
					515.79	515.79	515.79	515.79	515.79	515.79	515.79	515.79	515.79	515.79	515.79	515.79	515.79	515.79	515.79	515.79	515.79	515.79	515.79	515.79	515.79	515.79	515.79	515.79	515.79	515.79	515.79	515.79	515.79	515.79	515.79	515.79	515.79	515.79	515.79	515.79	515.79	515.79	515.79	515.79	515.79	515.79	515.79	515.79	515.79
						515.79	515.79	515.79	515.79	515.79	515.79	515.79	515.79	515.79	515.79	515.79	515.79	515.79	515.79	515.79	515.79	515.79	515.79	515.79	515.79	515.79	515.79	515.79	515.79	515.79	515.79	515.79	515.79	515.79	515.79	515.79	515.79	515.79	515.79	515.79	515.79	515.79	515.79	515.79	515.79	515.79	515.79	515.79	515.79
						515.79	515.79	515.79	515.79	515.79	515.79	515.79	515.79	515.79	515.79	515.79	515.79	515.79	515.79	515.79	515.79	515.79	515.79	515.79	515.79	515.79	515.79	515.79	515.79	515.79	515.79	515.79	515.79	515.79	515.79	515.79	515.79	515.79	515.79	515.79	515.79	515.79	515.79	515.79	515.79	515.79	515.79	515.79	515.79
						515.79	515.79	515.79	515.79	515.79	515.79	515.79	515.79	515.79	515.79	515.79	515.79	515.79	515.79	515.79	515.79	515.79	515.79	515.79	515.79	515.79	515.79	515.79	515.79	515.79	515.79	515.79	515.79	515.79	515.79	515.79	515.79	515.79	515.79	515.79	515.79	515.79	515.79	515.79	515.79	515.79	515.79	515.79	515.79
						515.79	515.79	515.79	515.79	515.79	515.79	515.79	515.79	515.79	515.79	515.79	515.79	515.79	515.79	515.79	515.79	515.79	515.79	515.79	515.79	515.79	515.79	515.79	515.79	515.79	515.79	515.79	515.79	515.79	515.79	515.79	515.79	515.79	515.79	515.79	515.79	515.79	515.79	515.79	515.79	515.79	515.79	515.79	515.79
						515.79	515.79	515.79	515.79	515.79	515.79	515.79	515.79	515.79	515.79	515.79	515.79	515.79	515.79	515.79	515.79	515.79	515.79	515.79	515.79	515.79	515.79	515.79	515.79	515.79	515.79	515.79	515.79	515.79	515.79	515.79	515.79	515.79	515.79	515.79	515.79	515.79	515.79	515.79	515.79	515.79	515.79	515.79	515.79
						515.79	515.79	515.79	515.79	515.79	515.79	515.79	515.79	515.79	515.79	515.79	515.79	515.79	515.79	515.79	515.79	515.79	515.79	515.79	515.79	515.79	515.79	515.79	515.79	515.79	515.79	515.79	515.79	515.79	515.79	515.79	515.79	512.35	512.35	512.35	515.79	515.79	515.79	515.79	515.79	515.79	515.79	515.79	515.79
						515.79	515.79	515.79	515.79	515.79	515.79	515.79	515.79	515.79	515.79	515.79	515.79	515.79	515.79	515.79	515.79	515.79	515.79	515.79	515.79	515.79	515.79	515.79	515.79	515.79	515.79	515.79	515.79	515.79	515.79	515.79	515.79	515.79	512.35	512.35	515.79	515.79	515.79	515.79	515.79	515.79	515.79	515.79	515.79
							515.79	515.79	515.79	515.79	515.79	515.79	515.79	515.79	515.79	515.79	515.79	515.79	515.79	515.79	515.79	515.79	515.79	515.79	515.79	515.79	515.79	515.79	515.79	515.79	515.79	515.79	515.79	515.79	515.79	515.79	515.79	512.35	512.35	512.35	512.35	515.79	515.79	515.79	515.79	515.79	515.79	515.79	515.79
							515.79	515.79	515.79	515.79	515.79	515.79	515.79	515.79	515.79	515.79	515.79	515.79	515.79	515.79	515.79	515.79	515.79	515.79	515.79	515.79	515.79	515.79	515.79	515.79	515.79	515.79	515.79	515.79	515.79	515.79	512.35	512.35	512.35	512.35	512.35	512.35	512.35	515.79	515.79	515.79	515.79	515.79	515.79
							515.79	515.79	515.79	515.79	515.79	515.79	515.79	515.79	515.79	515.79	515.79	515.79	515.79	515.79	515.79	515.79	515.79	515.79	515.79	515.79	515.79	515.79	515.79	515.79	515.79	515.79	512.35	512.35	512.35	512.35	512.35	512.35	512.35	512.35	512.35	512.35	512.35	515.79	515.79	515.79	515.79	515.79	515.79
							515.79	515.79	515.79	515.79	515.79	515.79	515.79	515.79	515.79	515.79	515.79	515.79	515.79	515.79	515.79	515.79	515.79	515.79	515.79	515.79	515.79	515.79	515.79	515.79	512.35	515.79	512.35	512.35	512.35	512.35	512.35	512.35	602.84	512.35	512.35	512.35	512.35	515.79	515.79	515.79	515.79	515.79	602.84
							515.79	515.79	515.79	515.79	515.79	515.79	515.79	515.79	515.79	515.79	515.79	515.79	515.79	515.79	515.79	515.79	515.79	515.79	515.79	515.79	512.35	515.79	515.79	512.35	512.35	512.35	512.35	512.35	512.35	512.35	602.84	602.84	602.84	512.35	512.35	512.35	512.35	515.79	515.79	515.79	515.79	515.79	602.84
								515.79	515.79	515.79	515.79	515.79	515.79	515.79	515.79	515.79	515.79	515.79	515.79	515.79	515.79	515.79	515.79	515.79	515.79	512.35	512.35	515.79	512.35	512.35	512.35	512.35	512.35	599.34	599.34	599.34	599.34	602.84	602.84	512.35	512.35	512.35	512.35	515.79	515.79	515.79	515.79	515.79	602.84
								515.79	515.79	515.79	515.79	515.79	515.79	515.79	515.79	515.79	515.79	515.79	515.79	515.79	515.79	515.79	515.79	515.79	515.79	512.35	512.35	512.35	602.84	599.34	599.34	599.34	599.34	599.34	599.34	599.34	599.34	599.34	599.34	512.35	512.35	512.35	512.35	515.79	515.79	515.79	515.79	515.79	602.84
								515.79	515.79	515.79	515.79	515.79	515.79	515.79	515.79	515.79	515.79	515.79	515.79	515.79	515.79	515.79	515.79	515.79	515.79	512.35	512.35	512.35	599.34	599.34	599.34	599.34	599.34	599.34	599.34	599.34	599.34	599.34	599.34	599.34	512.35	512.35	512.35	512.35	515.79	515.79	515.79	515.79	602.84
								515.79	515.79	515.79	515.79	515.79	515.79	515.79	515.79	515.79	515.79	515.79	515.79	515.79	515.79	515.79	515.79	515.79	512.35	512.35	512.35	599.34	599.34	599.34	599.34	599.34	599.34	599.34	599.34	599.34	599.34	599.34	599.34	599.34	512.35	512.35	512.35	512.35	515.79	515.79	515.79	515.79	515.79
								515.79	515.79	515.79	515.79	515.79	515.79	515.79	515.79	515.79	515.79	515.79	515.79	515.79	515.79	515.79	515.79	512.35	512.35	512.35	599.34	599.34	599.34	599.34	599.34	599.34	599.34	599.34	595.82	595.82	595.82	599.34	599.34	599.34	599.34	512.35	512.35	512.35	512.35	515.79	515.79	515.79	515.79
									515.79	515.79	515.79	515.79	515.79	515.79	515.79	515.79	515.79	515.79	515.79	515.79	515.79	515.79	515.79	512.35	512.35	512.35	599.34	599.34	599.34	599.34	599.34	599.34	599.34	585.31	592.32	595.82	595.82	595.82	599.34	599.34	599.34	512.35	512.35	512.35	512.35	515.79	515.79	515.79	515.79
									515.79	515.79	515.79	515.79	515.79	515.79	515.79	515.79	515.79	515.79	515.79	515.79	515.79	515.79	515.79	512.35	512.35	512.35	599.34	599.34	599.34	599.34	599.34	599.34	599.34	588.81	592.32	592.32	595.82	595.82	595.82	599.34	599.34	512.35	512.35	512.35	512.35	515.79	515.79	515.79	515.79
									515.79	515.79	515.79	515.79	515.79	515.79	515.79	515.79	515.79	515.79	515.79	515.79	515.79	515.79	515.79	512.35	512.35	512.35	599.34	599.34	599.34	599.34	595.82	599.34	595.82	588.81	592.32	592.32	595.82	595.82	595.82	595.82	595.82	599.34	512.35	512.35	512.35	512.35	515.79	515.79	515.79
									515.79	515.79	515.79	515.79	515.79	515.79	515.79	515.79	515.79	515.79	515.79	515.79	515.79	515.79	512.35	512.35	512.35	512.35	599.34	599.34	599.34	599.34	595.82	595.82	595.82	592.32	592.32	592.32	595.82	595.82	595.82	595.82	595.82	595.82	512.35	512.35	512.35	512.35	515.79	515.79	515.79
										515.79	515.79	515.79	515.79	515.79	515.79	515.79	515.79	515.79	515.79	515.79	515.79	515.79	512.35	512.35	512.35	512.35	599.34	599.34	599.34	595.82	595.82	595.82	595.82	592.32	592.32	592.32	595.82	595.82	595.82	595.82	595.82	595.82	512.35	512.35	512.35	512.35	515.79	515.79	515.79
										515.79	515.79	515.79	515.79	515.79	515.79	515.79	515.79	512.35	512.35	512.35	515.79	515.79	515.79	512.35	512.35	512.35	599.34	599.34	599.34	595.82	595.82	595.82	595.82	595.82	595.82	595.82	595.82	595.82	595.82	595.82	595.82	595.82	512.35	512.35	512.35	512.35	515.79	515.79	515.79
										515.79	515.79	515.79	515.79	515.79	515.79	515.79	515.79	512.35	512.35	512.35	512.35	515.79	512.35	512.35	512.35	512.35	599.34	599.34	599.34	599.34	595.82	595.82	595.82	595.82	595.82	595.82	595.82	595.82	595.82	599.34	595.82	595.82	512.35	512.35	512.35	512.35	515.79	515.79	515.79
											515.79	515.79	515.79	515.79	515.79	515.79	515.79	512.35	512.35	512.35	512.35	512.35	512.35	512.35	512.35	512.35	599.34	599.34	599.34	599.34	595.82	595.82	599.34	599.34	595.82	595.82	595.82	595.82	595.82	599.34	595.82	595.82	512.35	512.35	512.35	515.79	515.79	515.79	515.79
											515.79	515.79	515.79	515.79	515.79	515.79	515.79	512.35	512.35	512.35	512.35	512.35	512.35	512.35	512.35	512.35	599.34	599.34	599.34	599.34	599.34	599.34	599.34	599.34	595.82	595.82	595.82	599.34	599.34	599.34	595.82	512.35	512.35	512.35	512.35	515.79	515.79	515.79	515.79
											515.79	515.79	515.79	515.79	515.79	515.79	515.79	515.79	512.35	512.35	512.35	512.35	512.35	512.35	512.35	512.35	599.34	599.34	599.34	599.34	599.34	599.34	599.34	599.34	599.34	599.34	599.34	599.34	599.34	599.34	595.82	512.35	512.35	512.35	512.35	515.79	515.79	515.79	515.79
												515.79	515.79	515.79	515.79	515.79	515.79	515.79	512.35	512.35	512.35	512.35	512.35	512.35	512.35	595.82	599.34	599.34	599.34	599.34	599.34	599.34	599.34	599.34	599.34	599.34	599.34	599.34	599.34	616.92	595.82	512.35	512.35	512.35	512.35	515.79	515.79	515.79	515.79
												515.79	515.79	515.79	515.79	515.79	515.79	515.79	512.35	512.35	512.35	512.35	512.35	512.35	512.35	595.82	599.34	599.34	599.34	599.34	599.34	599.34	599.34	599.34	599.34	599.34	599.34	599.34	599.34	613.4	595.82	512.35	512.35	512.35	512.35	512.35	515.79	515.79	515.79
												515.79	515.79	515.79	515.79	515.79	515.79	515.79	515.79	512.35	512.35	512.35	512.35	512.35	512.35	595.82	595.82	599.34	599.34	599.34	602.84	599.34	616.92	616.92	599.34	599.34	599.34	599.34	613.4	613.4	613.4	512.35	512.35	512.35	512.35	512.35	515.79	515.79	515.79
													515.79	515.79	515.79	515.79	515.79	515.79	515.79	515.79	512.35	512.35	512.35	512.35	512.35	512.35	595.82	599.34	599.34	602.84	602.84	602.84	613.4	616.92	616.92	616.92	599.34	599.34	599.34	613.4	512.35	512.35	512.35	512.35	512.35	512.35	515.79	515.79	515.79
													515.79	515.79	515.79	515.79	515.79	515.79	515.79	515.79	512.35	512.35	512.35	512.35	512.35	512.35	595.82	599.34	599.34	599.34	602.84	602.84	606.36	616.92	616.92	616.92	616.92	599.34	613.4	613.4	512.35	512.35	512.35	512.35	512.35	515.79	515.79	515.79	515.79
													515.79	515.79	515.79	515.79	515.79	515.79	515.79	515.79	515.79	512.35	512.35	512.35	512.35	512.35	512.35	599.34	599.34	599.34	602.84	602.84	606.36	609.88	616.92	616.92	616.92	599.34	599.34	613.4	592.32	512.35	512.35	512.35	512.35	512.35	515.79	515.79	515.79
														515.79	515.79	515.79	515.79	515.79	515.79	515.79	515.79	512.35	512.35	512.35	512.35	512.35	512.35	599.34	599.34	599.34	599.34	602.84	606.36	609.88	616.92	616.92	616.92	599.34	599.34	595.82	595.82	592.32	512.35	512.35	512.35	512.35	515.79	515.79	515.79
														515.79	515.79	515.79	515.79	515.79	515.79	515.79	515.79	512.35	512.35	512.35	512.35	512.35	595.82	595.82	599.34	599.34	599.34	602.84	606.36	609.88	616.92	616.92	616.92	599.34	599.34	595.82	595.82	592.32	512.35	512.35	512.35	515.79	515.79	515.79	515.79
															515.79	515.79	515.79	515.79	515.79	515.79	512.35	512.35	512.35	512.35	512.35	595.82	595.82	595.82	599.34	599.34	599.34	599.34	606.36	613.4	613.4	616.92	616.92	616.92	599.34	595.82	595.82	512.35	512.35	512.35	512.35	515.79	515.79	515.79	515.79
															515.79	515.79	515.79	515.79	515.79	515.79	512.35	512.35	512.35	512.35	512.35	595.82	595.82	595.82	595.82	599.34	599.34	599.34	609.88	609.88	616.92	613.4	616.92	613.4	599.34	595.82	595.82	512.35	512.35	512.35	512.35	512.35	515.79	515.79	515.79
															515.79	515.79	515.79	515.79	515.79	515.79	512.35	512.35	512.35	512.35	512.35	512.35	595.82	595.82	595.82	599.34	599.34	599.34	613.4	616.92	613.4	616.92	616.92	616.92	609.88	595.82	595.82	512.35	512.35	512.35	512.35	512.35	515.79	515.79	515.79
																515.79	515.79	515.79	515.79	515.79	512.35	512.35	512.35	512.35	512.35	512.35	595.82	595.82	595.82	595.82	599.34	609.88	613.4	616.92	616.92	616.92	616.92	613.4	613.4	613.4	595.82	512.35	512.35	512.35	512.35	512.35	515.79	515.79	515.79
																515.79	515.79	515.79	515.79	515.79	512.35	512.35	512.35	512.35	512.35	595.82	595.82	595.82	595.82	595.82	599.34	616.92	616.92	616.92	616.92	616.92	616.92	613.4	613.4	613.4	595.82	512.35	512.35	512.35	512.35	512.35	515.79	515.79	515.79
																	515.79	515.79	515.79	515.79	512.35	512.35	512.35	512.35	512.35	599.34	595.82	595.82	595.82	595.82	599.34	616.92	616.92	616.92	616.92	613.4	613.4	616.92	613.4	613.4	595.82	512.35	512.35	512.35	512.35	512.35	515.79	515.79	515.79
																	515.79	515.79	515.79	515.79	512.35	512.35	512.35	512.35	512.35	599.34	595.82	595.82	595.82	595.82	599.34	616.92	616.92	616.92	616.92	616.92	599.34	599.34	616.92	613.4	595.82	512.35	512.35	512.35	512.35	515.79	515.79	515.79	515.79
																		515.79	515.79	512.35	512.35	512.35	512.35	512.35	512.35	599.34	595.82	595.82	595.82	595.82	599.34	616.92	616.92	616.92	616.92	595.82	595.82	599.34	599.34	613.4	595.82	592.32	512.35	512.35	512.35	515.79	515.79	515.79	515.79
																		515.79	515.79	515.79	512.35	512.35	512.35	512.35	599.34	599.34	595.82	595.82	595.82	595.82	599.34	616.92	616.92	616.92	616.92	595.82	595.82	599.34	599.34	609.88	592.32	592.32	512.35	512.35	512.35	515.79	515.79	515.79	515.79
																		515.79	515.79	515.79	512.35	512.35	512.35	512.35	599.34	599.34	595.82	595.82	595.82	595.82	606.36	616.92	616.92	616.92	616.92	616.92	609.88	599.34	599.34	595.82	592.32	512.35	512.35	512.35	512.35	515.79	515.79	515.79	515.79
																			515.79	515.79	515.79	512.35	512.35	599.34	599.34	599.34	599.34	595.82	595.82	595.82	599.34	613.4	616.92	616.92	616.92	616.92	616.92	616.92	609.88	595.82	592.32	512.35	512.35	512.35	512.35	512.35	515.79	515.79	515.79
																			515.79	515.79	515.79	512.35	512.35	512.35	599.34	599.34	599.34	595.82	595.82	595.82	595.82	606.36	616.92	616.92	616.92	616.92	616.92	616.92	599.34	595.82	592.32	512.35	512.35	512.35	515.79	515.79	515.79	515.79	515.79
																				515.79	515.79	512.35	512.35	512.35	599.34	599.34	599.34	599.34	599.34	595.82	602.84	606.36	613.4	616.92	616.92	616.92	616.92	599.34	599.34	595.82	592.32	512.35	512.35	512.35	512.35	512.35	515.79	515.79	515.79
																					512.35	512.35	512.35	512.35	599.34	599.34	599.34	599.34	599.34	599.34	599.34	606.36	609.88	613.4	616.92	616.92	616.92	599.34	599.34	595.82	592.32	512.35	512.35	512.35	512.35	512.35	515.79	515.79	515.79
																					515.79	512.35	512.35	512.35	599.34	599.34	599.34	599.34	599.34	599.34	599.34	606.36	609.88	616.92	616.92	616.92	616.92	599.34	599.34	595.82	595.82	512.35	512.35	512.35	512.35	512.35	515.79	515.79	515.79
																						512.35	512.35	512.35	599.34	599.34	599.34	599.34	599.34	599.34	599.34	602.84	613.4	616.92	616.92	616.92	616.92	599.34	599.34	595.82	595.82	512.35	512.35	512.35	512.35	515.79	515.79	515.79	515.79
																						512.35	512.35	512.35	512.35	599.34	599.34	599.34	599.34	599.34	599.34	606.36	613.4	616.92	616.92	616.92	616.92	599.34	599.34	595.82	595.82	512.35	512.35	512.35	512.35	515.79	515.79	515.79	515.79
																							512.35	512.35	512.35	599.34	599.34	599.34	599.34	599.34	602.84	602.84	609.88	616.92	616.92	616.92	616.92	616.92	599.34	599.34	595.82	512.35	512.35	512.35	512.35	515.79	515.79	515.79	515.79
																							512.35	512.35	512.35	599.34	599.34	599.34	599.34	599.34	599.34	602.84	613.4	616.92	616.92	616.92	616.92	616.92	599.34	595.82	595.82	512.35	512.35	512.35	512.35	512.35	515.79	515.79	515.79
																								512.35	512.35	599.34	599.34	599.34	599.34	599.34	599.34	602.84	616.92	616.92	616.92	616.92	616.92	616.92	613.4	595.82	595.82	512.35	512.35	512.35	512.35	515.79	515.79	515.79	515.79
																								512.35	512.35	512.35	599.34	599.34	599.34	599.34	599.34	602.84	602.84	613.4	613.4	616.92	616.92	616.92	613.4	595.82	512.35	512.35	512.35	512.35	512.35	512.35	515.79	515.79	515.79
																									512.35	512.35	599.34	599.34	599.34	599.34	599.34	599.34	606.36	609.88	606.36	609.88	613.4	595.82	595.82	512.35	512.35	512.35	512.35	512.35	512.35	515.79	515.79	515.79	515.79
																										512.35	512.35	599.34	599.34	599.34	599.34	599.34	599.34	606.36	606.36	592.32	592.32	592.32	595.82	512.35	512.35	512.35	512.35	512.35	515.79	515.79	515.79	515.79	515.79
																										512.35	512.35	512.35	512.35	599.34	599.34	599.34	599.34	599.34	592.32	595.82	592.32	592.32	595.82	512.35	512.35	512.35	512.35	512.35	515.79	515.79	515.79	515.79	515.79
																											512.35	512.35	512.35	512.35	599.34	599.34	599.34	599.34	595.82	595.82	595.82	595.82	592.32	512.35	512.35	512.35	512.35	515.79	515.79	515.79	515.79	515.79	515.79
																												512.35	512.35	512.35	512.35	595.82	595.82	595.82	595.82	595.82	595.82	595.82	592.32	512.35	512.35	512.35	515.79	515.79	515.79	515.79	515.79	515.79	515.79
																												512.35	512.35	512.35	512.35	512.35	512.35	595.82	595.82	595.82	595.82	595.82	515.79	512.35	515.79	512.35	515.79	515.79	515.79	515.79	515.79	515.79	515.79
																													512.35	512.35	512.35	512.35	512.35	512.35	512.35	515.79	512.35	515.79	515.79	515.79	515.79	515.79	515.79	515.79	515.79	515.79	515.79	515.79	515.79
																														512.35	512.35	512.35	512.35	512.35	512.35	515.79	515.79	515.79	515.79	515.79	515.79	515.79	515.79	515.79	515.79	515.79	515.79	515.79	515.79
																														515.79	515.79	512.35	515.79	512.35	515.79	515.79	515.79	515.79	515.79	515.79	515.79	515.79	515.79	515.79	515.79	515.79	515.79	515.79	515.79
																															515.79	515.79	515.79	515.79	515.79	515.79	515.79	515.79	515.79	515.79	515.79	515.79	515.79	515.79	515.79	515.79	515.79	515.79	515.79
																																515.79	515.79	515.79	515.79	515.79	515.79	515.79	515.79	515.79	515.79	515.79	515.79	515.79	515.79	515.79	515.79	515.79	515.79
																																515.79	515.79	515.79	515.79	515.79	515.79	515.79	515.79	515.79	515.79	515.79	515.79	515.79	515.79	515.79	515.79	515.79	515.79
																																	515.79	515.79	515.79	515.79	515.79	515.79	515.79	515.79	515.79	515.79	515.79	515.79	515.79	515.79	515.79	515.79	515.79
																																		515.79	515.79	515.79	515.79	515.79	515.79	515.79	515.79	515.79	515.79	515.79	515.79	515.79	515.79	515.79	515.79
																																			515.79	515.79	515.79	515.79	515.79	515.79	515.79	515.79	515.79	515.79	515.79	515.79	515.79	515.79	515.79
																																				515.79	515.79	515.79	515.79	515.79	515.79	515.79	515.79	515.79	515.79	515.79	515.79	515.79	515.79
																																				515.79	515.79	515.79	515.79	515.79	515.79	515.79	515.79	515.79	515.79	515.79	515.79	515.79	515.79
																																					515.79	515.79	515.79	515.79	515.79	515.79	515.79	515.79	515.79	515.79	515.79	515.79	515.79
																																						515.79	515.79	515.79	515.79	515.79	515.79	515.79	515.79	515.79	515.79	515.79	515.79
																																							515.79	515.79	515.79	515.79	515.79	515.79	515.79	515.79	515.79	515.79	515.79
																																								515.79	515.79	515.79	515.79	515.79	515.79	515.79	515.79	515.79	515.79
																																									515.79	515.79	515.79	515.79	515.79	515.79	515.79	515.79	515.79
																																										515.79	515.79	515.79	515.79	515.79	515.79	515.79	515.79
																																											515.79	515.79	515.79	515.79	515.79	515.79	515.79
																																												515.79	515.79	515.79	515.79	515.79	515.79
																																													515.79	515.79	515.79	515.79	515.79
																																														515.79	515.79	515.79	515.79
																																															515.79	515.79	515.79
																																																515.79	515.79
																																																	515.79

[truncated: 235 more columns]

## Sheet: Figure 3c_2
x-axis	y-axis
27.69	515.79
27.7	515.79
27.71	515.79
27.72	515.79
27.73	515.79
27.74	515.79
27.75	515.79
27.76	515.79
27.77	515.79
27.78	515.79
27.79	515.79
27.8	515.79
27.81	515.79
27.82	515.79
27.83	515.79
27.84	515.79
27.85	515.79
27.86	515.79
27.87	515.79
27.88	515.79
27.89	515.79
27.9	515.79
27.91	515.79
27.92	515.79
27.93	515.79
27.94	515.79
27.95	515.79
27.96	515.79
27.97	515.79
27.98	515.79
27.99	515.79
28	515.79
28.01	515.79
28.02	515.79
28.03	515.79
28.04	515.79
28.05	515.79
28.06	515.79
28.07	515.79
28.08	515.79
28.09	515.79
28.1	515.79
28.11	515.79
28.12	515.79
28.13	515.79
28.14	515.79
28.15	515.79
28.16	515.79
28.17	515.79
28.18	515.79
28.19	515.79
28.2	515.79
28.21	515.79
28.22	515.79
28.23	515.79
28.24	515.79
28.25	515.79
28.26	515.79
28.27	515.79
28.28	515.79
28.29	515.79
28.3	515.79
28.31	515.79
28.32	515.79
28.33	515.79
28.34	515.79
28.35	515.79
28.36	515.79
28.37	515.79
28.38	515.79
28.39	515.79
28.4	515.79
28.41	515.79
28.42	515.79
28.43	515.79
28.44	515.79
28.45	515.79
28.46	515.79
28.47	515.79
28.48	515.79
28.49	515.79
28.5	515.79
28.51	515.79
28.52	515.79
28.53	515.79
28.54	515.79
28.55	515.79
28.56	515.79
28.57	515.79
28.58	515.79
28.59	515.79
28.6	515.79
28.61	515.79
28.62	515.79
28.63	515.79
28.64	515.79
28.65	515.79
28.66	515.79
28.67	515.79
28.68	515.79
28.69	515.79
28.7	515.79
28.71	515.79
28.72	515.79
28.73	515.79
28.74	515.79
28.75	515.79
28.76	515.79
28.77	515.79
28.78	515.79
28.79	515.79
28.8	515.79
28.81	515.79
28.82	515.79
28.83	515.79
28.84	515.79
28.85	515.79
28.86	515.79
28.87	515.79
28.88	515.79
28.89	515.79
28.9	515.79
28.91	515.79
28.92	515.79
28.93	515.79
28.94	515.79
28.95	515.79
28.96	515.79
28.97	515.79
28.98	515.79
28.99	515.79
29	515.79
29.01	515.79
29.02	515.79
29.03	515.79
29.04	515.79
29.05	515.79
29.06	515.79
29.07	515.79
29.08	515.79
29.09	515.79
29.1	515.79
29.11	515.79
29.12	515.79
29.13	515.79
29.14	515.79
29.15	515.79
29.16	515.79
29.17	515.79
29.18	515.79
29.19	515.79
29.2	515.79
29.21	515.79
29.22	515.79
29.23	515.79
29.24	515.79
29.25	515.79
29.26	515.79
29.27	515.79
29.28	515.79
29.29	515.79
29.3	515.79
29.31	515.79
29.32	515.79
29.33	515.79
29.34	515.79
29.35	515.79
29.36	515.79
29.37	515.79
29.38	515.79
29.39	515.79
29.4	515.79
29.41	515.79
29.42	515.79
29.43	515.79
29.44	515.79
29.45	515.79
29.46	515.79
29.47	515.79
29.48	515.79
29.49	515.79
29.5	515.79
29.51	515.79
29.52	515.79
29.53	515.79
29.54	515.79
29.55	515.79
29.56	515.79
29.57	515.79
29.58	515.79
29.59	515.79
29.6	515.79
29.61	515.79
29.62	515.79
29.63	515.79
29.64	515.79
29.65	515.79
29.66	515.79
29.67	515.79
29.68	515.79
29.69	515.79
29.7	515.79
29.71	515.79
29.72	515.79
29.73	515.79
29.74	515.79
29.75	515.79
29.76	515.79
29.77	515.79
29.78	515.79
29.79	515.79
29.8	515.79
29.81	515.79
29.82	515.79
29.83	515.79
29.84	515.79
29.85	515.79
29.86	515.79
29.87	515.79
29.88	515.79
29.89	515.79
29.9	515.79
29.91	515.79
29.92	515.79
29.93	515.79
29.94	515.79
29.95	515.79
29.96	515.79
29.97	515.79
29.98	515.79
29.99	515.79
30	515.79
30.01	515.79
30.02	515.79
30.03	515.79
30.04	515.79
30.05	515.79
30.06	515.79
30.07	515.79
30.08	515.79
30.09	515.79
30.1	515.79
30.11	515.79
30.12	515.79
30.13	515.79
30.14	515.79
30.15	515.79
30.16	515.79
30.17	515.79
30.18	515.79
30.19	515.79
30.2	515.79
30.21	515.79
30.22	515.79
30.23	515.79
30.24	515.79
30.25	515.79
30.26	515.79
30.27	515.79
30.28	515.79
30.29	515.79
30.3	515.79
30.31	515.79
30.32	515.79
30.33	515.79
30.34	515.79
30.35	515.79
30.36	515.79
30.37	515.79
30.38	515.79
30.39	515.79
30.4	515.79
30.41	515.79
30.42	515.79
30.43	515.79
30.44	515.79
30.45	515.79
30.46	515.79
30.47	515.79
30.48	515.79
30.49	515.79
30.5	515.79
30.51	515.79
30.52	515.79
30.53	515.79
30.54	515.79
30.55	515.79
30.56	515.79
30.57	515.79
30.58	515.79
30.59	515.79
30.6	515.79
30.61	515.79
30.62	515.79
30.63	515.79
30.64	515.79
30.65	515.79
30.66	515.79
30.67	515.79
30.68	515.79
30.69	515.79
30.7	515.79
30.71	515.79
30.72	515.79
30.73	515.79
30.74	515.79
30.75	515.79
30.76	515.79
30.77	515.79
30.78	515.79
30.79	515.79
30.8	515.79
30.81	515.79
30.82	515.79
30.83	515.79
30.84	515.79
30.85	515.79
30.86	515.79
30.87	515.79
30.88	515.79
30.89	515.79
30.9	515.79
30.91	515.79
30.92	515.79
30.93	515.79
30.94	515.79
30.95	515.79
30.96	515.79
30.97	515.79
30.98	515.79
30.99	515.79
31	515.79
31.01	515.79
31.02	515.79
31.03	515.79
31.04	515.79
31.05	515.79
31.06	515.79
31.07	515.79
31.08	515.79
31.09	515.79
31.1	515.79
31.11	515.79
31.12	515.79
31.13	515.79
31.14	515.79
31.15	515.79
31.16	515.79
31.17	515.79
31.18	515.79
31.19	515.79
31.2	515.79
31.21	515.79
31.22	515.79
31.23	515.79
31.24	515.79
31.25	515.79
31.26	515.79
31.27	515.79
31.28	515.79
31.29	515.79
31.3	515.79
31.31	515.79
31.32	515.79
31.33	515.79
31.34	515.79
31.35	515.79
31.36	515.79
31.37	515.79
31.38	515.79
31.39	515.79
31.4	515.79
31.41	515.79
31.42	515.79
31.43	515.79
31.44	515.79
31.45	515.79
31.46	515.79
31.47	515.79
31.48	515.79
31.49	515.79
31.5	515.79
31.51	515.79
31.52	515.79
31.53	515.79
31.54	515.79
31.55	515.79
31.56	515.79
31.57	515.79
31.58	515.79
31.59	515.79
31.6	515.79
31.61	515.79
31.62	515.79
31.63	515.79
31.64	515.79
31.65	515.79
31.66	515.79
31.67	515.79
31.68	515.79
31.69	515.79
31.7	515.79
31.71	515.79
31.72	515.79
31.73	515.79
31.74	515.79
31.75	515.79
31.76	515.79
31.77	515.79
31.78	515.79
31.79	515.79
31.8	515.79
31.81	515.79
31.82	515.79
31.83	515.79
31.84	515.79
31.85	515.79
31.86	515.79
31.87	515.79
31.88	515.79
31.89	515.79
31.9	515.79
31.91	515.79
31.92	515.79
31.93	515.79
31.94	515.79
31.95	515.79
31.96	515.79
31.97	515.79
31.98	515.79
31.99	515.79
32	515.79
32.01	515.79
32.02	515.79
32.03	515.79
32.04	515.79
32.05	515.79
32.06	515.79
32.07	515.79
32.08	515.79
32.09	515.79
32.1	515.79
32.11	515.79
32.12	515.79
32.13	515.79
32.14	515.79
32.15	515.79
32.16	515.79
32.17	515.79
32.18	515.79
32.19	515.79
32.2	515.79
32.21	515.79
32.22	515.79
32.23	515.79
32.24	515.79
32.25	515.79
32.26	515.79
32.27	515.79
32.28	515.79
32.29	515.79
32.3	515.79
32.31	515.79
32.32	515.79
32.33	515.79
32.34	515.79
32.35	515.79
32.36	515.79
32.37	515.79
32.38	515.79
32.39	515.79
32.4	515.79
32.41	515.79
32.42	515.79
32.43	515.79
32.44	515.79
32.45	515.79
32.46	515.79
32.47	515.79
32.48	515.79
32.49	515.79
32.5	515.79
32.51	515.79
32.52	515.79
32.53	515.79
32.54	515.79
32.55	515.79
32.56	515.79
32.57	515.79
32.58	515.79
32.59	515.79
32.6	515.79
32.61	515.79
32.62	515.79
32.63	515.79
32.64	515.79
32.65	515.79
32.66	515.79
32.67	515.79
32.68	515.79
32.69	515.79
32.7	515.79
32.71	515.79
32.72	515.79
32.73	515.79
32.74	515.79
32.75	515.79
32.76	515.79
32.77	515.79
32.78	515.79
32.79	515.79
32.8	515.79
32.81	515.79
32.82	515.79
32.83	515.79
32.84	515.79
32.85	515.79
32.86	515.79
32.87	515.79
32.88	515.79
32.89	515.79
32.9	515.79
32.91	515.79
32.92	515.79
32.93	515.79
32.94	515.79
32.95	515.79
32.96	515.79
32.97	515.79
32.98	515.79
32.99	515.79
33	515.79
33.01	515.79
33.02	515.79
33.03	515.79
33.04	515.79
33.05	515.79
33.06	515.79
33.07	515.79
33.08	515.79
33.09	515.79
33.1	515.79
33.11	515.79
33.12	515.79
33.13	515.79
33.14	515.79
33.15	515.79
33.16	515.79
33.17	515.79
33.18	515.79
33.19	515.79
33.2	515.79
33.21	515.79
33.22	515.79
33.23	515.79
33.24	515.79
33.25	515.79
33.26	515.79
33.27	515.79
33.28	515.79
33.29	515.79
33.3	515.79
33.31	515.79
33.32	515.79
33.33	515.79
33.34	515.79
33.35	515.79
33.36	515.79
33.37	515.79
33.38	515.79
33.39	515.79
33.4	515.79
33.41	515.79
33.42	515.79
33.43	515.79
33.44	515.79
33.45	515.79
33.46	515.79
33.47	515.79
33.48	515.79
33.49	515.79
33.5	515.79
33.51	515.79
33.52	515.79
33.53	515.79
33.54	515.79
33.55	515.79
33.56	515.79
33.57	515.79
33.58	515.79
33.59	515.79
33.6	515.79
33.61	515.79
33.62	515.79
33.63	515.79
33.64	515.79
33.65	515.79
33.66	515.79
33.67	515.79
33.68	515.79
33.69	515.79
33.7	515.79
33.71	515.79
33.72	515.79
33.73	515.79
33.74	515.79
33.75	515.79
33.76	515.79
33.77	515.79
33.78	515.79
33.79	515.79
33.8	515.79
33.81	515.79
33.82	515.79
33.83	515.79
33.84	515.79
33.85	515.79
33.86	515.79
33.87	515.79
33.88	515.79
33.89	515.79
33.9	515.79
33.91	515.79
33.92	515.79
33.93	515.79
33.94	515.79
33.95	515.79
33.96	515.79
33.97	515.79
33.98	515.79
33.99	515.79
34	515.79
34.01	515.79
34.02	515.79
34.03	515.79
34.04	515.79
34.05	515.79
34.06	515.79
34.07	515.79
34.08	515.79
34.09	515.79
34.1	515.79
34.11	515.79
34.12	515.79
34.13	515.79
34.14	515.79
34.15	515.79
34.16	515.79
34.17	515.79
34.18	515.79
34.19	515.79
34.2	515.79
34.21	515.79
34.22	515.79
34.23	515.79
34.24	515.79
34.25	515.79
34.26	515.79
34.27	515.79
34.28	515.79
34.29	515.79
34.3	515.79
34.31	515.79
34.32	515.79
34.33	515.79
34.34	515.79
34.35	515.79
34.36	515.79
34.37	515.79
34.38	515.79
34.39	515.79
34.4	515.79
34.41	515.79
34.42	515.79
34.43	515.79
34.44	515.79
34.45	515.79
34.46	515.79
34.47	515.79
34.48	515.79
34.49	515.79
34.5	515.79
34.51	515.79
34.52	515.79
34.53	515.79
34.54	515.79
34.55	515.79
34.56	515.79
34.57	515.79
34.58	515.79
34.59	515.79
34.6	515.79
34.61	515.79
34.62	515.79
34.63	515.79
34.64	515.79
34.65	515.79
34.66	515.79
34.67	515.79
34.68	515.79
34.69	515.79
34.7	515.79
34.71	515.79
34.72	515.79
34.73	515.79
34.74	515.79
34.75	515.79
34.76	515.79
34.77	515.79
34.78	515.79
34.79	515.79
34.8	515.79
34.81	515.79
34.82	515.79
34.83	515.79
34.84	515.79
34.85	515.79
34.86	515.79
34.87	515.79
34.88	515.79
34.89	515.79
34.9	515.79
34.91	515.79
34.92	515.79
34.93	515.79
34.94	515.79
34.95	515.79
34.96	515.79
34.97	515.79
34.98	515.79
34.99	515.79
35	515.79
35.01	515.79
35.02	515.79
35.03	515.79
35.04	515.79
35.05	515.79
35.06	515.79
35.07	515.79
35.08	515.79
35.09	515.79
35.1	515.79
35.11	515.79
35.12	515.79
35.13	515.79
35.14	515.79
35.15	515.79
35.16	515.79
35.17	515.79
35.18	515.79
35.19	515.79
35.2	515.79
35.21	515.79
35.22	515.79
35.23	515.79
35.24	515.79
35.25	515.79
35.26	515.79
35.27	515.79
35.28	515.79
35.29	515.79
35.3	515.79
35.31	515.79
35.32	515.79
35.33	515.79
35.34	515.79
35.35	515.79
35.36	515.79
35.37	515.79
35.38	515.79
35.39	515.79
35.4	515.79
35.41	515.79
35.42	515.79
35.43	515.79
35.44	515.79
35.45	515.79
35.46	515.79
35.47	515.79
35.48	515.79
35.49	515.79
35.5	515.79
35.51	515.79
35.52	515.79
35.53	515.79
35.54	515.79
35.55	515.79
35.56	515.79
35.57	515.79
35.58	515.79
35.59	515.79
35.6	515.79
35.61	515.79
35.62	515.79
35.63	515.79
35.64	515.79
35.65	515.79
35.66	515.79
35.67	515.79
35.68	515.79
35.69	515.79
35.7	515.79
35.71	515.79
35.72	515.79
35.73	515.79
35.74	515.79
35.75	515.79
35.76	515.79
35.77	515.79
35.78	515.79
35.79	515.79
35.8	515.79
35.81	515.79
35.82	515.79
35.83	515.79
35.84	515.79
35.85	515.79
35.86	515.79
35.87	515.79
35.88	515.79
35.89	515.79
35.9	515.79
35.91	515.79
35.92	515.79
35.93	515.79
35.94	515.79
35.95	515.79
35.96	515.79
35.97	515.79
35.98	515.79
35.99	515.79
36	515.79
36.01	515.79
36.02	515.79
36.03	515.79
36.04	515.79
36.05	515.79
36.06	515.79
36.07	515.79
36.08	515.79
36.09	515.79
36.1	515.79
36.11	515.79
36.12	515.79
36.13	515.79
36.14	515.79
36.15	515.79
36.16	515.79
36.17	515.79
36.18	515.79
36.19	515.79
36.2	515.79
36.21	515.79
36.22	515.79
36.23	515.79
36.24	515.79
36.25	515.79
36.26	515.79
36.27	515.79
36.28	515.79
36.29	515.79
36.3	515.79
36.31	515.79
36.32	515.79
36.33	515.79
36.34	515.79
36.35	515.79
36.36	515.79
36.37	515.79
36.38	515.79
36.39	515.79
36.4	515.79
36.41	515.79
36.42	515.79
36.43	515.79
36.44	515.79
36.45	515.79
36.46	515.79
36.47	515.79
36.48	515.79
36.49	515.79
36.5	515.79
36.51	515.79
36.52	515.79
36.53	515.79
36.54	515.79
36.55	515.79
36.56	515.79
36.57	515.79
36.58	515.79
36.59	515.79
36.6	515.79
36.61	515.79
36.62	515.79
36.63	515.79
36.64	515.79
36.65	515.79
36.66	515.79
36.67	515.79
36.68	515.79
36.69	515.79
36.7	515.79
36.71	515.79
36.72	515.79
36.73	515.79
36.74	515.79
36.75	515.79
36.76	515.79
36.77	515.79
36.78	515.79
36.79	515.79
36.8	515.79
36.81	515.79
36.82	515.79
36.83	515.79
36.84	515.79
36.85	515.79
36.86	515.79
36.87	515.79
36.88	515.79
36.89	515.79
36.9	515.79
36.91	515.79
36.92	515.79
36.93	515.79
36.94	515.79
36.95	515.79
36.96	515.79
36.97	515.79
36.98	515.79
36.99	515.79
37	515.79
37.01	515.79
37.02	515.79
37.03	515.79
37.04	515.79
37.05	515.79
37.06	515.79
37.07	515.79
37.08	515.79
37.09	515.79
37.1	515.79
37.11	515.79
37.12	515.79
37.13	515.79
37.14	515.79
37.15	515.79
37.16	515.79
37.17	515.79
37.18	515.79
37.19	515.79
37.2	515.79
37.21	515.79
37.22	515.79
37.23	515.79
37.24	515.79
37.25	515.79
37.26	515.79
37.27	515.79
37.28	515.79
37.29	515.79
37.3	515.79
37.31	515.79
37.32	515.79
37.33	515.79
37.34	515.79
37.35	515.79
37.36	515.79
37.37	515.79
37.38	515.79
37.39	515.79
37.4	515.79
37.41	515.79
37.42	515.79
37.43	515.79
37.44	515.79
37.45	515.79
37.46	515.79
37.47	515.79
37.48	515.79
37.49	515.79
37.5	515.79
37.51	515.79
37.52	515.79
37.53	515.79
37.54	515.79
37.55	515.79
37.56	515.79
37.57	515.79
37.58	515.79
37.59	515.79
37.6	515.79
37.61	515.79
37.62	515.79
37.63	515.79
37.64	515.79
37.65	515.79
37.66	515.79
37.67	515.79
37.68	515.79
37.69	515.79
37.7	515.79
37.71	515.79
37.72	515.79
37.73	515.79
37.74	515.79
37.75	515.79
37.76	515.79
37.77	515.79
37.78	515.79
37.79	515.79
37.8	515.79
37.81	515.79
37.82	515.79
37.83	515.79
37.84	515.79
37.85	515.79
37.86	515.79
37.87	515.79
37.88	515.79
37.89	515.79
37.9	515.79
37.91	515.79
37.92	515.79
37.93	515.79
37.94	515.79
37.95	515.79
37.96	515.79
37.97	515.79
37.98	515.79
37.99	515.79
38	515.79
38.01	515.79
38.02	515.79
38.03	515.79
38.04	515.79
38.05	515.79
38.06	515.79
38.07	515.79
38.08	515.79
38.09	515.79
38.1	515.79
38.11	515.79
38.12	515.79
38.13	515.79
38.14	515.79
38.15	515.79
38.16	515.79
38.17	515.79
38.18	515.79
38.19	515.79
38.2	515.79
38.21	515.79
38.22	515.79
38.23	515.79
38.24	515.79
38.25	515.79
38.26	515.79
38.27	515.79
38.28	515.79
38.29	515.79
38.3	515.79
38.31	515.79
38.32	515.79
38.33	515.79
38.34	515.79
38.35	515.79
38.36	515.79
38.37	515.79
38.38	515.79
38.39	515.79
38.4	515.79
38.41	515.79
38.42	515.79
38.43	515.79
38.44	515.79
38.45	515.79
38.46	515.79
38.47	515.79
38.48	515.79
38.49	515.79
38.5	515.79
38.51	515.79
38.52	515.79
38.53	515.79
38.54	515.79
38.55	515.79
38.56	515.79
38.57	515.79
38.58	515.79
38.59	515.79
38.6	515.79
38.61	515.79
38.62	515.79
38.63	515.79
38.64	515.79
38.65	515.79
38.66	515.79
38.67	515.79
38.68	515.79
38.69	515.79
38.7	515.79
38.71	515.79
38.72	515.79
38.73	515.79
38.74	515.79
38.75	515.79
38.76	515.79
38.77	515.79
38.78	515.79
38.79	515.79
38.8	515.79
38.81	515.79
38.82	515.79
38.83	515.79
38.84	515.79
38.85	515.79
38.86	515.79
38.87	515.79
38.88	515.79
38.89	515.79
38.9	515.79
38.91	515.79
38.92	515.79
38.93	515.79
38.94	515.79
38.95	515.79
38.96	515.79
38.97	515.79
38.98	515.79
38.99	515.79
39	515.79
39.01	515.79
39.02	515.79
39.03	515.79
39.04	515.79
39.05	515.79
39.06	515.79
39.07	515.79
39.08	515.79
39.09	515.79
39.1	515.79
39.11	515.79
39.12	515.79
39.13	515.79
39.14	515.79
39.15	515.79
39.16	515.79
39.17	515.79
39.18	515.79
39.19	515.79
39.2	515.79
39.21	515.79
39.22	515.79
39.23	515.79
39.24	515.79
39.25	515.79
39.26	515.79
39.27	515.79
39.28	515.79
39.29	515.79
39.3	515.79
39.31	515.79
39.32	515.79
39.33	515.79
39.34	515.79
39.35	515.79
39.36	515.79
39.37	515.79
39.38	515.79
39.39	515.79
39.4	515.79
39.41	515.79
39.42	515.79
39.43	515.79
39.44	515.79
39.45	515.79
39.46	515.79
39.47	515.79
39.48	515.79
39.49	515.79
39.5	515.79
39.51	515.79
39.52	515.79
39.53	515.79
39.54	515.79
39.55	515.79
39.56	515.79
39.57	515.79
39.58	515.79
39.59	515.79
39.6	515.79
39.61	515.79
39.62	515.79
39.63	515.79
39.64	515.79
39.65	515.79
39.66	515.79
39.67	515.79
39.68	515.79
39.69	515.79
39.7	515.79
39.71	515.79
39.72	515.79
39.73	515.79
39.74	515.79
39.75	515.79
39.76	515.79
39.77	515.79
39.78	515.79
39.79	515.79
39.8	515.79
39.81	515.79
39.82	515.79
39.83	515.79
39.84	515.79
39.85	515.79
39.86	515.79
39.87	515.79
39.88	515.79
39.89	515.79
39.9	515.79
39.91	515.79
39.92	515.79
39.93	515.79
39.94	515.79
39.95	515.79
39.96	515.79
39.97	515.79
39.98	515.79
39.99	515.79
40	515.79
40.01	515.79
40.02	515.79
40.03	515.79
40.04	515.79
40.05	515.79
40.06	515.79
40.07	515.79
40.08	515.79
40.09	515.79
40.1	515.79
40.11	515.79
40.12	515.79
40.13	515.79
40.14	515.79
40.15	515.79
40.16	515.79
40.17	515.79
40.18	515.79
40.19	515.79
40.2	515.79
40.21	515.79
40.22	515.79
40.23	515.79
40.24	515.79
40.25	515.79
40.26	515.79
40.27	515.79
40.28	515.79
40.29	515.79
40.3	515.79
40.31	515.79
40.32	515.79
40.33	515.79
40.34	515.79
40.35	515.79
40.36	515.79
40.37	515.79
40.38	515.79
40.39	515.79
40.4	515.79
40.41	515.79
40.42	515.79
40.43	515.79
40.44	515.79
40.45	515.79
40.46	515.79
40.47	515.79
40.48	515.79
40.49	515.79
40.5	515.79
40.51	515.79
40.52	515.79
40.53	515.79
40.54	515.79
40.55	515.79
40.56	515.79
40.57	515.79
40.58	515.79
40.59	515.79
40.6	515.79
40.61	515.79
40.62	515.79
40.63	515.79
40.64	515.79
40.65	515.79
40.66	515.79
40.67	515.79
40.68	515.79
40.69	515.79
40.7	515.79
40.71	515.79
40.72	515.79
40.73	515.79
40.74	515.79
40.75	515.79
40.76	515.79
40.77	515.79
40.78	515.79
40.79	515.79
40.8	515.79
40.81	515.79
40.82	515.79
40.83	515.79
40.84	515.79
40.85	515.79
40.86	515.79
40.87	515.79
40.88	515.79
40.89	515.79
40.9	515.79
40.91	515.79
40.92	515.79
40.93	515.79
40.94	515.79
40.95	515.79
40.96	515.79
40.97	515.79
40.98	515.79
40.99	515.79
41	515.79
41.01	515.79
41.02	515.79
41.03	515.79
41.04	515.79
41.05	515.79
41.06	515.79
41.07	515.79
41.08	515.79
41.09	515.79
41.1	515.79
41.11	515.79
41.12	515.79
41.13	515.79
41.14	515.79
41.15	515.79
41.16	515.79
41.17	515.79
41.18	515.79
41.19	515.79
41.2	515.79
41.21	515.79
41.22	515.79
41.23	515.79
41.24	515.79
41.25	515.79
41.26	515.79
41.27	515.79
41.28	515.79
41.29	515.79
41.3	515.79
41.31	515.79
41.32	515.79
41.33	515.79
41.34	515.79
41.35	515.79
41.36	515.79
41.37	515.79
41.38	515.79
41.39	515.79
41.4	515.79
41.41	515.79
41.42	515.79
41.43	515.79
41.44	515.79
41.45	515.79
41.46	515.79
41.47	515.79
41.48	515.79
41.49	515.79
41.5	515.79
41.51	515.79
41.52	515.79
41.53	515.79
41.54	515.79
41.55	515.79
41.56	515.79
41.57	515.79
41.58	515.79
41.59	515.79
41.6	515.79
41.61	515.79
41.62	515.79
41.63	515.79
41.64	515.79
41.65	515.79
41.66	515.79
41.67	515.79
41.68	515.79
41.69	515.79
41.7	515.79
41.71	515.79
41.72	515.79
41.73	515.79
41.74	515.79
41.75	515.79
41.76	515.79
41.77	515.79
41.78	515.79
41.79	515.79
41.8	515.79
41.81	515.79
41.82	515.79
41.83	515.79
41.84	515.79
41.85	515.79
41.86	515.79
41.87	515.79
41.88	515.79
41.89	515.79
41.9	515.79
41.91	515.79
41.92	515.79
41.93	515.79
41.94	515.79
41.95	515.79
41.96	515.79
41.97	515.79
41.98	515.79
41.99	515.79
42	515.79
42.01	515.79
42.02	515.79
42.03	515.79
42.04	515.79
42.05	515.79
42.06	515.79
42.07	515.79
42.08	515.79
42.09	515.79
42.1	515.79
42.11	515.79
42.12	515.79
42.13	515.79
42.14	515.79
42.15	515.79
42.16	515.79
42.17	515.79
42.18	515.79
42.19	515.79
42.2	515.79
42.21	515.79
42.22	515.79
42.23	515.79
42.24	515.79
42.25	515.79
42.26	515.79
42.27	515.79
42.28	515.79
42.29	515.79
42.3	515.79
42.31	515.79
42.32	515.79
42.33	515.79
42.34	515.79
42.35	515.79
42.36	515.79
42.37	515.79
42.38	515.79
42.39	515.79
42.4	515.79
42.41	515.79
42.42	515.79
42.43	515.79
42.44	515.79
42.45	515.79
42.46	515.79
42.47	515.79
42.48	515.79
42.49	515.79
42.5	515.79
42.51	515.79
42.52	515.79
42.53	515.79
42.54	515.79
42.55	515.79
42.56	515.79
42.57	515.79
42.58	515.79
42.59	515.79
42.6	515.79
42.61	515.79
42.62	515.79
42.63	515.79
42.64	515.79
42.65	515.79
42.66	515.79
42.67	515.79
42.68	515.79
42.69	515.79
42.7	515.79
42.71	515.79
42.72	515.79
42.73	515.79
42.74	515.79
42.75	515.79
42.76	515.79
42.77	515.79
42.78	515.79
42.79	515.79
42.8	515.79
42.81	515.79
42.82	515.79
42.83	515.79
42.84	515.79
42.85	515.79
42.86	515.79
42.87	515.79
42.88	515.79
42.89	515.79
42.9	515.79
42.91	515.79
42.92	515.79
42.93	515.79
42.94	515.79
42.95	515.79
42.96	515.79
42.97	515.79
42.98	515.79
42.99	515.79
43	515.79
43.01	515.79
43.02	515.79
43.03	515.79
43.04	515.79
43.05	515.79
43.06	515.79
43.07	515.79
43.08	515.79
43.09	515.79
43.1	515.79
43.11	515.79
43.12	515.79
43.13	515.79
43.14	515.79
43.15	515.79
43.16	515.79
43.17	515.79
43.18	515.79
43.19	515.79
43.2	515.79
43.21	515.79
43.22	515.79
43.23	515.79
43.24	515.79
43.25	515.79
43.26	515.79
43.27	515.79
43.28	515.79
43.29	515.79
43.3	515.79
43.31	515.79
43.32	515.79
43.33	515.79
43.34	515.79
43.35	515.79
43.36	515.79
43.37	515.79
43.38	515.79
43.39	515.79
43.4	515.79
43.41	515.79
43.42	515.79
43.43	515.79
43.44	515.79
43.45	515.79
43.46	515.79
43.47	515.79
43.48	515.79
43.49	515.79
43.5	515.79
43.51	515.79
43.52	515.79
43.53	515.79
43.54	515.79
43.55	515.79
43.56	515.79
43.57	515.79
43.58	515.79
43.59	515.79
43.6	515.79
43.61	515.79
43.62	515.79
43.63	515.79
43.64	515.79
43.65	515.79
43.66	515.79
43.67	515.79
43.68	515.79
43.69	515.79
43.7	515.79
43.71	515.79
43.72	515.79
43.73	515.79
43.74	515.79
43.75	515.79
43.76	515.79
43.77	515.79
43.78	515.79
43.79	515.79
43.8	515.79
43.81	515.79
43.82	515.79
43.83	515.79
43.84	515.79
43.85	515.79
43.86	515.79
43.87	515.79
43.88	515.79
43.89	515.79
43.9	515.79
43.91	515.79
43.92	515.79
43.93	515.79
43.94	515.79
43.95	515.79
43.96	515.79
43.97	515.79
43.98	515.79
43.99	515.79
44	515.79
44.01	515.79
44.02	515.79
44.03	515.79
44.04	515.79
44.05	515.79
44.06	515.79
44.07	515.79
44.08	515.79
44.09	515.79
44.1	515.79
44.11	515.79
44.12	515.79
44.13	515.79
44.14	515.79
44.15	515.79
44.16	515.79
44.17	515.79
44.18	515.79
44.19	515.79
44.2	515.79
44.21	515.79
44.22	515.79
44.23	515.79
44.24	515.79
44.25	515.79
44.26	515.79
44.27	515.79
44.28	515.79
44.29	515.79
44.3	515.79
44.31	515.79
44.32	515.79
44.33	515.79
44.34	515.79
44.35	515.79
44.36	515.79
44.37	515.79
44.38	515.79
44.39	515.79
44.4	515.79
44.41	515.79
44.42	515.79
44.43	515.79
44.44	515.79
44.45	515.79
44.46	515.79
44.47	515.79
44.48	515.79
44.49	515.79
44.5	515.79
44.51	515.79
44.52	515.79
44.53	515.79
44.54	515.79
44.55	515.79
44.56	515.79
44.57	515.79
44.58	515.79
44.59	515.79
44.6	515.79
44.61	515.79
44.62	515.79
44.63	515.79
44.64	515.79
44.65	515.79
44.66	515.79
44.67	515.79
44.68	515.79
44.69	515.79
44.7	515.79
44.71	515.79
44.72	515.79
44.73	515.79
44.74	515.79
44.75	515.79
44.76	515.79
44.77	515.79
44.78	515.79
44.79	515.79
44.8	515.79
44.81	515.79
44.82	515.79
44.83	515.79
44.84	515.79
44.85	515.79
44.86	515.79
44.87	515.79
44.88	515.79
44.89	515.79
44.9	515.79
44.91	515.79
44.92	515.79
44.93	515.79
44.94	515.79
44.95	515.79
44.96	515.79
44.97	515.79
44.98	515.79
44.99	515.79
45	515.79
45.01	515.79
45.02	515.79
45.03	515.79
45.04	515.79
45.05	515.79
45.06	515.79
45.07	515.79
45.08	515.79
45.09	515.79
45.1	515.79
45.11	515.79
45.12	515.79
45.13	515.79
45.14	515.79
45.15	515.79
45.16	515.79
45.17	515.79
45.18	515.79
45.19	515.79
45.2	515.79
45.21	515.79
45.22	515.79
45.23	515.79
45.24	515.79
45.25	515.79
45.26	515.79
45.27	515.79
45.28	515.79
45.29	515.79
45.3	515.79
45.31	515.79
45.32	515.79
45.33	515.79
45.34	515.79
45.35	515.79
45.36	515.79
45.37	515.79
45.38	515.79
45.39	515.79
45.4	515.79
45.41	515.79
45.42	515.79
45.43	515.79
45.44	515.79
45.45	515.79
45.46	515.79
45.47	515.79
45.48	515.79
45.49	515.79
45.5	515.79
45.51	515.79
45.52	515.79
45.53	515.79
45.54	515.79
45.55	515.79
45.56	515.79
45.57	515.79
45.58	515.79
45.59	515.79
45.6	515.79
45.61	515.79
45.62	515.79
45.63	515.79
45.64	515.79
45.65	515.79
45.66	515.79
45.67	515.79
45.68	515.79
45.69	515.79
45.7	515.79
45.71	515.79
45.72	515.79
45.73	515.79
45.74	515.79
45.75	515.79
45.76	515.79
45.77	515.79
45.78	515.79
45.79	515.79
45.8	515.79
45.81	515.79
45.82	515.79
45.83	515.79
45.84	515.79
45.85	515.79
45.86	515.79
45.87	515.79
45.88	515.79
45.89	515.79
45.9	515.79
45.91	515.79
45.92	515.79
45.93	515.79
45.94	515.79
45.95	515.79
45.96	515.79
45.97	515.79
45.98	515.79
45.99	515.79
46	515.79
46.01	515.79
46.02	515.79
46.03	515.79
46.04	515.79
46.05	515.79
46.06	515.79
46.07	515.79
46.08	515.79
46.09	515.79
46.1	515.79
46.11	515.79
46.12	515.79
46.13	515.79
46.14	515.79
46.15	515.79
46.16	515.79
46.17	515.79
46.18	515.79
46.19	515.79
46.2	515.79
46.21	515.79
46.22	515.79
46.23	515.79
46.24	515.79
46.25	515.79
46.26	515.79
46.27	515.79
46.28	515.79
46.29	515.79
46.3	515.79
46.31	515.79
46.32	515.79
46.33	515.79
46.34	515.79
46.35	515.79
46.36	515.79
46.37	515.79
46.38	515.79
46.39	515.79
46.4	515.79
46.41	515.79
46.42	515.79
46.43	515.79
46.44	515.79
46.45	515.79
46.46	515.79
46.47	515.79
46.48	515.79
46.49	515.79
46.5	515.79
46.51	515.79
46.52	515.79
46.53	515.79
46.54	515.79
46.55	515.79
46.56	515.79
46.57	515.79
46.58	515.79
46.59	515.79
46.6	515.79
46.61	515.79
46.62	515.79
46.63	515.79
46.64	515.79
46.65	515.79
46.66	515.79
46.67	515.79
46.68	515.79
46.69	515.79
46.7	515.79
46.71	515.79
46.72	515.79
46.73	515.79
46.74	515.79
46.75	515.79
46.76	515.79
46.77	515.79
46.78	515.79
46.79	515.79
46.8	515.79
46.81	515.79
46.82	515.79
46.83	515.79
46.84	515.79
46.85	515.79
46.86	515.79
46.87	515.79
46.88	515.79
46.89	515.79
46.9	515.79
46.91	515.79
46.92	515.79
46.93	515.79
46.94	515.79
46.95	515.79
46.96	515.79
46.97	515.79
46.98	515.79
46.99	515.79
47	515.79
47.01	515.79
47.02	515.79
47.03	515.79
47.04	515.79
47.05	515.79
47.06	515.79
47.07	515.79
47.08	515.79
47.09	515.79
47.1	515.79
47.11	515.79
47.12	515.79
47.13	515.79
47.14	515.79
47.15	515.79
47.16	515.79
47.17	515.79
47.18	515.79
47.19	515.79
47.2	515.79
47.21	515.79
47.22	515.79
47.23	515.79
47.24	515.79
47.25	515.79
47.26	515.79
47.27	515.79
47.28	515.79
47.29	515.79
47.3	515.79
47.31	515.79
47.32	515.79
47.33	515.79
47.34	515.79
47.35	515.79
47.36	515.79
47.37	515.79
47.38	515.79
47.39	515.79
47.4	515.79
47.41	515.79
47.42	515.79
47.43	515.79
47.44	515.79
47.45	515.79
47.46	515.79
47.47	515.79
47.48	515.79
47.49	515.79
47.5	515.79
47.51	515.79
47.52	515.79
47.53	515.79
47.54	515.79
47.55	515.79
47.56	515.79
47.57	515.79
47.58	515.79
47.59	515.79
47.6	515.79
47.61	515.79
47.62	515.79
47.63	515.79
47.64	515.79
47.65	515.79
47.66	515.79
47.67	515.79
[truncated: 26,617 more rows]

## Sheet: Figure 3c_3
x-axis	y-axis
69.63	515.79
69.64	515.79
69.65	515.79
69.66	515.79
69.67	515.79
69.68	515.79
69.69	515.79
69.7	515.79
69.71	515.79
69.72	515.79
69.73	515.79
69.74	515.79
69.75	515.79
69.76	515.79
69.77	515.79
69.78	515.79
69.79	515.79
69.8	515.79
69.81	515.79
69.82	515.79
69.83	515.79
69.84	515.79
69.85	515.79
69.86	515.79
69.87	515.79
69.88	515.79
69.89	515.79
69.9	515.79
69.91	515.79
69.92	515.79
69.93	515.79
69.94	515.79
69.95	515.79
69.96	515.79
69.97	515.79
69.98	515.79
69.99	515.79
70	515.79
70.01	515.79
70.02	515.79
70.03	515.79
70.04	515.79
70.05	515.79
70.06	515.79
70.07	515.79
70.08	515.79
70.09	515.79
70.1	515.79
70.11	515.79
70.12	515.79
70.13	515.79
70.14	515.79
70.15	515.79
70.16	515.79
70.17	515.79
70.18	515.79
70.19	515.79
70.2	515.79
70.21	515.79
70.22	515.79
70.23	515.79
70.24	515.79
70.25	515.79
70.26	515.79
70.27	515.79
70.28	515.79
70.29	515.79
70.3	515.79
70.31	515.79
70.32	515.79
70.33	515.79
70.34	515.79
70.35	515.79
70.36	515.79
70.37	515.79
70.38	515.79
70.39	515.79
70.4	515.79
70.41	515.79
70.42	515.79
70.43	515.79
70.44	515.79
70.45	515.79
70.46	515.79
70.47	515.79
70.48	515.79
70.49	515.79
70.5	515.79
70.51	515.79
70.52	515.79
70.53	515.79
70.54	515.79
70.55	515.79
70.56	515.79
70.57	515.79
70.58	515.79
70.59	515.79
70.6	515.79
70.61	515.79
70.62	515.79
70.63	515.79
70.64	515.79
70.65	515.79
70.66	515.79
70.67	515.79
70.68	515.79
70.69	515.79
70.7	515.79
70.71	515.79
70.72	515.79
70.73	515.79
70.74	515.79
70.75	515.79
70.76	515.79
70.77	515.79
70.78	515.79
70.79	515.79
70.8	515.79
70.81	515.79
70.82	515.79
70.83	515.79
70.84	515.79
70.85	515.79
70.86	515.79
70.87	515.79
70.88	515.79
70.89	515.79
70.9	515.79
70.91	515.79
70.92	515.79
70.93	515.79
70.94	515.79
70.95	515.79
70.96	515.79
70.97	515.79
70.98	515.79
70.99	515.79
71	515.79
71.01	515.79
71.02	515.79
71.03	515.79
71.04	515.79
71.05	515.79
71.06	515.79
71.07	515.79
71.08	515.79
71.09	515.79
71.1	515.79
71.11	515.79
71.12	515.79
71.13	515.79
71.14	515.79
71.15	515.79
71.16	515.79
71.17	515.79
71.18	515.79
71.19	515.79
71.2	515.79
71.21	515.79
71.22	515.79
71.23	515.79
71.24	515.79
71.25	515.79
71.26	515.79
71.27	515.79
71.28	515.79
71.29	515.79
71.3	515.79
71.31	515.79
71.32	515.79
71.33	515.79
71.34	515.79
71.35	515.79
71.36	515.79
71.37	515.79
71.38	515.79
71.39	515.79
71.4	515.79
71.41	515.79
71.42	515.79
71.43	515.79
71.44	515.79
71.45	515.79
71.46	515.79
71.47	515.79
71.48	515.79
71.49	515.79
71.5	515.79
71.51	515.79
71.52	515.79
71.53	515.79
71.54	515.79
71.55	515.79
71.56	515.79
71.57	515.79
71.58	515.79
71.59	515.79
71.6	515.79
71.61	515.79
71.62	515.79
71.63	515.79
71.64	515.79
71.65	515.79
71.66	515.79
71.67	515.79
71.68	515.79
71.69	515.79
71.7	515.79
71.71	515.79
71.72	515.79
71.73	515.79
71.74	515.79
71.75	515.79
71.76	515.79
71.77	515.79
71.78	515.79
71.79	515.79
71.8	515.79
71.81	515.79
71.82	515.79
71.83	515.79
71.84	515.79
71.85	515.79
71.86	515.79
71.87	515.79
71.88	515.79
71.89	515.79
71.9	515.79
71.91	515.79
71.92	515.79
71.93	515.79
71.94	515.79
71.95	515.79
71.96	515.79
71.97	515.79
71.98	515.79
71.99	515.79
72	515.79
72.01	515.79
72.02	515.79
72.03	515.79
72.04	515.79
72.05	515.79
72.06	515.79
72.07	515.79
72.08	515.79
72.09	515.79
72.1	515.79
72.11	515.79
72.12	515.79
72.13	515.79
72.14	515.79
72.15	515.79
72.16	515.79
72.17	515.79
72.18	515.79
72.19	515.79
72.2	515.79
72.21	515.79
72.22	515.79
72.23	515.79
72.24	515.79
72.25	515.79
72.26	515.79
72.27	515.79
72.28	515.79
72.29	515.79
72.3	515.79
72.31	515.79
72.32	515.79
72.33	515.79
72.34	515.79
72.35	515.79
72.36	515.79
72.37	515.79
72.38	515.79
72.39	515.79
72.4	515.79
72.41	515.79
72.42	515.79
72.43	515.79
72.44	515.79
72.45	515.79
72.46	515.79
72.47	515.79
72.48	515.79
72.49	515.79
72.5	515.79
72.51	515.79
72.52	515.79
72.53	515.79
72.54	515.79
72.55	515.79
72.56	515.79
72.57	515.79
72.58	515.79
72.59	515.79
72.6	515.79
72.61	515.79
72.62	515.79
72.63	515.79
72.64	515.79
72.65	515.79
72.66	515.79
72.67	515.79
72.68	515.79
72.69	515.79
72.7	515.79
72.71	515.79
72.72	515.79
72.73	515.79
72.74	515.79
72.75	515.79
72.76	515.79
72.77	515.79
72.78	515.79
72.79	515.79
72.8	515.79
72.81	515.79
72.82	515.79
72.83	515.79
72.84	515.79
72.85	515.79
72.86	515.79
72.87	515.79
72.88	515.79
72.89	515.79
72.9	515.79
72.91	515.79
72.92	515.79
72.93	515.79
72.94	515.79
72.95	515.79
72.96	515.79
72.97	515.79
72.98	515.79
72.99	515.79
73	515.79
73.01	515.79
73.02	515.79
73.03	515.79
73.04	515.79
73.05	515.79
73.06	515.79
73.07	515.79
73.08	515.79
73.09	515.79
73.1	515.79
73.11	515.79
73.12	515.79
73.13	515.79
73.14	515.79
73.15	515.79
73.16	515.79
73.17	515.79
73.18	515.79
73.19	515.79
73.2	515.79
73.21	515.79
73.22	515.79
73.23	515.79
73.24	515.79
73.25	515.79
73.26	515.79
73.27	515.79
73.28	515.79
73.29	515.79
73.3	515.79
73.31	515.79
73.32	515.79
73.33	515.79
73.34	515.79
73.35	515.79
73.36	515.79
73.37	515.79
73.38	515.79
73.39	515.79
73.4	515.79
73.41	515.79
73.42	515.79
73.43	515.79
73.44	515.79
73.45	515.79
73.46	515.79
73.47	515.79
73.48	515.79
73.49	515.79
73.5	515.79
73.51	515.79
73.52	515.79
73.53	515.79
73.54	515.79
73.55	515.79
73.56	515.79
73.57	515.79
73.58	515.79
73.59	515.79
73.6	515.79
73.61	515.79
73.62	515.79
73.63	515.79
73.64	515.79
73.65	515.79
73.66	515.79
73.67	515.79
73.68	515.79
73.69	515.79
73.7	515.79
73.71	515.79
73.72	515.79
73.73	515.79
73.74	515.79
73.75	515.79
73.76	515.79
73.77	515.79
73.78	515.79
73.79	515.79
73.8	515.79
73.81	515.79
73.82	515.79
73.83	515.79
73.84	515.79
73.85	515.79
73.86	515.79
73.87	515.79
73.88	515.79
73.89	515.79
73.9	515.79
73.91	515.79
73.92	515.79
73.93	515.79
73.94	515.79
73.95	515.79
73.96	515.79
73.97	515.79
73.98	515.79
73.99	515.79
74	515.79
74.01	515.79
74.02	515.79
74.03	515.79
74.04	515.79
74.05	515.79
74.06	515.79
74.07	515.79
74.08	515.79
74.09	515.79
74.1	515.79
74.11	515.79
74.12	515.79
74.13	515.79
74.14	515.79
74.15	515.79
74.16	515.79
74.17	515.79
74.18	515.79
74.19	515.79
74.2	515.79
74.21	515.79
74.22	515.79
74.23	515.79
74.24	515.79
74.25	515.79
74.26	515.79
74.27	515.79
74.28	515.79
74.29	515.79
74.3	515.79
74.31	515.79
74.32	515.79
74.33	515.79
74.34	515.79
74.35	515.79
74.36	515.79
74.37	515.79
74.38	515.79
74.39	515.79
74.4	515.79
74.41	515.79
74.42	515.79
74.43	515.79
74.44	515.79
74.45	515.79
74.46	515.79
74.47	515.79
74.48	515.79
74.49	515.79
74.5	515.79
74.51	515.79
74.52	515.79
74.53	515.79
74.54	515.79
74.55	515.79
74.56	515.79
74.57	515.79
74.58	515.79
74.59	515.79
74.6	515.79
74.61	515.79
74.62	515.79
74.63	515.79
74.64	515.79
74.65	515.79
74.66	515.79
74.67	515.79
74.68	515.79
74.69	515.79
74.7	515.79
74.71	515.79
74.72	515.79
74.73	515.79
74.74	515.79
74.75	515.79
74.76	515.79
74.77	515.79
74.78	515.79
74.79	515.79
74.8	515.79
74.81	515.79
74.82	515.79
74.83	515.79
74.84	515.79
74.85	515.79
74.86	515.79
74.87	515.79
74.88	515.79
74.89	515.79
74.9	515.79
74.91	515.79
74.92	515.79
74.93	515.79
74.94	515.79
74.95	515.79
74.96	515.79
74.97	515.79
74.98	515.79
74.99	515.79
75	515.79
75.01	515.79
75.02	515.79
75.03	515.79
75.04	515.79
75.05	515.79
75.06	515.79
75.07	515.79
75.08	515.79
75.09	515.79
75.1	515.79
75.11	515.79
75.12	515.79
75.13	515.79
75.14	515.79
75.15	515.79
75.16	515.79
75.17	515.79
75.18	515.79
75.19	515.79
75.2	515.79
75.21	515.79
75.22	515.79
75.23	515.79
75.24	515.79
75.25	515.79
75.26	515.79
75.27	515.79
75.28	515.79
75.29	515.79
75.3	515.79
75.31	515.79
75.32	515.79
75.33	515.79
75.34	515.79
75.35	515.79
75.36	515.79
75.37	515.79
75.38	515.79
75.39	515.79
75.4	515.79
75.41	515.79
75.42	515.79
75.43	515.79
75.44	515.79
75.45	515.79
75.46	515.79
75.47	515.79
75.48	515.79
75.49	515.79
75.5	515.79
75.51	515.79
75.52	515.79
75.53	515.79
75.54	515.79
75.55	515.79
75.56	515.79
75.57	515.79
75.58	515.79
75.59	515.79
75.6	515.79
75.61	515.79
75.62	515.79
75.63	515.79
75.64	515.79
75.65	515.79
75.66	515.79
75.67	515.79
75.68	515.79
75.69	515.79
75.7	515.79
75.71	515.79
75.72	515.79
75.73	515.79
75.74	515.79
75.75	515.79
75.76	515.79
75.77	515.79
75.78	515.79
75.79	515.79
75.8	515.79
75.81	515.79
75.82	515.79
75.83	515.79
75.84	515.79
75.85	515.79
75.86	515.79
75.87	515.79
75.88	515.79
75.89	515.79
75.9	515.79
75.91	515.79
75.92	515.79
75.93	515.79
75.94	515.79
75.95	515.79
75.96	515.79
75.97	515.79
75.98	515.79
75.99	515.79
76	515.79
76.01	515.79
76.02	515.79
76.03	515.79
76.04	515.79
76.05	515.79
76.06	515.79
76.07	515.79
76.08	515.79
76.09	515.79
76.1	515.79
76.11	515.79
76.12	515.79
76.13	515.79
76.14	515.79
76.15	515.79
76.16	515.79
76.17	515.79
76.18	515.79
76.19	515.79
76.2	515.79
76.21	515.79
76.22	515.79
76.23	515.79
76.24	515.79
76.25	515.79
76.26	515.79
76.27	515.79
76.28	515.79
76.29	515.79
76.3	515.79
76.31	515.79
76.32	515.79
76.33	515.79
76.34	515.79
76.35	515.79
76.36	515.79
76.37	515.79
76.38	515.79
76.39	515.79
76.4	515.79
76.41	515.79
76.42	515.79
76.43	515.79
76.44	515.79
76.45	515.79
76.46	515.79
76.47	515.79
76.48	515.79
76.49	515.79
76.5	515.79
76.51	515.79
76.52	515.79
76.53	515.79
76.54	515.79
76.55	515.79
76.56	515.79
76.57	515.79
76.58	515.79
76.59	515.79
76.6	515.79
76.61	515.79
76.62	515.79
76.63	515.79
76.64	515.79
76.65	515.79
76.66	515.79
76.67	515.79
76.68	515.79
76.69	515.79
76.7	515.79
76.71	515.79
76.72	515.79
76.73	515.79
76.74	515.79
76.75	515.79
76.76	515.79
76.77	515.79
76.78	515.79
76.79	515.79
76.8	515.79
76.81	515.79
76.82	515.79
76.83	515.79
76.84	515.79
76.85	515.79
76.86	515.79
76.87	515.79
76.88	515.79
76.89	515.79
76.9	515.79
76.91	515.79
76.92	515.79
76.93	515.79
76.94	515.79
76.95	515.79
76.96	515.79
76.97	515.79
76.98	515.79
76.99	515.79
77	515.79
77.01	515.79
77.02	515.79
77.03	515.79
77.04	515.79
77.05	515.79
77.06	515.79
77.07	515.79
77.08	515.79
77.09	515.79
77.1	515.79
77.11	515.79
77.12	515.79
77.13	515.79
77.14	515.79
77.15	515.79
77.16	515.79
77.17	515.79
77.18	515.79
77.19	515.79
77.2	515.79
77.21	515.79
77.22	515.79
77.23	515.79
77.24	515.79
77.25	515.79
77.26	515.79
77.27	515.79
77.28	515.79
77.29	515.79
77.3	515.79
77.31	515.79
77.32	515.79
77.33	515.79
77.34	515.79
77.35	515.79
77.36	515.79
77.37	515.79
77.38	515.79
77.39	515.79
77.4	515.79
77.41	515.79
77.42	515.79
77.43	515.79
77.44	515.79
77.45	515.79
77.46	515.79
77.47	515.79
77.48	515.79
77.49	515.79
77.5	515.79
77.51	515.79
77.52	515.79
77.53	515.79
77.54	515.79
77.55	515.79
77.56	515.79
77.57	515.79
77.58	515.79
77.59	515.79
77.6	515.79
77.61	515.79
77.62	515.79
77.63	515.79
77.64	515.79
77.65	515.79
77.66	515.79
77.67	515.79
77.68	515.79
77.69	515.79
77.7	515.79
77.71	515.79
77.72	515.79
77.73	515.79
77.74	515.79
77.75	515.79
77.76	515.79
77.77	515.79
77.78	515.79
77.79	515.79
77.8	515.79
77.81	515.79
77.82	515.79
77.83	515.79
77.84	515.79
77.85	515.79
77.86	515.79
77.87	515.79
77.88	515.79
77.89	515.79
77.9	515.79
77.91	515.79
77.92	515.79
77.93	515.79
77.94	515.79
77.95	515.79
77.96	515.79
77.97	515.79
77.98	515.79
77.99	515.79
78	515.79
78.01	515.79
78.02	515.79
78.03	515.79
78.04	515.79
78.05	515.79
78.06	515.79
78.07	515.79
78.08	515.79
78.09	515.79
78.1	515.79
78.11	515.79
78.12	515.79
78.13	515.79
78.14	515.79
78.15	515.79
78.16	515.79
78.17	515.79
78.18	515.79
78.19	515.79
78.2	515.79
78.21	515.79
78.22	515.79
78.23	515.79
78.24	515.79
78.25	515.79
78.26	515.79
78.27	515.79
78.28	515.79
78.29	515.79
78.3	515.79
78.31	515.79
78.32	515.79
78.33	515.79
78.34	515.79
78.35	515.79
78.36	515.79
78.37	515.79
78.38	515.79
78.39	515.79
78.4	515.79
78.41	515.79
78.42	515.79
78.43	515.79
78.44	515.79
78.45	515.79
78.46	515.79
78.47	515.79
78.48	515.79
78.49	515.79
78.5	515.79
78.51	515.79
78.52	515.79
78.53	515.79
78.54	515.79
78.55	515.79
78.56	515.79
78.57	515.79
78.58	515.79
78.59	515.79
78.6	515.79
78.61	515.79
78.62	515.79
78.63	515.79
78.64	515.79
78.65	515.79
78.66	515.79
78.67	515.79
78.68	515.79
78.69	515.79
78.7	515.79
78.71	515.79
78.72	515.79
78.73	515.79
78.74	515.79
78.75	515.79
78.76	515.79
78.77	515.79
78.78	515.79
78.79	515.79
78.8	515.79
78.81	515.79
78.82	515.79
78.83	515.79
78.84	515.79
78.85	515.79
78.86	515.79
78.87	515.79
78.88	515.79
78.89	515.79
78.9	515.79
78.91	515.79
78.92	515.79
78.93	515.79
78.94	515.79
78.95	515.79
78.96	515.79
78.97	515.79
78.98	515.79
78.99	515.79
79	515.79
79.01	515.79
79.02	515.79
79.03	515.79
79.04	515.79
79.05	515.79
79.06	515.79
79.07	515.79
79.08	515.79
79.09	515.79
79.1	515.79
79.11	515.79
79.12	515.79
79.13	515.79
79.14	515.79
79.15	515.79
79.16	515.79
79.17	515.79
79.18	515.79
79.19	515.79
79.2	515.79
79.21	515.79
79.22	515.79
79.23	515.79
79.24	515.79
79.25	515.79
79.26	515.79
79.27	515.79
79.28	515.79
79.29	515.79
79.3	515.79
79.31	515.79
79.32	515.79
79.33	515.79
79.34	515.79
79.35	515.79
79.36	515.79
79.37	515.79
79.38	515.79
79.39	515.79
79.4	515.79
79.41	515.79
79.42	515.79
79.43	515.79
79.44	515.79
79.45	515.79
79.46	515.79
79.47	515.79
79.48	515.79
79.49	515.79
79.5	515.79
79.51	515.79
79.52	515.79
79.53	515.79
79.54	515.79
79.55	515.79
79.56	515.79
79.57	515.79
79.58	515.79
79.59	515.79
79.6	515.79
79.61	515.79
79.62	515.79
79.63	515.79
79.64	515.79
79.65	515.79
79.66	515.79
79.67	515.79
79.68	515.79
79.69	515.79
79.7	515.79
79.71	515.79
79.72	515.79
79.73	515.79
79.74	515.79
79.75	515.79
79.76	515.79
79.77	515.79
79.78	515.79
79.79	515.79
79.8	515.79
79.81	515.79
79.82	515.79
79.83	515.79
79.84	515.79
79.85	515.79
79.86	515.79
79.87	515.79
79.88	515.79
79.89	515.79
79.9	515.79
79.91	515.79
79.92	515.79
79.93	515.79
79.94	515.79
79.95	515.79
79.96	515.79
79.97	515.79
79.98	515.79
79.99	515.79
80	515.79
80.01	515.79
80.02	515.79
80.03	515.79
80.04	515.79
80.05	515.79
80.06	515.79
80.07	515.79
80.08	515.79
80.09	515.79
80.1	515.79
80.11	515.79
80.12	515.79
80.13	515.79
80.14	515.79
80.15	515.79
80.16	515.79
80.17	515.79
80.18	515.79
80.19	515.79
80.2	515.79
80.21	515.79
80.22	515.79
80.23	515.79
80.24	515.79
80.25	515.79
80.26	515.79
80.27	515.79
80.28	515.79
80.29	515.79
80.3	515.79
80.31	515.79
80.32	515.79
80.33	515.79
80.34	515.79
80.35	515.79
80.36	515.79
80.37	515.79
80.38	515.79
80.39	515.79
80.4	515.79
80.41	515.79
80.42	515.79
80.43	515.79
80.44	515.79
80.45	515.79
80.46	515.79
80.47	515.79
80.48	515.79
80.49	515.79
80.5	515.79
80.51	515.79
80.52	515.79
80.53	515.79
80.54	515.79
80.55	515.79
80.56	515.79
80.57	515.79
80.58	515.79
80.59	515.79
80.6	515.79
80.61	515.79
80.62	515.79
80.63	515.79
80.64	515.79
80.65	515.79
80.66	515.79
80.67	515.79
80.68	515.79
80.69	515.79
80.7	515.79
80.71	515.79
80.72	515.79
80.73	515.79
80.74	515.79
80.75	515.79
80.76	515.79
80.77	515.79
80.78	515.79
80.79	515.79
80.8	515.79
80.81	515.79
80.82	515.79
80.83	515.79
80.84	515.79
80.85	515.79
80.86	515.79
80.87	515.79
80.88	515.79
80.89	515.79
80.9	515.79
80.91	515.79
80.92	515.79
80.93	515.79
80.94	515.79
80.95	515.79
80.96	515.79
80.97	515.79
80.98	515.79
80.99	515.79
81	515.79
81.01	515.79
81.02	515.79
81.03	515.79
81.04	515.79
81.05	515.79
81.06	515.79
81.07	515.79
81.08	515.79
81.09	515.79
81.1	515.79
81.11	515.79
81.12	515.79
81.13	515.79
81.14	515.79
81.15	515.79
81.16	515.79
81.17	515.79
81.18	515.79
81.19	515.79
81.2	515.79
81.21	515.79
81.22	515.79
81.23	515.79
81.24	515.79
81.25	515.79
81.26	515.79
81.27	515.79
81.28	515.79
81.29	515.79
81.3	515.79
81.31	515.79
81.32	515.79
81.33	515.79
81.34	515.79
81.35	515.79
81.36	515.79
81.37	515.79
81.38	515.79
81.39	515.79
81.4	515.79
81.41	515.79
81.42	515.79
81.43	515.79
81.44	515.79
81.45	515.79
81.46	515.79
81.47	515.79
81.48	515.79
81.49	515.79
81.5	515.79
81.51	515.79
81.52	515.79
81.53	515.79
81.54	515.79
81.55	515.79
81.56	515.79
81.57	515.79
81.58	515.79
81.59	515.79
81.6	515.79
81.61	515.79
81.62	515.79
81.63	515.79
81.64	515.79
81.65	515.79
81.66	515.79
81.67	515.79
81.68	515.79
81.69	515.79
81.7	515.79
81.71	515.79
81.72	515.79
81.73	515.79
81.74	515.79
81.75	515.79
81.76	515.79
81.77	515.79
81.78	515.79
81.79	515.79
81.8	515.79
81.81	515.79
81.82	515.79
81.83	515.79
81.84	515.79
81.85	515.79
81.86	515.79
81.87	515.79
81.88	515.79
81.89	515.79
81.9	515.79
81.91	515.79
81.92	515.79
81.93	515.79
81.94	515.79
81.95	515.79
81.96	515.79
81.97	515.79
81.98	515.79
81.99	515.79
82	515.79
82.01	515.79
82.02	515.79
82.03	515.79
82.04	515.79
82.05	515.79
82.06	515.79
82.07	515.79
82.08	515.79
82.09	515.79
82.1	515.79
82.11	515.79
82.12	515.79
82.13	515.79
82.14	515.79
82.15	515.79
82.16	515.79
82.17	515.79
82.18	515.79
82.19	515.79
82.2	515.79
82.21	515.79
82.22	515.79
82.23	515.79
82.24	515.79
82.25	515.79
82.26	515.79
82.27	515.79
82.28	515.79
82.29	515.79
82.3	515.79
82.31	515.79
82.32	515.79
82.33	515.79
82.34	515.79
82.35	515.79
82.36	515.79
82.37	515.79
82.38	515.79
82.39	515.79
82.4	515.79
82.41	515.79
82.42	515.79
82.43	515.79
82.44	515.79
82.45	515.79
82.46	515.79
82.47	515.79
82.48	515.79
82.49	515.79
82.5	515.79
82.51	515.79
82.52	515.79
82.53	515.79
82.54	515.79
82.55	515.79
82.56	515.79
82.57	515.79
82.58	515.79
82.59	515.79
82.6	515.79
82.61	515.79
82.62	515.79
82.63	515.79
82.64	515.79
82.65	515.79
82.66	515.79
82.67	515.79
82.68	515.79
82.69	515.79
82.7	515.79
82.71	515.79
82.72	515.79
82.73	515.79
82.74	515.79
82.75	515.79
82.76	515.79
82.77	515.79
82.78	515.79
82.79	515.79
82.8	515.79
82.81	515.79
82.82	515.79
82.83	515.79
82.84	515.79
82.85	515.79
82.86	515.79
82.87	515.79
82.88	515.79
82.89	515.79
82.9	515.79
82.91	515.79
82.92	515.79
82.93	515.79
82.94	515.79
82.95	515.79
82.96	515.79
82.97	515.79
82.98	515.79
82.99	515.79
83	515.79
83.01	515.79
83.02	515.79
83.03	515.79
83.04	515.79
83.05	515.79
83.06	515.79
83.07	515.79
83.08	515.79
83.09	515.79
83.1	515.79
83.11	515.79
83.12	515.79
83.13	515.79
83.14	515.79
83.15	515.79
83.16	515.79
83.17	515.79
83.18	515.79
83.19	515.79
83.2	515.79
83.21	515.79
83.22	515.79
83.23	515.79
83.24	515.79
83.25	515.79
83.26	515.79
83.27	515.79
83.28	515.79
83.29	515.79
83.3	515.79
83.31	515.79
83.32	515.79
83.33	515.79
83.34	515.79
83.35	515.79
83.36	515.79
83.37	515.79
83.38	515.79
83.39	515.79
83.4	515.79
83.41	515.79
83.42	515.79
83.43	515.79
83.44	515.79
83.45	515.79
83.46	515.79
83.47	515.79
83.48	515.79
83.49	515.79
83.5	515.79
83.51	515.79
83.52	515.79
83.53	515.79
83.54	515.79
83.55	515.79
83.56	515.79
83.57	515.79
83.58	515.79
83.59	515.79
83.6	515.79
83.61	515.79
83.62	515.79
83.63	515.79
83.64	515.79
83.65	515.79
83.66	515.79
83.67	515.79
83.68	515.79
83.69	515.79
83.7	515.79
83.71	515.79
83.72	515.79
83.73	515.79
83.74	515.79
83.75	515.79
83.76	515.79
83.77	515.79
83.78	515.79
83.79	515.79
83.8	515.79
83.81	515.79
83.82	515.79
83.83	515.79
83.84	515.79
83.85	515.79
83.86	515.79
83.87	515.79
83.88	515.79
83.89	515.79
83.9	515.79
83.91	515.79
83.92	515.79
83.93	515.79
83.94	515.79
83.95	515.79
83.96	515.79
83.97	515.79
83.98	515.79
83.99	515.79
84	515.79
84.01	515.79
84.02	515.79
84.03	515.79
84.04	515.79
84.05	515.79
84.06	515.79
84.07	515.79
84.08	515.79
84.09	515.79
84.1	515.79
84.11	515.79
84.12	515.79
84.13	515.79
84.14	515.79
84.15	515.79
84.16	515.79
84.17	515.79
84.18	515.79
84.19	515.79
84.2	515.79
84.21	515.79
84.22	515.79
84.23	515.79
84.24	515.79
84.25	515.79
84.26	515.79
84.27	515.79
84.28	515.79
84.29	515.79
84.3	515.79
84.31	515.79
84.32	515.79
84.33	515.79
84.34	515.79
84.35	515.79
84.36	515.79
84.37	515.79
84.38	515.79
84.39	515.79
84.4	515.79
84.41	515.79
84.42	515.79
84.43	515.79
84.44	515.79
84.45	515.79
84.46	515.79
84.47	515.79
84.48	515.79
84.49	515.79
84.5	515.79
84.51	515.79
84.52	515.79
84.53	515.79
84.54	515.79
84.55	515.79
84.56	515.79
84.57	515.79
84.58	515.79
84.59	515.79
84.6	515.79
84.61	515.79
84.62	515.79
84.63	515.79
84.64	515.79
84.65	515.79
84.66	515.79
84.67	515.79
84.68	515.79
84.69	515.79
84.7	515.79
84.71	515.79
84.72	515.79
84.73	515.79
84.74	515.79
84.75	515.79
84.76	515.79
84.77	515.79
84.78	515.79
84.79	515.79
84.8	515.79
84.81	515.79
84.82	515.79
84.83	515.79
84.84	515.79
84.85	515.79
84.86	515.79
84.87	515.79
84.88	515.79
84.89	515.79
84.9	515.79
84.91	515.79
84.92	515.79
84.93	515.79
84.94	515.79
84.95	515.79
84.96	515.79
84.97	515.79
84.98	515.79
84.99	515.79
85	515.79
85.01	515.79
85.02	515.79
85.03	515.79
85.04	515.79
85.05	515.79
85.06	515.79
85.07	515.79
85.08	515.79
85.09	515.79
85.1	515.79
85.11	515.79
85.12	515.79
85.13	515.79
85.14	515.79
85.15	515.79
85.16	515.79
85.17	515.79
85.18	515.79
85.19	515.79
85.2	515.79
85.21	515.79
85.22	515.79
85.23	515.79
85.24	515.79
85.25	515.79
85.26	515.79
85.27	515.79
85.28	515.79
85.29	515.79
85.3	515.79
85.31	515.79
85.32	515.79
85.33	515.79
85.34	515.79
85.35	515.79
85.36	515.79
85.37	515.79
85.38	515.79
85.39	515.79
85.4	515.79
85.41	515.79
85.42	515.79
85.43	515.79
85.44	515.79
85.45	515.79
85.46	515.79
85.47	515.79
85.48	515.79
85.49	515.79
85.5	515.79
85.51	515.79
85.52	515.79
85.53	515.79
85.54	515.79
85.55	515.79
85.56	515.79
85.57	515.79
85.58	515.79
85.59	515.79
85.6	515.79
85.61	515.79
85.62	515.79
85.63	515.79
85.64	515.79
85.65	515.79
85.66	515.79
85.67	515.79
85.68	515.79
85.69	515.79
85.7	515.79
85.71	515.79
85.72	515.79
85.73	515.79
85.74	515.79
85.75	515.79
85.76	515.79
85.77	515.79
85.78	515.79
85.79	515.79
85.8	515.79
85.81	515.79
85.82	515.79
85.83	515.79
85.84	515.79
85.85	515.79
85.86	515.79
85.87	515.79
85.88	515.79
85.89	515.79
85.9	515.79
85.91	515.79
85.92	515.79
85.93	515.79
85.94	515.79
85.95	515.79
85.96	515.79
85.97	515.79
85.98	515.79
85.99	515.79
86	515.79
86.01	515.79
86.02	515.79
86.03	515.79
86.04	515.79
86.05	515.79
86.06	515.79
86.07	515.79
86.08	515.79
86.09	515.79
86.1	515.79
86.11	515.79
86.12	515.79
86.13	515.79
86.14	515.79
86.15	515.79
86.16	515.79
86.17	515.79
86.18	515.79
86.19	515.79
86.2	515.79
86.21	515.79
86.22	515.79
86.23	515.79
86.24	515.79
86.25	515.79
86.26	515.79
86.27	515.79
86.28	515.79
86.29	515.79
86.3	515.79
86.31	515.79
86.32	515.79
86.33	515.79
86.34	515.79
86.35	515.79
86.36	515.79
86.37	515.79
86.38	515.79
86.39	515.79
86.4	515.79
86.41	515.79
86.42	515.79
86.43	515.79
86.44	515.79
86.45	515.79
86.46	515.79
86.47	515.79
86.48	515.79
86.49	515.79
86.5	515.79
86.51	515.79
86.52	515.79
86.53	515.79
86.54	515.79
86.55	515.79
86.56	515.79
86.57	515.79
86.58	515.79
86.59	515.79
86.6	515.79
86.61	515.79
86.62	515.79
86.63	515.79
86.64	515.79
86.65	515.79
86.66	515.79
86.67	515.79
86.68	515.79
86.69	515.79
86.7	515.79
86.71	515.79
86.72	515.79
86.73	515.79
86.74	515.79
86.75	515.79
86.76	515.79
86.77	515.79
86.78	515.79
86.79	515.79
86.8	515.79
86.81	515.79
86.82	515.79
86.83	515.79
86.84	515.79
86.85	515.79
86.86	515.79
86.87	515.79
86.88	515.79
86.89	515.79
86.9	515.79
86.91	515.79
86.92	515.79
86.93	515.79
86.94	515.79
86.95	515.79
86.96	515.79
86.97	515.79
86.98	515.79
86.99	515.79
87	515.79
87.01	515.79
87.02	515.79
87.03	515.79
87.04	515.79
87.05	515.79
87.06	515.79
87.07	515.79
87.08	515.79
87.09	515.79
87.1	515.79
87.11	515.79
87.12	515.79
87.13	515.79
87.14	515.79
87.15	515.79
87.16	515.79
87.17	515.79
87.18	515.79
87.19	515.79
87.2	515.79
87.21	515.79
87.22	515.79
87.23	515.79
87.24	515.79
87.25	515.79
87.26	515.79
87.27	515.79
87.28	515.79
87.29	515.79
87.3	515.79
87.31	515.79
87.32	515.79
87.33	515.79
87.34	515.79
87.35	515.79
87.36	515.79
87.37	515.79
87.38	515.79
87.39	515.79
87.4	515.79
87.41	515.79
87.42	515.79
87.43	515.79
87.44	515.79
87.45	515.79
87.46	515.79
87.47	515.79
87.48	515.79
87.49	515.79
87.5	515.79
87.51	515.79
87.52	515.79
87.53	515.79
87.54	515.79
87.55	515.79
87.56	515.79
87.57	515.79
87.58	515.79
87.59	515.79
87.6	515.79
87.61	515.79
87.62	515.79
87.63	515.79
87.64	515.79
87.65	515.79
87.66	515.79
87.67	515.79
87.68	515.79
87.69	515.79
87.7	515.79
87.71	515.79
87.72	515.79
87.73	515.79
87.74	515.79
87.75	515.79
87.76	515.79
87.77	515.79
87.78	515.79
87.79	515.79
87.8	515.79
87.81	515.79
87.82	515.79
87.83	515.79
87.84	515.79
87.85	515.79
87.86	515.79
87.87	515.79
87.88	515.79
87.89	515.79
87.9	515.79
87.91	515.79
87.92	515.79
87.93	515.79
87.94	515.79
87.95	515.79
87.96	515.79
87.97	515.79
87.98	515.79
87.99	515.79
88	515.79
88.01	515.79
88.02	515.79
88.03	515.79
88.04	515.79
88.05	515.79
88.06	515.79
88.07	515.79
88.08	515.79
88.09	515.79
88.1	515.79
88.11	515.79
88.12	515.79
88.13	515.79
88.14	515.79
88.15	515.79
88.16	515.79
88.17	515.79
88.18	515.79
88.19	515.79
88.2	515.79
88.21	515.79
88.22	515.79
88.23	515.79
88.24	515.79
88.25	515.79
88.26	515.79
88.27	515.79
88.28	515.79
88.29	515.79
88.3	515.79
88.31	515.79
88.32	515.79
88.33	515.79
88.34	515.79
88.35	515.79
88.36	515.79
88.37	515.79
88.38	515.79
88.39	515.79
88.4	515.79
88.41	515.79
88.42	515.79
88.43	515.79
88.44	515.79
88.45	515.79
88.46	515.79
88.47	515.79
88.48	515.79
88.49	515.79
88.5	515.79
88.51	515.79
88.52	515.79
88.53	515.79
88.54	515.79
88.55	515.79
88.56	515.79
88.57	515.79
88.58	515.79
88.59	515.79
88.6	515.79
88.61	515.79
88.62	515.79
88.63	515.79
88.64	515.79
88.65	515.79
88.66	515.79
88.67	515.79
88.68	515.79
88.69	515.79
88.7	515.79
88.71	515.79
88.72	515.79
88.73	515.79
88.74	515.79
88.75	515.79
88.76	515.79
88.77	515.79
88.78	515.79
88.79	515.79
88.8	515.79
88.81	515.79
88.82	515.79
88.83	515.79
88.84	515.79
88.85	515.79
88.86	515.79
88.87	515.79
88.88	515.79
88.89	515.79
88.9	515.79
88.91	515.79
88.92	515.79
88.93	515.79
88.94	515.79
88.95	515.79
88.96	515.79
88.97	515.79
88.98	515.79
88.99	515.79
89	515.79
89.01	515.79
89.02	515.79
89.03	515.79
89.04	515.79
89.05	515.79
89.06	515.79
89.07	515.79
89.08	515.79
89.09	515.79
89.1	515.79
89.11	515.79
89.12	515.79
89.13	515.79
89.14	515.79
89.15	515.79
89.16	515.79
89.17	515.79
89.18	515.79
89.19	515.79
89.2	515.79
89.21	515.79
89.22	515.79
89.23	515.79
89.24	515.79
89.25	515.79
89.26	515.79
89.27	515.79
89.28	515.79
89.29	515.79
89.3	515.79
89.31	515.79
89.32	515.79
89.33	515.79
89.34	515.79
89.35	515.79
89.36	515.79
89.37	515.79
89.38	515.79
89.39	515.79
89.4	515.79
89.41	515.79
89.42	515.79
89.43	515.79
89.44	515.79
89.45	515.79
89.46	515.79
89.47	515.79
89.48	515.79
89.49	515.79
89.5	515.79
89.51	515.79
89.52	515.79
89.53	515.79
89.54	515.79
89.55	515.79
89.56	515.79
89.57	515.79
89.58	515.79
89.59	515.79
89.6	515.79
89.61	515.79
[truncated: 8,763 more rows]

## Sheet: Figure 3d_1

																																																	515.79
																																																515.79	515.79
																																															515.79	515.79	515.79
																																														515.79	515.79	515.79	515.79
																																													515.79	515.79	515.79	515.79	515.79
																																													515.79	515.79	515.79	515.79	515.79
																																												515.79	515.79	515.79	515.79	515.79	515.79
																																											515.79	515.79	515.79	515.79	515.79	515.79	515.79
																																										515.79	515.79	515.79	515.79	515.79	515.79	515.79	515.79
																																									515.79	515.79	515.79	515.79	515.79	515.79	515.79	515.79	515.79
																																								515.79	515.79	515.79	515.79	515.79	515.79	515.79	515.79	515.79	515.79
																																							515.79	515.79	515.79	515.79	515.79	515.79	515.79	515.79	515.79	515.79	515.79
																																						515.79	515.79	515.79	515.79	515.79	515.79	515.79	515.79	515.79	515.79	515.79	515.79
																																						515.79	515.79	515.79	515.79	515.79	515.79	515.79	515.79	515.79	515.79	515.79	515.79
																																					515.79	515.79	515.79	515.79	515.79	515.79	515.79	515.79	515.79	515.79	515.79	515.79	515.79
																																				515.79	515.79	515.79	515.79	515.79	515.79	515.79	515.79	515.79	515.79	515.79	515.79	515.79	515.79
																																			515.79	515.79	515.79	515.79	515.79	515.79	515.79	515.79	515.79	515.79	515.79	515.79	515.79	515.79	515.79
																																		515.79	515.79	515.79	515.79	515.79	515.79	515.79	515.79	515.79	515.79	515.79	515.79	515.79	515.79	515.79	515.79
																																		515.79	515.79	515.79	515.79	515.79	515.79	515.79	515.79	515.79	515.79	515.79	515.79	515.79	515.79	515.79	515.79
																																	515.79	515.79	515.79	515.79	515.79	515.79	515.79	515.79	515.79	515.79	515.79	515.79	515.79	515.79	515.79	515.79	515.79
																																515.79	515.79	515.79	515.79	515.79	515.79	515.79	515.79	515.79	515.79	515.79	515.79	515.79	515.79	515.79	515.79	515.79	515.79
																																515.79	515.79	515.79	515.79	515.79	515.79	515.79	515.79	515.79	515.79	515.79	515.79	515.79	515.79	515.79	515.79	515.79	515.79
																															515.79	515.79	515.79	515.79	515.79	515.79	515.79	515.79	515.79	515.79	515.79	515.79	515.79	515.79	515.79	515.79	515.79	515.79	515.79
																														515.79	515.79	515.79	515.79	515.79	515.79	515.79	515.79	515.79	515.79	515.79	515.79	515.79	515.79	515.79	515.79	515.79	515.79	515.79	515.79
																														515.79	515.79	515.79	515.79	515.79	515.79	515.79	515.79	515.79	515.79	515.79	515.79	515.79	515.79	515.79	515.79	515.79	515.79	515.79	515.79
																													515.79	515.79	515.79	515.79	515.79	515.79	515.79	515.79	515.79	515.79	515.79	515.79	515.79	515.79	515.79	515.79	515.79	515.79	515.79	515.79	515.79
																												515.79	515.79	515.79	512.35	515.79	515.79	512.35	515.79	515.79	515.79	515.79	515.79	515.79	515.79	515.79	515.79	515.79	515.79	515.79	515.79	515.79	515.79
																												512.35	512.35	515.79	515.79	512.35	512.35	512.35	512.35	512.35	512.35	512.35	512.35	512.35	515.79	515.79	515.79	515.79	515.79	515.79	515.79	515.79	515.79
																											512.35	512.35	512.35	512.35	512.35	515.79	515.79	512.35	515.79	512.35	512.35	512.35	512.35	512.35	512.35	515.79	515.79	515.79	515.79	515.79	515.79	515.79	515.79
																										512.35	512.35	512.35	515.79	512.35	512.35	512.35	515.79	512.35	512.35	512.35	512.35	512.35	512.35	512.35	512.35	515.79	515.79	515.79	515.79	515.79	515.79	515.79	515.79
																										512.35	512.35	512.35	512.35	512.35	512.35	512.35	512.35	512.35	512.35	512.35	512.35	512.35	512.35	512.35	515.79	515.79	515.79	515.79	515.79	515.79	515.79	515.79	515.79
																									595.82	512.35	512.35	512.35	512.35	512.35	512.35	512.35	512.35	512.35	512.35	512.35	512.35	512.35	512.35	512.35	515.79	515.79	515.79	515.79	515.79	515.79	515.79	515.79	515.79
																									595.82	599.34	512.35	512.35	512.35	512.35	512.35	512.35	512.35	512.35	512.35	512.35	512.35	512.35	512.35	512.35	515.79	515.79	515.79	515.79	512.35	515.79	515.79	515.79	515.79
																								592.32	595.82	595.82	512.35	512.35	512.35	512.35	512.35	512.35	512.35	512.35	512.35	512.35	512.35	512.35	512.35	512.35	512.35	515.79	515.79	515.79	515.79	512.35	515.79	512.35	515.79
																							592.32	592.32	595.82	599.34	512.35	512.35	512.35	512.35	512.35	512.35	512.35	512.35	512.35	512.35	512.35	512.35	515.79	515.79	515.79	515.79	515.79	515.79	512.35	515.79	512.35	515.79	515.79
																							592.32	595.82	595.82	599.34	595.82	512.35	512.35	512.35	512.35	512.35	512.35	512.35	512.35	512.35	512.35	515.79	515.79	515.79	515.79	515.79	512.35	515.79	512.35	515.79	515.79	512.35	515.79
																						512.35	592.32	595.82	595.82	599.34	595.82	512.35	512.35	512.35	512.35	512.35	512.35	512.35	512.35	512.35	515.79	515.79	515.79	515.79	515.79	515.79	512.35	512.35	512.35	515.79	515.79	515.79	515.79
																						512.35	592.32	595.82	595.82	595.82	599.34	512.35	512.35	512.35	512.35	512.35	512.35	512.35	512.35	512.35	515.79	515.79	515.79	515.79	515.79	512.35	512.35	512.35	515.79	512.35	515.79	512.35	515.79
																					512.35	512.35	592.32	595.82	595.82	599.34	595.82	512.35	512.35	512.35	512.35	512.35	512.35	512.35	512.35	515.79	515.79	515.79	515.79	515.79	515.79	512.35	512.35	512.35	515.79	515.79	515.79	515.79	515.79
																					512.35	512.35	595.82	595.82	595.82	595.82	595.82	595.82	512.35	512.35	512.35	512.35	512.35	512.35	512.35	515.79	515.79	515.79	515.79	515.79	512.35	512.35	515.79	515.79	515.79	515.79	515.79	515.79	512.35
																				512.35	512.35	595.82	595.82	595.82	595.82	595.82	595.82	595.82	512.35	512.35	512.35	512.35	512.35	512.35	515.79	515.79	515.79	515.79	515.79	512.35	512.35	512.35	512.35	515.79	515.79	515.79	515.79	515.79	512.35
																				512.35	512.35	595.82	595.82	595.82	595.82	595.82	595.82	595.82	512.35	512.35	512.35	512.35	512.35	512.35	515.79	515.79	515.79	515.79	515.79	512.35	512.35	512.35	512.35	515.79	515.79	515.79	512.35	515.79	515.79
																			512.35	512.35	512.35	595.82	595.82	595.82	595.82	595.82	599.34	595.82	595.82	512.35	512.35	512.35	512.35	512.35	515.79	515.79	515.79	515.79	515.79	512.35	512.35	512.35	512.35	515.79	515.79	515.79	512.35	512.35	512.35
																			512.35	512.35	512.35	595.82	592.32	595.82	595.82	599.34	595.82	595.82	595.82	512.35	512.35	512.35	512.35	512.35	515.79	515.79	515.79	515.79	512.35	512.35	512.35	512.35	515.79	515.79	515.79	512.35	512.35	512.35	512.35
																		512.35	512.35	512.35	512.35	592.32	592.32	595.82	595.82	599.34	595.82	595.82	595.82	512.35	512.35	512.35	512.35	512.35	515.79	515.79	515.79	515.79	512.35	512.35	512.35	512.35	515.79	515.79	515.79	512.35	512.35	512.35	515.79
																		512.35	512.35	512.35	512.35	595.82	592.32	592.32	595.82	595.82	595.82	595.82	512.35	512.35	512.35	512.35	512.35	512.35	515.79	515.79	515.79	515.79	512.35	512.35	512.35	512.35	515.79	515.79	515.79	512.35	512.35	512.35	515.79
																	512.35	512.35	512.35	512.35	512.35	512.35	592.32	592.32	595.82	595.82	595.82	595.82	512.35	512.35	512.35	512.35	512.35	512.35	515.79	515.79	515.79	515.79	512.35	512.35	512.35	512.35	515.79	515.79	515.79	512.35	512.35	512.35	515.79
																	512.35	512.35	512.35	512.35	512.35	512.35	595.82	592.32	592.32	595.82	595.82	595.82	512.35	512.35	512.35	512.35	512.35	515.79	515.79	515.79	515.79	515.79	512.35	512.35	512.35	515.79	515.79	515.79	512.35	512.35	512.35	512.35	515.79
																	512.35	512.35	512.35	512.35	512.35	512.35	595.82	592.32	592.32	592.32	595.82	595.82	512.35	512.35	512.35	512.35	512.35	515.79	515.79	515.79	515.79	515.79	512.35	512.35	512.35	515.79	515.79	515.79	515.79	512.35	512.35	512.35	515.79
																512.35	512.35	512.35	512.35	512.35	512.35	512.35	512.35	595.82	595.82	595.82	595.82	595.82	512.35	512.35	512.35	512.35	512.35	515.79	515.79	515.79	515.79	515.79	512.35	512.35	512.35	515.79	515.79	515.79	515.79	512.35	512.35	512.35	515.79
																515.79	515.79	512.35	512.35	512.35	512.35	512.35	512.35	512.35	595.82	595.82	512.35	512.35	512.35	512.35	512.35	512.35	512.35	515.79	515.79	515.79	515.79	515.79	512.35	512.35	515.79	515.79	515.79	515.79	512.35	512.35	512.35	515.79	515.79
															515.79	515.79	515.79	512.35	512.35	512.35	512.35	512.35	512.35	512.35	512.35	512.35	512.35	512.35	512.35	512.35	512.35	512.35	515.79	515.79	515.79	515.79	515.79	515.79	512.35	515.79	515.79	515.79	515.79	515.79	512.35	512.35	512.35	515.79	512.35
															515.79	515.79	515.79	512.35	512.35	512.35	512.35	512.35	515.79	515.79	515.79	512.35	512.35	512.35	512.35	512.35	512.35	515.79	515.79	515.79	515.79	515.79	515.79	515.79	512.35	515.79	515.79	515.79	515.79	515.79	512.35	512.35	512.35	515.79	512.35
															515.79	515.79	515.79	512.35	512.35	512.35	512.35	512.35	515.79	515.79	515.79	515.79	515.79	515.79	512.35	515.79	515.79	515.79	515.79	515.79	515.79	515.79	515.79	515.79	515.79	515.79	515.79	515.79	512.35	512.35	512.35	512.35	512.35	512.35	512.35
														512.35	515.79	515.79	515.79	515.79	512.35	512.35	512.35	515.79	515.79	515.79	515.79	515.79	515.79	515.79	512.35	515.79	515.79	515.79	515.79	515.79	512.35	515.79	515.79	515.79	515.79	515.79	515.79	515.79	512.35	512.35	512.35	515.79	515.79	512.35	512.35
														512.35	515.79	515.79	515.79	515.79	515.79	512.35	512.35	515.79	515.79	515.79	515.79	515.79	515.79	515.79	515.79	515.79	515.79	515.79	515.79	512.35	515.79	515.79	515.79	515.79	515.79	515.79	512.35	512.35	512.35	512.35	512.35	515.79	515.79	515.79	512.35
													512.35	515.79	512.35	515.79	515.79	515.79	515.79	512.35	512.35	515.79	515.79	515.79	515.79	515.79	515.79	515.79	515.79	515.79	515.79	515.79	512.35	512.35	512.35	512.35	515.79	515.79	515.79	515.79	512.35	512.35	512.35	512.35	515.79	515.79	515.79	512.35	512.35
													512.35	512.35	515.79	515.79	515.79	515.79	515.79	515.79	515.79	515.79	515.79	515.79	515.79	515.79	512.35	515.79	512.35	512.35	512.35	512.35	512.35	512.35	512.35	515.79	515.79	515.79	515.79	515.79	512.35	512.35	512.35	512.35	515.79	515.79	512.35	512.35	512.35
													512.35	512.35	515.79	515.79	515.79	515.79	515.79	515.79	515.79	515.79	515.79	515.79	515.79	515.79	515.79	515.79	515.79	512.35	512.35	512.35	512.35	512.35	515.79	515.79	515.79	515.79	512.35	512.35	512.35	512.35	512.35	512.35	515.79	515.79	512.35	512.35	512.35
												512.35	512.35	512.35	512.35	512.35	515.79	515.79	515.79	512.35	515.79	515.79	515.79	515.79	515.79	515.79	515.79	512.35	515.79	515.79	515.79	515.79	512.35	512.35	515.79	515.79	515.79	515.79	512.35	512.35	512.35	512.35	512.35	512.35	515.79	515.79	512.35	512.35	512.35
												515.79	515.79	515.79	515.79	515.79	515.79	512.35	512.35	515.79	515.79	515.79	515.79	515.79	515.79	515.79	515.79	515.79	515.79	515.79	515.79	512.35	512.35	512.35	515.79	515.79	512.35	512.35	512.35	512.35	512.35	512.35	512.35	512.35	512.35	512.35	512.35	512.35	512.35
												515.79	515.79	515.79	515.79	515.79	512.35	512.35	512.35	512.35	515.79	515.79	515.79	515.79	515.79	515.79	515.79	515.79	515.79	515.79	515.79	515.79	512.35	512.35	515.79	512.35	512.35	512.35	512.35	512.35	512.35	512.35	512.35	512.35	515.79	512.35	512.35	512.35	512.35
											512.35	512.35	512.35	515.79	512.35	515.79	512.35	512.35	512.35	515.79	512.35	512.35	512.35	515.79	515.79	515.79	515.79	515.79	515.79	515.79	515.79	512.35	512.35	512.35	512.35	512.35	512.35	512.35	512.35	512.35	512.35	512.35	512.35	512.35	515.79	515.79	515.79	512.35	512.35
											512.35	512.35	515.79	515.79	515.79	515.79	512.35	512.35	512.35	512.35	512.35	512.35	512.35	515.79	515.79	515.79	515.79	515.79	512.35	515.79	515.79	512.35	512.35	512.35	512.35	512.35	512.35	512.35	512.35	512.35	512.35	512.35	512.35	515.79	515.79	515.79	515.79	512.35	512.35
											515.79	515.79	512.35	512.35	515.79	512.35	512.35	512.35	512.35	512.35	512.35	512.35	512.35	512.35	512.35	515.79	515.79	515.79	515.79	515.79	512.35	512.35	512.35	515.79	515.79	512.35	515.79	512.35	515.79	515.79	515.79	512.35	512.35	515.79	515.79	515.79	515.79	515.79	515.79
										512.35	512.35	512.35	512.35	515.79	512.35	512.35	515.79	512.35	512.35	512.35	512.35	512.35	512.35	512.35	512.35	512.35	515.79	515.79	515.79	512.35	512.35	512.35	512.35	512.35	512.35	515.79	515.79	515.79	515.79	512.35	512.35	515.79	512.35	512.35	515.79	515.79	515.79	515.79	515.79
										512.35	512.35	512.35	512.35	515.79	512.35	512.35	512.35	512.35	512.35	512.35	512.35	515.79	515.79	512.35	512.35	515.79	515.79	515.79	515.79	512.35	512.35	512.35	512.35	512.35	512.35	515.79	515.79	515.79	515.79	515.79	512.35	512.35	512.35	512.35	512.35	515.79	515.79	515.79	515.79
										515.79	512.35	515.79	515.79	512.35	512.35	512.35	512.35	512.35	512.35	512.35	512.35	512.35	512.35	512.35	515.79	515.79	515.79	515.79	515.79	515.79	515.79	512.35	512.35	512.35	512.35	512.35	512.35	512.35	512.35	512.35	512.35	512.35	512.35	512.35	515.79	515.79	515.79	515.79	512.35
										512.35	515.79	512.35	512.35	512.35	512.35	512.35	512.35	512.35	512.35	512.35	512.35	512.35	515.79	512.35	515.79	515.79	515.79	512.35	512.35	512.35	512.35	512.35	512.35	512.35	512.35	512.35	512.35	512.35	512.35	512.35	512.35	512.35	515.79	512.35	515.79	515.79	512.35	515.79	515.79
									512.35	515.79	512.35	512.35	512.35	515.79	512.35	512.35	515.79	512.35	512.35	512.35	512.35	512.35	512.35	512.35	515.79	515.79	515.79	512.35	512.35	512.35	512.35	512.35	512.35	512.35	515.79	512.35	512.35	512.35	512.35	515.79	512.35	515.79	515.79	515.79	515.79	515.79	515.79	515.79	515.79
									515.79	512.35	512.35	512.35	512.35	515.79	512.35	512.35	512.35	512.35	512.35	512.35	512.35	512.35	515.79	515.79	515.79	515.79	515.79	512.35	512.35	512.35	512.35	512.35	512.35	512.35	512.35	512.35	515.79	515.79	512.35	515.79	515.79	515.79	515.79	515.79	515.79	515.79	515.79	515.79	515.79
									512.35	515.79	515.79	515.79	515.79	512.35	512.35	512.35	512.35	512.35	512.35	512.35	512.35	512.35	512.35	515.79	515.79	515.79	515.79	512.35	512.35	512.35	512.35	512.35	512.35	512.35	512.35	512.35	515.79	515.79	512.35	515.79	512.35	515.79	512.35	512.35	512.35	515.79	515.79	515.79	515.79
									512.35	515.79	512.35	515.79	515.79	512.35	512.35	515.79	512.35	512.35	512.35	512.35	512.35	512.35	512.35	515.79	515.79	512.35	512.35	512.35	512.35	512.35	512.35	512.35	515.79	512.35	512.35	512.35	515.79	512.35	512.35	515.79	512.35	515.79	512.35	512.35	515.79	515.79	515.79	515.79	515.79
								515.79	515.79	515.79	515.79	515.79	515.79	515.79	512.35	512.35	512.35	512.35	512.35	512.35	512.35	515.79	512.35	515.79	512.35	512.35	512.35	512.35	512.35	512.35	512.35	515.79	515.79	512.35	515.79	515.79	515.79	515.79	512.35	515.79	512.35	515.79	515.79	512.35	515.79	515.79	515.79	515.79	515.79
								515.79	515.79	512.35	512.35	512.35	512.35	512.35	512.35	512.35	512.35	512.35	512.35	512.35	515.79	512.35	515.79	515.79	512.35	512.35	512.35	512.35	515.79	512.35	515.79	515.79	512.35	512.35	512.35	515.79	512.35	515.79	512.35	515.79	515.79	515.79	512.35	515.79	515.79	515.79	515.79	515.79	515.79
								512.35	512.35	515.79	515.79	512.35	515.79	515.79	512.35	512.35	515.79	512.35	515.79	515.79	515.79	512.35	515.79	512.35	515.79	512.35	512.35	512.35	512.35	512.35	515.79	512.35	512.35	512.35	512.35	512.35	512.35	512.35	512.35	515.79	515.79	515.79	512.35	512.35	515.79	512.35	515.79	515.79	515.79
								515.79	512.35	512.35	512.35	512.35	515.79	512.35	512.35	515.79	515.79	515.79	512.35	512.35	512.35	512.35	515.79	515.79	512.35	515.79	515.79	512.35	515.79	515.79	512.35	512.35	512.35	512.35	515.79	515.79	515.79	515.79	515.79	515.79	515.79	515.79	515.79	515.79	515.79	515.79	515.79	512.35	512.35
								512.35	515.79	512.35	512.35	512.35	515.79	512.35	512.35	515.79	515.79	512.35	515.79	515.79	512.35	515.79	515.79	515.79	515.79	515.79	512.35	515.79	515.79	515.79	515.79	515.79	515.79	515.79	515.79	515.79	515.79	515.79	515.79	515.79	515.79	515.79	512.35	512.35	515.79	515.79	515.79	515.79	515.79
							512.35	515.79	512.35	512.35	512.35	512.35	515.79	515.79	512.35	515.79	512.35	512.35	512.35	512.35	515.79	515.79	515.79	515.79	515.79	515.79	515.79	515.79	515.79	515.79	515.79	515.79	515.79	515.79	512.35	515.79	515.79	515.79	515.79	515.79	515.79	512.35	515.79	512.35	515.79	515.79	515.79	515.79	515.79
							512.35	512.35	515.79	515.79	512.35	512.35	515.79	512.35	515.79	515.79	512.35	512.35	512.35	515.79	515.79	515.79	515.79	515.79	515.79	512.35	515.79	512.35	512.35	515.79	515.79	515.79	515.79	512.35	512.35	512.35	515.79	515.79	512.35	515.79	512.35	512.35	512.35	512.35	512.35	512.35	515.79	512.35	512.35
							515.79	512.35	512.35	515.79	515.79	515.79	515.79	515.79	512.35	515.79	515.79	515.79	515.79	515.79	515.79	515.79	515.79	515.79	515.79	515.79	512.35	512.35	512.35	512.35	515.79	512.35	515.79	515.79	512.35	515.79	512.35	515.79	512.35	512.35	512.35	512.35	512.35	512.35	512.35	512.35	515.79	512.35	512.35
							515.79	512.35	515.79	515.79	515.79	512.35	512.35	512.35	515.79	515.79	512.35	512.35	515.79	515.79	515.79	515.79	515.79	515.79	515.79	512.35	515.79	512.35	512.35	512.35	515.79	515.79	515.79	515.79	515.79	515.79	515.79	515.79	515.79	515.79	515.79	512.35	512.35	512.35	512.35	512.35	512.35	512.35	512.35
							515.79	515.79	515.79	515.79	512.35	512.35	512.35	515.79	515.79	512.35	515.79	515.79	512.35	515.79	515.79	515.79	515.79	515.79	515.79	515.79	512.35	512.35	512.35	512.35	515.79	515.79	515.79	515.79	515.79	515.79	515.79	515.79	515.79	515.79	515.79	512.35	512.35	512.35	515.79	515.79	515.79	512.35	512.35
						515.79	515.79	515.79	512.35	515.79	512.35	512.35	515.79	512.35	512.35	512.35	512.35	512.35	512.35	515.79	515.79	515.79	515.79	515.79	515.79	515.79	515.79	515.79	512.35	515.79	515.79	515.79	515.79	512.35	515.79	512.35	515.79	512.35	515.79	515.79	515.79	512.35	512.35	512.35	512.35	512.35	512.35	512.35	512.35
						512.35	515.79	512.35	512.35	515.79	515.79	515.79	515.79	515.79	512.35	512.35	515.79	515.79	515.79	515.79	515.79	515.79	515.79	515.79	515.79	512.35	512.35	512.35	512.35	515.79	512.35	512.35	512.35	512.35	515.79	512.35	512.35	512.35	515.79	515.79	512.35	512.35	512.35	512.35	512.35	512.35	512.35	515.79	512.35
						515.79	515.79	515.79	515.79	515.79	515.79	515.79	515.79	512.35	512.35	515.79	515.79	512.35	515.79	515.79	515.79	515.79	515.79	512.35	512.35	512.35	512.35	512.35	515.79	515.79	515.79	512.35	512.35	512.35	512.35	512.35	512.35	515.79	515.79	512.35	512.35	512.35	512.35	512.35	512.35	512.35	512.35	512.35	512.35
						515.79	512.35	515.79	512.35	515.79	512.35	515.79	515.79	515.79	515.79	512.35	515.79	515.79	515.79	515.79	515.79	515.79	515.79	512.35	512.35	512.35	512.35	515.79	512.35	515.79	515.79	515.79	515.79	515.79	515.79	515.79	515.79	515.79	515.79	515.79	515.79	512.35	515.79	512.35	515.79	512.35	512.35	515.79	512.35
						515.79	515.79	515.79	515.79	515.79	512.35	515.79	515.79	515.79	515.79	515.79	512.35	512.35	512.35	512.35	515.79	515.79	515.79	515.79	515.79	515.79	515.79	512.35	515.79	512.35	515.79	515.79	515.79	515.79	512.35	512.35	515.79	515.79	515.79	515.79	515.79	515.79	512.35	515.79	515.79	512.35	512.35	515.79	512.35
						515.79	515.79	515.79	515.79	512.35	512.35	512.35	515.79	515.79	515.79	515.79	512.35	512.35	515.79	515.79	515.79	515.79	515.79	515.79	512.35	512.35	512.35	512.35	512.35	512.35	512.35	512.35	512.35	515.79	512.35	512.35	512.35	515.79	512.35	515.79	515.79	515.79	515.79	515.79	515.79	512.35	515.79	515.79	515.79
						515.79	515.79	515.79	515.79	515.79	515.79	512.35	515.79	512.35	512.35	512.35	515.79	515.79	515.79	515.79	515.79	515.79	515.79	512.35	512.35	512.35	512.35	512.35	512.35	515.79	512.35	512.35	512.35	515.79	515.79	515.79	515.79	515.79	515.79	515.79	515.79	512.35	512.35	515.79	515.79	512.35	512.35	515.79	515.79
					515.79	512.35	515.79	515.79	515.79	515.79	515.79	512.35	512.35	512.35	512.35	512.35	512.35	512.35	515.79	515.79	515.79	512.35	515.79	512.35	512.35	512.35	515.79	515.79	515.79	515.79	515.79	515.79	515.79	515.79	515.79	515.79	515.79	515.79	515.79	515.79	515.79	515.79	515.79	515.79	515.79	515.79	515.79	515.79	515.79
					515.79	515.79	512.35	515.79	515.79	515.79	512.35	512.35	512.35	512.35	512.35	515.79	515.79	515.79	512.35	515.79	512.35	512.35	515.79	515.79	515.79	515.79	515.79	515.79	515.79	515.79	515.79	515.79	515.79	515.79	515.79	515.79	515.79	515.79	515.79	515.79	515.79	515.79	515.79	515.79	515.79	515.79	515.79	515.79	515.79
					515.79	515.79	515.79	512.35	515.79	512.35	512.35	515.79	515.79	515.79	515.79	512.35	512.35	512.35	515.79	515.79	512.35	515.79	515.79	515.79	515.79	515.79	515.79	515.79	515.79	515.79	512.35	512.35	512.35	515.79	515.79	515.79	515.79	515.79	515.79	512.35	515.79	515.79	515.79	515.79	515.79	515.79	515.79	515.79	515.79
					515.79	515.79	515.79	515.79	515.79	512.35	512.35	515.79	515.79	512.35	512.35	512.35	512.35	512.35	512.35	515.79	515.79	515.79	512.35	512.35	512.35	512.35	515.79	515.79	515.79	515.79	512.35	512.35	512.35	512.35	512.35	515.79	515.79	512.35	512.35	515.79	512.35	515.79	515.79	515.79	515.79	515.79	515.79	515.79	515.79
					515.79	515.79	515.79	515.79	515.79	515.79	512.35	512.35	515.79	512.35	512.35	512.35	515.79	515.79	515.79	515.79	512.35	515.79	512.35	515.79	512.35	515.79	515.79	515.79	515.79	515.79	515.79	515.79	515.79	515.79	515.79	515.79	515.79	515.79	515.79	515.79	515.79	512.35	515.79	515.79	515.79	512.35	515.79	512.35	512.35
					515.79	515.79	512.35	515.79	512.35	512.35	515.79	515.79	515.79	515.79	515.79	515.79	515.79	515.79	515.79	515.79	512.35	512.35	512.35	512.35	512.35	515.79	515.79	515.79	515.79	515.79	515.79	515.79	515.79	515.79	515.79	515.79	515.79	515.79	515.79	515.79	515.79	515.79	515.79	515.79	515.79	515.79	515.79	512.35	515.79
					515.79	515.79	512.35	512.35	515.79	515.79	515.79	515.79	515.79	515.79	515.79	515.79	512.35	515.79	515.79	512.35	512.35	512.35	512.35	515.79	515.79	515.79	515.79	515.79	515.79	515.79	515.79	515.79	515.79	515.79	515.79	515.79	515.79	515.79	515.79	515.79	515.79	515.79	515.79	515.79	515.79	515.79	515.79	515.79	515.79
					515.79	512.35	512.35	515.79	515.79	515.79	515.79	515.79	515.79	515.79	515.79	515.79	515.79	515.79	515.79	515.79	515.79	515.79	515.79	515.79	515.79	515.79	515.79	515.79	515.79	515.79	515.79	512.35	512.35	512.35	512.35	512.35	512.35	512.35	512.35	515.79	515.79	515.79	515.79	512.35	512.35	515.79	515.79	515.79	515.79
					512.35	515.79	515.79	515.79	515.79	515.79	515.79	515.79	515.79	515.79	515.79	515.79	515.79	515.79	515.79	515.79	515.79	515.79	515.79	512.35	512.35	512.35	512.35	515.79	515.79	512.35	512.35	512.35	512.35	512.35	512.35	512.35	512.35	512.35	512.35	512.35	512.35	515.79	515.79	515.79	512.35	512.35	512.35	512.35	515.79
					515.79	515.79	515.79	515.79	515.79	515.79	512.35	515.79	515.79	515.79	515.79	515.79	515.79	515.79	515.79	515.79	515.79	515.79	515.79	512.35	512.35	515.79	512.35	515.79	515.79	515.79	515.79	515.79	515.79	515.79	515.79	515.79	515.79	515.79	515.79	515.79	515.79	515.79	515.79	515.79	512.35	515.79	512.35	515.79	512.35
					515.79	515.79	515.79	515.79	515.79	512.35	515.79	515.79	515.79	515.79	515.79	515.79	515.79	515.79	515.79	515.79	515.79	515.79	512.35	512.35	515.79	515.79	515.79	515.79	515.79	515.79	515.79	515.79	515.79	515.79	515.79	515.79	515.79	515.79	515.79	515.79	515.79	515.79	515.79	515.79	515.79	515.79	515.79	512.35	515.79
					515.79	515.79	515.79	515.79	515.79	512.35	515.79	515.79	515.79	515.79	515.79	515.79	515.79	515.79	515.79	515.79	515.79	515.79	512.35	515.79	515.79	515.79	515.79	515.79	515.79	515.79	515.79	515.79	515.79	515.79	515.79	515.79	515.79	515.79	512.35	515.79	515.79	515.79	515.79	515.79	515.79	515.79	515.79	512.35	515.79
					515.79	515.79	515.79	515.79	515.79	515.79	515.79	515.79	515.79	515.79	515.79	515.79	515.79	515.79	515.79	512.35	515.79	515.79	515.79	515.79	515.79	515.79	515.79	515.79	515.79	515.79	515.79	512.35	512.35	512.35	512.35	512.35	512.35	512.35	512.35	512.35	512.35	515.79	515.79	515.79	515.79	515.79	515.79	515.79	515.79
					515.79	515.79	515.79	515.79	515.79	515.79	515.79	515.79	515.79	515.79	515.79	515.79	515.79	515.79	515.79	515.79	515.79	515.79	515.79	515.79	515.79	515.79	515.79	515.79	515.79	515.79	512.35	515.79	515.79	515.79	515.79	515.79	515.79	515.79	515.79	515.79	515.79	515.79	515.79	515.79	515.79	515.79	515.79	515.79	515.79
					515.79	515.79	515.79	515.79	515.79	515.79	515.79	515.79	515.79	515.79	515.79	515.79	515.79	515.79	515.79	515.79	515.79	515.79	515.79	515.79	515.79	515.79	515.79	515.79	515.79	515.79	515.79	515.79	515.79	515.79	515.79	515.79	515.79	515.79	515.79	515.79	515.79	515.79	515.79	515.79	512.35	512.35	515.79	515.79	515.79
					515.79	515.79	515.79	515.79	515.79	515.79	515.79	515.79	515.79	515.79	515.79	515.79	515.79	515.79	515.79	515.79	515.79	515.79	515.79	515.79	515.79	515.79	515.79	515.79	515.79	515.79	515.79	515.79	515.79	515.79	515.79	515.79	515.79	515.79	515.79	515.79	515.79	515.79	515.79	515.79	515.79	512.35	515.79	515.79	515.79
					515.79	515.79	515.79	515.79	515.79	515.79	512.35	515.79	515.79	515.79	515.79	512.35	512.35	515.79	515.79	515.79	515.79	515.79	515.79	515.79	512.35	515.79	515.79	515.79	515.79	515.79	515.79	515.79	515.79	515.79	515.79	515.79	515.79	515.79	515.79	515.79	515.79	515.79	515.79	515.79	515.79	515.79	515.79	515.79	515.79
				515.79	515.79	515.79	515.79	515.79	515.79	515.79	515.79	515.79	515.79	515.79	515.79	515.79	515.79	515.79	515.79	515.79	515.79	512.35	512.35	512.35	515.79	515.79	515.79	512.35	512.35	512.35	512.35	512.35	512.35	515.79	515.79	515.79	512.35	512.35	512.35	512.35	515.79	515.79	515.79	515.79	515.79	515.79	515.79	515.79	515.79
					515.79	515.79	515.79	515.79	515.79	515.79	515.79	515.79	515.79	515.79	515.79	512.35	512.35	515.79	515.79	515.79	512.35	512.35	512.35	515.79	512.35	512.35	512.35	512.35	512.35	512.35	512.35	512.35	512.35	512.35	512.35	512.35	512.35	512.35	512.35	512.35	512.35	515.79	515.79	515.79	515.79	515.79	512.35	512.35	515.79
					515.79	515.79	515.79	515.79	515.79	512.35	512.35	515.79	515.79	515.79	512.35	512.35	515.79	515.79	515.79	515.79	512.35	512.35	515.79	512.35	512.35	512.35	512.35	595.82	595.82	595.82	595.82	595.82	595.82	599.34	599.34	599.34	599.34	512.35	512.35	512.35	512.35	512.35	512.35	515.79	515.79	515.79	515.79	515.79	512.35
					515.79	512.35	515.79	515.79	515.79	512.35	515.79	515.79	515.79	515.79	512.35	512.35	515.79	515.79	515.79	512.35	512.35	512.35	512.35	512.35	512.35	512.35	595.82	595.82	595.82	595.82	595.82	595.82	595.82	599.34	599.34	595.82	595.82	595.82	595.82	512.35	512.35	512.35	512.35	515.79	515.79	515.79	515.79	515.79	512.35
					515.79	515.79	515.79	515.79	515.79	515.79	515.79	515.79	515.79	512.35	512.35	515.79	515.79	515.79	515.79	512.35	512.35	512.35	512.35	512.35	512.35	512.35	595.82	595.82	595.82	592.32	592.32	595.82	595.82	595.82	595.82	595.82	595.82	595.82	595.82	595.82	512.35	512.35	512.35	512.35	515.79	515.79	515.79	515.79	512.35
					515.79	515.79	515.79	515.79	515.79	515.79	515.79	515.79	515.79	512.35	512.35	515.79	515.79	515.79	512.35	512.35	512.35	512.35	515.79	512.35	512.35	512.35	592.32	592.32	592.32	592.32	592.32	592.32	595.82	595.82	595.82	595.82	595.82	592.32	595.82	595.82	512.35	512.35	512.35	512.35	512.35	515.79	515.79	515.79	512.35
					515.79	515.79	515.79	515.79	512.35	515.79	515.79	515.79	515.79	512.35	512.35	515.79	515.79	515.79	512.35	512.35	512.35	512.35	512.35	512.35	512.35	512.35	592.32	592.32	592.32	592.32	588.81	616.92	616.92	616.92	595.82	595.82	595.82	592.32	595.82	595.82	512.35	512.35	512.35	512.35	512.35	515.79	515.79	512.35	512.35
					515.79	515.79	515.79	515.79	512.35	515.79	515.79	515.79	515.79	512.35	512.35	515.79	515.79	515.79	512.35	512.35	512.35	512.35	512.35	512.35	512.35	512.35	592.32	592.32	592.32	616.92	616.92	616.92	613.4	616.92	616.92	595.82	595.82	592.32	595.82	595.82	512.35	512.35	512.35	512.35	512.35	515.79	515.79	515.79	512.35
					512.35	515.79	515.79	515.79	512.35	515.79	515.79	515.79	515.79	512.35	512.35	515.79	515.79	512.35	512.35	512.35	512.35	512.35	512.35	512.35	512.35	512.35	592.32	595.82	595.82	616.92	616.92	616.92	616.92	616.92	616.92	616.92	595.82	592.32	595.82	595.82	512.35	512.35	512.35	512.35	512.35	515.79	515.79	515.79	512.35
					512.35	515.79	515.79	515.79	512.35	512.35	515.79	515.79	515.79	512.35	512.35	515.79	515.79	515.79	512.35	512.35	512.35	512.35	512.35	512.35	512.35	512.35	595.82	595.82	595.82	616.92	616.92	616.92	616.92	616.92	616.92	616.92	595.82	592.32	592.32	595.82	512.35	512.35	512.35	512.35	512.35	515.79	515.79	515.79	512.35
					515.79	515.79	515.79	515.79	515.79	512.35	515.79	515.79	515.79	512.35	512.35	515.79	515.79	515.79	512.35	512.35	512.35	512.35	512.35	512.35	512.35	512.35	592.32	595.82	595.82	616.92	616.92	616.92	616.92	616.92	616.92	613.4	599.34	595.82	595.82	595.82	512.35	512.35	512.35	512.35	512.35	515.79	515.79	515.79	512.35
					512.35	515.79	515.79	515.79	512.35	512.35	515.79	515.79	515.79	512.35	512.35	515.79	515.79	515.79	512.35	512.35	512.35	512.35	512.35	512.35	512.35	512.35	592.32	595.82	595.82	616.92	616.92	616.92	613.4	613.4	616.92	609.88	599.34	595.82	595.82	595.82	512.35	512.35	512.35	512.35	512.35	512.35	512.35	512.35	512.35
					515.79	515.79	515.79	515.79	512.35	512.35	515.79	515.79	515.79	512.35	512.35	515.79	515.79	515.79	512.35	512.35	512.35	512.35	512.35	512.35	512.35	512.35	592.32	592.32	616.92	613.4	616.92	613.4	613.4	613.4	613.4	613.4	599.34	592.32	592.32	595.82	595.82	512.35	512.35	512.35	512.35	512.35	515.79	512.35	512.35
					515.79	515.79	515.79	515.79	512.35	512.35	515.79	515.79	515.79	512.35	512.35	515.79	515.79	515.79	512.35	512.35	512.35	512.35	512.35	512.35	512.35	512.35	592.32	592.32	595.82	616.92	616.92	613.4	613.4	613.4	613.4	609.88	599.34	588.81	592.32	595.82	595.82	512.35	512.35	512.35	512.35	512.35	515.79	512.35	512.35
					512.35	515.79	515.79	515.79	512.35	515.79	515.79	515.79	512.35	512.35	515.79	515.79	515.79	515.79	512.35	512.35	512.35	512.35	512.35	512.35	512.35	512.35	592.32	613.4	613.4	616.92	616.92	606.36	613.4	606.36	609.88	609.88	606.36	588.81	588.81	595.82	512.35	512.35	512.35	512.35	512.35	512.35	515.79	512.35	512.35
					512.35	515.79	515.79	515.79	512.35	515.79	515.79	515.79	512.35	512.35	515.79	515.79	515.79	515.79	512.35	512.35	512.35	512.35	512.35	512.35	512.35	512.35	592.32	595.82	595.82	616.92	616.92	606.36	609.88	606.36	606.36	602.84	602.84	588.81	588.81	595.82	512.35	512.35	512.35	512.35	512.35	515.79	512.35	512.35	512.35
					512.35	515.79	515.79	515.79	515.79	515.79	515.79	515.79	512.35	512.35	515.79	515.79	515.79	512.35	512.35	512.35	512.35	512.35	512.35	512.35	512.35	512.35	606.36	595.82	595.82	616.92	613.4	613.4	606.36	606.36	606.36	602.84	599.34	592.32	588.81	595.82	512.35	512.35	512.35	512.35	512.35	512.35	512.35	512.35	512.35
					512.35	515.79	515.79	515.79	515.79	515.79	515.79	515.79	512.35	515.79	515.79	515.79	515.79	515.79	512.35	512.35	512.35	512.35	512.35	512.35	512.35	512.35	606.36	595.82	595.82	616.92	616.92	613.4	609.88	606.36	613.4	609.88	599.34	592.32	592.32	595.82	512.35	512.35	512.35	512.35	512.35	512.35	512.35	512.35	512.35
						515.79	515.79	515.79	512.35	515.79	515.79	515.79	515.79	515.79	515.79	515.79	515.79	512.35	512.35	512.35	512.35	512.35	512.35	512.35	512.35	512.35	606.36	595.82	595.82	616.92	613.4	613.4	609.88	602.84	606.36	609.88	599.34	592.32	592.32	512.35	512.35	512.35	512.35	512.35	512.35	512.35	512.35	512.35	512.35
						515.79	515.79	512.35	515.79	515.79	515.79	515.79	515.79	515.79	515.79	515.79	515.79	512.35	512.35	512.35	512.35	512.35	512.35	512.35	512.35	512.35	592.32	595.82	595.82	616.92	613.4	613.4	609.88	609.88	613.4	609.88	599.34	588.81	588.81	512.35	512.35	512.35	512.35	512.35	512.35	512.35	512.35	512.35	512.35
						515.79	515.79	515.79	515.79	515.79	515.79	515.79	515.79	515.79	515.79	515.79	515.79	512.35	512.35	512.35	512.35	512.35	512.35	512.35	512.35	512.35	588.81	592.32	595.82	616.92	616.92	613.4	609.88	599.34	609.88	602.84	599.34	588.81	588.81	512.35	512.35	512.35	512.35	512.35	512.35	512.35	512.35	512.35	512.35
						515.79	515.79	512.35	515.79	515.79	515.79	515.79	515.79	515.79	515.79	515.79	515.79	515.79	512.35	512.35	512.35	515.79	515.79	512.35	512.35	512.35	585.31	592.32	592.32	616.92	616.92	609.88	595.82	599.34	602.84	606.36	595.82	592.32	588.81	595.82	512.35	512.35	512.35	512.35	512.35	512.35	512.35	512.35	512.35
						515.79	515.79	512.35	515.79	515.79	515.79	515.79	515.79	515.79	515.79	515.79	515.79	512.35	512.35	512.35	512.35	512.35	515.79	512.35	512.35	512.35	512.35	592.32	592.32	616.92	616.92	609.88	595.82	599.34	602.84	599.34	595.82	592.32	592.32	595.82	512.35	512.35	512.35	512.35	512.35	512.35	512.35	512.35	512.35
						515.79	515.79	515.79	515.79	515.79	515.79	515.79	515.79	515.79	515.79	515.79	515.79	515.79	515.79	512.35	512.35	512.35	515.79	512.35	512.35	512.35	512.35	592.32	592.32	616.92	616.92	609.88	595.82	595.82	602.84	602.84	595.82	592.32	592.32	592.32	512.35	512.35	512.35	512.35	512.35	512.35	512.35	512.35	512.35
						515.79	515.79	515.79	515.79	515.79	515.79	515.79	515.79	515.79	515.79	515.79	515.79	515.79	515.79	512.35	512.35	512.35	515.79	512.35	512.35	512.35	512.35	588.81	613.4	616.92	616.92	609.88	606.36	595.82	602.84	599.34	595.82	592.32	592.32	592.32	512.35	512.35	512.35	512.35	512.35	512.35	512.35	512.35	512.35
							515.79	515.79	515.79	515.79	515.79	515.79	515.79	515.79	515.79	515.79	515.79	515.79	515.79	512.35	512.35	512.35	512.35	512.35	512.35	512.35	512.35	588.81	592.32	616.92	616.92	609.88	609.88	606.36	602.84	602.84	595.82	595.82	592.32	592.32	512.35	512.35	512.35	512.35	515.79	512.35	512.35	512.35	512.35
							515.79	515.79	515.79	515.79	515.79	515.79	515.79	515.79	515.79	515.79	515.79	515.79	515.79	512.35	512.35	512.35	512.35	512.35	512.35	512.35	588.81	606.36	616.92	616.92	616.92	606.36	526.15	602.84	599.34	602.84	595.82	592.32	592.32	512.35	512.35	512.35	512.35	515.79	515.79	515.79	512.35	599.34	512.35
							515.79	515.79	515.79	515.79	515.79	515.79	515.79	515.79	515.79	515.79	515.79	515.79	515.79	512.35	512.35	512.35	512.35	512.35	512.35	512.35	588.81	592.32	592.32	616.92	613.4	609.88	606.36	595.82	599.34	602.84	595.82	592.32	592.32	512.35	512.35	512.35	512.35	515.79	515.79	515.79	515.79	599.34	512.35
							515.79	515.79	515.79	515.79	515.79	515.79	515.79	515.79	515.79	515.79	515.79	515.79	515.79	512.35	512.35	512.35	512.35	512.35	512.35	512.35	592.32	592.32	592.32	613.4	616.92	602.84	602.84	595.82	599.34	599.34	595.82	592.32	588.81	512.35	512.35	512.35	512.35	515.79	515.79	515.79	515.79	599.34	512.35
							515.79	515.79	515.79	515.79	515.79	515.79	515.79	515.79	515.79	515.79	515.79	515.79	515.79	512.35	512.35	512.35	512.35	512.35	512.35	512.35	592.32	592.32	592.32	616.92	616.92	606.36	602.84	599.34	599.34	606.36	592.32	592.32	588.81	512.35	512.35	512.35	512.35	515.79	515.79	515.79	515.79	599.34	512.35
								515.79	515.79	515.79	515.79	515.79	515.79	515.79	515.79	515.79	515.79	515.79	515.79	512.35	512.35	512.35	512.35	512.35	512.35	512.35	592.32	592.32	592.32	616.92	616.92	613.4	606.36	602.84	599.34	606.36	592.32	592.32	588.81	592.32	512.35	512.35	512.35	515.79	515.79	515.79	515.79	602.84	512.35
								515.79	515.79	515.79	515.79	515.79	515.79	515.79	515.79	515.79	515.79	515.79	515.79	512.35	512.35	512.35	512.35	512.35	512.35	512.35	592.32	592.32	592.32	616.92	616.92	616.92	613.4	606.36	613.4	606.36	595.82	592.32	592.32	592.32	512.35	512.35	512.35	512.35	515.79	515.79	515.79	515.79	512.35
								515.79	515.79	515.79	515.79	515.79	515.79	515.79	515.79	515.79	515.79	515.79	515.79	512.35	512.35	512.35	512.35	512.35	512.35	595.82	595.82	592.32	592.32	616.92	616.92	616.92	616.92	613.4	613.4	609.88	595.82	592.32	592.32	595.82	512.35	512.35	512.35	512.35	515.79	515.79	515.79	515.79	512.35
								515.79	515.79	515.79	515.79	515.79	515.79	515.79	515.79	515.79	515.79	515.79	515.79	512.35	512.35	512.35	512.35	512.35	512.35	512.35	595.82	592.32	592.32	613.4	616.92	616.92	616.92	616.92	613.4	609.88	595.82	592.32	592.32	592.32	512.35	512.35	512.35	512.35	515.79	515.79	515.79	515.79	512.35
								515.79	515.79	515.79	515.79	515.79	515.79	515.79	512.35	515.79	515.79	515.79	515.79	512.35	512.35	512.35	512.35	512.35	512.35	599.34	595.82	592.32	592.32	616.92	616.92	616.92	613.4	616.92	613.4	606.36	592.32	592.32	592.32	595.82	512.35	512.35	512.35	512.35	515.79	515.79	515.79	512.35	512.35
									515.79	515.79	515.79	515.79	515.79	515.79	515.79	512.35	515.79	515.79	515.79	512.35	512.35	512.35	512.35	512.35	512.35	512.35	595.82	592.32	592.32	616.92	616.92	616.92	616.92	616.92	613.4	613.4	595.82	592.32	592.32	595.82	512.35	512.35	512.35	512.35	515.79	515.79	515.79	512.35	512.35
									515.79	515.79	515.79	515.79	515.79	515.79	515.79	512.35	515.79	515.79	515.79	515.79	512.35	512.35	512.35	512.35	512.35	512.35	595.82	592.32	592.32	588.81	616.92	616.92	616.92	613.4	616.92	613.4	595.82	592.32	592.32	595.82	512.35	512.35	512.35	515.79	515.79	515.79	515.79	512.35	512.35
									515.79	515.79	515.79	515.79	515.79	515.79	512.35	512.35	515.79	515.79	515.79	515.79	512.35	512.35	512.35	512.35	512.35	512.35	595.82	592.32	592.32	588.81	588.81	616.92	616.92	616.92	616.92	606.36	595.82	592.32	592.32	595.82	512.35	512.35	512.35	512.35	515.79	515.79	515.79	512.35	512.35
									515.79	515.79	515.79	515.79	515.79	515.79	515.79	512.35	512.35	515.79	515.79	515.79	512.35	512.35	512.35	512.35	512.35	512.35	595.82	592.32	592.32	588.81	588.81	588.81	613.4	616.92	602.84	602.84	592.32	592.32	592.32	595.82	512.35	512.35	512.35	515.79	515.79	515.79	515.79	512.35	512.35
										515.79	515.79	515.79	515.79	515.79	515.79	512.35	512.35	515.79	515.79	515.79	512.35	512.35	512.35	512.35	512.35	512.35	595.82	592.32	592.32	588.81	585.31	585.31	588.81	606.36	599.34	602.84	592.32	592.32	592.32	592.32	512.35	512.35	512.35	515.79	515.79	515.79	515.79	512.35	512.35
										515.79	515.79	515.79	515.79	515.79	515.79	512.35	512.35	515.79	515.79	515.79	512.35	512.35	512.35	512.35	512.35	512.35	595.82	592.32	592.32	588.81	588.81	585.31	585.31	592.32	588.81	588.81	588.81	588.81	592.32	592.32	512.35	512.35	512.35	512.35	515.79	515.79	515.79	512.35	512.35
										515.79	515.79	512.35	515.79	515.79	515.79	512.35	512.35	512.35	515.79	515.79	515.79	512.35	512.35	512.35	512.35	512.35	595.82	592.32	592.32	588.81	588.81	585.31	585.31	588.81	592.32	588.81	592.32	592.32	588.81	592.32	512.35	512.35	512.35	512.35	512.35	515.79	515.79	512.35	512.35
										515.79	512.35	512.35	515.79	515.79	515.79	515.79	512.35	512.35	512.35	512.35	512.35	512.35	512.35	512.35	512.35	512.35	512.35	595.82	592.32	592.32	588.81	585.31	588.81	592.32	588.81	592.32	592.32	512.35	512.35	512.35	512.35	512.35	512.35	512.35	512.35	515.79	515.79	515.79	512.35
											515.79	512.35	512.35	515.79	515.79	515.79	515.79	512.35	512.35	512.35	515.79	512.35	512.35	512.35	512.35	512.35	512.35	595.82	592.32	592.32	588.81	512.35	512.35	512.35	512.35	512.35	512.35	512.35	512.35	512.35	512.35	512.35	512.35	512.35	515.79	515.79	515.79	515.79	515.79
											515.79	512.35	512.35	515.79	515.79	515.79	515.79	515.79	512.35	512.35	512.35	515.79	515.79	512.35	512.35	512.35	512.35	512.35	512.35	512.35	512.35	512.35	512.35	512.35	512.35	512.35	512.35	512.35	512.35	512.35	512.35	512.35	512.35	512.35	515.79	515.79	515.79	515.79	512.35
											515.79	515.79	512.35	512.35	515.79	515.79	515.79	515.79	515.79	515.79	515.79	515.79	512.35	512.35	512.35	512.35	512.35	512.35	512.35	512.35	512.35	512.35	512.35	512.35	512.35	512.35	512.35	512.35	512.35	512.35	512.35	512.35	512.35	512.35	515.79	515.79	515.79	515.79	512.35
												515.79	515.79	512.35	512.35	515.79	515.79	515.79	515.79	515.79	515.79	515.79	515.79	512.35	512.35	512.35	512.35	512.35	512.35	512.35	512.35	512.35	512.35	512.35	512.35	512.35	512.35	512.35	512.35	512.35	512.35	512.35	512.35	512.35	515.79	515.79	515.79	515.79	512.35
												515.79	515.79	515.79	512.35	515.79	515.79	515.79	515.79	515.79	515.79	515.79	515.79	512.35	515.79	512.35	512.35	512.35	512.35	512.35	512.35	512.35	512.35	512.35	512.35	512.35	512.35	512.35	512.35	512.35	512.35	512.35	512.35	515.79	515.79	515.79	515.79	515.79	515.79
												515.79	515.79	515.79	515.79	515.79	515.79	515.79	515.79	515.79	515.79	515.79	515.79	515.79	512.35	512.35	512.35	512.35	512.35	515.79	512.35	515.79	512.35	512.35	512.35	512.35	512.35	512.35	512.35	512.35	512.35	512.35	515.79	515.79	515.79	515.79	515.79	515.79	515.79
													515.79	515.79	515.79	515.79	515.79	515.79	515.79	515.79	515.79	515.79	515.79	515.79	512.35	515.79	515.79	515.79	515.79	515.79	515.79	515.79	512.35	512.35	512.35	512.35	512.35	512.35	512.35	515.79	512.35	515.79	515.79	515.79	515.79	515.79	515.79	515.79	515.79
[truncated: 59 more rows]
[truncated: 255 more columns]

[truncated: 2 more sheets: Figure 3d_2, Figure 3d_3]
