# Supplementary material for: Flexible hyperspectral surface plasmon resonance microscopy
Source: Nat Commun. 2022 Oct 29;13:6475. doi: 10.1038/s41467-022-34196-7 (PMC9617892; doi:10.1038/s41467-022-34196-7)
Supplement: Supplementary file 4 — Source Data [file 41467_2022_34196_MOESM4_ESM.zip › Source Data/Figure 4.xlsx]

## Sheet: Figure 4a


																																																	0.196495
																																																	0.155039
																																																0.162859	0.142931
																																																0.16692	0.167513
																																																0.15592	0.226358
																																															0.118557	0.0762355	0.13832
																																															0.214739	0.123267	0.105316
																																														0.127539	0.115607	0.114971	0.172669
																																														0.22228	0.141284	0.141827	0.110446
																																													0.201342	0.167802	0.134011	0.180505	0.107362
																																													0.110892	0.183789	0.137931	0.131689	0.125354
																																												0.178397	0.18302	0.121212	0.22534	0.177276	0.207445
																																												0.116054	0.134571	0.222717	0.154385	0.190259	0.146699
																																											0.188315	0.162736	0.0995475	0.154096	0.144811	0.173773	0.144976
																																											0.125969	0.127971	0.105649	0.195807	0.151964	0.205934	0.185553
																																											0.123428	0.109739	0.132409	0.110465	0.169718	0.176785	0.120805
																																										0.171485	0.196831	0.146133	0.161222	0.169129	0.193211	0.168658	0.140962
																																										0.243363	0.133764	0.182578	0.162551	0.151163	0.147376	0.117371	0.148879
																																									0.173267	0.208839	0.211712	0.161996	0.196285	0.183913	0.175597	0.130208	0.206821
																																									0.160662	0.167662	0.148673	0.201843	0.172624	0.156433	0.125468	0.142596	0.165476
																																									0.134875	0.169846	0.138953	0.169124	0.16899	0.158241	0.17451	0.172734	0.182579
																																								0.126953	0.173954	0.181395	0.16055	0.167238	0.179476	0.129032	0.143229	0.12811	0.157233
																																								0.155	0.143204	0.128388	0.135135	0.196166	0.191638	0.152377	0.147425	0.134281	0.133475
																																							0.10992	0.163043	0.139878	0.145702	0.169128	0.17071	0.199027	0.134558	0.181477	0.128205	0.20235
																																							0.157746	0.16684	0.132576	0.138959	0.111488	0.11976	0.178899	0.206897	0.165782	0.176211	0.137812
																																							0.189461	0.12148	0.0603675	0.183902	0.123762	0.17158	0.181058	0.175979	0.219805	0.192719	0.167799
																																						0.211308	0.194428	0.188628	0.169628	0.256822	0.145895	0.183284	0.187115	0.277256	0.180936	0.117622	0.206544
																																						0.265988	0.168113	0.150922	0.175393	0.235707	0.231272	0.115634	0.122856	0.132861	0.197872	0.135193	0.153273
																																					0.146169	0.173867	0.202357	0.209105	0.157646	0.221662	0.195847	0.184672	0.20362	0.180424	0.157985	0.227273	0.149457
																																					0.193225	0.224834	0.177945	0.196078	0.13327	0.129372	0.196776	0.142159	0.136204	0.175739	0.147364	0.170213	0.164422
																																					0.124296	0.108696	0.182278	0.179097	0.167928	0.172649	0.157658	0.195817	0.108366	0.135135	0.142198	0.117335	0.148628
																																				0.120968	0.176023	0.134321	0.12601	0.139397	0.168697	0.110767	0.154055	0.188285	0.119849	0.108485	0.164226	0.154951	0.137562
																																				0.16545	0.17866	0.197491	0.124943	0.113533	0.0785105	0.12987	0.137398	0.144533	0.102296	0.110887	0.118094	0.112697	0.180863
																																				0.137363	0.17284	0.146635	0.132373	0.214853	0.14438	0.140783	0.123217	0.0870858	0.124533	0.111111	0.145492	0.147406	0.183542
																																			0.202361	0.154289	0.185567	0.176946	0.203938	0.186959	0.153388	0.164811	0.122311	0.151515	0.131189	0.175725	0.154512	0.20339	0.224813
																																			0.14566	0.240719	0.260388	0.176715	0.186916	0.172084	0.177608	0.164384	0.158443	0.163582	0.133772	0.0870093	0.152284	0.117598	0.189085
																																			0.133751	0.151083	0.133979	0.142192	0.202934	0.246132	0.186871	0.205069	0.18285	0.140845	0.176087	0.139831	0.185265	0.195028	0.187685
																																		0.139818	0.129184	0.109921	0.202778	0.159632	0.182648	0.194294	0.189815	0.149701	0.157599	0.145503	0.159003	0.12931	0.152737	0.179343	0.144862
																																		0.188623	0.11891	0.204729	0.199336	0.15536	0.176991	0.198836	0.11984	0.212864	0.171218	0.17773	0.108153	0.14898	0.15738	0.19546	0.156319
																																		0.107557	0.0988248	0.220075	0.177287	0.194838	0.148346	0.193502	0.152772	0.139299	0.144558	0.151771	0.112753	0.15824	0.173482	0.120742	0.221319
																																	0.129424	0.12323	0.230608	0.144033	0.15873	0.168704	0.171389	0.186584	0.191587	0.190262	0.166599	0.195465	0.122759	0.101483	0.154935	0.206061	0.0947972
																																	0.188826	0.126199	0.155863	0.172249	0.236616	0.188894	0.15457	0.122363	0.141378	0.131876	0.142748	0.125448	0.11103	0.139485	0.16249	0.175509	0.159798
																																	0.0822448	0.136429	0.0893697	0.117883	0.106337	0.197487	0.162105	0.142189	0.173465	0.113971	0.118291	0.115385	0.156966	0.169242	0.137795	0.140706	0.108559
																																0.0912409	0.155348	0.113101	0.166128	0.150679	0.150177	0.227833	0.179012	0.150156	0.177041	0.151515	0.190342	0.166324	0.155237	0.15939	0.14453	0.129407	0.119391
																																0.16961	0.191038	0.169027	0.142303	0.156514	0.146461	0.153604	0.202781	0.163685	0.170618	0.125645	0.12963	0.157913	0.111792	0.175932	0.165077	0.17509	0.194257
																																0.13969	0.195455	0.173797	0.13773	0.160164	0.158317	0.181712	0.156658	0.213348	0.199425	0.112084	0.145998	0.144751	0.175889	0.16062	0.194007	0.159854	0.166806
																																0.0979053	0.178414	0.125595	0.141874	0.157068	0.197568	0.163387	0.196258	0.198925	0.159611	0.135231	0.171089	0.105205	0.116237	0.164941	0.152198	0.174672	0.186731
																															0.159206	0.187783	0.173837	0.159509	0.14377	0.191033	0.241313	0.156541	0.153223	0.14245	0.184102	0.175932	0.173586	0.155153	0.197173	0.186348	0.160385	0.235792	0.19181
																															0.125661	0.16761	0.144991	0.137073	0.122299	0.16835	0.166909	0.153352	0.166911	0.16548	0.206583	0.167835	0.124434	0.162476	0.154902	0.168337	0.221465	0.222129	0.247738
																															0.102816	0.130833	0.13883	0.124898	0.127003	0.124864	0.140137	0.172294	0.0771605	0.160437	0.157222	0.172234	0.178704	0.117889	0.162536	0.172204	0.135075	0.154506	0.211053
																														0.148472	0.167401	0.126447	0.185797	0.160651	0.139728	0.138421	0.110556	0.146376	0.134457	0.157178	0.137255	0.162132	0.140039	0.100281	0.155925	0.20595	0.212862	0.131696	0.17922
																														0.131228	0.132943	0.112982	0.202198	0.137845	0.12495	0.164814	0.102079	0.140743	0.125089	0.132776	0.135587	0.146634	0.136251	0.141617	0.20995	0.159475	0.195829	0.23616	0.200293
																														0.176391	0.118993	0.15577	0.159827	0.128652	0.141086	0.128624	0.14544	0.174838	0.156545	0.0905797	0.11038	0.150296	0.100273	0.179856	0.188429	0.178765	0.137662	0.183024	0.183714
																														0.257569	0.101751	0.189137	0.133992	0.151093	0.175799	0.0902935	0.096517	0.102543	0.133226	0.140959	0.183007	0.133552	0.135912	0.180788	0.172825	0.10181	0.227142	0.188346	0.149024
																													0.187773	0.138484	0.189904	0.201276	0.173047	0.115707	0.0847857	0.128921	0.123429	0.15509	0.130719	0.139326	0.0967894	0.16984	0.153975	0.21778	0.149847	0.166016	0.123418	0.13181	0.201455
																													0.210479	0.206961	0.18597	0.131253	0.126977	0.189936	0.11514	0.154877	0.158184	0.14881	0.189341	0.208839	0.119776	0.141804	0.134881	0.201613	0.186062	0.151924	0.222458	0.120222	0.210706
																													0.145299	0.197637	0.128891	0.149929	0.112635	0.123188	0.128076	0.141463	0.151152	0.236944	0.15566	0.163893	0.177208	0.178161	0.159077	0.161597	0.185567	0.138795	0.191371	0.126541	0.170068
																													0.189523	0.187905	0.18527	0.176892	0.213793	0.1475	0.138957	0.196602	0.176414	0.141148	0.144135	0.170877	0.195396	0.189329	0.0931677	0.262273	0.208333	0.184669	0.195804	0.235756	0.0790754
																												0.162636	0.155634	0.161952	0.114818	0.178042	0.213345	0.0862895	0.0873466	0.0872939	0.166748	0.115196	0.148241	0.170137	0.151432	0.136836	0.180318	0.176431	0.0902406	0.135852	0.159091	0.108557	0.159176
																												0.104037	0.17407	0.170409	0.163666	0.119774	0.100087	0.129063	0.122478	0.131148	0.174776	0.162026	0.104674	0.126734	0.125705	0.209891	0.163681	0.107632	0.180952	0.150995	0.114836	0.104962	0.111043
																												0.126151	0.168582	0.157421	0.100116	0.118856	0.129436	0.17447	0.15179	0.145969	0.169336	0.142398	0.108352	0.161367	0.131779	0.230389	0.152851	0.0788146	0.141479	0.144654	0.200509	0.176614	0.0951009
																												0.122664	0.145595	0.115499	0.119092	0.104802	0.0980777	0.147555	0.117221	0.100925	0.128645	0.114967	0.10661	0.100457	0.149573	0.105316	0.174585	0.121734	0.12605	0.135719	0.120915	0.167665	0.110169
																											0.185031	0.145482	0.141753	0.16922	0.153453	0.1124	0.131528	0.0814138	0.0973631	0.101351	0.0848438	0.124199	0.101246	0.146937	0.0865998	0.129839	0.146199	0.101752	0.0982091	0.174453	0.155958	0.183073	0.141176
																											0.212314	0.192074	0.168213	0.191949	0.183217	0.175047	0.182836	0.164283	0.14734	0.134512	0.117463	0.123951	0.146645	0.120016	0.101776	0.0944287	0.0874126	0.110314	0.159255	0.134605	0.0929257	0.109157	0.255521
																											0.240741	0.247897	0.191109	0.147802	0.136961	0.194656	0.13626	0.163273	0.0842912	0.171875	0.124654	0.186286	0.0913061	0.144497	0.146001	0.087156	0.158883	0.116339	0.214168	0.131425	0.138889	0.244055	0.212025
																											0.232779	0.224824	0.216622	0.19767	0.218827	0.1875	0.190365	0.184877	0.142405	0.14613	0.131161	0.0983091	0.0915109	0.11711	0.109323	0.164645	0.153132	0.157042	0.208677	0.191273	0.11083	0.190625	0.131234
																											0.169359	0.181091	0.20663	0.225612	0.186794	0.200324	0.179497	0.160949	0.149474	0.127601	0.198334	0.12381	0.125441	0.137309	0.172131	0.142119	0.110906	0.160573	0.182863	0.226891	0.106952	0.176322	0.214469
																										0.19697	0.125	0.127119	0.234993	0.183166	0.184265	0.171914	0.146163	0.134859	0.192544	0.14553	0.160407	0.0761325	0.118081	0.127293	0.153968	0.14213	0.173837	0.225225	0.129102	0.185185	0.17094	0.110985	0.165543
																										0.157084	0.117911	0.138821	0.155335	0.151915	0.155483	0.1643	0.203417	0.169388	0.126369	0.133519	0.143522	0.133861	0.0794798	0.122814	0.140981	0.168516	0.144989	0.15618	0.208231	0.140421	0.127283	0.194911	0.127758
																										0.114841	0.166923	0.136816	0.125661	0.12966	0.197505	0.105494	0.18649	0.0983541	0.0847116	0.114208	0.101542	0.126885	0.120148	0.162694	0.195084	0.18334	0.198447	0.259906	0.186364	0.19943	0.158537	0.159736	0.188088
																										0.145056	0.165008	0.183602	0.145439	0.110279	0.106557	0.131023	0.159184	0.0932685	0.0931431	0.119001	0.103211	0.115487	0.154735	0.138515	0.14828	0.120048	0.139059	0.191212	0.15807	0.15625	0.17658	0.173719	0.140271
																										0.142936	0.106965	0.13981	0.148494	0.148473	0.162634	0.105242	0.116327	0.195625	0.0968158	0.0780608	0.127101	0.114707	0.145825	0.124465	0.0973141	0.133333	0.122568	0.159299	0.202811	0.0915332	0.16824	0.106255	0.136
																									0.105353	0.165222	0.137482	0.145953	0.191233	0.164474	0.134547	0.153124	0.132168	0.125319	0.116792	0.1	0.109114	0.125659	0.111065	0.143091	0.0958011	0.134646	0.107914	0.120677	0.0962627	0.157895	0.128577	0.111324	0.134464
																									0.13289	0.143464	0.158656	0.165696	0.18262	0.065917	0.163835	0.154849	0.138774	0.152251	0.106101	0.0990545	0.160142	0.100789	0.0877963	0.168196	0.149283	0.12426	0.127758	0.115181	0.112915	0.130282	0.131243	0.106504	0.108043
																									0.113208	0.171737	0.137017	0.178652	0.211238	0.194701	0.173124	0.169492	0.170361	0.143043	0.11474	0.142006	0.155075	0.16121	0.106236	0.119461	0.105662	0.15507	0.129666	0.130152	0.160981	0.139675	0.118268	0.149565	0.156759
																									0.13832	0.191499	0.232039	0.160825	0.194411	0.221656	0.201845	0.208009	0.241698	0.122777	0.144014	0.192683	0.16129	0.183284	0.151376	0.144297	0.134285	0.105734	0.084	0.126679	0.139706	0.100446	0.115596	0.15253	0.149283
																									0.177846	0.122742	0.263158	0.129689	0.245587	0.211975	0.164915	0.199616	0.240631	0.150754	0.137326	0.15233	0.163698	0.164809	0.141419	0.0731383	0.112187	0.131689	0.0980392	0.118812	0.136134	0.169145	0.0752018	0.0770387	0.126812
																								0.0674274	0.0917204	0.122393	0.203151	0.126558	0.181406	0.185318	0.168456	0.153846	0.170741	0.206981	0.189819	0.181324	0.163305	0.0909091	0.134293	0.158019	0.167118	0.154706	0.129457	0.186212	0.103912	0.0969064	0.141329	0.123143	0.165441
																								0.140625	0.116915	0.187783	0.17701	0.137201	0.154714	0.202394	0.207541	0.197822	0.163064	0.11928	0.140605	0.130196	0.201456	0.107393	0.0819672	0.0940367	0.147783	0.150602	0.109659	0.132177	0.169851	0.208991	0.114128	0.103391	0.163934
																								0.0975224	0.114244	0.0660893	0.103821	0.115055	0.154714	0.17008	0.111268	0.149626	0.157914	0.130453	0.182768	0.13557	0.150357	0.21955	0.153326	0.258665	0.239551	0.262238	0.131768	0.0989632	0.0994695	0.136144	0.185559	0.175859	0.181525
																								0.130648	0.193199	0.127119	0.147124	0.140045	0.116058	0.196715	0.0987842	0.157421	0.157576	0.1375	0.0995831	0.15593	0.143832	0.168161	0.138519	0.209059	0.233723	0.207792	0.22335	0.222335	0.208535	0.206742	0.125378	0.152737	0.120133
																								0.0722624	0.0951646	0.0887874	0.137931	0.135593	0.166734	0.134033	0.181131	0.173737	0.154839	0.147194	0.173697	0.105978	0.137221	0.185518	0.179471	0.2215	0.207945	0.190616	0.221852	0.247956	0.109359	0.121486	0.146462	0.175166	0.235828
																								0.157746	0.152505	0.0515184	0.135342	0.117393	0.103791	0.0911458	0.0894343	0.126553	0.0294251	0.149594	0.136626	0.17089	0.121571	0.187302	0.212694	0.259386	0.236806	0.200382	0.208974	0.185393	0.145161	0.197021	0.233348	0.174662	0.186293
																								0.126548	0.096463	0.0731982	0.149917	0.160878	0.14811	0.13487	0.103141	0.119344	0.143832	0.111223	0.109244	0.121212	0.10263	0.105085	0.285317	0.218023	0.183799	0.237926	0.143603	0.23322	0.222705	0.179579	0.164835	0.237987	0.208623
																							0.104878	0.23416	0.23015	0.155243	0.179856	0.114596	0.143488	0.175853	0.13	0.116279	0.14168	0.113998	0.127551	0.178891	0.227882	0.202057	0.195369	0.245353	0.217718	0.24948	0.233957	0.132641	0.229358	0.2295	0.204229	0.124717	0.200924
																							0.149888	0.121212	0.143554	0.155595	0.126743	0.151607	0.116077	0.195652	0.184308	0.116159	0.172859	0.142783	0.22872	0.165963	0.13245	0.257164	0.232833	0.135783	0.130332	0.131387	0.208469	0.192786	0.214133	0.148002	0.177203	0.220515	0.155577
																							0.103071	0.132118	0.198492	0.155083	0.148233	0.165963	0.165794	0.204631	0.117066	0.173541	0.151663	0.151436	0.209924	0.222158	0.156463	0.140429	0.174564	0.311237	0.221774	0.225455	0.167715	0.141652	0.237069	0.190918	0.169651	0.22045	0.198118
																							0.100969	0.156787	0.109608	0.148747	0.0892857	0.170323	0.198785	0.12246	0.204591	0.159705	0.20572	0.1925	0.16573	0.239193	0.172185	0.187915	0.175214	0.0968829	0.0673534	0.0873362	0.21022	0.131887	0.180983	0.134395	0.14652	0.186497	0.149077
																							0.140502	0.148456	0.142084	0.193741	0.169579	0.14316	0.159405	0.184211	0.209824	0.217184	0.18151	0.226601	0.147913	0.233485	0.185668	0.216418	0.171315	0.176748	0.246094	0.187547	0.0898204	0.11661	0.13309	0.172736	0.209195	0.147806	0.151718
																							0.208897	0.0907939	0.180944	0.201772	0.117249	0.204832	0.167683	0.194865	0.214388	0.150843	0.136187	0.219133	0.164975	0.203317	0.228311	0.171184	0.155039	0.115538	0.0933908	0.20195	0.203063	0.131349	0.114167	0.140164	0.10028	0.166445	0.172723
																							0.152642	0.189255	0.156931	0.205771	0.169014	0.173913	0.134213	0.203515	0.0860956	0.114727	0.145985	0.136384	0.121512	0.216495	0.203252	0.217809	0.168154	0.116105	0.198843	0.190048	0.182225	0.201681	0.177083	0.232057	0.216732	0.199106	0.203551
																						0.12	0.201681	0.137421	0.146288	0.161137	0.126812	0.160624	0.157192	0.126608	0.170147	0.145068	0.13806	0.18	0.134567	0.16182	0.195606	0.18623	0.227273	0.232108	0.215395	0.222077	0.26115	0.219224	0.176904	0.180424	0.146505	0.192145	0.192702
																						0.144646	0.17579	0.138696	0.196977	0.127331	0.174581	0.139665	0.173583	0.123695	0.148443	0.0935404	0.0839416	0.145914	0.146477	0.131926	0.0943865	0.189076	0.163887	0.213155	0.243761	0.148544	0.22865	0.274696	0.233364	0.201735	0.178152	0.238557	0.236052
																						0.154307	0.255981	0.133399	0.171149	0.11369	0.110009	0.121899	0.135606	0.0968089	0.132159	0.122709	0.106527	0.179574	0.100113	0.105135	0.143177	0.160372	0.132576	0.189521	0.264395	0.221289	0.1947	0.256098	0.172265	0.194778	0.170891	0.177636	0.21883
																						0.130828	0.254902	0.147668	0.10396	0.157895	0.203011	0.0826121	0.126235	0.149897	0.129848	0.124918	0.0792079	0.12302	0.110824	0.152392	0.126476	0.164563	0.124813	0.238727	0.245858	0.260232	0.228488	0.249888	0.277559	0.209659	0.176282	0.26353	0.206583
																						0.162148	0.179721	0.148338	0.1684	0.0931099	0.13442	0.105345	0.0934408	0.124256	0.11236	0.084127	0.1172	0.130933	0.114695	0.0913324	0.121951	0.151921	0.180832	0.240905	0.173611	0.239507	0.20545	0.168742	0.23384	0.203193	0.153479	0.170398	0.153846
																						0.195016	0.135638	0.212545	0.11257	0.128148	0.170923	0.0809793	0.110438	0.103992	0.122885	0.123577	0.103359	0.116355	0.0654947	0.0628818	0.0958466	0.191138	0.16129	0.207384	0.184444	0.21244	0.224179	0.223165	0.235337	0.211291	0.209459	0.19487	0.163478
																						0.155984	0.163525	0.149408	0.19832	0.164418	0.212684	0.184289	0.114529	0.15528	0.12	0.096401	0.057508	0.0813953	0.135231	0.126838	0.0989523	0.144603	0.223947	0.204213	0.248487	0.231575	0.179584	0.177692	0.200205	0.150364	0.201342	0.179104	0.185381
																						0.250305	0.302854	0.268474	0.205543	0.174489	0.189583	0.152212	0.1875	0.136087	0.146684	0.112063	0.129551	0.117347	0.129986	0.150446	0.144087	0.13519	0.128877	0.166868	0.216306	0.235776	0.208718	0.179083	0.171659	0.180579	0.187856	0.153165	0.181989
																						0.241083	0.248268	0.231183	0.216291	0.166878	0.183504	0.138889	0.190927	0.138668	0.142491	0.158784	0.112054	0.116279	0.0979653	0.139561	0.133964	0.150602	0.166176	0.171995	0.21516	0.177787	0.171386	0.180835	0.171116	0.154362	0.196796	0.1946	0.197393
																						0.253946	0.287129	0.185288	0.239349	0.186461	0.19653	0.189582	0.181195	0.171962	0.129139	0.166228	0.153352	0.139746	0.151874	0.135238	0.138043	0.219532	0.101075	0.174344	0.151515	0.175608	0.187207	0.139405	0.138689	0.128205	0.177858	0.195157	0.230739
																					0.289289	0.287399	0.313531	0.237563	0.234962	0.163934	0.126885	0.164602	0.169316	0.158228	0.172764	0.160335	0.136331	0.21542	0.166994	0.165289	0.193878	0.193992	0.139485	0.181818	0.179092	0.152563	0.199521	0.127052	0.156308	0.154743	0.217134	0.169593	0.194389
																					0.253682	0.333333	0.328515	0.254817	0.224375	0.198464	0.192678	0.140527	0.195473	0.153617	0.150376	0.154255	0.136106	0.173611	0.171741	0.175889	0.266359	0.231226	0.219172	0.206032	0.145168	0.184957	0.146645	0.127945	0.178852	0.151267	0.135357	0.166875	0.214697
																					0.315347	0.293706	0.222294	0.223925	0.217284	0.156183	0.142456	0.201368	0.15431	0.133404	0.190459	0.13894	0.152428	0.159386	0.263158	0.176056	0.268113	0.175664	0.208955	0.188139	0.205021	0.193669	0.185859	0.140026	0.144628	0.186551	0.168919	0.194835	0.173562
																					0.207332	0.16129	0.138329	0.198728	0.172986	0.0938166	0.153362	0.146341	0.126067	0.128785	0.163723	0.183908	0.210271	0.251467	0.194433	0.212592	0.206612	0.258118	0.196721	0.273888	0.192077	0.193483	0.199015	0.174797	0.147625	0.182815	0.147268	0.155454	0.225505
																					0.223258	0.133172	0.153519	0.129534	0.106112	0.0814001	0.0924066	0.144284	0.0577826	0.14218	0.132841	0.168516	0.156922	0.165722	0.19714	0.253007	0.208861	0.186235	0.184734	0.182556	0.208173	0.243363	0.193766	0.175113	0.193206	0.212578	0.236062	0.169537	0.291234
																					0.165449	0.146805	0.0668151	0.0449871	0.112574	0.101271	0.134357	0.111857	0.0655796	0.0999616	0.0872309	0.159826	0.195264	0.128964	0.173003	0.202042	0.190822	0.181972	0.257215	0.198317	0.24	0.219124	0.229654	0.27284	0.183839	0.196078	0.19202	0.200422	0.212429
																					0.124856	0.172982	0.143266	0.131525	0.0976485	0.105536	0.097589	0.0932268	0.0738739	0.0695971	0.0944742	0.122418	0.15	0.165085	0.172414	0.140081	0.24609	0.24212	0.233522	0.221572	0.228099	0.212978	0.187984	0.195922	0.186235	0.171836	0.257063	0.196954	0.16763
																					0.188716	0.144269	0.141336	0.113636	0.0969305	0.072892	0.0844206	0.107078	0.0738007	0.0860555	0.045598	0.0869565	0.0924855	0.131689	0.154887	0.169182	0.198807	0.181178	0.193032	0.199633	0.160202	0.168836	0.226297	0.192671	0.195969	0.207993	0.225499	0.217978	0.217751
																					0.170081	0.107767	0.0681636	0.113345	0.0971074	0.093711	0.144928	0.113679	0.103261	0.119986	0.0942149	0.0830389	0.104272	0.125142	0.15064	0.117914	0.131894	0.21875	0.133636	0.101944	0.151904	0.172345	0.133946	0.186516	0.186335	0.211416	0.18096	0.214818	0.268077
																					0.124744	0.144007	0.0931946	0.111062	0.122363	0.127508	0.130293	0.116414	0.161123	0.0774933	0.0893427	0.0844091	0.102354	0.0766642	0.139653	0.151585	0.06917	0.100412	0.0744786	0.134765	0.134157	0.0861739	0.151353	0.209302	0.160053	0.212978	0.189565	0.180915	0.152587
																					0.135717	0.0984683	0.0689502	0.109938	0.103691	0.154008	0.109257	0.135859	0.142035	0.126953	0.125716	0.091653	0.0868056	0.0610433	0.0668016	0.112851	0.118867	0.0679416	0.140163	0.111807	0.0867635	0.0947522	0.0977089	0.208138	0.163984	0.18156	0.186108	0.266059	0.124946
																					0.138009	0.140125	0.118451	0.135321	0.168961	0.162975	0.157639	0.170055	0.135472	0.091683	0.131875	0.0985545	0.0726597	0.105399	0.0688172	0.105733	0.0982368	0.136919	0.0332141	0.0901307	0.137687	0.109633	0.159677	0.165956	0.170489	0.214939	0.168466	0.222642	0.16129
																					0.136465	0.199176	0.097561	0.12746	0.137557	0.204918	0.150301	0.132285	0.132902	0.114663	0.13587	0.101351	0.0518042	0.0645682	0.0851528	0.0880626	0.11522	0.15285	0.146547	0.0619658	0.107321	0.149071	0.186457	0.168131	0.149745	0.177877	0.179987	0.260095	0.223196
																					0.200477	0.13262	0.106614	0.0562284	0.0799327	0.128952	0.139903	0.104754	0.140929	0.0776915	0.0755572	0.10505	0.0387123	0.118842	0.0929457	0.147059	0.114143	0.126722	0.169928	0.164911	0.176101	0.162409	0.15425	0.138714	0.184353	0.152796	0.2145	0.173945	0.254879
																					0.214785	0.157262	0.0955131	0.0959898	0.100745	0.152587	0.163684	0.146471	0.139059	0.0989673	0.113255	0.0745342	0.0979519	0.14776	0.138462	0.101704	0.206275	0.130338	0.192621	0.211885	0.189563	0.319662	0.214844	0.152926	0.18668	0.153263	0.165493	0.218681	0.162297
																					0.236882	0.155701	0.131851	0.113581	0.097229	0.177487	0.134128	0.22449	0.192308	0.192498	0.11854	0.111008	0.0640394	0.0919416	0.142694	0.129753	0.198695	0.204334	0.223714	0.304976	0.240848	0.271572	0.223969	0.187387	0.154332	0.165334	0.160317	0.159363	0.19536
																					0.254605	0.19837	0.125534	0.122637	0.162893	0.139547	0.207116	0.236654	0.22739	0.19302	0.169183	0.139621	0.102493	0.196026	0.177956	0.135693	0.14268	0.228659	0.209409	0.26776	0.301438	0.312962	0.335968	0.239683	0.196351	0.15625	0.146884	0.175402	0.22091
																					0.281457	0.201705	0.160133	0.161871	0.117479	0.234742	0.241841	0.295807	0.313865	0.284828	0.300238	0.277625	0.186404	0.261364	0.208565	0.212952	0.152999	0.235907	0.200494	0.247858	0.235262	0.384815	0.324447	0.322365	0.211046	0.265668	0.11804	0.164931	0.19166
																					0.274632	0.140643	0.148699	0.111455	0.184837	0.241838	0.314183	0.46754	0.463889	0.440303	0.363272	0.419145	0.347107	0.28973	0.28739	0.204965	0.26872	0.191186	0.173857	0.216165	0.324101	0.326564	0.366182	0.310694	0.227593	0.259771	0.139991	0.101948	0.155967
																					0.295924	0.138387	0.139883	0.102175	0.153991	0.252525	0.481611	0.631068	0.53393	0.65736	0.608696	0.481326	0.486995	0.383515	0.259407	0.213825	0.241611	0.142954	0.234921	0.217391	0.301876	0.424419	0.367279	0.353003	0.262889	0.176527	0.157993	0.241348	0.289004
																					0.436386	0.193548	0.13814	0.162968	0.239577	0.428316	0.568733	0.659794	0.656849	0.796928	0.678211	0.566491	0.459831	0.418293	0.333333	0.287247	0.162791	0.172185	0.2	0.258565	0.287897	0.303477	0.307139	0.336683	0.285917	0.209756	0.151659	0.222428	0.213472
																					0.313283	0.229127	0.163566	0.12747	0.237508	0.359773	0.558338	0.602357	0.713062	0.799312	0.75031	0.71649	0.588235	0.405405	0.400819	0.25016	0.158293	0.196569	0.189061	0.204819	0.203963	0.267409	0.237487	0.327543	0.230155	0.18278	0.171996	0.224939	0.2644
																					0.306057	0.158679	0.111916	0.169184	0.200354	0.356421	0.583648	0.659965	0.688898	0.711596	0.730122	0.696046	0.596351	0.414351	0.371526	0.272727	0.236573	0.125	0.205479	0.238379	0.268493	0.246819	0.224421	0.24186	0.165328	0.15884	0.17506	0.177589	0.185185
																				0.371393	0.223499	0.185502	0.152934	0.110594	0.222405	0.289461	0.535318	0.692821	0.686888	0.736289	0.696454	0.678841	0.658127	0.473139	0.317821	0.303551	0.225282	0.167806	0.137427	0.244755	0.201995	0.277913	0.195067	0.20477	0.236439	0.276718	0.245368	0.113636	0.268817
																					0.236531	0.104665	0.0857318	0.181463	0.212472	0.349804	0.510678	0.604373	0.621382	0.592229	0.665079	0.624049	0.576114	0.434883	0.270127	0.172122	0.181034	0.164474	0.154062	0.149485	0.201594	0.21934	0.228991	0.180936	0.215939	0.131889	0.1222	0.137707	0.270768
																					0.191945	0.0880389	0.0141004	0.150273	0.192097	0.294885	0.349926	0.529077	0.572979	0.594247	0.597207	0.567108	0.505051	0.34579	0.344746	0.223358	0.127996	0.244755	0.180276	0.228216	0.194458	0.181211	0.137237	0.227068	0.170306	0.134826	0.0892426	0.114167	0.12336
																					0.172205	0.144665	0.0770988	0.135364	0.159817	0.257009	0.32865	0.470509	0.490077	0.532501	0.449581	0.456198	0.343681	0.296266	0.281265	0.180361	0.161035	0.116153	0.197294	0.214709	0.197531	0.198488	0.20477	0.114638	0.151969	0.0984432	0.112108	0.122951	0.11949
																					0.192308	0.180685	0.118133	0.147059	0.121749	0.290698	0.273839	0.375442	0.411238	0.338258	0.421225	0.322357	0.279053	0.231381	0.157209	0.216615	0.121773	0.159405	0.199225	0.2189	0.193759	0.184547	0.205828	0.135979	0.162382	0.1177	0.0953079	0.101112	0.149212
																					0.195831	0.21603	0.141311	0.185393	0.196188	0.144357	0.221549	0.274651	0.343339	0.277467	0.332988	0.256588	0.250162	0.230228	0.223453	0.194637	0.222915	0.127405	0.172225	0.243902	0.243779	0.276454	0.168903	0.194776	0.200698	0.158695	0.160584	0.0755602	0.174544
																					0.149762	0.194888	0.202206	0.117647	0.245124	0.200871	0.201189	0.247191	0.198675	0.254173	0.204429	0.230077	0.208267	0.270645	0.21519	0.217042	0.243665	0.133976	0.140213	0.264036	0.247312	0.19656	0.195331	0.222663	0.0983822	0.107287	0.137748	0.189637	0.14821
																					0.121871	0.182887	0.268222	0.133447	0.111386	0.19378	0.179937	0.167382	0.240674	0.202475	0.184856	0.233378	0.245559	0.284431	0.196116	0.225965	0.277108	0.167044	0.188515	0.264182	0.129467	0.211198	0.221457	0.207478	0.211331	0.158402	0.227824	0.16692	0.184014
																					0.229008	0.231065	0.205011	0.160966	0.24379	0.188802	0.229008	0.199918	0.220077	0.224164	0.235659	0.216778	0.256588	0.187128	0.252347	0.200745	0.22807	0.241279	0.138504	0.278103	0.233369	0.144553	0.180115	0.197833	0.207852	0.18596	0.250123	0.276946	0.252268
																					0.195783	0.264128	0.176754	0.21699	0.141509	0.246042	0.19806	0.230548	0.256972	0.211002	0.243585	0.19174	0.257287	0.260984	0.216946	0.287818	0.23753	0.315217	0.285126	0.25463	0.215976	0.283688	0.256668	0.261454	0.227907	0.244344	0.333499	0.24147	0.237217
																					0.120651	0.228324	0.269765	0.173494	0.16886	0.178143	0.212641	0.220498	0.206922	0.247886	0.269598	0.265619	0.294559	0.229839	0.239185	0.217199	0.206757	0.218882	0.16763	0.154249	0.208955	0.159307	0.272331	0.225838	0.223319	0.284382	0.317891	0.237609	0.308505
																					0.192308	0.157924	0.170896	0.232268	0.23622	0.215827	0.28143	0.246794	0.24841	0.217216	0.214971	0.197719	0.213692	0.215783	0.238302	0.22964	0.201531	0.184295	0.28481	0.220771	0.228241	0.245951	0.211984	0.196829	0.331126	0.237756	0.239743	0.336155	0.191066
																					0.177039	0.16232	0.196765	0.202429	0.243655	0.321412	0.227462	0.283133	0.240441	0.288462	0.231939	0.187023	0.186246	0.211389	0.253545	0.199629	0.227979	0.2359	0.2414	0.222081	0.29085	0.204969	0.219907	0.191996	0.210526	0.24988	0.255528	0.247295	0.236828
																					0.109101	0.198129	0.177112	0.212926	0.189003	0.181657	0.262245	0.271365	0.213084	0.223853	0.191688	0.242644	0.256925	0.1994	0.208711	0.212661	0.148729	0.136499	0.176211	0.276172	0.243902	0.256242	0.252199	0.172811	0.251762	0.17831	0.219962	0.248319	0.226425
																					0.121547	0.190114	0.207068	0.160326	0.251479	0.223649	0.247343	0.220676	0.1934	0.19767	0.167931	0.185996	0.161927	0.216802	0.183962	0.178197	0.167804	0.235878	0.176735	0.226516	0.190311	0.162179	0.173653	0.147797	0.17328	0.202804	0.216625	0.23542	0.139192
																					0.154994	0.167387	0.143904	0.1931	0.214088	0.185739	0.181041	0.167491	0.164531	0.160355	0.203518	0.125764	0.17537	0.140228	0.131086	0.186224	0.230344	0.226716	0.274834	0.190915	0.179471	0.261239	0.12069	0.222099	0.166584	0.141629	0.142857	0.166498	0.185775
																					0.130255	0.0680828	0.160021	0.165786	0.137947	0.1338	0.214575	0.185463	0.215285	0.188611	0.18128	0.177229	0.139887	0.139725	0.146319	0.181493	0.201005	0.189615	0.196576	0.160681	0.170807	0.225328	0.306352	0.234828	0.209077	0.163016	0.15792	0.139692	0.199596
																					0.126582	0.172964	0.127953	0.180556	0.223816	0.184088	0.160891	0.180608	0.149226	0.175439	0.17074	0.163326	0.206674	0.146694	0.164786	0.21645	0.254065	0.258863	0.348974	0.268378	0.252438	0.246914	0.331445	0.18453	0.128522	0.123774	0.116611	0.155249	0.240196
																					0.149701	0.16269	0.259222	0.160605	0.153346	0.193067	0.224936	0.167397	0.193447	0.172161	0.158355	0.131777	0.177729	0.0952381	0.10371	0.185599	0.237381	0.151348	0.23015	0.241752	0.275072	0.257022	0.163244	0.149431	0.148837	0.11991	0.116812	0.174497	0.211268
																					0.11959	0.252667	0.143166	0.199672	0.227055	0.236183	0.243056	0.197397	0.193381	0.176492	0.120415	0.121377	0.095737	0.0635039	0.151007	0.186322	0.0985915	0.225294	0.267512	0.258621	0.242832	0.258811	0.221551	0.268523	0.132058	0.1642	0.0869371	0.197628	0.168167
																					0.175187	0.184524	0.249121	0.351262	0.272582	0.140845	0.214781	0.202499	0.129294	0.14954	0.124819	0.120982	0.141857	0.147566	0.153082	0.110278	0.131641	0.22763	0.271557	0.323139	0.189802	0.267512	0.188968	0.168589	0.121789	0.077847	0.125216	0.150376	0.203704
																					0.266554	0.31425	0.353293	0.299094	0.235008	0.25739	0.218137	0.202392	0.096668	0.139847	0.135975	0.130332	0.177873	0.140449	0.152848	0.155348	0.163781	0.255937	0.213675	0.329412	0.271707	0.2	0.196687	0.184187	0.16122	0.148019	0.105887	0.197011	0.164007
																					0.282584	0.370142	0.311517	0.346913	0.292569	0.264831	0.224988	0.207965	0.166802	0.171648	0.137917	0.1417	0.132186	0.173686	0.205789	0.167662	0.244151	0.170917	0.245714	0.272248	0.276484	0.162767	0.225528	0.249235	0.184943	0.2187	0.226415	0.120783	0.185759
																					0.265634	0.311943	0.373719	0.353379	0.332744	0.29169	0.256841	0.187307	0.188266	0.159054	0.12257	0.16094	0.151859	0.143666	0.0680751	0.182393	0.167166	0.209809	0.249464	0.244698	0.280599	0.187468	0.251027	0.190181	0.168337	0.121359	0.134503	0.199097	0.242194
																						0.315241	0.297849	0.380623	0.325059	0.359598	0.317038	0.177243	0.225709	0.210704	0.169892	0.187793	0.116075	0.128755	0.176871	0.111524	0.188815	0.270201	0.224375	0.227394	0.27588	0.25	0.255591	0.179196	0.207913	0.17373	0.173962	0.189351	0.18637
																						0.347082	0.422953	0.409791	0.36036	0.351058	0.257634	0.251783	0.205969	0.165254	0.14664	0.0825222	0.131915	0.20156	0.117874	0.1732	0.235675	0.241444	0.315315	0.304414	0.220667	0.24849	0.197189	0.167434	0.210587	0.130766	0.201896	0.159959	0.179682
																						0.427412	0.324397	0.400774	0.366755	0.327957	0.223377	0.186636	0.216126	0.156511	0.172626	0.122283	0.158863	0.131873	0.202386	0.220687	0.218679	0.27897	0.29566	0.228175	0.212346	0.243454	0.19991	0.178645	0.186952	0.197441	0.177535	0.148908	0.20706
																						0.343306	0.424178	0.357143	0.384193	0.329294	0.271279	0.306261	0.216063	0.157588	0.179954	0.151515	0.179871	0.148576	0.178952	0.185509	0.330486	0.254792	0.20447	0.274964	0.263663	0.268325	0.186628	0.186916	0.164403	0.152293	0.152217	0.196774	0.220228
																						0.333835	0.36157	0.252794	0.355638	0.28639	0.219862	0.274332	0.197895	0.19261	0.152715	0.133806	0.19478	0.149435	0.242411	0.281879	0.267857	0.26465	0.21708	0.2747	0.217018	0.182952	0.194986	0.176252	0.181787	0.150463	0.161655	0.169648	0.187719
																						0.309947	0.354487	0.357503	0.370913	0.208738	0.254154	0.20766	0.201681	0.18065	0.126582	0.166415	0.181048	0.195925	0.187447	0.270578	0.312787	0.34633	0.257611	0.293984	0.284486	0.240063	0.149778	0.141638	0.147351	0.180428	0.159509	0.114658	0.150136
																						0.338906	0.288963	0.258463	0.382579	0.291284	0.224977	0.226131	0.162242	0.158063	0.144306	0.118493	0.200701	0.211831	0.211152	0.248927	0.289004	0.336291	0.312938	0.256297	0.256202	0.25781	0.177994	0.16317	0.199557	0.141466	0.147365	0.138298	0.170793
																						0.347432	0.298206	0.254661	0.225307	0.252409	0.242654	0.222707	0.186027	0.174681	0.1341	0.13281	0.187739	0.212937	0.212724	0.246402	0.259034	0.306452	0.290352	0.30536	0.238866	0.208638	0.212912	0.192744	0.180081	0.173734	0.159866	0.140466	0.181902
																						0.313161	0.327763	0.294889	0.326577	0.294912	0.219877	0.189765	0.136307	0.144192	0.170121	0.0689013	0.17147	0.187126	0.187927	0.225261	0.25431	0.227482	0.250957	0.241117	0.301426	0.211738	0.218695	0.142857	0.176489	0.154104	0.114294	0.155678	0.146565
																						0.310976	0.301972	0.295883	0.223	0.150959	0.272843	0.169674	0.143339	0.131881	0.115094	0.145105	0.194903	0.17019	0.161749	0.229715	0.26529	0.258256	0.301205	0.239443	0.232913	0.226168	0.178959	0.176875	0.144628	0.138285	0.167847	0.114348	0.168466
																							0.29316	0.362039	0.331915	0.220291	0.198819	0.226646	0.150943	0.125475	0.121816	0.129138	0.167306	0.172176	0.177368	0.204571	0.176238	0.251161	0.270979	0.323361	0.22268	0.193338	0.189257	0.188098	0.205864	0.17051	0.161812	0.157729	0.143678
																							0.317073	0.370767	0.335868	0.257669	0.25484	0.165165	0.159355	0.135482	0.144928	0.130641	0.112926	0.168446	0.193245	0.234657	0.182605	0.268303	0.297542	0.247462	0.308233	0.199005	0.23412	0.189105	0.189055	0.172804	0.14584	0.151515	0.180624
																							0.381406	0.36965	0.253521	0.286773	0.205999	0.180921	0.181753	0.105932	0.173974	0.0657895	0.134318	0.179006	0.208127	0.19373	0.239676	0.216162	0.336027	0.253378	0.22185	0.281804	0.220222	0.210247	0.212441	0.16444	0.187747	0.157912	0.16835
																							0.401929	0.266199	0.293542	0.193613	0.262186	0.243947	0.197935	0.188208	0.092562	0.128378	0.134106	0.143047	0.165631	0.183471	0.200717	0.206368	0.196883	0.24245	0.250744	0.246204	0.24055	0.188921	0.204011	0.173167	0.172185	0.206555	0.113409
																							0.384462	0.323202	0.31392	0.247585	0.254586	0.214724	0.170797	0.127479	0.108456	0.128783	0.12601	0.16299	0.138978	0.176827	0.199518	0.207644	0.203611	0.322514	0.254411	0.278943	0.245313	0.185045	0.220854	0.164945	0.16478	0.15444	0.17103
																							0.325779	0.305771	0.337171	0.254203	0.297976	0.212613	0.222337	0.168941	0.118596	0.123859	0.142949	0.134775	0.150194	0.18998	0.169048	0.184862	0.236547	0.269898	0.254998	0.24295	0.22144	0.22343	0.226074	0.183357	0.132759	0.167549	0.155302
																							0.382377	0.410081	0.310479	0.347054	0.330747	0.243453	0.226613	0.17686	0.159541	0.13231	0.14546	0.172999	0.195849	0.188929	0.172414	0.232516	0.215658	0.266458	0.191747	0.274725	0.226678	0.315186	0.224159	0.19453	0.16703	0.159224	0.127025
																								0.417602	0.42263	0.304348	0.302521	0.237316	0.197216	0.170572	0.170192	0.179631	0.131931	0.13136	0.195569	0.213559	0.165775	0.230263	0.246533	0.239052	0.263271	0.255835	0.252198	0.255319	0.242309	0.268085	0.153315	0.167811	0.168425
																								0.477108	0.417644	0.3615	0.350114	0.237118	0.224269	0.18422	0.124235	0.157859	0.124834	0.197416	0.160891	0.177567	0.226608	0.172546	0.325393	0.275326	0.258973	0.236111	0.264286	0.28828	0.196555	0.244969	0.252084	0.205941	0.208688
																								0.383509	0.438469	0.367868	0.360956	0.298873	0.217487	0.145671	0.172477	0.179577	0.135832	0.164912	0.152525	0.226322	0.214552	0.207364	0.29214	0.315032	0.337613	0.389096	0.307079	0.340265	0.286285	0.222127	0.187373	0.133603	0.143592
																								0.561566	0.366717	0.337803	0.299791	0.251556	0.220828	0.248108	0.137013	0.141973	0.121056	0.128623	0.170143	0.167224	0.215119	0.228942	0.270642	0.248697	0.335395	0.301932	0.31358	0.350167	0.274573	0.204168	0.200413	0.186084	0.208158
																								0.538421	0.496265	0.373609	0.378869	0.281515	0.275534	0.211976	0.188794	0.198077	0.178699	0.227019	0.134216	0.183333	0.201919	0.254087	0.262685	0.337644	0.290416	0.378788	0.310296	0.271938	0.27933	0.227371	0.191832	0.157622	0.164
																								0.544715	0.476956	0.393013	0.347938	0.302579	0.308852	0.232401	0.165426	0.162752	0.19666	0.160584	0.21547	0.177054	0.218726	0.259599	0.278793	0.236673	0.335235	0.265882	0.286867	0.276956	0.286778	0.239712	0.15625	0.164093	0.178908
																								0.472296	0.439297	0.383369	0.373926	0.266667	0.299728	0.178651	0.202324	0.131148	0.225418	0.107487	0.218911	0.176831	0.212348	0.193168	0.215796	0.273001	0.239695	0.251473	0.317173	0.298056	0.316991	0.236985	0.214	0.176672	0.162172
																									0.580645	0.363086	0.291309	0.278289	0.26477	0.22708	0.173667	0.199283	0.205696	0.186691	0.186813	0.208111	0.210221	0.261697	0.201275	0.203993	0.275705	0.279983	0.281357	0.291845	0.28956	0.240385	0.228582	0.165651	0.137931
																									0.42029	0.451336	0.30262	0.23261	0.211829	0.307942	0.224568	0.229358	0.21075	0.155802	0.178571	0.186606	0.192644	0.177526	0.157116	0.258449	0.219473	0.303571	0.260546	0.269992	0.287242	0.250973	0.231979	0.172786	0.17223
																									0.447005	0.405983	0.412494	0.37571	0.326964	0.252202	0.208725	0.181716	0.214286	0.189151	0.129252	0.167984	0.198642	0.175226	0.22952	0.23368	0.176288	0.183022	0.293998	0.255061	0.278213	0.28169	0.199552	0.199627	0.174568
																									0.490242	0.417453	0.342466	0.325	0.309872	0.259424	0.264441	0.168519	0.179921	0.238507	0.157441	0.173871	0.144357	0.1659	0.181911	0.196629	0.238532	0.219298	0.243525	0.300659	0.275735	0.332376	0.231535	0.234058	0.192024
																									0.442147	0.357143	0.380334	0.346648	0.363798	0.258158	0.215716	0.196721	0.191371	0.166331	0.174837	0.186144	0.196174	0.17941	0.155	0.170129	0.183971	0.223538	0.192702	0.269247	0.315565	0.298174	0.182062	0.195178	0.143014
																										0.516588	0.354762	0.310574	0.216998	0.34235	0.22755	0.237573	0.178193	0.214405	0.199607	0.131872	0.138757	0.182848	0.147589	0.173821	0.201318	0.213127	0.226617	0.259991	0.305857	0.268817	0.316403	0.232378	0.162192
																										0.323625	0.246942	0.386055	0.286494	0.207792	0.219601	0.18875	0.17097	0.122117	0.115786	0.159847	0.126263	0.116467	0.127768	0.173214	0.19155	0.205859	0.198951	0.297381	0.312219	0.321382	0.223881	0.207953	0.145114
																										0.347349	0.316804	0.343368	0.25759	0.220017	0.249895	0.199283	0.166425	0.166147	0.152429	0.152378	0.0921582	0.124036	0.13338	0.179171	0.166732	0.251664	0.234825	0.319944	0.268842	0.334367	0.27027	0.22056	0.141844
																										0.360465	0.256004	0.273381	0.226347	0.295414	0.216853	0.178292	0.18661	0.135424	0.10906	0.156729	0.128075	0.140203	0.149382	0.14275	0.163282	0.227565	0.264455	0.308188	0.295545	0.305944	0.233684	0.213977	0.155268
																										0.311194	0.389423	0.261348	0.250464	0.198347	0.188559	0.179435	0.167531	0.181216	0.130511	0.149177	0.110664	0.156897	0.135501	0.154177	0.171004	0.210421	0.227838	0.252373	0.349813	0.238512	0.17908	0.153021	0.130318
																											0.242831	0.285848	0.283688	0.234899	0.265071	0.205534	0.247505	0.154309	0.107664	0.169014	0.120462	0.123414	0.175377	0.118166	0.193635	0.195812	0.256464	0.319596	0.248003	0.231539	0.278455	0.196866	0.141509
																											0.314788	0.308203	0.231742	0.300926	0.230902	0.234086	0.15024	0.123695	0.183573	0.126245	0.125085	0.119368	0.139741	0.155343	0.178443	0.198895	0.256511	0.205319	0.27315	0.248154	0.252404	0.166534	0.186667
																											0.265226	0.279488	0.25974	0.207565	0.197514	0.209354	0.224647	0.157005	0.162745	0.113147	0.123023	0.0828157	0.123885	0.121343	0.186447	0.206808	0.229306	0.246124	0.344554	0.275357	0.30297	0.216724	0.19822
																											0.356822	0.205446	0.332661	0.324873	0.21581	0.201856	0.17984	0.139875	0.160407	0.128857	0.174775	0.153951	0.122442	0.151668	0.154427	0.192442	0.183643	0.248577	0.289256	0.266458	0.261283	0.269953	0.140244
																											0.240856	0.203252	0.294554	0.241149	0.215164	0.189781	0.176152	0.192222	0.106301	0.111773	0.167931	0.156195	0.169107	0.129936	0.165416	0.155807	0.193784	0.266562	0.288809	0.208502	0.295577	0.269436	0.218006
																												0.245384	0.272487	0.208884	0.25446	0.172586	0.144033	0.181256	0.126504	0.1416	0.174649	0.152418	0.135323	0.125765	0.137421	0.2622	0.186813	0.175811	0.292144	0.267966	0.195997	0.249196	0.194642
																												0.285848	0.241856	0.28866	0.218659	0.302509	0.192221	0.170332	0.166601	0.156595	0.145493	0.151311	0.1198	0.173284	0.163877	0.222104	0.217715	0.214534	0.286055	0.282378	0.284115	0.176737	0.188276
																												0.267695	0.214927	0.238669	0.238325	0.210402	0.232404	0.174119	0.178923	0.158438	0.155269	0.154499	0.148548	0.171577	0.164702	0.169903	0.22366	0.22867	0.248562	0.235149	0.205304	0.207297	0.223544
																												0.294664	0.239201	0.308151	0.234302	0.222701	0.263158	0.191602	0.157916	0.180147	0.152768	0.132166	0.175888	0.178888	0.21756	0.134938	0.169019	0.191927	0.229116	0.239214	0.196592	0.209214	0.142677
																													0.227977	0.230554	0.222121	0.184935	0.166382	0.19975	0.197849	0.185741	0.231884	0.175378	0.140105	0.173806	0.147263	0.184582	0.190207	0.160244	0.168605	0.230009	0.188425	0.189846	0.22856
																													0.279292	0.250335	0.200747	0.192223	0.24276	0.24699	0.186843	0.173637	0.233579	0.208992	0.193853	0.114671	0.168327	0.141967	0.120201	0.201583	0.22637	0.178647	0.174162	0.197587	0.203525
																													0.249192	0.307586	0.172572	0.232779	0.191898	0.228489	0.184251	0.227621	0.22656	0.177785	0.136316	0.139966	0.162534	0.145856	0.132989	0.17557	0.186738	0.199664	0.17775	0.218914	0.180723
																													0.220957	0.174888	0.206327	0.300948	0.2407	0.196883	0.209984	0.255764	0.175165	0.19411	0.153672	0.205314	0.195675	0.15297	0.143067	0.208333	0.213102	0.198795	0.217763	0.217865	0.224041
																														0.165129	0.243008	0.201703	0.17234	0.209205	0.238191	0.197903	0.195976	0.198053	0.20512	0.20316	0.16342	0.130316	0.136816	0.114462	0.161231	0.176028	0.184591	0.238296	0.218304
																														0.201231	0.224281	0.264993	0.252548	0.232859	0.196	0.187216	0.21982	0.138614	0.188929	0.184947	0.167001	0.142055	0.0907534	0.175378	0.165835	0.156833	0.197368	0.164448	0.191327
																														0.189873	0.223464	0.248837	0.252283	0.243478	0.172782	0.190331	0.232309	0.186012	0.147361	0.145599	0.158678	0.129466	0.154533	0.116633	0.180556	0.0987925	0.177858	0.236147	0.199392
																														0.123231	0.215178	0.227718	0.255242	0.198325	0.235499	0.205452	0.204201	0.20319	0.187118	0.175409	0.154149	0.156101	0.146574	0.13712	0.161765	0.146514	0.104238	0.156639	0.19964
																															0.121731	0.163858	0.224421	0.197883	0.185516	0.195081	0.211713	0.217391	0.169145	0.218618	0.185564	0.136648	0.124662	0.142315	0.171516	0.169106	0.184019	0.220692	0.198214
																															0.171713	0.18552	0.22653	0.176158	0.194023	0.229614	0.193458	0.179828	0.16946	0.163876	0.16756	0.167442	0.15907	0.167224	0.163664	0.156201	0.147578	0.171769	0.188406
																															0.163899	0.125916	0.153108	0.208132	0.207384	0.197483	0.192866	0.216858	0.174689	0.17489	0.15873	0.139513	0.138977	0.156898	0.19302	0.156586	0.192633	0.195354	0.191106
																																0.181619	0.15787	0.168726	0.180497	0.156322	0.187201	0.162752	0.183022	0.193173	0.116897	0.122395	0.12894	0.19009	0.166463	0.164121	0.189355	0.19337	0.209111
																																0.0991189	0.168565	0.201326	0.146988	0.199711	0.252617	0.152655	0.212109	0.166352	0.165766	0.161236	0.153523	0.1732	0.142765	0.144277	0.198372	0.187544	0.18583
																																0.146853	0.110193	0.205314	0.210526	0.256595	0.234114	0.161953	0.168685	0.183434	0.194056	0.153899	0.170683	0.158422	0.200982	0.181789	0.173956	0.200488	0.177665
																																0.154389	0.180139	0.16907	0.157055	0.23104	0.187933	0.20461	0.196516	0.22615	0.223743	0.189763	0.161807	0.193119	0.141688	0.142586	0.186367	0.191912	0.162387
																																	0.170246	0.168901	0.202914	0.168596	0.125641	0.166265	0.127508	0.164745	0.133879	0.175377	0.14404	0.185185	0.170312	0.162472	0.155982	0.142355	0.210466
																																	0.153285	0.146214	0.155673	0.0943905	0.17284	0.13947	0.144742	0.181932	0.19335	0.200946	0.2578	0.187898	0.183616	0.151768	0.157385	0.180467	0.147874
																																	0.201573	0.219525	0.0758342	0.121888	0.116799	0.185185	0.19248	0.255551	0.145173	0.214735	0.164388	0.173996	0.159155	0.165049	0.157548	0.170909	0.129822
																																		0.112878	0.116103	0.173047	0.134062	0.215962	0.157756	0.188017	0.171154	0.244537	0.170955	0.161045	0.162835	0.144882	0.139257	0.153636	0.117731
																																		0.115503	0.155144	0.131996	0.192878	0.137506	0.161219	0.171657	0.203891	0.167891	0.163025	0.158343	0.186335	0.170455	0.133758	0.158083	0.114452
																																		0.140187	0.136626	0.183727	0.111166	0.159266	0.141243	0.21423	0.185687	0.189033	0.203239	0.162961	0.134895	0.101203	0.128554	0.143517	0.116239
																																			0.0900206	0.127405	0.177665	0.126642	0.156595	0.172678	0.227273	0.198291	0.144246	0.130293	0.139706	0.131054	0.125438	0.175709	0.135492
																																			0.179875	0.164557	0.139303	0.157129	0.185028	0.152761	0.17396	0.228279	0.173382	0.170628	0.168606	0.119499	0.180405	0.143115	0.143328
																																			0.170068	0.0895317	0.168382	0.138259	0.172339	0.188488	0.166107	0.179693	0.205595	0.130532	0.116279	0.166765	0.149502	0.106065	0.0914136
																																				0.216862	0.214592	0.157335	0.213964	0.217834	0.22187	0.193769	0.217236	0.141761	0.127267	0.172576	0.107692	0.147619	0.140867
																																				0.171694	0.203475	0.19337	0.212483	0.175913	0.196802	0.288652	0.143318	0.201724	0.149083	0.157043	0.144553	0.165746	0.155563
																																				0.164159	0.166432	0.134508	0.211782	0.17159	0.22062	0.193081	0.242057	0.178445	0.121511	0.136468	0.143548	0.123206	0.119541
																																					0.152144	0.187901	0.217966	0.196249	0.220717	0.224188	0.140385	0.172721	0.17193	0.162045	0.159407	0.172468	0.188401
																																					0.159622	0.139011	0.153606	0.168014	0.170039	0.178496	0.119374	0.201945	0.164474	0.145368	0.123015	0.1502	0.161568
																																					0.19181	0.146048	0.13617	0.222783	0.175362	0.176917	0.215983	0.188679	0.160928	0.233216	0.148829	0.195688	0.157201
																																						0.174978	0.146212	0.211145	0.174393	0.190013	0.193333	0.17437	0.203268	0.172293	0.203148	0.180932	0.170493
																																						0.180278	0.170774	0.225	0.171782	0.237985	0.219632	0.200864	0.158567	0.209639	0.223881	0.182689	0.128293
																																							0.176913	0.203252	0.170009	0.163551	0.231023	0.197313	0.232894	0.176377	0.238277	0.197932	0.148357
																																							0.179903	0.190822	0.132784	0.188554	0.158526	0.207222	0.214521	0.200078	0.141159	0.191247	0.2
																																							0.160428	0.121898	0.19577	0.227865	0.197998	0.179975	0.14881	0.124904	0.189318	0.166852	0.144266
																																								0.168515	0.157807	0.179654	0.181005	0.129976	0.242777	0.191007	0.193391	0.153846	0.177437
																																								0.22632	0.195872	0.172121	0.151904	0.155528	0.205255	0.164877	0.165588	0.216974	0.180297
																																									0.236254	0.211629	0.202492	0.112603	0.233844	0.199161	0.193165	0.153117	0.167168
																																									0.200837	0.175055	0.170732	0.17355	0.16875	0.164652	0.212724	0.211212	0.184061
																																									0.164811	0.187394	0.174239	0.166526	0.183744	0.212857	0.164641	0.189848	0.182743
																																										0.19084	0.203762	0.180513	0.230736	0.171748	0.248777	0.190291	0.259594
																																										0.168589	0.176611	0.134184	0.161013	0.191337	0.186027	0.205452	0.180556
																																											0.186349	0.206629	0.199725	0.237781	0.149092	0.174466	0.225225
																																											0.197802	0.189274	0.232019	0.210598	0.119208	0.166099	0.203465
																																											0.184602	0.133215	0.181947	0.114504	0.166972	0.196977	0.186584
																																												0.235266	0.125604	0.183733	0.190783	0.184211	0.168873
																																												0.145631	0.183824	0.217499	0.191162	0.150485	0.144679
																																													0.235183	0.124254	0.194932	0.178841	0.181102
																																													0.146797	0.211235	0.201207	0.152196	0.189773
																																														0.15667	0.178236	0.188305	0.154004
																																														0.186649	0.203397	0.189429	0.150025
																																															0.228448	0.192486	0.157593
																																															0.18396	0.128845	0.127574
																																																0.173913	0.135445
																																																0.152253	0.157057
																																																0.144115	0.18896
																																																	0.175032
																																																	0.139665


[truncated: 531 more columns]

## Sheet: Figure 4b
x-axis	experimental	fitted
91	0.355949	0.323259
91.0032	0.356342	0.323259
91.0065	0.356736	0.323259
91.0097	0.357129	0.323259
91.013	0.357522	0.323259
91.0163	0.357916	0.323259
91.0195	0.358309	0.323259
91.0228	0.358702	0.323259
91.026	0.359096	0.323259
91.0292	0.359489	0.323259
91.0325	0.359882	0.323259
91.0358	0.360276	0.323259
91.039	0.360669	0.323259
91.0422	0.361062	0.323259
91.0455	0.361455	0.323259
91.0487	0.361849	0.323259
91.052	0.362242	0.323259
91.0553	0.362635	0.323259
91.0585	0.363029	0.323259
91.0618	0.363422	0.323259
91.065	0.363815	0.323259
91.0682	0.364209	0.323259
91.0715	0.364602	0.323259
91.0748	0.364995	0.323259
91.078	0.365389	0.323259
91.0812	0.365782	0.323259
91.0845	0.366175	0.323259
91.0877	0.366569	0.323259
91.091	0.366962	0.323259
91.0943	0.367355	0.323259
91.0975	0.367749	0.323259
91.1008	0.368142	0.323259
91.104	0.368535	0.323259
91.1072	0.368929	0.323259
91.1105	0.369322	0.323259
91.1138	0.369715	0.323259
91.117	0.370109	0.323259
91.1202	0.370502	0.323259
91.1235	0.370895	0.323259
91.1268	0.371289	0.323259
91.13	0.371682	0.323259
91.1333	0.372075	0.323259
91.1365	0.372469	0.323259
91.1398	0.372862	0.323259
91.143	0.373255	0.323259
91.1462	0.373649	0.323259
91.1495	0.374042	0.323259
91.1528	0.374435	0.323259
91.156	0.374829	0.323259
91.1593	0.375222	0.323259
91.1625	0.375615	0.323259
91.1658	0.376009	0.323259
91.169	0.376402	0.323259
91.1722	0.376795	0.323259
91.1755	0.377189	0.323259
91.1788	0.377582	0.323259
91.182	0.377975	0.323259
91.1852	0.378369	0.323259
91.1885	0.378762	0.323259
91.1917	0.379155	0.323259
91.195	0.379549	0.323259
91.1983	0.379942	0.323259
91.2015	0.380335	0.323259
91.2048	0.380729	0.323259
91.208	0.381122	0.323259
91.2112	0.381515	0.323259
91.2145	0.381909	0.323259
91.2178	0.382302	0.323259
91.221	0.382695	0.323259
91.2242	0.383089	0.323259
91.2275	0.383482	0.323259
91.2308	0.383875	0.323259
91.234	0.384269	0.323259
91.2373	0.384662	0.323259
91.2405	0.385055	0.323259
91.2438	0.385449	0.323259
91.247	0.385842	0.323259
91.2502	0.386235	0.323259
91.2535	0.386628	0.323259
91.2568	0.387022	0.323259
91.26	0.387415	0.323259
91.2632	0.387808	0.323259
91.2665	0.388202	0.323259
91.2698	0.388595	0.323259
91.273	0.388988	0.323259
91.2763	0.389382	0.323259
91.2795	0.389775	0.323259
91.2828	0.390168	0.323259
91.286	0.390562	0.323259
91.2892	0.390955	0.323259
91.2925	0.391348	0.323259
91.2958	0.391742	0.323259
91.299	0.392135	0.323259
91.3023	0.392528	0.323259
91.3055	0.392922	0.323259
91.3088	0.393315	0.323259
91.312	0.393708	0.323259
91.3153	0.394102	0.323259
91.3185	0.394495	0.323259
91.3218	0.394888	0.323259
91.325	0.395282	0.323259
91.3282	0.393392	0.323259
91.3315	0.391503	0.323259
91.3347	0.389614	0.323259
91.338	0.387724	0.323259
91.3413	0.385835	0.323259
91.3445	0.383945	0.323259
91.3478	0.382056	0.323259
91.351	0.380167	0.323259
91.3542	0.378277	0.323259
91.3575	0.376388	0.323259
91.3608	0.374499	0.323259
91.364	0.372609	0.323259
91.3672	0.37072	0.323259
91.3705	0.36883	0.323259
91.3738	0.366941	0.323259
91.377	0.365052	0.323259
91.3803	0.363162	0.323259
91.3835	0.361273	0.323259
91.3868	0.359384	0.323259
91.39	0.357494	0.323259
91.3932	0.355605	0.323259
91.3965	0.353715	0.323259
91.3998	0.351826	0.323259
91.403	0.349937	0.323259
91.4062	0.348047	0.323259
91.4095	0.346158	0.323259
91.4128	0.344269	0.323259
91.416	0.342379	0.323259
91.4193	0.34049	0.323259
91.4225	0.338601	0.323259
91.4258	0.336711	0.323259
91.429	0.334822	0.323259
91.4322	0.332932	0.323259
91.4355	0.331043	0.323259
91.4388	0.329154	0.323259
91.442	0.327264	0.323259
91.4453	0.325375	0.323259
91.4485	0.323486	0.323259
91.4518	0.321596	0.323259
91.455	0.319707	0.323259
91.4583	0.317817	0.323259
91.4615	0.315928	0.323259
91.4648	0.314039	0.323259
91.468	0.312149	0.323259
91.4712	0.31026	0.323259
91.4745	0.308371	0.323259
91.4778	0.306481	0.323259
91.481	0.304592	0.323259
91.4843	0.302702	0.323259
91.4875	0.300813	0.323259
91.4908	0.298924	0.323259
91.494	0.297034	0.323259
91.4972	0.295145	0.323259
91.5005	0.293256	0.323259
91.5038	0.291366	0.323259
91.507	0.289477	0.323259
91.5102	0.287587	0.323259
91.5135	0.285698	0.323259
91.5168	0.283809	0.323259
91.52	0.281919	0.323259
91.5233	0.28003	0.323259
91.5265	0.278141	0.323259
91.5298	0.276251	0.323259
91.533	0.274362	0.323259
91.5362	0.272472	0.323259
91.5395	0.270583	0.323259
91.5428	0.268694	0.323259
91.546	0.266804	0.323259
91.5493	0.264915	0.323259
91.5525	0.263026	0.323259
91.5558	0.261136	0.323259
91.559	0.259247	0.323259
91.5623	0.257357	0.323259
91.5655	0.255468	0.323259
91.5688	0.253579	0.323259
91.572	0.251689	0.323259
91.5752	0.2498	0.323259
91.5785	0.247911	0.323259
91.5818	0.246021	0.323259
91.585	0.244132	0.323259
91.5883	0.242242	0.323259
91.5915	0.240353	0.323259
91.5948	0.238464	0.323259
91.598	0.236574	0.323259
91.6013	0.234685	0.323259
91.6045	0.232796	0.323259
91.6078	0.230906	0.323259
91.611	0.229017	0.323259
91.6142	0.227127	0.323259
91.6175	0.225238	0.323259
91.6208	0.223349	0.323259
91.624	0.221459	0.323259
91.6273	0.21957	0.323259
91.6305	0.217681	0.323259
91.6338	0.215791	0.323259
91.637	0.213902	0.323259
91.6403	0.212012	0.323259
91.6435	0.210123	0.323259
91.6468	0.208234	0.323259
91.65	0.206344	0.323259
91.6532	0.208038	0.323259
91.6565	0.209732	0.323259
91.6597	0.211426	0.323259
91.663	0.21312	0.323259
91.6663	0.214814	0.323259
91.6695	0.216508	0.323259
91.6728	0.218201	0.323259
91.676	0.219895	0.323259
91.6792	0.221589	0.323259
91.6825	0.223283	0.323259
91.6858	0.224977	0.323259
91.689	0.226671	0.323259
91.6923	0.228365	0.323259
91.6955	0.230059	0.323259
91.6987	0.231752	0.323259
91.702	0.233446	0.323259
91.7053	0.23514	0.323259
91.7085	0.236834	0.323259
91.7118	0.238528	0.323259
91.715	0.240222	0.323259
91.7182	0.241916	0.323259
91.7215	0.243609	0.323259
91.7248	0.245303	0.323259
91.728	0.246997	0.323259
91.7313	0.248691	0.323259
91.7345	0.250385	0.323259
91.7377	0.252079	0.323259
91.741	0.253773	0.323259
91.7443	0.255467	0.323259
91.7475	0.25716	0.323259
91.7508	0.258854	0.323259
91.754	0.260548	0.323259
91.7572	0.262242	0.323259
91.7605	0.263936	0.323259
91.7638	0.26563	0.323259
91.767	0.267324	0.323259
91.7703	0.269018	0.323259
91.7735	0.270711	0.323259
91.7767	0.272405	0.323259
91.78	0.274099	0.323259
91.7833	0.275793	0.323259
91.7865	0.277487	0.323259
91.7898	0.279181	0.323259
91.793	0.280875	0.323259
91.7963	0.282569	0.323259
91.7995	0.284262	0.323259
91.8028	0.285956	0.323259
91.806	0.28765	0.323259
91.8093	0.289344	0.323259
91.8125	0.291038	0.323259
91.8157	0.292732	0.323259
91.819	0.294426	0.323259
91.8222	0.296119	0.323259
91.8255	0.297813	0.323259
91.8288	0.299507	0.323259
91.832	0.301201	0.323259
91.8353	0.302895	0.323259
91.8385	0.304589	0.323259
91.8417	0.306283	0.323259
91.845	0.307977	0.323259
91.8483	0.30967	0.323259
91.8515	0.311364	0.323259
91.8547	0.313058	0.323259
91.858	0.314752	0.323259
91.8612	0.316446	0.323259
91.8645	0.31814	0.323259
91.8678	0.319834	0.323259
91.871	0.321528	0.323259
91.8743	0.323221	0.323259
91.8775	0.324915	0.323259
91.8807	0.326609	0.323259
91.884	0.328303	0.323259
91.8873	0.329997	0.323259
91.8905	0.331691	0.323259
91.8937	0.333385	0.323259
91.897	0.335078	0.323259
91.9002	0.336772	0.323259
91.9035	0.338466	0.323259
91.9068	0.34016	0.323259
91.91	0.341854	0.323259
91.9133	0.343548	0.323259
91.9165	0.345242	0.323259
91.9197	0.346936	0.323259
91.923	0.348629	0.323259
91.9263	0.350323	0.323259
91.9295	0.352017	0.323259
91.9327	0.353711	0.323259
91.936	0.355405	0.323259
91.9393	0.357099	0.323259
91.9425	0.358793	0.323259
91.9458	0.360487	0.323259
91.949	0.36218	0.323259
91.9523	0.363874	0.323259
91.9555	0.365568	0.323259
91.9587	0.367262	0.323259
91.962	0.368956	0.323259
91.9653	0.37065	0.323259
91.9685	0.372344	0.323259
91.9718	0.374037	0.323259
91.975	0.375731	0.323259
91.9783	0.375886	0.323259
91.9815	0.37604	0.323259
91.9847	0.376195	0.323259
91.988	0.37635	0.323259
91.9913	0.376504	0.323259
91.9945	0.376659	0.323259
91.9977	0.376813	0.323259
92.001	0.376968	0.323259
92.0042	0.377122	0.323259
92.0075	0.377277	0.323259
92.0108	0.377431	0.323259
92.014	0.377586	0.323259
92.0173	0.37774	0.323259
92.0205	0.377895	0.323259
92.0237	0.37805	0.323259
92.027	0.378204	0.323259
92.0303	0.378359	0.323259
92.0335	0.378513	0.323259
92.0367	0.378668	0.323259
92.04	0.378822	0.323259
92.0433	0.378977	0.323259
92.0465	0.379131	0.323259
92.0498	0.379286	0.323259
92.053	0.379441	0.323259
92.0563	0.379595	0.323259
92.0595	0.37975	0.323259
92.0627	0.379904	0.323259
92.066	0.380059	0.323259
92.0693	0.380213	0.323259
92.0725	0.380368	0.323259
92.0757	0.380522	0.323259
92.079	0.380677	0.323259
92.0823	0.380831	0.323259
92.0855	0.380986	0.323259
92.0888	0.381141	0.323259
92.092	0.381295	0.323259
92.0953	0.38145	0.323259
92.0985	0.381604	0.323259
92.1017	0.381759	0.323259
92.105	0.381913	0.323259
92.1083	0.382068	0.323259
92.1115	0.382222	0.323259
92.1148	0.382377	0.323259
92.118	0.382532	0.323259
92.1213	0.382686	0.323259
92.1245	0.382841	0.323259
92.1278	0.382995	0.323259
92.131	0.38315	0.323259
92.1343	0.383304	0.323259
92.1375	0.383459	0.323259
92.1407	0.383613	0.323259
92.144	0.383768	0.323259
92.1472	0.383922	0.323259
92.1505	0.384077	0.323259
92.1538	0.384232	0.323259
92.157	0.384386	0.323259
92.1603	0.384541	0.323259
92.1635	0.384695	0.323259
92.1667	0.38485	0.323259
92.17	0.385004	0.323259
92.1733	0.385159	0.323259
92.1765	0.385313	0.323259
92.1797	0.385468	0.323259
92.183	0.385623	0.323259
92.1863	0.385777	0.323259
92.1895	0.385932	0.323259
92.1928	0.386086	0.323259
92.196	0.386241	0.323259
92.1993	0.386395	0.323259
92.2025	0.38655	0.323259
92.2057	0.386704	0.323259
92.209	0.386859	0.323259
92.2123	0.387013	0.323259
92.2155	0.387168	0.323259
92.2188	0.387323	0.323259
92.222	0.387477	0.323259
92.2253	0.387632	0.323259
92.2285	0.387786	0.323259
92.2318	0.387941	0.323259
92.235	0.388095	0.323259
92.2383	0.38825	0.323259
92.2415	0.388404	0.323259
92.2447	0.388559	0.323259
92.248	0.388714	0.323259
92.2513	0.388868	0.323259
92.2545	0.389023	0.323259
92.2578	0.389177	0.323259
92.261	0.389332	0.323259
92.2643	0.389486	0.323259
92.2675	0.389641	0.323259
92.2708	0.389795	0.323259
92.274	0.38995	0.323259
92.2773	0.390104	0.323259
92.2805	0.390259	0.323259
92.2837	0.390414	0.323259
92.287	0.390568	0.323259
92.2903	0.390723	0.323259
92.2935	0.390877	0.323259
92.2968	0.391032	0.323259
92.3	0.391186	0.323259
92.3033	0.390017	0.323259
92.3065	0.388848	0.323259
92.3097	0.387679	0.323259
92.313	0.38651	0.323259
92.3163	0.385341	0.323259
92.3195	0.384172	0.323259
92.3227	0.383003	0.323259
92.326	0.381834	0.323259
92.3293	0.380665	0.323259
92.3325	0.379496	0.323259
92.3358	0.378327	0.323259
92.339	0.377158	0.323259
92.3423	0.375989	0.323259
92.3455	0.374819	0.323259
92.3487	0.37365	0.323259
92.352	0.372481	0.323259
92.3553	0.371312	0.323259
92.3585	0.370143	0.323259
92.3618	0.368974	0.323259
92.365	0.367805	0.323259
92.3683	0.366636	0.323259
92.3715	0.365467	0.323259
92.3748	0.364298	0.323259
92.378	0.363129	0.323259
92.3813	0.36196	0.323259
92.3845	0.360791	0.323259
92.3877	0.359622	0.323259
92.391	0.358453	0.323259
92.3943	0.357284	0.323259
92.3975	0.356114	0.323259
92.4008	0.354945	0.323259
92.404	0.353776	0.323259
92.4073	0.352607	0.323259
92.4105	0.351438	0.323259
92.4138	0.350269	0.323259
92.417	0.3491	0.323259
92.4203	0.347931	0.323259
92.4235	0.346762	0.323259
92.4267	0.345593	0.323259
92.43	0.344424	0.323259
92.4333	0.343255	0.323259
92.4365	0.342086	0.323259
92.4398	0.340917	0.323259
92.443	0.339748	0.323259
92.4463	0.338579	0.323259
92.4495	0.337409	0.323259
92.4528	0.33624	0.323259
92.456	0.335071	0.323259
92.4593	0.333902	0.323259
92.4625	0.332733	0.323259
92.4657	0.331564	0.323259
92.469	0.330395	0.323259
92.4722	0.329226	0.323259
92.4755	0.328057	0.323259
92.4788	0.326888	0.323259
92.482	0.325719	0.323259
92.4853	0.32455	0.323259
92.4885	0.323381	0.323259
92.4917	0.322212	0.323259
92.495	0.321043	0.323259
92.4983	0.319874	0.323259
92.5015	0.318704	0.323259
92.5048	0.317535	0.323259
92.508	0.316366	0.323259
92.5112	0.315197	0.323259
92.5145	0.314028	0.323259
92.5178	0.312859	0.323259
92.521	0.31169	0.323259
92.5243	0.310521	0.323259
92.5275	0.309352	0.323259
92.5307	0.308183	0.323259
92.534	0.307014	0.323259
92.5373	0.305845	0.323259
92.5405	0.304676	0.323259
92.5438	0.303507	0.323259
92.547	0.302338	0.323259
92.5502	0.301169	0.323259
92.5535	0.299999	0.323259
92.5568	0.29883	0.323259
92.56	0.297661	0.323259
92.5633	0.296492	0.323259
92.5665	0.295323	0.323259
92.5697	0.294154	0.323259
92.573	0.292985	0.323259
92.5763	0.291816	0.323259
92.5795	0.290647	0.323259
92.5828	0.289478	0.323259
92.586	0.288309	0.323259
92.5892	0.28714	0.323259
92.5925	0.285971	0.323259
92.5958	0.284802	0.323259
92.599	0.283633	0.323259
92.6023	0.282464	0.323259
92.6055	0.281294	0.323259
92.6088	0.280125	0.323259
92.612	0.278956	0.323259
92.6153	0.277787	0.323259
92.6185	0.276618	0.323259
92.6218	0.275449	0.323259
92.625	0.27428	0.323259
92.6282	0.274091	0.323259
92.6315	0.273901	0.323259
92.6347	0.273712	0.323259
92.638	0.273523	0.323259
92.6413	0.273333	0.323259
92.6445	0.273144	0.323259
92.6478	0.272954	0.323259
92.651	0.272765	0.323259
92.6542	0.272576	0.323259
92.6575	0.272386	0.323259
92.6608	0.272197	0.323259
92.664	0.272007	0.323259
92.6672	0.271818	0.323259
92.6705	0.271629	0.323259
92.6737	0.271439	0.323259
92.677	0.27125	0.323259
92.6803	0.27106	0.323259
92.6835	0.270871	0.323259
92.6868	0.270682	0.323259
92.69	0.270492	0.323259
92.6932	0.270303	0.323259
92.6965	0.270114	0.323259
92.6998	0.269924	0.323259
92.703	0.269735	0.323259
92.7062	0.269545	0.323259
92.7095	0.269356	0.323259
92.7127	0.269167	0.323259
92.716	0.268977	0.323259
92.7193	0.268788	0.323259
92.7225	0.268598	0.323259
92.7258	0.268409	0.323259
92.729	0.26822	0.323259
92.7322	0.26803	0.323259
92.7355	0.267841	0.323259
92.7388	0.267651	0.323259
92.742	0.267462	0.323259
92.7452	0.267273	0.323259
92.7485	0.267083	0.323259
92.7518	0.266894	0.323259
92.755	0.266704	0.323259
92.7583	0.266515	0.323259
92.7615	0.266326	0.323259
92.7648	0.266136	0.323259
92.768	0.265947	0.323259
92.7712	0.265758	0.323259
92.7745	0.265568	0.323259
92.7778	0.265379	0.323259
92.781	0.265189	0.323259
92.7843	0.265	0.323259
92.7875	0.264811	0.323259
92.7908	0.264621	0.323259
92.794	0.264432	0.323259
92.7972	0.264242	0.323259
92.8005	0.264053	0.323259
92.8038	0.263864	0.323259
92.807	0.263674	0.323259
92.8102	0.263485	0.323259
92.8135	0.263295	0.323259
92.8167	0.263106	0.323259
92.82	0.262917	0.323259
92.8233	0.262727	0.323259
92.8265	0.262538	0.323259
92.8298	0.262349	0.323259
92.833	0.262159	0.323259
92.8362	0.26197	0.323259
92.8395	0.26178	0.323259
92.8428	0.261591	0.323259
92.846	0.261402	0.323259
92.8492	0.261212	0.323259
92.8525	0.261023	0.323259
92.8558	0.260833	0.323259
92.859	0.260644	0.323259
92.8623	0.260455	0.323259
92.8655	0.260265	0.323259
92.8688	0.260076	0.323259
92.872	0.259886	0.323259
92.8752	0.259697	0.323259
92.8785	0.259508	0.323259
92.8818	0.259318	0.323259
92.885	0.259129	0.323259
92.8882	0.25894	0.323259
92.8915	0.25875	0.323259
92.8948	0.258561	0.323259
92.898	0.258371	0.323259
92.9013	0.258182	0.323259
92.9045	0.257993	0.323259
92.9078	0.257803	0.323259
92.911	0.257614	0.323259
92.9142	0.257424	0.323259
92.9175	0.257235	0.323259
92.9208	0.257046	0.323259
92.924	0.256856	0.323259
92.9273	0.256667	0.323259
92.9305	0.256477	0.323259
92.9338	0.256288	0.323259
92.937	0.256099	0.323259
92.9403	0.255909	0.323259
92.9435	0.25572	0.323259
92.9468	0.25553	0.323259
92.95	0.255341	0.323259
92.9532	0.255682	0.323259
92.9565	0.256023	0.323259
92.9597	0.256363	0.323259
92.963	0.256704	0.323259
92.9663	0.257045	0.323259
92.9695	0.257386	0.323259
92.9728	0.257727	0.323259
92.976	0.258067	0.323259
92.9792	0.258408	0.323259
92.9825	0.258749	0.323259
92.9858	0.25909	0.323259
92.989	0.259431	0.323259
92.9922	0.259771	0.323259
92.9955	0.260112	0.323259
92.9988	0.260453	0.323259
93.002	0.260794	0.323259
93.0053	0.261135	0.323259
93.0085	0.261475	0.323259
93.0118	0.261816	0.323259
93.015	0.262157	0.323259
93.0182	0.262498	0.323259
93.0215	0.262839	0.323259
93.0248	0.263179	0.323259
93.028	0.26352	0.323259
93.0312	0.263861	0.323259
93.0345	0.264202	0.323259
93.0378	0.264543	0.323259
93.041	0.264883	0.323259
93.0443	0.265224	0.323259
93.0475	0.265565	0.323259
93.0508	0.265906	0.323259
93.054	0.266246	0.323259
93.0572	0.266587	0.323259
93.0605	0.266928	0.323259
93.0638	0.267269	0.323259
93.067	0.26761	0.323259
93.0703	0.26795	0.323259
93.0735	0.268291	0.323259
93.0768	0.268632	0.323259
93.08	0.268973	0.323259
93.0833	0.269314	0.323259
93.0865	0.269654	0.323259
93.0898	0.269995	0.323259
93.093	0.270336	0.323259
93.0962	0.270677	0.323259
93.0995	0.271018	0.323259
93.1028	0.271358	0.323259
93.106	0.271699	0.323259
93.1093	0.27204	0.323259
93.1125	0.272381	0.323259
93.1158	0.272722	0.323259
93.119	0.273062	0.323259
93.1222	0.273403	0.323259
93.1255	0.273744	0.323259
93.1288	0.274085	0.323259
93.132	0.274426	0.323259
93.1352	0.274766	0.323259
93.1385	0.275107	0.323259
93.1418	0.275448	0.323259
93.145	0.275789	0.323259
93.1483	0.276129	0.323259
93.1515	0.27647	0.323259
93.1548	0.276811	0.323259
93.158	0.277152	0.323259
93.1612	0.277493	0.323259
93.1645	0.277833	0.323259
93.1678	0.278174	0.323259
93.171	0.278515	0.323259
93.1743	0.278856	0.323259
93.1775	0.279197	0.323259
93.1808	0.279537	0.323259
93.184	0.279878	0.323259
93.1873	0.280219	0.323259
93.1905	0.28056	0.323259
93.1938	0.280901	0.323259
93.197	0.281241	0.323259
93.2002	0.281582	0.323259
93.2035	0.281923	0.323259
93.2068	0.282264	0.323259
93.21	0.282605	0.323259
93.2133	0.282945	0.323259
93.2165	0.283286	0.323259
93.2198	0.283627	0.323259
93.223	0.283968	0.323259
93.2263	0.284309	0.323259
93.2295	0.284649	0.323259
93.2328	0.28499	0.323259
93.236	0.285331	0.323259
93.2392	0.285672	0.323259
93.2425	0.286012	0.323259
93.2458	0.286353	0.323259
93.249	0.286694	0.323259
93.2523	0.287035	0.323259
93.2555	0.287376	0.323259
93.2588	0.287716	0.323259
93.262	0.288057	0.323259
93.2653	0.288398	0.323259
93.2685	0.288739	0.323259
93.2718	0.28908	0.323259
93.275	0.28942	0.323259
93.2782	0.288274	0.323259
93.2815	0.287128	0.323259
93.2847	0.285982	0.323259
93.288	0.284836	0.323259
93.2913	0.28369	0.323259
93.2945	0.282544	0.323259
93.2978	0.281398	0.323259
93.301	0.280251	0.323259
93.3042	0.279105	0.323259
93.3075	0.277959	0.323259
93.3108	0.276813	0.323259
93.314	0.275667	0.323259
93.3173	0.274521	0.323259
93.3205	0.273375	0.323259
93.3237	0.272229	0.323259
93.327	0.271082	0.323259
93.3303	0.269936	0.323259
93.3335	0.26879	0.323259
93.3368	0.267644	0.323259
93.34	0.266498	0.323259
93.3432	0.265352	0.323259
93.3465	0.264206	0.323259
93.3498	0.263059	0.323259
93.353	0.261913	0.323259
93.3563	0.260767	0.323259
93.3595	0.259621	0.323259
93.3627	0.258475	0.323259
93.366	0.257329	0.323259
93.3693	0.256183	0.323259
93.3725	0.255037	0.323259
93.3758	0.25389	0.323259
93.379	0.252744	0.323259
93.3822	0.251598	0.323259
93.3855	0.250452	0.323259
93.3888	0.249306	0.323259
93.392	0.24816	0.323259
93.3953	0.247014	0.323259
93.3985	0.245868	0.323259
93.4017	0.244721	0.323259
93.405	0.243575	0.323259
93.4083	0.242429	0.323259
93.4115	0.241283	0.323259
93.4148	0.240137	0.323259
93.418	0.238991	0.323259
93.4213	0.237845	0.323259
93.4245	0.236699	0.323259
93.4278	0.235552	0.323259
93.431	0.234406	0.323259
93.4343	0.23326	0.323259
93.4375	0.232114	0.323259
93.4407	0.230968	0.323259
93.444	0.229822	0.323259
93.4472	0.228676	0.323259
93.4505	0.22753	0.323259
93.4538	0.226383	0.323259
93.457	0.225237	0.323259
93.4603	0.224091	0.323259
93.4635	0.222945	0.323259
93.4667	0.221799	0.323259
93.47	0.220653	0.323259
93.4733	0.219507	0.323259
93.4765	0.218361	0.323259
93.4797	0.217214	0.323259
93.483	0.216068	0.323259
93.4862	0.214922	0.323259
93.4895	0.213776	0.323259
93.4928	0.21263	0.323259
93.496	0.211484	0.323259
93.4993	0.210338	0.323259
93.5025	0.209192	0.323259
93.5057	0.208045	0.323259
93.509	0.206899	0.323259
93.5123	0.205753	0.323259
93.5155	0.204607	0.323259
93.5187	0.203461	0.323259
93.522	0.202315	0.323259
93.5252	0.201169	0.323259
93.5285	0.200023	0.323259
93.5318	0.198876	0.323259
93.535	0.19773	0.323259
93.5383	0.196584	0.323259
93.5415	0.195438	0.323259
93.5447	0.194292	0.323259
93.548	0.193146	0.323259
93.5513	0.192	0.323259
93.5545	0.190854	0.323259
93.5577	0.189707	0.323259
93.561	0.188561	0.323259
93.5643	0.187415	0.323259
93.5675	0.186269	0.323259
93.5708	0.185123	0.323259
93.574	0.183977	0.323259
93.5773	0.182831	0.323259
93.5805	0.181684	0.323259
93.5837	0.180538	0.323259
93.587	0.179392	0.323259
93.5903	0.178246	0.323259
93.5935	0.1771	0.323259
93.5968	0.175954	0.323259
93.6	0.174808	0.323259
93.6033	0.176504	0.323259
93.6065	0.178201	0.323259
93.6097	0.179898	0.323259
93.613	0.181595	0.323259
93.6163	0.183291	0.323259
93.6195	0.184988	0.323259
93.6227	0.186685	0.323259
93.626	0.188382	0.323259
93.6292	0.190078	0.323259
93.6325	0.191775	0.323259
93.6358	0.193472	0.323259
93.639	0.195168	0.323259
93.6423	0.196865	0.323259
93.6455	0.198562	0.323259
93.6487	0.200259	0.323259
93.652	0.201955	0.323259
93.6553	0.203652	0.323259
93.6585	0.205349	0.323259
93.6617	0.207046	0.323259
93.665	0.208742	0.323259
93.6683	0.210439	0.323259
93.6715	0.212136	0.323259
93.6748	0.213832	0.323259
93.678	0.215529	0.323259
93.6813	0.217226	0.323259
93.6845	0.218923	0.323259
93.6877	0.220619	0.323259
93.691	0.222316	0.323259
93.6943	0.224013	0.323259
93.6975	0.22571	0.323259
93.7007	0.227406	0.323259
93.704	0.229103	0.323259
93.7073	0.2308	0.323259
93.7105	0.232496	0.323259
93.7138	0.234193	0.323259
93.717	0.23589	0.323259
93.7203	0.237587	0.323259
93.7235	0.239283	0.323259
93.7267	0.24098	0.323259
93.73	0.242677	0.323259
93.7333	0.244374	0.323259
93.7365	0.24607	0.323259
93.7398	0.247767	0.323259
93.743	0.249464	0.323259
93.7463	0.25116	0.323259
93.7495	0.252857	0.323259
93.7528	0.254554	0.323259
93.756	0.256251	0.323259
93.7593	0.257947	0.323259
93.7625	0.259644	0.323259
93.7657	0.261341	0.323259
93.769	0.263038	0.323259
93.7722	0.264734	0.323259
93.7755	0.266431	0.323259
93.7788	0.268128	0.323259
93.782	0.269824	0.323259
93.7853	0.271521	0.323259
93.7885	0.273218	0.323259
93.7917	0.274915	0.323259
93.795	0.276611	0.323259
93.7983	0.278308	0.323259
93.8015	0.280005	0.323259
93.8047	0.281702	0.323259
93.808	0.283398	0.323259
93.8113	0.285095	0.323259
93.8145	0.286792	0.323259
93.8178	0.288488	0.323259
93.821	0.290185	0.323259
93.8243	0.291882	0.323259
93.8275	0.293579	0.323259
93.8307	0.295275	0.323259
93.834	0.296972	0.323259
93.8373	0.298669	0.323259
93.8405	0.300366	0.323259
93.8438	0.302062	0.323259
93.847	0.303759	0.323259
93.8503	0.305456	0.323259
93.8535	0.307153	0.323259
93.8568	0.308849	0.323259
93.86	0.310546	0.323259
93.8633	0.312243	0.323259
93.8665	0.313939	0.323259
93.8697	0.315636	0.323259
93.873	0.317333	0.323259
93.8763	0.31903	0.323259
93.8795	0.320726	0.323259
93.8828	0.322423	0.323259
93.886	0.32412	0.323259
93.8893	0.325817	0.323259
93.8925	0.327513	0.323259
93.8958	0.32921	0.323259
93.899	0.330907	0.323259
93.9023	0.332603	0.323259
93.9055	0.3343	0.323259
93.9087	0.335997	0.323259
93.912	0.337694	0.323259
93.9153	0.33939	0.323259
93.9185	0.341087	0.323259
93.9218	0.342784	0.323259
93.925	0.344481	0.323259
93.9283	0.343362	0.323259
93.9315	0.342243	0.323259
93.9347	0.341124	0.323259
93.938	0.340005	0.323259
93.9413	0.338886	0.323259
93.9445	0.337768	0.323259
93.9477	0.336649	0.323259
93.951	0.33553	0.323259
93.9543	0.334411	0.323259
93.9575	0.333292	0.323259
93.9608	0.332173	0.323259
93.964	0.331055	0.323259
93.9673	0.329936	0.323259
93.9705	0.328817	0.323259
93.9737	0.327698	0.323259
93.977	0.326579	0.323259
93.9803	0.32546	0.323259
93.9835	0.324342	0.323259
93.9868	0.323223	0.323259
93.99	0.322104	0.323259
93.9933	0.320985	0.323259
93.9965	0.319866	0.323259
93.9998	0.318748	0.323259
94.003	0.317629	0.323259
94.0063	0.31651	0.323259
94.0095	0.315391	0.323259
94.0127	0.314272	0.323259
94.016	0.313153	0.323259
94.0193	0.312035	0.323259
94.0225	0.310916	0.323259
94.0258	0.309797	0.323259
94.029	0.308678	0.323259
94.0323	0.307559	0.323259
94.0355	0.30644	0.323259
94.0388	0.305322	0.323259
94.042	0.304203	0.323259
94.0453	0.303084	0.323259
94.0485	0.301965	0.323259
94.0517	0.300846	0.323259
94.055	0.299727	0.323259
94.0583	0.298609	0.323259
94.0615	0.29749	0.323259
94.0648	0.296371	0.323259
94.068	0.295252	0.323259
94.0713	0.294133	0.323259
94.0745	0.293015	0.323259
94.0778	0.291896	0.323259
94.081	0.290777	0.323259
94.0843	0.289658	0.323259
94.0875	0.288539	0.323259
94.0907	0.28742	0.323259
94.094	0.286302	0.323259
94.0972	0.285183	0.323259
94.1005	0.284064	0.323259
94.1038	0.282945	0.323259
94.107	0.281826	0.323259
94.1103	0.280707	0.323259
94.1135	0.279589	0.323259
94.1167	0.27847	0.323259
94.12	0.277351	0.323259
94.1233	0.276232	0.323259
94.1265	0.275113	0.323259
94.1298	0.273994	0.323259
94.133	0.272876	0.323259
94.1362	0.271757	0.323259
94.1395	0.270638	0.323259
94.1428	0.269519	0.323259
94.146	0.2684	0.323259
94.1493	0.267282	0.323259
94.1525	0.266163	0.323259
94.1557	0.265044	0.323259
94.159	0.263925	0.323259
94.1623	0.262806	0.323259
94.1655	0.261687	0.323259
94.1688	0.260569	0.323259
94.172	0.25945	0.323259
94.1752	0.258331	0.323259
94.1785	0.257212	0.323259
94.1818	0.256093	0.323259
94.185	0.254974	0.323259
94.1883	0.253856	0.323259
94.1915	0.252737	0.323259
94.1947	0.251618	0.323259
94.198	0.250499	0.323259
94.2013	0.24938	0.323259
94.2045	0.248261	0.323259
94.2078	0.247143	0.323259
94.211	0.246024	0.323259
94.2142	0.244905	0.323259
94.2175	0.243786	0.323259
94.2208	0.242667	0.323259
94.224	0.241549	0.323259
94.2273	0.24043	0.323259
94.2305	0.239311	0.323259
94.2338	0.238192	0.323259
94.237	0.237073	0.323259
94.2403	0.235954	0.323259
94.2435	0.234836	0.323259
94.2468	0.233717	0.323259
94.25	0.232598	0.323259
94.2532	0.234845	0.323259
94.2565	0.237092	0.323259
94.2597	0.239339	0.323259
94.263	0.241586	0.323259
94.2663	0.243834	0.323259
94.2695	0.246081	0.323259
94.2728	0.248328	0.323259
94.276	0.250575	0.323259
94.2792	0.252822	0.323259
94.2825	0.255069	0.323259
94.2858	0.257316	0.323259
94.289	0.259563	0.323259
94.2922	0.261811	0.323259
94.2955	0.264058	0.323259
94.2987	0.266305	0.323259
94.302	0.268552	0.323259
94.3053	0.270799	0.323259
94.3085	0.273046	0.323259
94.3118	0.275293	0.323259
94.315	0.277541	0.323259
94.3182	0.279788	0.323259
94.3215	0.282035	0.323259
94.3248	0.284282	0.323259
94.328	0.286529	0.323259
94.3312	0.288776	0.323259
94.3345	0.291023	0.323259
94.3377	0.29327	0.323259
94.341	0.295518	0.323259
94.3443	0.297765	0.323259
94.3475	0.300012	0.323259
94.3508	0.302259	0.323259
94.354	0.304506	0.323259
94.3572	0.306753	0.323259
94.3605	0.309	0.323259
94.3638	0.311247	0.323259
94.367	0.313495	0.323259
94.3702	0.315742	0.323259
94.3735	0.317989	0.323259
94.3768	0.320236	0.323259
94.38	0.322483	0.323259
94.3833	0.32473	0.323259
94.3865	0.326977	0.323259
94.3898	0.329224	0.323259
94.393	0.331472	0.323259
94.3962	0.333719	0.323259
94.3995	0.335966	0.323259
94.4028	0.338213	0.323259
94.406	0.34046	0.323259
94.4093	0.342707	0.323259
94.4125	0.344954	0.323259
94.4158	0.347202	0.323259
94.419	0.349449	0.323259
94.4222	0.351696	0.323259
94.4255	0.353943	0.323259
94.4288	0.35619	0.323259
94.432	0.358437	0.323259
94.4352	0.360684	0.323259
94.4385	0.362931	0.323259
94.4417	0.365179	0.323259
94.445	0.367426	0.323259
94.4483	0.369673	0.323259
94.4515	0.37192	0.323259
94.4548	0.374167	0.323259
94.458	0.376414	0.323259
94.4612	0.378661	0.323259
94.4645	0.380908	0.323259
94.4678	0.383156	0.323259
94.471	0.385403	0.323259
94.4742	0.38765	0.323259
94.4775	0.389897	0.323259
94.4808	0.392144	0.323259
94.484	0.394391	0.323259
94.4873	0.396638	0.323259
94.4905	0.398886	0.323259
94.4938	0.401133	0.323259
94.497	0.40338	0.323259
94.5002	0.405627	0.323259
94.5035	0.407874	0.323259
94.5068	0.410121	0.323259
94.51	0.412368	0.323259
94.5132	0.414615	0.323259
94.5165	0.416863	0.323259
94.5198	0.41911	0.323259
94.523	0.421357	0.323259
94.5263	0.423604	0.323259
94.5295	0.425851	0.323259
94.5328	0.428098	0.323259
94.536	0.430345	0.323259
94.5392	0.432592	0.323259
94.5425	0.43484	0.323259
94.5458	0.437087	0.323259
94.549	0.439334	0.323259
94.5523	0.441581	0.323259
94.5555	0.443828	0.323259
94.5588	0.446075	0.323259
94.562	0.448322	0.323259
94.5653	0.450569	0.323259
94.5685	0.452817	0.323259
94.5718	0.455064	0.323259
94.575	0.457311	0.323259
94.5782	0.455307	0.323259
94.5815	0.453302	0.323259
94.5847	0.451298	0.323259
94.588	0.449294	0.323259
94.5913	0.44729	0.323259
94.5945	0.445285	0.323259
94.5978	0.443281	0.323259
94.601	0.441277	0.323259
94.6042	0.439272	0.323259
94.6075	0.437268	0.323259
94.6108	0.435264	0.323259
94.614	0.43326	0.323259
94.6172	0.431255	0.323259
94.6205	0.429251	0.323259
94.6238	0.427247	0.323259
94.627	0.425243	0.323259
94.6303	0.423238	0.323259
94.6335	0.421234	0.323259
94.6368	0.41923	0.323259
94.64	0.417226	0.323259
94.6432	0.415221	0.323259
94.6465	0.413217	0.323259
94.6498	0.411213	0.323259
94.653	0.409209	0.323259
94.6562	0.407204	0.323259
94.6595	0.4052	0.323259
94.6628	0.403196	0.323259
94.666	0.401191	0.323259
94.6693	0.399187	0.323259
94.6725	0.397183	0.323259
94.6758	0.395179	0.323259
94.679	0.393174	0.323259
94.6822	0.39117	0.323259
94.6855	0.389166	0.323259
94.6888	0.387162	0.323259
94.692	0.385157	0.323259
94.6953	0.383153	0.323259
94.6985	0.381149	0.323259
94.7018	0.379145	0.323259
94.705	0.37714	0.323259
94.7083	0.375136	0.323259
94.7115	0.373132	0.323259
94.7148	0.371127	0.323259
94.718	0.369123	0.323259
94.7212	0.367119	0.323259
94.7245	0.365115	0.323259
94.7278	0.36311	0.323259
94.731	0.361106	0.323259
94.7343	0.359102	0.323259
94.7375	0.357098	0.323259
94.7408	0.355093	0.323259
94.744	0.353089	0.323259
94.7472	0.351085	0.323259
94.7505	0.349081	0.323259
94.7538	0.347076	0.323259
94.757	0.345072	0.323259
94.7602	0.343068	0.323259
94.7635	0.341064	0.323259
94.7668	0.339059	0.323259
94.77	0.337055	0.323259
94.7733	0.335051	0.323259
94.7765	0.333046	0.323259
94.7798	0.331042	0.323259
94.783	0.329038	0.323259
94.7862	0.327034	0.323259
94.7895	0.325029	0.323259
94.7928	0.323025	0.323259
94.796	0.321021	0.323259
94.7993	0.319017	0.323259
94.8025	0.317012	0.323259
94.8058	0.315008	0.323259
94.809	0.313004	0.323259
94.8123	0.311	0.323259
94.8155	0.308995	0.323259
94.8188	0.306991	0.323259
94.822	0.304987	0.323259
94.8252	0.302982	0.323259
94.8285	0.300978	0.323259
94.8318	0.298974	0.323259
94.835	0.29697	0.323259
94.8383	0.294965	0.323259
94.8415	0.292961	0.323259
94.8448	0.290957	0.323259
94.848	0.288953	0.323259
94.8513	0.286948	0.323259
94.8545	0.284944	0.323259
94.8578	0.28294	0.323259
94.861	0.280936	0.323259
94.8642	0.278931	0.323259
94.8675	0.276927	0.323259
94.8708	0.274923	0.323259
94.874	0.272918	0.323259
94.8773	0.270914	0.323259
94.8805	0.26891	0.323259
94.8838	0.266906	0.323259
94.887	0.264901	0.323259
94.8903	0.262897	0.323259
94.8935	0.260893	0.323259
94.8968	0.258889	0.323259
94.9	0.256884	0.323259
94.9032	0.257014	0.323259
94.9065	0.257143	0.323259
94.9097	0.257272	0.323259
94.913	0.257401	0.323259
94.9163	0.25753	0.323259
94.9195	0.25766	0.323259
94.9228	0.257789	0.323259
94.926	0.257918	0.323259
94.9292	0.258047	0.323259
94.9325	0.258176	0.323259
94.9358	0.258305	0.323259
94.939	0.258435	0.323259
94.9423	0.258564	0.323259
94.9455	0.258693	0.323259
94.9487	0.258822	0.323259
94.952	0.258951	0.323259
94.9553	0.259081	0.323259
94.9585	0.25921	0.323259
94.9618	0.259339	0.323259
94.965	0.259468	0.323259
94.9682	0.259597	0.323259
94.9715	0.259727	0.323259
94.9748	0.259856	0.323259
94.978	0.259985	0.323259
94.9813	0.260114	0.323259
94.9845	0.260243	0.323259
94.9877	0.260373	0.323259
94.991	0.260502	0.323259
94.9943	0.260631	0.323259
94.9975	0.26076	0.323259
95.0008	0.260889	0.323259
95.004	0.261019	0.323259
95.0072	0.261148	0.323259
95.0105	0.261277	0.323259
95.0138	0.261406	0.323259
95.017	0.261535	0.323259
95.0203	0.261665	0.323259
95.0235	0.261794	0.323259
95.0267	0.261923	0.323259
95.03	0.262052	0.323259
95.0333	0.262181	0.323259
95.0365	0.26231	0.323259
95.0398	0.26244	0.323259
95.043	0.262569	0.323259
95.0463	0.262698	0.323259
95.0495	0.262827	0.323259
95.0528	0.262956	0.323259
95.056	0.263086	0.323259
95.0593	0.263215	0.323259
95.0625	0.263344	0.323259
95.0657	0.263473	0.323259
95.069	0.263602	0.323259
95.0722	0.263732	0.323259
95.0755	0.263861	0.323259
95.0788	0.26399	0.323259
95.082	0.264119	0.323259
95.0853	0.264248	0.323259
95.0885	0.264378	0.323259
95.0917	0.264507	0.323259
95.095	0.264636	0.323259
95.0983	0.264765	0.323259
95.1015	0.264894	0.323259
95.1047	0.265024	0.323259
95.108	0.265153	0.323259
95.1112	0.265282	0.323259
95.1145	0.265411	0.323259
95.1178	0.26554	0.323259
95.121	0.265669	0.323259
95.1243	0.265799	0.323259
95.1275	0.265928	0.323259
95.1307	0.266057	0.323259
95.134	0.266186	0.323259
95.1373	0.266315	0.323259
95.1405	0.266445	0.323259
95.1437	0.266574	0.323259
95.147	0.266703	0.323259
95.1502	0.266832	0.323259
95.1535	0.266961	0.323259
95.1568	0.267091	0.323259
95.16	0.26722	0.323259
95.1633	0.267349	0.323259
95.1665	0.267478	0.323259
95.1697	0.267607	0.323259
95.173	0.267737	0.323259
95.1763	0.267866	0.323259
95.1795	0.267995	0.323259
95.1827	0.268124	0.323259
95.186	0.268253	0.323259
95.1893	0.268383	0.323259
95.1925	0.268512	0.323259
95.1958	0.268641	0.323259
95.199	0.26877	0.323259
95.2023	0.268899	0.323259
95.2055	0.269028	0.323259
95.2087	0.269158	0.323259
95.212	0.269287	0.323259
95.2153	0.269416	0.323259
95.2185	0.269545	0.323259
95.2218	0.269674	0.323259
95.225	0.269804	0.323259
95.2283	0.269916	0.323259
95.2315	0.270028	0.323259
95.2347	0.27014	0.323259
95.238	0.270252	0.323259
95.2413	0.270364	0.323259
95.2445	0.270476	0.323259
95.2477	0.270588	0.323259
95.251	0.2707	0.323259
95.2542	0.270812	0.323259
95.2575	0.270925	0.323259
95.2608	0.271037	0.323259
95.264	0.271149	0.323259
95.2673	0.271261	0.323259
95.2705	0.271373	0.323259
95.2737	0.271485	0.323259
95.277	0.271597	0.323259
95.2803	0.271709	0.323259
95.2835	0.271821	0.323259
95.2867	0.271933	0.323259
95.29	0.272046	0.323259
95.2933	0.272158	0.323259
95.2965	0.27227	0.323259
95.2998	0.272382	0.323259
95.303	0.272494	0.323259
95.3063	0.272606	0.323259
95.3095	0.272718	0.323259
95.3127	0.27283	0.323259
95.316	0.272942	0.323259
95.3193	0.273054	0.323259
95.3225	0.273167	0.323259
95.3257	0.273279	0.323259
95.329	0.273391	0.323259
95.3323	0.273503	0.323259
95.3355	0.273615	0.323259
95.3388	0.273727	0.323259
95.342	0.273839	0.323259
95.3453	0.273951	0.323259
95.3485	0.274063	0.323259
95.3517	0.274175	0.323259
95.355	0.274287	0.323259
95.3583	0.2744	0.323259
95.3615	0.274512	0.323259
95.3648	0.274624	0.323259
95.368	0.274736	0.323259
95.3713	0.274848	0.323259
95.3745	0.27496	0.323259
95.3778	0.275072	0.323259
95.381	0.275184	0.323259
95.3843	0.275296	0.323259
95.3875	0.275408	0.323259
95.3907	0.275521	0.323259
95.394	0.275633	0.323259
95.3972	0.275745	0.323259
95.4005	0.275857	0.323259
95.4038	0.275969	0.323259
95.407	0.276081	0.323259
95.4103	0.276193	0.323259
95.4135	0.276305	0.323259
95.4167	0.276417	0.323259
95.42	0.276529	0.323259
95.4233	0.276642	0.323259
95.4265	0.276754	0.323259
95.4297	0.276866	0.323259
95.433	0.276978	0.323259
95.4363	0.27709	0.323259
95.4395	0.277202	0.323259
95.4428	0.277314	0.323259
95.446	0.277426	0.323259
95.4493	0.277538	0.323259
95.4525	0.27765	0.323259
95.4557	0.277762	0.323259
95.459	0.277875	0.323259
95.4623	0.277987	0.323259
95.4655	0.278099	0.323259
95.4688	0.278211	0.323259
95.472	0.278323	0.323259
95.4753	0.278435	0.323259
95.4785	0.278547	0.323259
95.4818	0.278659	0.323259
95.485	0.278771	0.323259
95.4883	0.278883	0.323259
95.4915	0.278996	0.323259
95.4947	0.279108	0.323259
95.498	0.27922	0.323259
95.5013	0.279332	0.323259
95.5045	0.279444	0.323259
95.5078	0.279556	0.323259
95.511	0.279668	0.323259
95.5143	0.27978	0.323259
95.5175	0.279892	0.323259
95.5208	0.280004	0.323259
95.524	0.280117	0.323259
95.5273	0.280229	0.323259
95.5305	0.280341	0.323259
95.5337	0.280453	0.323259
95.537	0.280565	0.323259
95.5403	0.280677	0.323259
95.5435	0.280789	0.323259
95.5468	0.280901	0.323259
95.55	0.281013	0.323259
95.5533	0.281739	0.323259
95.5565	0.282465	0.323259
95.5597	0.283191	0.323259
95.563	0.283916	0.323259
95.5663	0.284642	0.323259
95.5695	0.285368	0.323259
95.5727	0.286094	0.323259
95.576	0.286819	0.323259
95.5793	0.287545	0.323259
95.5825	0.288271	0.323259
95.5858	0.288997	0.323259
95.589	0.289723	0.323259
95.5923	0.290448	0.323259
95.5955	0.291174	0.323259
95.5987	0.2919	0.323259
95.602	0.292626	0.323259
95.6053	0.293351	0.323259
95.6085	0.294077	0.323259
95.6118	0.294803	0.323259
95.615	0.295529	0.323259
95.6183	0.296255	0.323259
95.6215	0.29698	0.323259
95.6248	0.297706	0.323259
95.628	0.298432	0.323259
95.6313	0.299158	0.323259
95.6345	0.299883	0.323259
95.6377	0.300609	0.323259
95.641	0.301335	0.323259
95.6443	0.302061	0.323259
95.6475	0.302787	0.323259
95.6508	0.303512	0.323259
95.654	0.304238	0.323259
95.6573	0.304964	0.323259
95.6605	0.30569	0.323259
95.6638	0.306415	0.323259
95.667	0.307141	0.323259
95.6703	0.307867	0.323259
95.6735	0.308593	0.323259
95.6767	0.309319	0.323259
95.68	0.310044	0.323259
95.6833	0.31077	0.323259
95.6865	0.311496	0.323259
95.6898	0.312222	0.323259
95.693	0.312947	0.323259
95.6963	0.313673	0.323259
95.6995	0.314399	0.323259
95.7028	0.315125	0.323259
95.706	0.315851	0.323259
95.7093	0.316576	0.323259
95.7125	0.317302	0.323259
95.7157	0.318028	0.323259
95.719	0.318754	0.323259
95.7222	0.319479	0.323259
95.7255	0.320205	0.323259
95.7288	0.320931	0.323259
95.732	0.321657	0.323259
95.7353	0.322382	0.323259
95.7385	0.323108	0.323259
95.7417	0.323834	0.323259
95.745	0.32456	0.323259
95.7483	0.325286	0.323259
95.7515	0.326011	0.323259
95.7548	0.326737	0.323259
95.758	0.327463	0.323259
95.7612	0.328189	0.323259
95.7645	0.328914	0.323259
95.7678	0.32964	0.323259
95.771	0.330366	0.323259
95.7743	0.331092	0.323259
95.7775	0.331818	0.323259
95.7807	0.332543	0.323259
95.784	0.333269	0.323259
95.7873	0.333995	0.323259
95.7905	0.334721	0.323259
95.7938	0.335446	0.323259
95.797	0.336172	0.323259
95.8002	0.336898	0.323259
95.8035	0.337624	0.323259
95.8068	0.33835	0.323259
95.81	0.339075	0.323259
95.8133	0.339801	0.323259
95.8165	0.340527	0.323259
95.8197	0.341253	0.323259
95.823	0.341978	0.323259
95.8263	0.342704	0.323259
95.8295	0.34343	0.323259
95.8328	0.344156	0.323259
95.836	0.344882	0.323259
95.8392	0.345607	0.323259
95.8425	0.346333	0.323259
95.8458	0.347059	0.323259
95.849	0.347785	0.323259
95.8523	0.34851	0.323259
95.8555	0.349236	0.323259
95.8588	0.349962	0.323259
95.862	0.350688	0.323259
95.8653	0.351414	0.323259
95.8685	0.352139	0.323259
95.8718	0.352865	0.323259
95.875	0.353591	0.323259
95.8782	0.354593	0.323259
95.8815	0.355595	0.323259
95.8847	0.356597	0.323259
95.888	0.357599	0.323259
95.8913	0.358601	0.323259
95.8945	0.359603	0.323259
95.8978	0.360605	0.323259
95.901	0.361607	0.323259
95.9042	0.362609	0.323259
95.9075	0.363611	0.323259
95.9108	0.364613	0.323259
95.914	0.365614	0.323259
95.9172	0.366616	0.323259
95.9205	0.367618	0.323259
95.9237	0.36862	0.323259
95.927	0.369622	0.323259
95.9303	0.370624	0.323259
95.9335	0.371626	0.323259
95.9368	0.372628	0.323259
95.94	0.37363	0.323259
95.9432	0.374632	0.323259
95.9465	0.375634	0.323259
95.9498	0.376636	0.323259
95.953	0.377638	0.323259
95.9562	0.37864	0.323259
95.9595	0.379642	0.323259
95.9627	0.380644	0.323259
95.966	0.381646	0.323259
95.9693	0.382648	0.323259
95.9725	0.38365	0.323259
95.9758	0.384652	0.323259
95.979	0.385654	0.323259
95.9822	0.386656	0.323259
95.9855	0.387658	0.323259
95.9888	0.38866	0.323259
95.992	0.389662	0.323259
95.9952	0.390664	0.323259
95.9985	0.391666	0.323259
96.0018	0.392668	0.323259
96.005	0.39367	0.323259
96.0083	0.394672	0.323259
96.0115	0.395674	0.323259
96.0148	0.396676	0.323259
96.018	0.397678	0.323259
96.0212	0.39868	0.323259
96.0245	0.399681	0.323259
96.0278	0.400683	0.323259
96.031	0.401685	0.323259
96.0343	0.402687	0.323259
96.0375	0.403689	0.323259
96.0408	0.404691	0.323259
96.044	0.405693	0.323259
96.0472	0.406695	0.323259
96.0505	0.407697	0.323259
96.0538	0.408699	0.323259
96.057	0.409701	0.323259
96.0602	0.410703	0.323259
96.0635	0.411705	0.323259
96.0667	0.412707	0.323259
96.07	0.413709	0.323259
96.0733	0.414711	0.323259
96.0765	0.415713	0.323259
96.0798	0.416715	0.323259
96.083	0.417717	0.323259
96.0862	0.418719	0.323259
96.0895	0.419721	0.323259
96.0928	0.420723	0.323259
96.096	0.421725	0.323259
96.0992	0.422727	0.323259
96.1025	0.423729	0.323259
96.1058	0.424731	0.323259
96.109	0.425733	0.323259
96.1123	0.426735	0.323259
96.1155	0.427737	0.323259
96.1188	0.428739	0.323259
96.122	0.429741	0.323259
96.1252	0.430743	0.323259
96.1285	0.431745	0.323259
96.1318	0.432747	0.323259
96.135	0.433748	0.323259
96.1382	0.43475	0.323259
96.1415	0.435752	0.323259
96.1448	0.436754	0.323259
96.148	0.437756	0.323259
96.1513	0.438758	0.323259
96.1545	0.43976	0.323259
96.1578	0.440762	0.323259
96.161	0.441764	0.323259
96.1642	0.442766	0.323259
96.1675	0.443768	0.323259
96.1708	0.44477	0.323259
96.174	0.445772	0.323259
96.1773	0.446774	0.323259
96.1805	0.447776	0.323259
96.1838	0.448778	0.323259
96.187	0.44978	0.323259
96.1903	0.450782	0.323259
96.1935	0.451784	0.323259
96.1968	0.452786	0.323259
96.2	0.453788	0.323259
96.2032	0.45176	0.323259
96.2065	0.449733	0.323259
96.2097	0.447705	0.323259
96.213	0.445678	0.323259
96.2163	0.44365	0.323259
96.2195	0.441623	0.323259
96.2228	0.439595	0.323259
96.226	0.437568	0.323259
96.2292	0.43554	0.323259
96.2325	0.433513	0.323259
96.2358	0.431485	0.323259
96.239	0.429458	0.323259
96.2422	0.427431	0.323259
96.2455	0.425403	0.323259
96.2488	0.423376	0.323259
96.252	0.421348	0.323259
96.2553	0.419321	0.323259
96.2585	0.417293	0.323259
96.2618	0.415266	0.323259
96.265	0.413238	0.323259
96.2682	0.411211	0.323259
96.2715	0.409183	0.323259
96.2748	0.407156	0.323259
96.278	0.405128	0.323259
96.2812	0.403101	0.323259
96.2845	0.401073	0.323259
96.2878	0.399046	0.323259
96.291	0.397018	0.323259
96.2943	0.394991	0.323259
96.2975	0.392963	0.323259
96.3008	0.390936	0.323259
96.304	0.388908	0.323259
96.3072	0.386881	0.323259
96.3105	0.384853	0.323259
96.3138	0.382826	0.323259
96.317	0.380798	0.323259
96.3203	0.378771	0.323259
96.3235	0.376743	0.323259
96.3268	0.374716	0.323259
96.33	0.372688	0.323259
96.3333	0.370661	0.323259
96.3365	0.368633	0.323259
96.3398	0.366606	0.323259
96.343	0.364578	0.323259
96.3462	0.362551	0.323259
96.3495	0.360523	0.323259
96.3528	0.358496	0.323259
96.356	0.356468	0.323259
96.3593	0.354441	0.323259
96.3625	0.352413	0.323259
96.3658	0.350386	0.323259
96.369	0.348358	0.323259
96.3722	0.346331	0.323259
96.3755	0.344303	0.323259
96.3788	0.342276	0.323259
96.382	0.340248	0.323259
96.3852	0.338221	0.323259
96.3885	0.336194	0.323259
96.3918	0.334166	0.323259
96.395	0.332139	0.323259
96.3983	0.330111	0.323259
96.4015	0.328084	0.323259
96.4048	0.326056	0.323259
96.408	0.324029	0.323259
96.4112	0.322001	0.323259
96.4145	0.319974	0.323259
96.4178	0.317946	0.323259
96.421	0.315919	0.323259
96.4243	0.313891	0.323259
96.4275	0.311864	0.323259
96.4308	0.309836	0.323259
96.434	0.307809	0.323259
96.4373	0.305781	0.323259
96.4405	0.303754	0.323259
96.4438	0.301726	0.323259
96.447	0.299699	0.323259
96.4502	0.297671	0.323259
96.4535	0.295644	0.323259
96.4568	0.293616	0.323259
96.46	0.291589	0.323259
96.4633	0.289561	0.323259
96.4665	0.287534	0.323259
96.4698	0.285506	0.323259
96.473	0.283479	0.323259
96.4763	0.281451	0.323259
96.4795	0.279424	0.323259
96.4828	0.277396	0.323259
96.486	0.275369	0.323259
96.4892	0.273341	0.323259
96.4925	0.271314	0.323259
96.4958	0.269286	0.323259
96.499	0.267259	0.323259
96.5023	0.265231	0.323259
96.5055	0.263204	0.323259
96.5088	0.261176	0.323259
96.512	0.259149	0.323259
96.5153	0.257121	0.323259
96.5185	0.255094	0.323259
96.5218	0.253066	0.323259
96.525	0.251039	0.323259
96.5282	0.250766	0.323259
96.5315	0.250494	0.323259
96.5347	0.250221	0.323259
96.538	0.249948	0.323259
96.5413	0.249676	0.323259
96.5445	0.249403	0.323259
96.5478	0.24913	0.323259
96.551	0.248858	0.323259
96.5542	0.248585	0.323259
96.5575	0.248313	0.323259
96.5608	0.24804	0.323259
96.564	0.247767	0.323259
96.5673	0.247495	0.323259
96.5705	0.247222	0.323259
96.5737	0.246949	0.323259
96.577	0.246677	0.323259
96.5803	0.246404	0.323259
96.5835	0.246131	0.323259
96.5868	0.245859	0.323259
96.59	0.245586	0.323259
96.5932	0.245314	0.323259
96.5965	0.245041	0.323259
96.5998	0.244768	0.323259
96.603	0.244496	0.323259
96.6063	0.244223	0.323259
96.6095	0.24395	0.323259
96.6127	0.243678	0.323259
96.616	0.243405	0.323259
96.6193	0.243132	0.323259
96.6225	0.24286	0.323259
96.6258	0.242587	0.323259
96.629	0.242315	0.323259
96.6322	0.242042	0.323259
96.6355	0.241769	0.323259
96.6388	0.241497	0.323259
96.642	0.241224	0.323259
96.6453	0.240951	0.323259
96.6485	0.240679	0.323259
96.6517	0.240406	0.323259
96.655	0.240133	0.323259
96.6583	0.239861	0.323259
96.6615	0.239588	0.323259
96.6648	0.239316	0.323259
96.668	0.239043	0.323259
96.6713	0.23877	0.323259
96.6745	0.238498	0.323259
96.6778	0.238225	0.323259
96.681	0.237952	0.323259
96.6843	0.23768	0.323259
96.6875	0.237407	0.323259
96.6907	0.237134	0.323259
96.694	0.236862	0.323259
96.6972	0.236589	0.323259
96.7005	0.236317	0.323259
96.7038	0.236044	0.323259
96.707	0.235771	0.323259
96.7103	0.235499	0.323259
96.7135	0.235226	0.323259
96.7167	0.234953	0.323259
96.72	0.234681	0.323259
96.7233	0.234408	0.323259
96.7265	0.234135	0.323259
96.7297	0.233863	0.323259
96.733	0.23359	0.323259
96.7362	0.233318	0.323259
96.7395	0.233045	0.323259
96.7428	0.232772	0.323259
96.746	0.2325	0.323259
96.7493	0.232227	0.323259
96.7525	0.231954	0.323259
96.7557	0.231682	0.323259
96.759	0.231409	0.323259
96.7623	0.231136	0.323259
96.7655	0.230864	0.323259
96.7687	0.230591	0.323259
96.772	0.230319	0.323259
96.7752	0.230046	0.323259
96.7785	0.229773	0.323259
96.7818	0.229501	0.323259
96.785	0.229228	0.323259
96.7883	0.228955	0.323259
96.7915	0.228683	0.323259
96.7947	0.22841	0.323259
96.798	0.228137	0.323259
96.8013	0.227865	0.323259
96.8045	0.227592	0.323259
96.8077	0.22732	0.323259
96.811	0.227047	0.323259
96.8143	0.226774	0.323259
96.8175	0.226502	0.323259
96.8208	0.226229	0.323259
96.824	0.225956	0.323259
96.8273	0.225684	0.323259
96.8305	0.225411	0.323259
96.8337	0.225138	0.323259
96.837	0.224866	0.323259
96.8403	0.224593	0.323259
96.8435	0.22432	0.323259
96.8468	0.224048	0.323259
96.85	0.223775	0.323259
96.8533	0.225365	0.323259
96.8565	0.226955	0.323259
96.8597	0.228545	0.323259
96.863	0.230134	0.323259
96.8663	0.231724	0.323259
96.8695	0.233314	0.323259
96.8727	0.234904	0.323259
96.876	0.236494	0.323259
96.8792	0.238083	0.323259
96.8825	0.239673	0.323259
96.8858	0.241263	0.323259
96.889	0.242853	0.323259
96.8923	0.244443	0.323259
96.8955	0.246032	0.323259
96.8987	0.247622	0.323259
96.902	0.249212	0.323259
96.9053	0.250802	0.323259
96.9085	0.252392	0.323259
96.9117	0.253981	0.323259
96.915	0.255571	0.323259
96.9183	0.257161	0.323259
96.9215	0.258751	0.323259
96.9248	0.260341	0.323259
96.928	0.26193	0.323259
96.9313	0.26352	0.323259
96.9345	0.26511	0.323259
96.9377	0.2667	0.323259
96.941	0.26829	0.323259
96.9443	0.269879	0.323259
96.9475	0.271469	0.323259
96.9507	0.273059	0.323259
96.954	0.274649	0.323259
96.9573	0.276239	0.323259
96.9605	0.277828	0.323259
96.9638	0.279418	0.323259
96.967	0.281008	0.323259
96.9703	0.282598	0.323259
96.9735	0.284187	0.323259
96.9767	0.285777	0.323259
96.98	0.287367	0.323259
96.9833	0.288957	0.323259
96.9865	0.290547	0.323259
96.9898	0.292136	0.323259
96.993	0.293726	0.323259
96.9963	0.295316	0.323259
96.9995	0.296906	0.323259
97.0028	0.298496	0.323259
97.006	0.300085	0.323259
97.0093	0.301675	0.323259
97.0125	0.303265	0.323259
97.0157	0.304855	0.323259
97.019	0.306445	0.323259
97.0222	0.308034	0.323259
97.0255	0.309624	0.323259
97.0288	0.311214	0.323259
97.032	0.312804	0.323259
97.0353	0.314394	0.323259
97.0385	0.315983	0.323259
97.0417	0.317573	0.323259
97.045	0.319163	0.323259
97.0483	0.320753	0.323259
97.0515	0.322343	0.323259
97.0547	0.323932	0.323259
97.058	0.325522	0.323259
97.0613	0.327112	0.323259
97.0645	0.328702	0.323259
97.0678	0.330292	0.323259
97.071	0.331881	0.323259
97.0743	0.333471	0.323259
97.0775	0.335061	0.323259
97.0807	0.336651	0.323259
97.084	0.338241	0.323259
97.0873	0.33983	0.323259
97.0905	0.34142	0.323259
97.0938	0.34301	0.323259
97.097	0.3446	0.323259
97.1003	0.34619	0.323259
97.1035	0.347779	0.323259
97.1068	0.349369	0.323259
97.11	0.350959	0.323259
97.1133	0.352549	0.323259
97.1165	0.354139	0.323259
97.1197	0.355728	0.323259
97.123	0.357318	0.323259
97.1263	0.358908	0.323259
97.1295	0.360498	0.323259
97.1328	0.362088	0.323259
97.136	0.363677	0.323259
97.1393	0.365267	0.323259
97.1425	0.366857	0.323259
97.1458	0.368447	0.323259
97.149	0.370037	0.323259
97.1523	0.371626	0.323259
97.1555	0.373216	0.323259
97.1587	0.374806	0.323259
97.162	0.376396	0.323259
97.1653	0.377985	0.323259
97.1685	0.379575	0.323259
97.1718	0.381165	0.323259
97.175	0.382755	0.323259
97.1783	0.381681	0.323259
97.1815	0.380608	0.323259
97.1847	0.379535	0.323259
97.188	0.378461	0.323259
97.1913	0.377388	0.323259
97.1945	0.376314	0.323259
97.1977	0.375241	0.323259
97.201	0.374168	0.323259
97.2043	0.373094	0.323259
97.2075	0.372021	0.323259
97.2108	0.370947	0.323259
97.214	0.369874	0.323259
97.2173	0.368801	0.323259
97.2205	0.367727	0.323259
97.2237	0.366654	0.323259
97.227	0.36558	0.323259
97.2303	0.364507	0.323259
97.2335	0.363434	0.323259
97.2368	0.36236	0.323259
97.24	0.361287	0.323259
97.2433	0.360213	0.323259
97.2465	0.35914	0.323259
97.2498	0.358067	0.323259
97.253	0.356993	0.323259
97.2563	0.35592	0.323259
97.2595	0.354846	0.323259
97.2627	0.353773	0.323259
97.266	0.3527	0.323259
97.2693	0.351626	0.323259
97.2725	0.350553	0.323259
97.2758	0.349479	0.323259
97.279	0.348406	0.323259
97.2823	0.347333	0.323259
97.2855	0.346259	0.323259
97.2888	0.345186	0.323259
97.292	0.344112	0.323259
97.2953	0.343039	0.323259
97.2985	0.341966	0.323259
97.3017	0.340892	0.323259
97.305	0.339819	0.323259
97.3083	0.338745	0.323259
97.3115	0.337672	0.323259
97.3148	0.336599	0.323259
97.318	0.335525	0.323259
97.3213	0.334452	0.323259
97.3245	0.333378	0.323259
97.3278	0.332305	0.323259
97.331	0.331232	0.323259
97.3343	0.330158	0.323259
97.3375	0.329085	0.323259
97.3407	0.328011	0.323259
97.344	0.326938	0.323259
97.3472	0.325865	0.323259
97.3505	0.324791	0.323259
97.3538	0.323718	0.323259
97.357	0.322644	0.323259
97.3603	0.321571	0.323259
97.3635	0.320498	0.323259
97.3667	0.319424	0.323259
97.37	0.318351	0.323259
97.3733	0.317277	0.323259
97.3765	0.316204	0.323259
97.3798	0.315131	0.323259
97.383	0.314057	0.323259
97.3862	0.312984	0.323259
97.3895	0.31191	0.323259
97.3928	0.310837	0.323259
97.396	0.309764	0.323259
97.3993	0.30869	0.323259
97.4025	0.307617	0.323259
97.4057	0.306543	0.323259
97.409	0.30547	0.323259
97.4123	0.304397	0.323259
97.4155	0.303323	0.323259
97.4188	0.30225	0.323259
97.422	0.301176	0.323259
97.4252	0.300103	0.323259
97.4285	0.29903	0.323259
97.4318	0.297956	0.323259
97.435	0.296883	0.323259
97.4383	0.295809	0.323259
97.4415	0.294736	0.323259
97.4447	0.293663	0.323259
97.448	0.292589	0.323259
97.4513	0.291516	0.323259
97.4545	0.290442	0.323259
97.4578	0.289369	0.323259
97.461	0.288296	0.323259
97.4642	0.287222	0.323259
97.4675	0.286149	0.323259
97.4708	0.285075	0.323259
97.474	0.284002	0.323259
97.4773	0.282929	0.323259
97.4805	0.281855	0.323259
97.4838	0.280782	0.323259
97.487	0.279708	0.323259
97.4903	0.278635	0.323259
97.4935	0.277562	0.323259
[truncated: 10,002 more rows]

## Sheet: Figure 4c
x-axis	experimental	fitted
x-axis	exp.	fit
17.76	0.184024	0.27608
17.7644	0.184505	0.27608
17.7689	0.184987	0.27608
17.7733	0.185469	0.27608
17.7778	0.185951	0.27608
17.7822	0.186432	0.27608
17.7866	0.186914	0.27608
17.7911	0.187396	0.27608
17.7955	0.187878	0.27608
17.8	0.188359	0.27608
17.8044	0.188841	0.27608
17.8088	0.189323	0.27608
17.8133	0.189805	0.27608
17.8177	0.190286	0.27608
17.8222	0.190768	0.27608
17.8266	0.19125	0.27608
17.831	0.191732	0.27608
17.8355	0.192213	0.27608
17.8399	0.192695	0.27608
17.8444	0.193177	0.27608
17.8488	0.193658	0.27608
17.8532	0.19414	0.27608
17.8577	0.194622	0.27608
17.8621	0.195104	0.27608
17.8666	0.195585	0.27608
17.871	0.196067	0.27608
17.8754	0.196549	0.27608
17.8799	0.197031	0.27608
17.8843	0.197512	0.27608
17.8888	0.197994	0.27608
17.8932	0.198476	0.27608
17.8976	0.198958	0.27608
17.9021	0.199439	0.27608
17.9065	0.199921	0.27608
17.911	0.200403	0.27608
17.9154	0.200885	0.27608
17.9198	0.201366	0.27608
17.9243	0.201848	0.27608
17.9287	0.20233	0.27608
17.9332	0.202812	0.27608
17.9376	0.203293	0.27608
17.942	0.203775	0.27608
17.9465	0.204257	0.27608
17.9509	0.204738	0.27608
17.9554	0.20522	0.27608
17.9598	0.205702	0.27608
17.9642	0.206184	0.27608
17.9687	0.206665	0.27608
17.9731	0.207147	0.27608
17.9776	0.207629	0.27608
17.982	0.208111	0.27608
17.9864	0.208592	0.27608
17.9909	0.209074	0.27608
17.9953	0.209556	0.27608
17.9998	0.210038	0.27608
18.0042	0.210519	0.27608
18.0086	0.211001	0.27608
18.0131	0.211483	0.27608
18.0175	0.211965	0.27608
18.022	0.212446	0.27608
18.0264	0.212928	0.27608
18.0308	0.21341	0.27608
18.0353	0.213892	0.27608
18.0397	0.214373	0.27608
18.0442	0.214855	0.27608
18.0486	0.215337	0.27608
18.053	0.215818	0.27608
18.0575	0.2163	0.27608
18.0619	0.216782	0.27608
18.0664	0.217264	0.27608
18.0708	0.217745	0.27608
18.0752	0.218227	0.27608
18.0797	0.218709	0.27608
18.0841	0.219191	0.27608
18.0886	0.219672	0.27608
18.093	0.220154	0.27608
18.0974	0.220636	0.27608
18.1019	0.221118	0.27608
18.1063	0.221599	0.27608
18.1108	0.222081	0.27608
18.1152	0.222563	0.27608
18.1196	0.223045	0.27608
18.1241	0.223526	0.27608
18.1285	0.224008	0.27608
18.133	0.22449	0.27608
18.1374	0.224972	0.27608
18.1418	0.225453	0.27608
18.1463	0.225935	0.27608
18.1507	0.226417	0.27608
18.1552	0.226898	0.27608
18.1596	0.22738	0.27608
18.164	0.227862	0.27608
18.1685	0.228344	0.27608
18.1729	0.228825	0.27608
18.1774	0.229307	0.27608
18.1818	0.229789	0.27608
18.1862	0.230271	0.27608
18.1907	0.230752	0.27608
18.1951	0.231234	0.27608
18.1996	0.231716	0.27608
18.204	0.232198	0.27608
18.2084	0.231953	0.27608
18.2129	0.231709	0.27608
18.2173	0.231464	0.27608
18.2218	0.23122	0.27608
18.2262	0.230976	0.27608
18.2306	0.230731	0.27608
18.2351	0.230487	0.27608
18.2395	0.230242	0.27608
18.244	0.229998	0.27608
18.2484	0.229754	0.27608
18.2528	0.229509	0.27608
18.2573	0.229265	0.27608
18.2617	0.22902	0.27608
18.2662	0.228776	0.27608
18.2706	0.228532	0.27608
18.275	0.228287	0.27608
18.2795	0.228043	0.27608
18.2839	0.227798	0.27608
18.2884	0.227554	0.27608
18.2928	0.22731	0.27608
18.2972	0.227065	0.27608
18.3017	0.226821	0.27608
18.3061	0.226576	0.27608
18.3106	0.226332	0.27608
18.315	0.226088	0.27608
18.3194	0.225843	0.27608
18.3239	0.225599	0.27608
18.3283	0.225354	0.27608
18.3328	0.22511	0.27608
18.3372	0.224865	0.27608
18.3416	0.224621	0.27608
18.3461	0.224377	0.27608
18.3505	0.224132	0.27608
18.355	0.223888	0.27608
18.3594	0.223643	0.27608
18.3638	0.223399	0.27608
18.3683	0.223155	0.27608
18.3727	0.22291	0.27608
18.3772	0.222666	0.27608
18.3816	0.222421	0.27608
18.386	0.222177	0.27608
18.3905	0.221933	0.27608
18.3949	0.221688	0.27608
18.3994	0.221444	0.27608
18.4038	0.221199	0.27608
18.4082	0.220955	0.27608
18.4127	0.220711	0.27608
18.4171	0.220466	0.27608
18.4216	0.220222	0.27608
18.426	0.219977	0.27608
18.4304	0.219733	0.27608
18.4349	0.219489	0.27608
18.4393	0.219244	0.27608
18.4438	0.219	0.27608
18.4482	0.218755	0.27608
18.4526	0.218511	0.27608
18.4571	0.218267	0.27608
18.4615	0.218022	0.27608
18.466	0.217778	0.27608
18.4704	0.217533	0.27608
18.4748	0.217289	0.27608
18.4793	0.217045	0.27608
18.4837	0.2168	0.27608
18.4882	0.216556	0.27608
18.4926	0.216311	0.27608
18.497	0.216067	0.27608
18.5015	0.215823	0.27608
18.5059	0.215578	0.27608
18.5104	0.215334	0.27608
18.5148	0.215089	0.27608
18.5192	0.214845	0.27608
18.5237	0.2146	0.27608
18.5281	0.214356	0.27608
18.5326	0.214112	0.27608
18.537	0.213867	0.27608
18.5414	0.213623	0.27608
18.5459	0.213378	0.27608
18.5503	0.213134	0.27608
18.5548	0.21289	0.27608
18.5592	0.212645	0.27608
18.5636	0.212401	0.27608
18.5681	0.212156	0.27608
18.5725	0.211912	0.27608
18.577	0.211668	0.27608
18.5814	0.211423	0.27608
18.5858	0.211179	0.27608
18.5903	0.210934	0.27608
18.5947	0.21069	0.27608
18.5992	0.210446	0.27608
18.6036	0.210201	0.27608
18.608	0.209957	0.27608
18.6125	0.209712	0.27608
18.6169	0.209468	0.27608
18.6214	0.209224	0.27608
18.6258	0.208979	0.27608
18.6302	0.208735	0.27608
18.6347	0.20849	0.27608
18.6391	0.208246	0.27608
18.6436	0.208002	0.27608
18.648	0.207757	0.27608
18.6524	0.209709	0.27608
18.6569	0.21166	0.27608
18.6613	0.213612	0.27608
18.6658	0.215564	0.27608
18.6702	0.217515	0.27608
18.6746	0.219467	0.27608
18.6791	0.221418	0.27608
18.6835	0.22337	0.27608
18.688	0.225322	0.27608
18.6924	0.227273	0.27608
18.6968	0.229225	0.27608
18.7013	0.231177	0.27608
18.7057	0.233128	0.27608
18.7102	0.23508	0.27608
18.7146	0.237031	0.27608
18.719	0.238983	0.27608
18.7235	0.240935	0.27608
18.7279	0.242886	0.27608
18.7324	0.244838	0.27608
18.7368	0.246789	0.27608
18.7412	0.248741	0.27608
18.7457	0.250693	0.27608
18.7501	0.252644	0.27608
18.7546	0.254596	0.27608
18.759	0.256548	0.27608
18.7634	0.258499	0.27608
18.7679	0.260451	0.27608
18.7723	0.262402	0.27608
18.7768	0.264354	0.27608
18.7812	0.266306	0.27608
18.7856	0.268257	0.27608
18.7901	0.270209	0.27608
18.7945	0.27216	0.27608
18.799	0.274112	0.27608
18.8034	0.276064	0.27608
18.8078	0.278015	0.27608
18.8123	0.279967	0.27608
18.8167	0.281919	0.27608
18.8212	0.28387	0.27608
18.8256	0.285822	0.27608
18.83	0.287773	0.27608
18.8345	0.289725	0.27608
18.8389	0.291677	0.27608
18.8434	0.293628	0.27608
18.8478	0.29558	0.27608
18.8522	0.297531	0.27608
18.8567	0.299483	0.27608
18.8611	0.301435	0.27608
18.8656	0.303386	0.27608
18.87	0.305338	0.27608
18.8744	0.30729	0.27608
18.8789	0.309241	0.27608
18.8833	0.311193	0.27608
18.8878	0.313144	0.27608
18.8922	0.315096	0.27608
18.8966	0.317048	0.27608
18.9011	0.318999	0.27608
18.9055	0.320951	0.27608
18.91	0.322902	0.27608
18.9144	0.324854	0.27608
18.9188	0.326806	0.27608
18.9233	0.328757	0.27608
18.9277	0.330709	0.27608
18.9322	0.332661	0.27608
18.9366	0.334612	0.27608
18.941	0.336564	0.27608
18.9455	0.338515	0.27608
18.9499	0.340467	0.27608
18.9544	0.342419	0.27608
18.9588	0.34437	0.27608
18.9632	0.346322	0.27608
18.9677	0.348273	0.27608
18.9721	0.350225	0.27608
18.9766	0.352177	0.27608
18.981	0.354128	0.27608
18.9854	0.35608	0.27608
18.9899	0.358032	0.27608
18.9943	0.359983	0.27608
18.9988	0.361935	0.27608
19.0032	0.363886	0.27608
19.0076	0.365838	0.27608
19.0121	0.36779	0.27608
19.0165	0.369741	0.27608
19.021	0.371693	0.27608
19.0254	0.373644	0.27608
19.0298	0.375596	0.27608
19.0343	0.377548	0.27608
19.0387	0.379499	0.27608
19.0432	0.381451	0.27608
19.0476	0.383403	0.27608
19.052	0.385354	0.27608
19.0565	0.387306	0.27608
19.0609	0.389257	0.27608
19.0654	0.391209	0.27608
19.0698	0.393161	0.27608
19.0742	0.395112	0.27608
19.0787	0.397064	0.27608
19.0831	0.399015	0.27608
19.0876	0.400967	0.27608
19.092	0.402919	0.27608
19.0964	0.401876	0.27608
19.1009	0.400832	0.27608
19.1053	0.399789	0.27608
19.1098	0.398746	0.27608
19.1142	0.397703	0.27608
19.1186	0.39666	0.27608
19.1231	0.395616	0.27608
19.1275	0.394573	0.27608
19.132	0.39353	0.27608
19.1364	0.392487	0.27608
19.1408	0.391443	0.27608
19.1453	0.3904	0.27608
19.1497	0.389357	0.27608
19.1542	0.388314	0.27608
19.1586	0.387271	0.27608
19.163	0.386227	0.27608
19.1675	0.385184	0.27608
19.1719	0.384141	0.27608
19.1764	0.383098	0.27608
19.1808	0.382055	0.27608
19.1852	0.381011	0.27608
19.1897	0.379968	0.27608
19.1941	0.378925	0.27608
19.1986	0.377882	0.27608
19.203	0.376839	0.27608
19.2074	0.375795	0.27608
19.2119	0.374752	0.27608
19.2163	0.373709	0.27608
19.2208	0.372666	0.27608
19.2252	0.371623	0.27608
19.2296	0.370579	0.27608
19.2341	0.369536	0.27608
19.2385	0.368493	0.27608
19.243	0.36745	0.27608
19.2474	0.366407	0.27608
19.2518	0.365363	0.27608
19.2563	0.36432	0.27608
19.2607	0.363277	0.27608
19.2652	0.362234	0.27608
19.2696	0.361191	0.27608
19.274	0.360147	0.27608
19.2785	0.359104	0.27608
19.2829	0.358061	0.27608
19.2874	0.357018	0.27608
19.2918	0.355975	0.27608
19.2962	0.354931	0.27608
19.3007	0.353888	0.27608
19.3051	0.352845	0.27608
19.3096	0.351802	0.27608
19.314	0.350759	0.27608
19.3184	0.349715	0.27608
19.3229	0.348672	0.27608
19.3273	0.347629	0.27608
19.3318	0.346586	0.27608
19.3362	0.345543	0.27608
19.3406	0.344499	0.27608
19.3451	0.343456	0.27608
19.3495	0.342413	0.27608
19.354	0.34137	0.27608
19.3584	0.340326	0.27608
19.3628	0.339283	0.27608
19.3673	0.33824	0.27608
19.3717	0.337197	0.27608
19.3762	0.336154	0.27608
19.3806	0.33511	0.27608
19.385	0.334067	0.27608
19.3895	0.333024	0.27608
19.3939	0.331981	0.27608
19.3984	0.330938	0.27608
19.4028	0.329894	0.27608
19.4072	0.328851	0.27608
19.4117	0.327808	0.27608
19.4161	0.326765	0.27608
19.4206	0.325722	0.27608
19.425	0.324678	0.27608
19.4294	0.323635	0.27608
19.4339	0.322592	0.27608
19.4383	0.321549	0.27608
19.4428	0.320506	0.27608
19.4472	0.319462	0.27608
19.4516	0.318419	0.27608
19.4561	0.317376	0.27608
19.4605	0.316333	0.27608
19.465	0.31529	0.27608
19.4694	0.314246	0.27608
19.4738	0.313203	0.27608
19.4783	0.31216	0.27608
19.4827	0.311117	0.27608
19.4872	0.310074	0.27608
19.4916	0.30903	0.27608
19.496	0.307987	0.27608
19.5005	0.306944	0.27608
19.5049	0.305901	0.27608
19.5094	0.304858	0.27608
19.5138	0.303814	0.27608
19.5182	0.302771	0.27608
19.5227	0.301728	0.27608
19.5271	0.300685	0.27608
19.5316	0.299642	0.27608
19.536	0.298598	0.27608
19.5404	0.297052	0.27608
19.5449	0.295507	0.27608
19.5493	0.293961	0.27608
19.5538	0.292415	0.27608
19.5582	0.290869	0.27608
19.5626	0.289323	0.27608
19.5671	0.287777	0.27608
19.5715	0.286232	0.27608
19.576	0.284686	0.27608
19.5804	0.28314	0.27608
19.5848	0.281594	0.27608
19.5893	0.280048	0.27608
19.5937	0.278502	0.27608
19.5982	0.276957	0.27608
19.6026	0.275411	0.27608
19.607	0.273865	0.27608
19.6115	0.272319	0.27608
19.6159	0.270773	0.27608
19.6204	0.269227	0.27608
19.6248	0.267682	0.27608
19.6292	0.266136	0.27608
19.6337	0.26459	0.27608
19.6381	0.263044	0.27608
19.6426	0.261498	0.27608
19.647	0.259952	0.27608
19.6514	0.258407	0.27608
19.6559	0.256861	0.27608
19.6603	0.255315	0.27608
19.6648	0.253769	0.27608
19.6692	0.252223	0.27608
19.6736	0.250677	0.27608
19.6781	0.249132	0.27608
19.6825	0.247586	0.27608
19.687	0.24604	0.27608
19.6914	0.244494	0.27608
19.6958	0.242948	0.27608
19.7003	0.241402	0.27608
19.7047	0.239857	0.27608
19.7092	0.238311	0.27608
19.7136	0.236765	0.27608
19.718	0.235219	0.27608
19.7225	0.233673	0.27608
19.7269	0.232127	0.27608
19.7314	0.230582	0.27608
19.7358	0.229036	0.27608
19.7402	0.22749	0.27608
19.7447	0.225944	0.27608
19.7491	0.224398	0.27608
19.7536	0.222852	0.27608
19.758	0.221307	0.27608
19.7624	0.219761	0.27608
19.7669	0.218215	0.27608
19.7713	0.216669	0.27608
19.7758	0.215123	0.27608
19.7802	0.213577	0.27608
19.7846	0.212032	0.27608
19.7891	0.210486	0.27608
19.7935	0.20894	0.27608
19.798	0.207394	0.27608
19.8024	0.205848	0.27608
19.8068	0.204302	0.27608
19.8113	0.202757	0.27608
19.8157	0.201211	0.27608
19.8202	0.199665	0.27608
19.8246	0.198119	0.27608
19.829	0.196573	0.27608
19.8335	0.195027	0.27608
19.8379	0.193481	0.27608
19.8424	0.191936	0.27608
19.8468	0.19039	0.27608
19.8512	0.188844	0.27608
19.8557	0.187298	0.27608
19.8601	0.185752	0.27608
19.8646	0.184206	0.27608
19.869	0.182661	0.27608
19.8734	0.181115	0.27608
19.8779	0.179569	0.27608
19.8823	0.178023	0.27608
19.8868	0.176477	0.27608
19.8912	0.174931	0.27608
19.8956	0.173386	0.27608
19.9001	0.17184	0.27608
19.9045	0.170294	0.27608
19.909	0.168748	0.27608
19.9134	0.167202	0.27608
19.9178	0.165656	0.27608
19.9223	0.164111	0.27608
19.9267	0.162565	0.27608
19.9312	0.161019	0.27608
19.9356	0.159473	0.27608
19.94	0.157927	0.27608
19.9445	0.156381	0.27608
19.9489	0.154836	0.27608
19.9534	0.15329	0.27608
19.9578	0.151744	0.27608
19.9622	0.150198	0.27608
19.9667	0.148652	0.27608
19.9711	0.147106	0.27608
19.9756	0.145561	0.27608
19.98	0.144015	0.27608
19.9844	0.145283	0.27608
19.9889	0.146552	0.27608
19.9933	0.14782	0.27608
19.9978	0.149088	0.27608
20.0022	0.150357	0.27608
20.0066	0.151625	0.27608
20.0111	0.152894	0.27608
20.0155	0.154162	0.27608
20.02	0.15543	0.27608
20.0244	0.156699	0.27608
20.0288	0.157967	0.27608
20.0333	0.159236	0.27608
20.0377	0.160504	0.27608
20.0422	0.161772	0.27608
20.0466	0.163041	0.27608
20.051	0.164309	0.27608
20.0555	0.165578	0.27608
20.0599	0.166846	0.27608
20.0644	0.168114	0.27608
20.0688	0.169383	0.27608
20.0732	0.170651	0.27608
20.0777	0.17192	0.27608
20.0821	0.173188	0.27608
20.0866	0.174456	0.27608
20.091	0.175725	0.27608
20.0954	0.176993	0.27608
20.0999	0.178262	0.27608
20.1043	0.17953	0.27608
20.1088	0.180798	0.27608
20.1132	0.182067	0.27608
20.1176	0.183335	0.27608
20.1221	0.184604	0.27608
20.1265	0.185872	0.27608
20.131	0.18714	0.27608
20.1354	0.188409	0.27608
20.1398	0.189677	0.27608
20.1443	0.190946	0.27608
20.1487	0.192214	0.27608
20.1532	0.193482	0.27608
20.1576	0.194751	0.27608
20.162	0.196019	0.27608
20.1665	0.197288	0.27608
20.1709	0.198556	0.27608
20.1754	0.199825	0.27608
20.1798	0.201093	0.27608
20.1842	0.202361	0.27608
20.1887	0.20363	0.27608
20.1931	0.204898	0.27608
20.1976	0.206167	0.27608
20.202	0.207435	0.27608
20.2064	0.208703	0.27608
20.2109	0.209972	0.27608
20.2153	0.21124	0.27608
20.2198	0.212509	0.27608
20.2242	0.213777	0.27608
20.2286	0.215045	0.27608
20.2331	0.216314	0.27608
20.2375	0.217582	0.27608
20.242	0.218851	0.27608
20.2464	0.220119	0.27608
20.2508	0.221387	0.27608
20.2553	0.222656	0.27608
20.2597	0.223924	0.27608
20.2642	0.225193	0.27608
20.2686	0.226461	0.27608
20.273	0.227729	0.27608
20.2775	0.228998	0.27608
20.2819	0.230266	0.27608
20.2864	0.231535	0.27608
20.2908	0.232803	0.27608
20.2952	0.234071	0.27608
20.2997	0.23534	0.27608
20.3041	0.236608	0.27608
20.3086	0.237877	0.27608
20.313	0.239145	0.27608
20.3174	0.240413	0.27608
20.3219	0.241682	0.27608
20.3263	0.24295	0.27608
20.3308	0.244219	0.27608
20.3352	0.245487	0.27608
20.3396	0.246755	0.27608
20.3441	0.248024	0.27608
20.3485	0.249292	0.27608
20.353	0.250561	0.27608
20.3574	0.251829	0.27608
20.3618	0.253097	0.27608
20.3663	0.254366	0.27608
20.3707	0.255634	0.27608
20.3752	0.256903	0.27608
20.3796	0.258171	0.27608
20.384	0.25944	0.27608
20.3885	0.260708	0.27608
20.3929	0.261976	0.27608
20.3974	0.263245	0.27608
20.4018	0.264513	0.27608
20.4062	0.265782	0.27608
20.4107	0.26705	0.27608
20.4151	0.268318	0.27608
20.4196	0.269587	0.27608
20.424	0.270855	0.27608
20.4284	0.271593	0.27608
20.4329	0.272331	0.27608
20.4373	0.273068	0.27608
20.4418	0.273806	0.27608
20.4462	0.274544	0.27608
20.4506	0.275281	0.27608
20.4551	0.276019	0.27608
20.4595	0.276757	0.27608
20.464	0.277495	0.27608
20.4684	0.278232	0.27608
20.4728	0.27897	0.27608
20.4773	0.279708	0.27608
20.4817	0.280446	0.27608
20.4862	0.281183	0.27608
20.4906	0.281921	0.27608
20.495	0.282659	0.27608
20.4995	0.283396	0.27608
20.5039	0.284134	0.27608
20.5084	0.284872	0.27608
20.5128	0.28561	0.27608
20.5172	0.286347	0.27608
20.5217	0.287085	0.27608
20.5261	0.287823	0.27608
20.5306	0.28856	0.27608
20.535	0.289298	0.27608
20.5394	0.290036	0.27608
20.5439	0.290774	0.27608
20.5483	0.291511	0.27608
20.5528	0.292249	0.27608
20.5572	0.292987	0.27608
20.5616	0.293725	0.27608
20.5661	0.294462	0.27608
20.5705	0.2952	0.27608
20.575	0.295938	0.27608
20.5794	0.296675	0.27608
20.5838	0.297413	0.27608
20.5883	0.298151	0.27608
20.5927	0.298889	0.27608
20.5972	0.299626	0.27608
20.6016	0.300364	0.27608
20.606	0.301102	0.27608
20.6105	0.30184	0.27608
20.6149	0.302577	0.27608
20.6194	0.303315	0.27608
20.6238	0.304053	0.27608
20.6282	0.30479	0.27608
20.6327	0.305528	0.27608
20.6371	0.306266	0.27608
20.6416	0.307004	0.27608
20.646	0.307741	0.27608
20.6504	0.308479	0.27608
20.6549	0.309217	0.27608
20.6593	0.309954	0.27608
20.6638	0.310692	0.27608
20.6682	0.31143	0.27608
20.6726	0.312168	0.27608
20.6771	0.312905	0.27608
20.6815	0.313643	0.27608
20.686	0.314381	0.27608
20.6904	0.315119	0.27608
20.6948	0.315856	0.27608
20.6993	0.316594	0.27608
20.7037	0.317332	0.27608
20.7082	0.318069	0.27608
20.7126	0.318807	0.27608
20.717	0.319545	0.27608
20.7215	0.320283	0.27608
20.7259	0.32102	0.27608
20.7304	0.321758	0.27608
20.7348	0.322496	0.27608
20.7392	0.323233	0.27608
20.7437	0.323971	0.27608
20.7481	0.324709	0.27608
20.7526	0.325447	0.27608
20.757	0.326184	0.27608
20.7614	0.326922	0.27608
20.7659	0.32766	0.27608
20.7703	0.328398	0.27608
20.7748	0.329135	0.27608
20.7792	0.329873	0.27608
20.7836	0.330611	0.27608
20.7881	0.331348	0.27608
20.7925	0.332086	0.27608
20.797	0.332824	0.27608
20.8014	0.333562	0.27608
20.8058	0.334299	0.27608
20.8103	0.335037	0.27608
20.8147	0.335775	0.27608
20.8192	0.336512	0.27608
20.8236	0.33725	0.27608
20.828	0.337988	0.27608
20.8325	0.338726	0.27608
20.8369	0.339463	0.27608
20.8414	0.340201	0.27608
20.8458	0.340939	0.27608
20.8502	0.341677	0.27608
20.8547	0.342414	0.27608
20.8591	0.343152	0.27608
20.8636	0.34389	0.27608
20.868	0.344627	0.27608
20.8724	0.344184	0.27608
20.8769	0.343741	0.27608
20.8813	0.343298	0.27608
20.8858	0.342855	0.27608
20.8902	0.342412	0.27608
20.8946	0.341969	0.27608
20.8991	0.341526	0.27608
20.9035	0.341083	0.27608
20.908	0.34064	0.27608
20.9124	0.340197	0.27608
20.9168	0.339754	0.27608
20.9213	0.339311	0.27608
20.9257	0.338868	0.27608
20.9302	0.338425	0.27608
20.9346	0.337982	0.27608
20.939	0.337539	0.27608
20.9435	0.337096	0.27608
20.9479	0.336653	0.27608
20.9524	0.33621	0.27608
20.9568	0.335767	0.27608
20.9612	0.335324	0.27608
20.9657	0.334881	0.27608
20.9701	0.334438	0.27608
20.9746	0.333994	0.27608
20.979	0.333551	0.27608
20.9834	0.333108	0.27608
20.9879	0.332665	0.27608
20.9923	0.332222	0.27608
20.9968	0.331779	0.27608
21.0012	0.331336	0.27608
21.0056	0.330893	0.27608
21.0101	0.33045	0.27608
21.0145	0.330007	0.27608
21.019	0.329564	0.27608
21.0234	0.329121	0.27608
21.0278	0.328678	0.27608
21.0323	0.328235	0.27608
21.0367	0.327792	0.27608
21.0412	0.327349	0.27608
21.0456	0.326906	0.27608
21.05	0.326463	0.27608
21.0545	0.32602	0.27608
21.0589	0.325577	0.27608
21.0634	0.325134	0.27608
21.0678	0.324691	0.27608
21.0722	0.324248	0.27608
21.0767	0.323805	0.27608
21.0811	0.323362	0.27608
21.0856	0.322918	0.27608
21.09	0.322475	0.27608
21.0944	0.322032	0.27608
21.0989	0.321589	0.27608
21.1033	0.321146	0.27608
21.1078	0.320703	0.27608
21.1122	0.32026	0.27608
21.1166	0.319817	0.27608
21.1211	0.319374	0.27608
21.1255	0.318931	0.27608
21.13	0.318488	0.27608
21.1344	0.318045	0.27608
21.1388	0.317602	0.27608
21.1433	0.317159	0.27608
21.1477	0.316716	0.27608
21.1522	0.316273	0.27608
21.1566	0.31583	0.27608
21.161	0.315387	0.27608
21.1655	0.314944	0.27608
21.1699	0.314501	0.27608
21.1744	0.314058	0.27608
21.1788	0.313615	0.27608
21.1832	0.313172	0.27608
21.1877	0.312729	0.27608
21.1921	0.312286	0.27608
21.1966	0.311843	0.27608
21.201	0.311399	0.27608
21.2054	0.310956	0.27608
21.2099	0.310513	0.27608
21.2143	0.31007	0.27608
21.2188	0.309627	0.27608
21.2232	0.309184	0.27608
21.2276	0.308741	0.27608
21.2321	0.308298	0.27608
21.2365	0.307855	0.27608
21.241	0.307412	0.27608
21.2454	0.306969	0.27608
21.2498	0.306526	0.27608
21.2543	0.306083	0.27608
21.2587	0.30564	0.27608
21.2632	0.305197	0.27608
21.2676	0.304754	0.27608
21.272	0.304311	0.27608
21.2765	0.303868	0.27608
21.2809	0.303425	0.27608
21.2854	0.302982	0.27608
21.2898	0.302539	0.27608
21.2942	0.302096	0.27608
21.2987	0.301653	0.27608
21.3031	0.30121	0.27608
21.3076	0.300767	0.27608
21.312	0.300323	0.27608
21.3164	0.299869	0.27608
21.3209	0.299414	0.27608
21.3253	0.298959	0.27608
21.3298	0.298504	0.27608
21.3342	0.298049	0.27608
21.3386	0.297594	0.27608
21.3431	0.297139	0.27608
21.3475	0.296684	0.27608
21.352	0.296229	0.27608
21.3564	0.295774	0.27608
21.3608	0.295319	0.27608
21.3653	0.294864	0.27608
21.3697	0.294409	0.27608
21.3742	0.293954	0.27608
21.3786	0.293499	0.27608
21.383	0.293044	0.27608
21.3875	0.292589	0.27608
21.3919	0.292134	0.27608
21.3964	0.291679	0.27608
21.4008	0.291224	0.27608
21.4052	0.290769	0.27608
21.4097	0.290314	0.27608
21.4141	0.289859	0.27608
21.4186	0.289404	0.27608
21.423	0.288949	0.27608
21.4274	0.288494	0.27608
21.4319	0.288039	0.27608
21.4363	0.287584	0.27608
21.4408	0.287129	0.27608
21.4452	0.286674	0.27608
21.4496	0.286219	0.27608
21.4541	0.285764	0.27608
21.4585	0.285309	0.27608
21.463	0.284854	0.27608
21.4674	0.2844	0.27608
21.4718	0.283945	0.27608
21.4763	0.28349	0.27608
21.4807	0.283035	0.27608
21.4852	0.28258	0.27608
21.4896	0.282125	0.27608
21.494	0.28167	0.27608
21.4985	0.281215	0.27608
21.5029	0.28076	0.27608
21.5074	0.280305	0.27608
21.5118	0.27985	0.27608
21.5162	0.279395	0.27608
21.5207	0.27894	0.27608
21.5251	0.278485	0.27608
21.5296	0.27803	0.27608
21.534	0.277575	0.27608
21.5384	0.27712	0.27608
21.5429	0.276665	0.27608
21.5473	0.27621	0.27608
21.5518	0.275755	0.27608
21.5562	0.2753	0.27608
21.5606	0.274845	0.27608
21.5651	0.27439	0.27608
21.5695	0.273935	0.27608
21.574	0.27348	0.27608
21.5784	0.273025	0.27608
21.5828	0.27257	0.27608
21.5873	0.272115	0.27608
21.5917	0.27166	0.27608
21.5962	0.271205	0.27608
21.6006	0.27075	0.27608
21.605	0.270295	0.27608
21.6095	0.26984	0.27608
21.6139	0.269385	0.27608
21.6184	0.268931	0.27608
21.6228	0.268476	0.27608
21.6272	0.268021	0.27608
21.6317	0.267566	0.27608
21.6361	0.267111	0.27608
21.6406	0.266656	0.27608
21.645	0.266201	0.27608
21.6494	0.265746	0.27608
21.6539	0.265291	0.27608
21.6583	0.264836	0.27608
21.6628	0.264381	0.27608
21.6672	0.263926	0.27608
21.6716	0.263471	0.27608
21.6761	0.263016	0.27608
21.6805	0.262561	0.27608
21.685	0.262106	0.27608
21.6894	0.261651	0.27608
21.6938	0.261196	0.27608
21.6983	0.260741	0.27608
21.7027	0.260286	0.27608
21.7072	0.259831	0.27608
21.7116	0.259376	0.27608
21.716	0.258921	0.27608
21.7205	0.258466	0.27608
21.7249	0.258011	0.27608
21.7294	0.257556	0.27608
21.7338	0.257101	0.27608
21.7382	0.256646	0.27608
21.7427	0.256191	0.27608
21.7471	0.255736	0.27608
21.7516	0.255281	0.27608
21.756	0.254826	0.27608
21.7604	0.25525	0.27608
21.7649	0.255674	0.27608
21.7693	0.256098	0.27608
21.7738	0.256522	0.27608
21.7782	0.256946	0.27608
21.7826	0.25737	0.27608
21.7871	0.257794	0.27608
21.7915	0.258218	0.27608
21.796	0.258642	0.27608
21.8004	0.259066	0.27608
21.8048	0.25949	0.27608
21.8093	0.259914	0.27608
21.8137	0.260338	0.27608
21.8182	0.260762	0.27608
21.8226	0.261186	0.27608
21.827	0.26161	0.27608
21.8315	0.262034	0.27608
21.8359	0.262458	0.27608
21.8404	0.262882	0.27608
21.8448	0.263306	0.27608
21.8492	0.26373	0.27608
21.8537	0.264154	0.27608
21.8581	0.264578	0.27608
21.8626	0.265002	0.27608
21.867	0.265426	0.27608
21.8714	0.26585	0.27608
21.8759	0.266274	0.27608
21.8803	0.266698	0.27608
21.8848	0.267122	0.27608
21.8892	0.267545	0.27608
21.8936	0.267969	0.27608
21.8981	0.268393	0.27608
21.9025	0.268817	0.27608
21.907	0.269241	0.27608
21.9114	0.269665	0.27608
21.9158	0.270089	0.27608
21.9203	0.270513	0.27608
21.9247	0.270937	0.27608
21.9292	0.271361	0.27608
21.9336	0.271785	0.27608
21.938	0.272209	0.27608
21.9425	0.272633	0.27608
21.9469	0.273057	0.27608
21.9514	0.273481	0.27608
21.9558	0.273905	0.27608
21.9602	0.274329	0.27608
21.9647	0.274753	0.27608
21.9691	0.275177	0.27608
21.9736	0.275601	0.27608
21.978	0.276025	0.27608
21.9824	0.276449	0.27608
21.9869	0.276873	0.27608
21.9913	0.277297	0.27608
21.9958	0.277721	0.27608
22.0002	0.278145	0.27608
22.0046	0.278569	0.27608
22.0091	0.278993	0.27608
22.0135	0.279417	0.27608
22.018	0.279841	0.27608
22.0224	0.280265	0.27608
22.0268	0.280689	0.27608
22.0313	0.281112	0.27608
22.0357	0.281536	0.27608
22.0402	0.28196	0.27608
22.0446	0.282384	0.27608
22.049	0.282808	0.27608
22.0535	0.283232	0.27608
22.0579	0.283656	0.27608
22.0624	0.28408	0.27608
22.0668	0.284504	0.27608
22.0712	0.284928	0.27608
22.0757	0.285352	0.27608
22.0801	0.285776	0.27608
22.0846	0.2862	0.27608
22.089	0.286624	0.27608
22.0934	0.287048	0.27608
22.0979	0.287472	0.27608
22.1023	0.287896	0.27608
22.1068	0.28832	0.27608
22.1112	0.288744	0.27608
22.1156	0.289168	0.27608
22.1201	0.289592	0.27608
22.1245	0.290016	0.27608
22.129	0.29044	0.27608
22.1334	0.290864	0.27608
22.1378	0.291288	0.27608
22.1423	0.291712	0.27608
22.1467	0.292136	0.27608
22.1512	0.29256	0.27608
22.1556	0.292984	0.27608
22.16	0.293408	0.27608
22.1645	0.293832	0.27608
22.1689	0.294256	0.27608
22.1734	0.294679	0.27608
22.1778	0.295103	0.27608
22.1822	0.295527	0.27608
22.1867	0.295951	0.27608
22.1911	0.296375	0.27608
22.1956	0.296799	0.27608
22.2	0.297223	0.27608
22.2044	0.297957	0.27608
22.2089	0.298692	0.27608
22.2133	0.299426	0.27608
22.2178	0.30016	0.27608
22.2222	0.300894	0.27608
22.2266	0.301628	0.27608
22.2311	0.302362	0.27608
22.2355	0.303096	0.27608
22.24	0.30383	0.27608
22.2444	0.304564	0.27608
22.2488	0.305298	0.27608
22.2533	0.306033	0.27608
22.2577	0.306767	0.27608
22.2622	0.307501	0.27608
22.2666	0.308235	0.27608
22.271	0.308969	0.27608
22.2755	0.309703	0.27608
22.2799	0.310437	0.27608
22.2844	0.311171	0.27608
22.2888	0.311905	0.27608
22.2932	0.31264	0.27608
22.2977	0.313374	0.27608
22.3021	0.314108	0.27608
22.3066	0.314842	0.27608
22.311	0.315576	0.27608
22.3154	0.31631	0.27608
22.3199	0.317044	0.27608
22.3243	0.317778	0.27608
22.3288	0.318512	0.27608
22.3332	0.319247	0.27608
22.3376	0.319981	0.27608
22.3421	0.320715	0.27608
22.3465	0.321449	0.27608
22.351	0.322183	0.27608
22.3554	0.322917	0.27608
22.3598	0.323651	0.27608
22.3643	0.324385	0.27608
22.3687	0.325119	0.27608
22.3732	0.325853	0.27608
22.3776	0.326588	0.27608
22.382	0.327322	0.27608
22.3865	0.328056	0.27608
22.3909	0.32879	0.27608
22.3954	0.329524	0.27608
22.3998	0.330258	0.27608
22.4042	0.330992	0.27608
22.4087	0.331726	0.27608
22.4131	0.33246	0.27608
22.4176	0.333195	0.27608
22.422	0.333929	0.27608
22.4264	0.334663	0.27608
22.4309	0.335397	0.27608
22.4353	0.336131	0.27608
22.4398	0.336865	0.27608
22.4442	0.337599	0.27608
22.4486	0.338333	0.27608
22.4531	0.339067	0.27608
22.4575	0.339802	0.27608
22.462	0.340536	0.27608
22.4664	0.34127	0.27608
22.4708	0.342004	0.27608
22.4753	0.342738	0.27608
22.4797	0.343472	0.27608
22.4842	0.344206	0.27608
22.4886	0.34494	0.27608
22.493	0.345674	0.27608
22.4975	0.346408	0.27608
22.5019	0.347143	0.27608
22.5064	0.347877	0.27608
22.5108	0.348611	0.27608
22.5152	0.349345	0.27608
22.5197	0.350079	0.27608
22.5241	0.350813	0.27608
22.5286	0.351547	0.27608
22.533	0.352281	0.27608
22.5374	0.353015	0.27608
22.5419	0.35375	0.27608
22.5463	0.354484	0.27608
22.5508	0.355218	0.27608
22.5552	0.355952	0.27608
22.5596	0.356686	0.27608
22.5641	0.35742	0.27608
22.5685	0.358154	0.27608
22.573	0.358888	0.27608
22.5774	0.359622	0.27608
22.5818	0.360356	0.27608
22.5863	0.361091	0.27608
22.5907	0.361825	0.27608
22.5952	0.362559	0.27608
22.5996	0.363293	0.27608
22.604	0.364027	0.27608
22.6085	0.364761	0.27608
22.6129	0.365495	0.27608
22.6174	0.366229	0.27608
22.6218	0.366963	0.27608
22.6262	0.367698	0.27608
22.6307	0.368432	0.27608
22.6351	0.369166	0.27608
22.6396	0.3699	0.27608
22.644	0.370634	0.27608
22.6484	0.370374	0.27608
22.6529	0.370114	0.27608
22.6573	0.369853	0.27608
22.6618	0.369593	0.27608
22.6662	0.369333	0.27608
22.6706	0.369073	0.27608
22.6751	0.368813	0.27608
22.6795	0.368552	0.27608
22.684	0.368292	0.27608
22.6884	0.368032	0.27608
22.6928	0.367772	0.27608
22.6973	0.367512	0.27608
22.7017	0.367251	0.27608
22.7062	0.366991	0.27608
22.7106	0.366731	0.27608
22.715	0.366471	0.27608
22.7195	0.366211	0.27608
22.7239	0.365951	0.27608
22.7284	0.36569	0.27608
22.7328	0.36543	0.27608
22.7372	0.36517	0.27608
22.7417	0.36491	0.27608
22.7461	0.36465	0.27608
22.7506	0.364389	0.27608
22.755	0.364129	0.27608
22.7594	0.363869	0.27608
22.7639	0.363609	0.27608
22.7683	0.363349	0.27608
22.7728	0.363088	0.27608
22.7772	0.362828	0.27608
22.7816	0.362568	0.27608
22.7861	0.362308	0.27608
22.7905	0.362048	0.27608
22.795	0.361787	0.27608
22.7994	0.361527	0.27608
22.8038	0.361267	0.27608
22.8083	0.361007	0.27608
22.8127	0.360747	0.27608
22.8172	0.360487	0.27608
22.8216	0.360226	0.27608
22.826	0.359966	0.27608
22.8305	0.359706	0.27608
22.8349	0.359446	0.27608
22.8394	0.359186	0.27608
22.8438	0.358925	0.27608
22.8482	0.358665	0.27608
22.8527	0.358405	0.27608
22.8571	0.358145	0.27608
22.8616	0.357885	0.27608
22.866	0.357624	0.27608
22.8704	0.357364	0.27608
22.8749	0.357104	0.27608
22.8793	0.356844	0.27608
22.8838	0.356584	0.27608
22.8882	0.356323	0.27608
22.8926	0.356063	0.27608
22.8971	0.355803	0.27608
22.9015	0.355543	0.27608
22.906	0.355283	0.27608
22.9104	0.355022	0.27608
22.9148	0.354762	0.27608
22.9193	0.354502	0.27608
22.9237	0.354242	0.27608
22.9282	0.353982	0.27608
22.9326	0.353722	0.27608
22.937	0.353461	0.27608
22.9415	0.353201	0.27608
22.9459	0.352941	0.27608
22.9504	0.352681	0.27608
22.9548	0.352421	0.27608
22.9592	0.35216	0.27608
22.9637	0.3519	0.27608
22.9681	0.35164	0.27608
22.9726	0.35138	0.27608
22.977	0.35112	0.27608
22.9814	0.350859	0.27608
22.9859	0.350599	0.27608
22.9903	0.350339	0.27608
22.9948	0.350079	0.27608
22.9992	0.349819	0.27608
23.0036	0.349558	0.27608
23.0081	0.349298	0.27608
23.0125	0.349038	0.27608
23.017	0.348778	0.27608
23.0214	0.348518	0.27608
23.0258	0.348257	0.27608
23.0303	0.347997	0.27608
23.0347	0.347737	0.27608
23.0392	0.347477	0.27608
23.0436	0.347217	0.27608
23.048	0.346957	0.27608
23.0525	0.346696	0.27608
23.0569	0.346436	0.27608
23.0614	0.346176	0.27608
23.0658	0.345916	0.27608
23.0702	0.345656	0.27608
23.0747	0.345395	0.27608
23.0791	0.345135	0.27608
23.0836	0.344875	0.27608
23.088	0.344615	0.27608
23.0924	0.342571	0.27608
23.0969	0.340527	0.27608
23.1013	0.338483	0.27608
23.1058	0.336439	0.27608
23.1102	0.334395	0.27608
23.1146	0.332351	0.27608
23.1191	0.330307	0.27608
23.1235	0.328263	0.27608
23.128	0.326219	0.27608
23.1324	0.324175	0.27608
23.1368	0.322131	0.27608
23.1413	0.320087	0.27608
23.1457	0.318043	0.27608
23.1502	0.315999	0.27608
23.1546	0.313955	0.27608
23.159	0.311911	0.27608
23.1635	0.309867	0.27608
23.1679	0.307823	0.27608
23.1724	0.305779	0.27608
23.1768	0.303735	0.27608
23.1812	0.301691	0.27608
23.1857	0.299647	0.27608
23.1901	0.297603	0.27608
23.1946	0.295559	0.27608
23.199	0.293515	0.27608
23.2034	0.291471	0.27608
23.2079	0.289427	0.27608
23.2123	0.287383	0.27608
23.2168	0.285339	0.27608
23.2212	0.283295	0.27608
23.2256	0.281251	0.27608
23.2301	0.279207	0.27608
23.2345	0.277164	0.27608
23.239	0.27512	0.27608
23.2434	0.273076	0.27608
23.2478	0.271032	0.27608
23.2523	0.268988	0.27608
23.2567	0.266944	0.27608
23.2612	0.2649	0.27608
23.2656	0.262856	0.27608
23.27	0.260812	0.27608
23.2745	0.258768	0.27608
23.2789	0.256724	0.27608
23.2834	0.25468	0.27608
23.2878	0.252636	0.27608
23.2922	0.250592	0.27608
23.2967	0.248548	0.27608
23.3011	0.246504	0.27608
23.3056	0.24446	0.27608
23.31	0.242416	0.27608
23.3144	0.240372	0.27608
23.3189	0.238328	0.27608
23.3233	0.236284	0.27608
23.3278	0.23424	0.27608
23.3322	0.232196	0.27608
23.3366	0.230152	0.27608
23.3411	0.228108	0.27608
23.3455	0.226064	0.27608
23.35	0.22402	0.27608
23.3544	0.221976	0.27608
23.3588	0.219932	0.27608
23.3633	0.217888	0.27608
23.3677	0.215844	0.27608
23.3722	0.2138	0.27608
23.3766	0.211756	0.27608
23.381	0.209712	0.27608
23.3855	0.207668	0.27608
23.3899	0.205624	0.27608
23.3944	0.20358	0.27608
23.3988	0.201536	0.27608
23.4032	0.199492	0.27608
23.4077	0.197448	0.27608
23.4121	0.195404	0.27608
23.4166	0.19336	0.27608
23.421	0.191316	0.27608
23.4254	0.189272	0.27608
23.4299	0.187228	0.27608
23.4343	0.185184	0.27608
23.4388	0.183141	0.27608
23.4432	0.181097	0.27608
23.4476	0.179053	0.27608
23.4521	0.177009	0.27608
23.4565	0.174965	0.27608
23.461	0.172921	0.27608
23.4654	0.170877	0.27608
23.4698	0.168833	0.27608
23.4743	0.166789	0.27608
23.4787	0.164745	0.27608
23.4832	0.162701	0.27608
23.4876	0.160657	0.27608
23.492	0.158613	0.27608
23.4965	0.156569	0.27608
23.5009	0.154525	0.27608
23.5054	0.152481	0.27608
23.5098	0.150437	0.27608
23.5142	0.148393	0.27608
23.5187	0.146349	0.27608
23.5231	0.144305	0.27608
23.5276	0.142261	0.27608
23.532	0.140217	0.27608
23.5364	0.140176	0.27608
23.5409	0.140135	0.27608
23.5453	0.140093	0.27608
23.5498	0.140052	0.27608
23.5542	0.140011	0.27608
23.5586	0.13997	0.27608
23.5631	0.139928	0.27608
23.5675	0.139887	0.27608
23.572	0.139846	0.27608
23.5764	0.139805	0.27608
23.5808	0.139763	0.27608
23.5853	0.139722	0.27608
23.5897	0.139681	0.27608
23.5942	0.13964	0.27608
23.5986	0.139599	0.27608
23.603	0.139557	0.27608
23.6075	0.139516	0.27608
23.6119	0.139475	0.27608
23.6164	0.139434	0.27608
23.6208	0.139392	0.27608
23.6252	0.139351	0.27608
23.6297	0.13931	0.27608
23.6341	0.139269	0.27608
23.6386	0.139228	0.27608
23.643	0.139186	0.27608
23.6474	0.139145	0.27608
23.6519	0.139104	0.27608
23.6563	0.139063	0.27608
23.6608	0.139021	0.27608
23.6652	0.13898	0.27608
23.6696	0.138939	0.27608
23.6741	0.138898	0.27608
23.6785	0.138857	0.27608
23.683	0.138815	0.27608
23.6874	0.138774	0.27608
23.6918	0.138733	0.27608
23.6963	0.138692	0.27608
23.7007	0.13865	0.27608
23.7052	0.138609	0.27608
23.7096	0.138568	0.27608
23.714	0.138527	0.27608
23.7185	0.138486	0.27608
23.7229	0.138444	0.27608
23.7274	0.138403	0.27608
23.7318	0.138362	0.27608
23.7362	0.138321	0.27608
23.7407	0.138279	0.27608
23.7451	0.138238	0.27608
23.7496	0.138197	0.27608
23.754	0.138156	0.27608
23.7584	0.138114	0.27608
23.7629	0.138073	0.27608
23.7673	0.138032	0.27608
23.7718	0.137991	0.27608
23.7762	0.13795	0.27608
23.7806	0.137908	0.27608
23.7851	0.137867	0.27608
23.7895	0.137826	0.27608
23.794	0.137785	0.27608
23.7984	0.137743	0.27608
23.8028	0.137702	0.27608
23.8073	0.137661	0.27608
23.8117	0.13762	0.27608
23.8162	0.137579	0.27608
23.8206	0.137537	0.27608
23.825	0.137496	0.27608
23.8295	0.137455	0.27608
23.8339	0.137414	0.27608
23.8384	0.137372	0.27608
23.8428	0.137331	0.27608
23.8472	0.13729	0.27608
23.8517	0.137249	0.27608
23.8561	0.137208	0.27608
23.8606	0.137166	0.27608
23.865	0.137125	0.27608
23.8694	0.137084	0.27608
23.8739	0.137043	0.27608
23.8783	0.137001	0.27608
23.8828	0.13696	0.27608
23.8872	0.136919	0.27608
23.8916	0.136878	0.27608
23.8961	0.136836	0.27608
23.9005	0.136795	0.27608
23.905	0.136754	0.27608
23.9094	0.136713	0.27608
23.9138	0.136672	0.27608
23.9183	0.13663	0.27608
23.9227	0.136589	0.27608
23.9272	0.136548	0.27608
23.9316	0.136507	0.27608
23.936	0.136465	0.27608
23.9405	0.136424	0.27608
23.9449	0.136383	0.27608
23.9494	0.136342	0.27608
23.9538	0.136301	0.27608
23.9582	0.136259	0.27608
23.9627	0.136218	0.27608
23.9671	0.136177	0.27608
23.9716	0.136136	0.27608
23.976	0.136094	0.27608
23.9804	0.136492	0.27608
23.9849	0.13689	0.27608
23.9893	0.137287	0.27608
23.9938	0.137685	0.27608
23.9982	0.138083	0.27608
24.0026	0.13848	0.27608
24.0071	0.138878	0.27608
24.0115	0.139276	0.27608
24.016	0.139674	0.27608
24.0204	0.140071	0.27608
24.0248	0.140469	0.27608
24.0293	0.140867	0.27608
24.0337	0.141264	0.27608
24.0382	0.141662	0.27608
24.0426	0.14206	0.27608
24.047	0.142457	0.27608
24.0515	0.142855	0.27608
24.0559	0.143253	0.27608
24.0604	0.14365	0.27608
24.0648	0.144048	0.27608
24.0692	0.144446	0.27608
24.0737	0.144843	0.27608
24.0781	0.145241	0.27608
24.0826	0.145639	0.27608
24.087	0.146036	0.27608
24.0914	0.146434	0.27608
24.0959	0.146832	0.27608
24.1003	0.147229	0.27608
24.1048	0.147627	0.27608
24.1092	0.148025	0.27608
24.1136	0.148422	0.27608
24.1181	0.14882	0.27608
24.1225	0.149218	0.27608
24.127	0.149615	0.27608
24.1314	0.150013	0.27608
24.1358	0.150411	0.27608
24.1403	0.150808	0.27608
24.1447	0.151206	0.27608
24.1492	0.151604	0.27608
24.1536	0.152001	0.27608
24.158	0.152399	0.27608
24.1625	0.152797	0.27608
24.1669	0.153195	0.27608
24.1714	0.153592	0.27608
24.1758	0.15399	0.27608
24.1802	0.154388	0.27608
24.1847	0.154785	0.27608
24.1891	0.155183	0.27608
24.1936	0.155581	0.27608
24.198	0.155978	0.27608
24.2024	0.156376	0.27608
24.2069	0.156774	0.27608
24.2113	0.157171	0.27608
24.2158	0.157569	0.27608
24.2202	0.157967	0.27608
24.2246	0.158364	0.27608
24.2291	0.158762	0.27608
24.2335	0.15916	0.27608
24.238	0.159557	0.27608
24.2424	0.159955	0.27608
24.2468	0.160353	0.27608
24.2513	0.16075	0.27608
24.2557	0.161148	0.27608
24.2602	0.161546	0.27608
24.2646	0.161943	0.27608
24.269	0.162341	0.27608
24.2735	0.162739	0.27608
24.2779	0.163136	0.27608
24.2824	0.163534	0.27608
24.2868	0.163932	0.27608
24.2912	0.164329	0.27608
24.2957	0.164727	0.27608
24.3001	0.165125	0.27608
24.3046	0.165522	0.27608
24.309	0.16592	0.27608
24.3134	0.166318	0.27608
24.3179	0.166716	0.27608
24.3223	0.167113	0.27608
24.3268	0.167511	0.27608
24.3312	0.167909	0.27608
24.3356	0.168306	0.27608
24.3401	0.168704	0.27608
24.3445	0.169102	0.27608
24.349	0.169499	0.27608
24.3534	0.169897	0.27608
24.3578	0.170295	0.27608
24.3623	0.170692	0.27608
24.3667	0.17109	0.27608
24.3712	0.171488	0.27608
24.3756	0.171885	0.27608
24.38	0.172283	0.27608
24.3845	0.172681	0.27608
24.3889	0.173078	0.27608
24.3934	0.173476	0.27608
24.3978	0.173874	0.27608
24.4022	0.174271	0.27608
24.4067	0.174669	0.27608
24.4111	0.175067	0.27608
24.4156	0.175464	0.27608
24.42	0.175862	0.27608
24.4244	0.17595	0.27608
24.4289	0.176038	0.27608
24.4333	0.176127	0.27608
24.4378	0.176215	0.27608
24.4422	0.176303	0.27608
24.4466	0.176391	0.27608
24.4511	0.17648	0.27608
24.4555	0.176568	0.27608
24.46	0.176656	0.27608
24.4644	0.176744	0.27608
24.4688	0.176832	0.27608
24.4733	0.176921	0.27608
24.4777	0.177009	0.27608
24.4822	0.177097	0.27608
24.4866	0.177185	0.27608
24.491	0.177273	0.27608
24.4955	0.177362	0.27608
24.4999	0.17745	0.27608
24.5044	0.177538	0.27608
24.5088	0.177626	0.27608
24.5132	0.177715	0.27608
24.5177	0.177803	0.27608
24.5221	0.177891	0.27608
24.5266	0.177979	0.27608
24.531	0.178067	0.27608
24.5354	0.178156	0.27608
24.5399	0.178244	0.27608
24.5443	0.178332	0.27608
24.5488	0.17842	0.27608
24.5532	0.178508	0.27608
24.5576	0.178597	0.27608
24.5621	0.178685	0.27608
24.5665	0.178773	0.27608
24.571	0.178861	0.27608
24.5754	0.178949	0.27608
24.5798	0.179038	0.27608
24.5843	0.179126	0.27608
24.5887	0.179214	0.27608
24.5932	0.179302	0.27608
24.5976	0.179391	0.27608
24.602	0.179479	0.27608
24.6065	0.179567	0.27608
24.6109	0.179655	0.27608
24.6154	0.179743	0.27608
24.6198	0.179832	0.27608
24.6242	0.17992	0.27608
24.6287	0.180008	0.27608
24.6331	0.180096	0.27608
24.6376	0.180184	0.27608
24.642	0.180273	0.27608
24.6464	0.180361	0.27608
24.6509	0.180449	0.27608
24.6553	0.180537	0.27608
24.6598	0.180626	0.27608
24.6642	0.180714	0.27608
24.6686	0.180802	0.27608
24.6731	0.18089	0.27608
24.6775	0.180978	0.27608
24.682	0.181067	0.27608
24.6864	0.181155	0.27608
24.6908	0.181243	0.27608
24.6953	0.181331	0.27608
24.6997	0.181419	0.27608
24.7042	0.181508	0.27608
24.7086	0.181596	0.27608
24.713	0.181684	0.27608
24.7175	0.181772	0.27608
24.7219	0.18186	0.27608
24.7264	0.181949	0.27608
24.7308	0.182037	0.27608
24.7352	0.182125	0.27608
24.7397	0.182213	0.27608
24.7441	0.182302	0.27608
24.7486	0.18239	0.27608
24.753	0.182478	0.27608
24.7574	0.182566	0.27608
24.7619	0.182654	0.27608
24.7663	0.182743	0.27608
24.7708	0.182831	0.27608
24.7752	0.182919	0.27608
24.7796	0.183007	0.27608
24.7841	0.183095	0.27608
24.7885	0.183184	0.27608
24.793	0.183272	0.27608
24.7974	0.18336	0.27608
24.8018	0.183448	0.27608
24.8063	0.183536	0.27608
24.8107	0.183625	0.27608
24.8152	0.183713	0.27608
24.8196	0.183801	0.27608
24.824	0.183889	0.27608
24.8285	0.183978	0.27608
24.8329	0.184066	0.27608
24.8374	0.184154	0.27608
24.8418	0.184242	0.27608
24.8462	0.18433	0.27608
24.8507	0.184419	0.27608
24.8551	0.184507	0.27608
24.8596	0.184595	0.27608
24.864	0.184683	0.27608
24.8684	0.185676	0.27608
24.8729	0.186669	0.27608
24.8773	0.187663	0.27608
24.8818	0.188656	0.27608
24.8862	0.189649	0.27608
24.8906	0.190642	0.27608
24.8951	0.191635	0.27608
24.8995	0.192628	0.27608
24.904	0.193621	0.27608
24.9084	0.194614	0.27608
24.9128	0.195607	0.27608
24.9173	0.1966	0.27608
24.9217	0.197594	0.27608
24.9262	0.198587	0.27608
24.9306	0.19958	0.27608
24.935	0.200573	0.27608
24.9395	0.201566	0.27608
24.9439	0.202559	0.27608
24.9484	0.203552	0.27608
24.9528	0.204545	0.27608
24.9572	0.205538	0.27608
24.9617	0.206532	0.27608
24.9661	0.207525	0.27608
24.9706	0.208518	0.27608
24.975	0.209511	0.27608
24.9794	0.210504	0.27608
24.9839	0.211497	0.27608
24.9883	0.21249	0.27608
24.9928	0.213483	0.27608
24.9972	0.214476	0.27608
25.0016	0.215469	0.27608
25.0061	0.216463	0.27608
25.0105	0.217456	0.27608
25.015	0.218449	0.27608
25.0194	0.219442	0.27608
25.0238	0.220435	0.27608
25.0283	0.221428	0.27608
25.0327	0.222421	0.27608
25.0372	0.223414	0.27608
25.0416	0.224407	0.27608
25.046	0.2254	0.27608
25.0505	0.226394	0.27608
25.0549	0.227387	0.27608
25.0594	0.22838	0.27608
25.0638	0.229373	0.27608
25.0682	0.230366	0.27608
25.0727	0.231359	0.27608
25.0771	0.232352	0.27608
25.0816	0.233345	0.27608
25.086	0.234338	0.27608
25.0904	0.235331	0.27608
25.0949	0.236325	0.27608
25.0993	0.237318	0.27608
25.1038	0.238311	0.27608
25.1082	0.239304	0.27608
25.1126	0.240297	0.27608
25.1171	0.24129	0.27608
25.1215	0.242283	0.27608
25.126	0.243276	0.27608
25.1304	0.244269	0.27608
25.1348	0.245263	0.27608
25.1393	0.246256	0.27608
25.1437	0.247249	0.27608
25.1482	0.248242	0.27608
25.1526	0.249235	0.27608
25.157	0.250228	0.27608
25.1615	0.251221	0.27608
25.1659	0.252214	0.27608
25.1704	0.253207	0.27608
25.1748	0.2542	0.27608
25.1792	0.255194	0.27608
25.1837	0.256187	0.27608
25.1881	0.25718	0.27608
25.1926	0.258173	0.27608
25.197	0.259166	0.27608
25.2014	0.260159	0.27608
25.2059	0.261152	0.27608
25.2103	0.262145	0.27608
25.2148	0.263138	0.27608
25.2192	0.264131	0.27608
25.2236	0.265125	0.27608
25.2281	0.266118	0.27608
25.2325	0.267111	0.27608
25.237	0.268104	0.27608
25.2414	0.269097	0.27608
25.2458	0.27009	0.27608
25.2503	0.271083	0.27608
25.2547	0.272076	0.27608
25.2592	0.273069	0.27608
25.2636	0.274063	0.27608
25.268	0.275056	0.27608
25.2725	0.276049	0.27608
25.2769	0.277042	0.27608
25.2814	0.278035	0.27608
25.2858	0.279028	0.27608
25.2902	0.280021	0.27608
25.2947	0.281014	0.27608
25.2991	0.282007	0.27608
25.3036	0.283	0.27608
25.308	0.283994	0.27608
25.3124	0.284245	0.27608
25.3169	0.284497	0.27608
25.3213	0.284749	0.27608
25.3258	0.285	0.27608
25.3302	0.285252	0.27608
25.3346	0.285504	0.27608
25.3391	0.285756	0.27608
25.3435	0.286007	0.27608
25.348	0.286259	0.27608
25.3524	0.286511	0.27608
25.3568	0.286762	0.27608
25.3613	0.287014	0.27608
25.3657	0.287266	0.27608
25.3702	0.287518	0.27608
25.3746	0.287769	0.27608
25.379	0.288021	0.27608
25.3835	0.288273	0.27608
25.3879	0.288524	0.27608
25.3924	0.288776	0.27608
25.3968	0.289028	0.27608
25.4012	0.28928	0.27608
25.4057	0.289531	0.27608
25.4101	0.289783	0.27608
25.4146	0.290035	0.27608
25.419	0.290286	0.27608
25.4234	0.290538	0.27608
25.4279	0.29079	0.27608
25.4323	0.291042	0.27608
25.4368	0.291293	0.27608
25.4412	0.291545	0.27608
25.4456	0.291797	0.27608
25.4501	0.292048	0.27608
25.4545	0.2923	0.27608
25.459	0.292552	0.27608
25.4634	0.292804	0.27608
25.4678	0.293055	0.27608
25.4723	0.293307	0.27608
25.4767	0.293559	0.27608
25.4812	0.293811	0.27608
25.4856	0.294062	0.27608
25.49	0.294314	0.27608
25.4945	0.294566	0.27608
25.4989	0.294817	0.27608
25.5034	0.295069	0.27608
25.5078	0.295321	0.27608
25.5122	0.295573	0.27608
25.5167	0.295824	0.27608
25.5211	0.296076	0.27608
25.5256	0.296328	0.27608
25.53	0.296579	0.27608
25.5344	0.296831	0.27608
25.5389	0.297083	0.27608
25.5433	0.297335	0.27608
25.5478	0.297586	0.27608
25.5522	0.297838	0.27608
25.5566	0.29809	0.27608
25.5611	0.298341	0.27608
25.5655	0.298593	0.27608
25.57	0.298845	0.27608
25.5744	0.299097	0.27608
25.5788	0.299348	0.27608
25.5833	0.2996	0.27608
25.5877	0.299852	0.27608
25.5922	0.300103	0.27608
25.5966	0.300355	0.27608
25.601	0.300607	0.27608
25.6055	0.300859	0.27608
25.6099	0.30111	0.27608
25.6144	0.301362	0.27608
25.6188	0.301614	0.27608
25.6232	0.301865	0.27608
25.6277	0.302117	0.27608
25.6321	0.302369	0.27608
25.6366	0.302621	0.27608
25.641	0.302872	0.27608
25.6454	0.303124	0.27608
25.6499	0.303376	0.27608
25.6543	0.303628	0.27608
25.6588	0.303879	0.27608
25.6632	0.304131	0.27608
25.6676	0.304383	0.27608
25.6721	0.304634	0.27608
25.6765	0.304886	0.27608
25.681	0.305138	0.27608
25.6854	0.30539	0.27608
25.6898	0.305641	0.27608
25.6943	0.305893	0.27608
25.6987	0.306145	0.27608
25.7032	0.306396	0.27608
25.7076	0.306648	0.27608
25.712	0.3069	0.27608
25.7165	0.307152	0.27608
25.7209	0.307403	0.27608
25.7254	0.307655	0.27608
25.7298	0.307907	0.27608
25.7342	0.308158	0.27608
25.7387	0.30841	0.27608
25.7431	0.308662	0.27608
25.7476	0.308914	0.27608
25.752	0.309165	0.27608
25.7564	0.309066	0.27608
25.7609	0.308967	0.27608
25.7653	0.308867	0.27608
25.7698	0.308768	0.27608
25.7742	0.308669	0.27608
25.7786	0.308569	0.27608
25.7831	0.30847	0.27608
25.7875	0.308371	0.27608
25.792	0.308271	0.27608
25.7964	0.308172	0.27608
25.8008	0.308073	0.27608
25.8053	0.307973	0.27608
25.8097	0.307874	0.27608
25.8142	0.307775	0.27608
25.8186	0.307675	0.27608
25.823	0.307576	0.27608
25.8275	0.307477	0.27608
25.8319	0.307377	0.27608
25.8364	0.307278	0.27608
25.8408	0.307179	0.27608
25.8452	0.307079	0.27608
25.8497	0.30698	0.27608
25.8541	0.306881	0.27608
25.8586	0.306781	0.27608
25.863	0.306682	0.27608
25.8674	0.306583	0.27608
25.8719	0.306483	0.27608
25.8763	0.306384	0.27608
25.8808	0.306285	0.27608
25.8852	0.306185	0.27608
25.8896	0.306086	0.27608
25.8941	0.305987	0.27608
25.8985	0.305887	0.27608
25.903	0.305788	0.27608
25.9074	0.305689	0.27608
25.9118	0.305589	0.27608
25.9163	0.30549	0.27608
25.9207	0.305391	0.27608
25.9252	0.305291	0.27608
25.9296	0.305192	0.27608
25.934	0.305093	0.27608
25.9385	0.304993	0.27608
25.9429	0.304894	0.27608
25.9474	0.304795	0.27608
25.9518	0.304695	0.27608
25.9562	0.304596	0.27608
25.9607	0.304497	0.27608
25.9651	0.304397	0.27608
25.9696	0.304298	0.27608
25.974	0.304199	0.27608
25.9784	0.304099	0.27608
25.9829	0.304	0.27608
25.9873	0.303901	0.27608
25.9918	0.303801	0.27608
25.9962	0.303702	0.27608
26.0006	0.303603	0.27608
26.0051	0.303503	0.27608
26.0095	0.303404	0.27608
26.014	0.303305	0.27608
26.0184	0.303205	0.27608
26.0228	0.303106	0.27608
26.0273	0.303007	0.27608
26.0317	0.302907	0.27608
26.0362	0.302808	0.27608
26.0406	0.302709	0.27608
26.045	0.302609	0.27608
26.0495	0.30251	0.27608
26.0539	0.302411	0.27608
26.0584	0.302311	0.27608
26.0628	0.302212	0.27608
26.0672	0.302113	0.27608
26.0717	0.302014	0.27608
26.0761	0.301914	0.27608
26.0806	0.301815	0.27608
26.085	0.301716	0.27608
26.0894	0.301616	0.27608
26.0939	0.301517	0.27608
26.0983	0.301418	0.27608
26.1028	0.301318	0.27608
26.1072	0.301219	0.27608
26.1116	0.30112	0.27608
26.1161	0.30102	0.27608
26.1205	0.300921	0.27608
26.125	0.300822	0.27608
26.1294	0.300722	0.27608
26.1338	0.300623	0.27608
26.1383	0.300524	0.27608
26.1427	0.300424	0.27608
26.1472	0.300325	0.27608
26.1516	0.300226	0.27608
26.156	0.300126	0.27608
26.1605	0.300027	0.27608
26.1649	0.299928	0.27608
26.1694	0.299828	0.27608
26.1738	0.299729	0.27608
26.1782	0.29963	0.27608
26.1827	0.29953	0.27608
26.1871	0.299431	0.27608
26.1916	0.299332	0.27608
26.196	0.299232	0.27608
26.2004	0.298304	0.27608
26.2049	0.297377	0.27608
26.2093	0.296449	0.27608
26.2138	0.295521	0.27608
26.2182	0.294594	0.27608
26.2226	0.293666	0.27608
26.2271	0.292738	0.27608
26.2315	0.29181	0.27608
26.236	0.290883	0.27608
26.2404	0.289955	0.27608
26.2448	0.289027	0.27608
26.2493	0.288099	0.27608
26.2537	0.287172	0.27608
26.2582	0.286244	0.27608
26.2626	0.285316	0.27608
26.267	0.284388	0.27608
26.2715	0.283461	0.27608
26.2759	0.282533	0.27608
26.2804	0.281605	0.27608
26.2848	0.280677	0.27608
26.2892	0.27975	0.27608
26.2937	0.278822	0.27608
26.2981	0.277894	0.27608
26.3026	0.276966	0.27608
26.307	0.276039	0.27608
26.3114	0.275111	0.27608
26.3159	0.274183	0.27608
26.3203	0.273255	0.27608
26.3248	0.272328	0.27608
26.3292	0.2714	0.27608
26.3336	0.270472	0.27608
26.3381	0.269544	0.27608
26.3425	0.268617	0.27608
26.347	0.267689	0.27608
26.3514	0.266761	0.27608
26.3558	0.265833	0.27608
26.3603	0.264906	0.27608
26.3647	0.263978	0.27608
26.3692	0.26305	0.27608
26.3736	0.262122	0.27608
26.378	0.261195	0.27608
26.3825	0.260267	0.27608
26.3869	0.259339	0.27608
26.3914	0.258411	0.27608
26.3958	0.257484	0.27608
26.4002	0.256556	0.27608
26.4047	0.255628	0.27608
26.4091	0.2547	0.27608
26.4136	0.253773	0.27608
26.418	0.252845	0.27608
26.4224	0.251917	0.27608
26.4269	0.250989	0.27608
26.4313	0.250062	0.27608
26.4358	0.249134	0.27608
26.4402	0.248206	0.27608
26.4446	0.247278	0.27608
26.4491	0.246351	0.27608
26.4535	0.245423	0.27608
26.458	0.244495	0.27608
26.4624	0.243567	0.27608
26.4668	0.24264	0.27608
26.4713	0.241712	0.27608
26.4757	0.240784	0.27608
26.4802	0.239856	0.27608
26.4846	0.238929	0.27608
26.489	0.238001	0.27608
26.4935	0.237073	0.27608
26.4979	0.236145	0.27608
26.5024	0.235218	0.27608
26.5068	0.23429	0.27608
26.5112	0.233362	0.27608
26.5157	0.232434	0.27608
26.5201	0.231507	0.27608
26.5246	0.230579	0.27608
26.529	0.229651	0.27608
26.5334	0.228723	0.27608
26.5379	0.227796	0.27608
26.5423	0.226868	0.27608
26.5468	0.22594	0.27608
26.5512	0.225012	0.27608
26.5556	0.224085	0.27608
26.5601	0.223157	0.27608
26.5645	0.222229	0.27608
26.569	0.221301	0.27608
26.5734	0.220374	0.27608
26.5778	0.219446	0.27608
26.5823	0.218518	0.27608
26.5867	0.21759	0.27608
26.5912	0.216663	0.27608
26.5956	0.215735	0.27608
26.6	0.214807	0.27608
26.6045	0.213879	0.27608
26.6089	0.212952	0.27608
26.6134	0.212024	0.27608
26.6178	0.211096	0.27608
26.6222	0.210168	0.27608
26.6267	0.209241	0.27608
[truncated: 10,003 more rows]
