# Supplementary material for: Flexible hyperspectral surface plasmon resonance microscopy
Source: Nat Commun. 2022 Oct 29;13:6475. doi: 10.1038/s41467-022-34196-7 (PMC9617892; doi:10.1038/s41467-022-34196-7)
Supplement: Supplementary file 4 — Source Data [file 41467_2022_34196_MOESM4_ESM.zip › Source Data/Figure 5.xlsx]

## Sheet: n=1.3266

																																																	656.94
																																																	656.64
																																																657.45	657.19
																																															656.93	656.96	657.1
																																															656.82	656.86	657.09
																																														656.3	656.58	656.82	657.16
																																													656.75	656.12	656.44	656.73	656.71
																																												656.73	656.62	656.62	656.79	657.13	656.76
																																												655.92	656.72	657.33	656.48	656.67	656.23
																																											656.61	656.66	656.92	656.78	657.04	656.39	656.3
																																										656.47	656.86	656.95	656.68	656.38	656.73	656.63	656.4
																																										656.28	655.77	656.34	656.79	656.46	656.43	656.56	656.34
																																									656.38	656.43	656.43	656.65	656.5	657.18	656.58	657.02	656.38
																																								656.4	656.59	655.9	656.78	656.57	656.61	656.02	656.36	656.44	656.42
																																								656.64	656.42	656.44	656.66	656.47	656.53	656.18	656.27	656.61	656.28
																																							656.48	656.68	656.88	656.29	656.61	656.21	656.16	656.13	656.51	656.31	656.64
																																						656.61	657.03	656.51	656.97	656.35	656.71	656.59	656.39	656.62	656.14	656.7	656.6
																																						656.53	656.93	656.75	656.37	656.16	656.7	656.18	656.44	656.46	656.85	655.88	656.56
																																					657.39	656.45	656.38	656.67	656.36	656.41	656.08	656.31	656.04	657.06	656.75	656.44	656.86
																																					656.33	656.13	656.48	656.57	656.33	656.24	656.29	656.49	656.78	656.89	656.31	656.3	656.91
																																				656.65	656.2	656.31	656.09	655.76	656.23	656.58	656.52	656.47	656.43	656.35	656.54	656.42	656.97
																																			656.3	656.54	656.36	656.15	656.36	656.25	656.83	656.27	656.43	656.37	656.64	656.48	656.18	656.62	656.9
																																			656.04	656.38	656.26	656.61	656.55	656	656.33	656.18	656.3	656.65	655.67	656.22	656.47	655.65	656.31
																																		656.31	656.3	656.21	656.54	656.5	656.58	656.28	656.26	656.43	656.45	656.35	656.63	656.39	656.96	656.77	656.76
																																		657.01	656.52	656.43	656.42	656.57	656.14	656.44	655.92	656.05	656.4	655.92	656.6	656.68	656.5	656.82	656.64
																																	656.74	656.16	655.94	656.51	656.18	656.48	656.49	656.46	656.37	656.5	656.56	656.43	656.5	656.27	656.06	656.11	656.76
																																656.37	656.47	656.48	656.61	655.75	656.24	656.11	656.43	656.1	656.47	656.06	656.1	656.22	656.04	656.46	656.04	656.65	656.5
																																656.56	656.61	656.38	656.13	656.06	656.15	656.46	656.71	655.78	656.02	656.24	656.16	656.45	656.56	655.98	655.99	656.37	656.72
																															656.41	656.43	656.28	655.92	656.77	656.3	656.2	656.29	656.4	656.04	656.34	656.38	656.41	656.25	656.31	656.44	656.63	656.09	656.43
																															656.67	656.42	656.38	656.22	655.82	656.4	656.6	656.19	656.44	655.98	656.49	656.22	656.53	656.65	656.5	656.36	656.28	656.38	656
																														656.34	656.52	656.48	656.13	656.14	655.98	655.92	656.51	656.13	656.08	656.28	656.25	656.35	657	656.29	656.36	656.55	656.23	656.72	656.45
																														656.77	656.5	656.27	656.4	656.45	656.28	656.31	656.65	656.41	656.28	656.79	656.87	656.36	656.17	655.87	656.27	655.91	656.37	656.11	656.28
																													656.33	656.33	655.82	656.33	656.77	656.42	656.34	656.39	656.2	656.61	656.66	656.49	656.56	656.07	656.29	656.25	656.33	656.25	655.89	656.45	655.83
																													656.86	656.19	656.03	656.18	656.46	655.97	656.32	656.33	656.46	656.47	656.57	656.53	656.43	656.94	656.74	656.43	656.92	656.61	656.13	656.25	656.7
																												656.65	656.35	656.49	656.1	656.46	656.26	656.57	656.3	656.34	656.34	656.66	657.07	656.93	656.47	657.06	656.41	656.41	656.43	656.52	656.37	656.32	656.64
																												656.37	656.52	655.99	656.3	656.16	656.41	657	656.29	655.79	656.22	656.43	656.55	656.59	656.19	656.59	656.13	656.28	656.45	656.43	657.15	656.27	656.24
																											656.09	656.34	656.16	656.38	656.44	656.89	656.38	656.5	656.32	655.87	656.11	656.21	656.55	655.83	655.94	656.29	655.93	656.17	656.51	656.53	655.97	656.4	656.22
																										656.62	655.98	656.63	656.24	655.8	656.3	656.17	656.64	656.48	656.37	656.64	655.96	656.51	656.08	656.66	657.26	656.29	656.22	656.64	656.37	656.16	656.29	656.89	656.54
																										656.11	656.51	656.05	655.98	655.96	656.25	656.34	655.69	656.37	656.1	656.37	656.06	656.33	656.29	656.13	655.89	656.45	656.56	656.16	656.79	655.96	656.23	656.08	656.3
																									656.27	656.84	656.18	656.42	656.02	656.56	656.16	655.55	656.23	656.23	656.44	655.92	656.18	655.86	656.29	656.63	656.38	656.69	656.43	656.14	656.18	656.27	656.26	656.24	656.47
																									655.93	655.91	656.3	655.74	655.63	655.84	655.94	656.19	656.37	655.87	656.16	656.05	656.38	656.26	656.36	656.28	656.15	656.29	656.28	656.12	656.18	656.51	656.12	656.38	655.78
																									656.01	656.08	655.97	656.09	656.26	656.47	656.25	655.94	656.06	656.12	656.31	656.11	656.25	656.86	656.18	656.13	656.19	656.31	656.23	655.96	656.33	656.03	656.25	656.51	655.94
																								656.06	656.36	655.92	655.94	656.14	656.49	656.83	656.13	656.07	656.42	655.86	656.07	656.67	656.32	656.28	656.63	656.21	656.56	656.53	656.44	656.23	656.33	656.15	656.29	655.99	656.15
																								655.87	656.29	655.93	656.11	655.8	656.49	655.77	655.9	656.29	656.44	656.65	656.25	656.19	656.39	656.07	656.35	656.4	656.98	656.62	656.01	656.28	656.46	656.26	656.23	656.09	656.34
																							656.11	656.52	655.82	656.31	656.08	655.99	656.41	655.94	656.79	656.26	656.4	656.31	656.48	655.76	656.26	656.35	656.44	656.33	656.47	656.43	656.01	656.45	656.77	656.45	656.04	656.48	656.28
																							656.02	655.73	655.74	656.24	656.07	656.17	656	656.18	656.17	656.09	656.33	656.06	656.63	656.39	656.6	656.36	656.31	655.95	656.3	656.11	655.87	656.4	656.49	656.29	656.16	656.29	656.1
																						655.96	655.92	655.82	655.8	656.36	656.05	656.4	656.42	655.82	656.07	655.78	656.33	656.51	656.06	656.6	656.47	656.21	656.48	656.26	656.26	656.11	656.15	656.4	656.16	656.16	656.3	656.65	656.75
																						656.38	655.91	656.2	655.91	656.38	656.47	655.98	655.9	656.23	656.41	656.25	655.9	656.34	656.2	656.06	656.35	656.04	656.55	655.94	656.11	656.48	656.25	656.22	656.33	656.43	656.68	656.42	656.31
																					655.85	656.22	655.93	655.86	656.65	656.51	656.2	656.35	655.8	656.13	656.21	656.38	656.25	656.11	656.12	655.95	656.53	656.43	656.91	656.53	655.83	656.61	656.45	655.68	656.02	656.52	656.06	656.35	656.39
																					655.71	655.88	656.09	656.43	656.2	656.38	656.05	656.35	656.39	656.14	656.09	656.01	656.55	656.56	655.99	656.53	656.36	656.23	655.9	656.07	656.19	656.16	655.97	656.35	656.17	656.21	656.39	656.48	656.16
																				655.93	656	656.17	656.15	656.44	656.14	656.37	655.88	656.52	656.14	656.57	656.05	656.21	656.22	656.39	655.71	656.2	656.06	656.23	656.62	656.22	656.69	656.31	656.53	656.49	656.25	656.25	655.95	656.46	656.26
																				656.31	655.8	656.2	656.26	655.82	656.14	656.18	656.09	656.2	656.02	656.21	655.91	656.17	656.11	655.92	655.63	656.29	656.32	656.28	656.12	656.44	656.03	655.88	656.66	656.33	655.94	656.2	656.44	656.8	656.09
																				656.44	656.23	656.02	656.07	655.87	656.21	656.24	656.52	656.58	656.21	656.7	656.38	655.99	656.52	656.2	656.31	656.19	656.09	656.47	655.91	655.91	656.15	655.84	656.2	656	656.62	656.24	656.11	656.42	656.58
																			655.98	655.99	655.94	656.39	656.44	656.23	656.04	656.22	656.23	656.45	656.13	656.49	656.29	656.2	656.28	656.17	656.21	656.22	656	656.27	656.03	656.22	656.03	656.08	656.37	656.04	656	656.38	656	656.17	656.36
																			655.78	656.06	656.25	656.43	656.22	656.14	655.85	656.31	656.01	656.32	656.39	656.48	656.3	656.4	656.51	656.45	656.18	656.27	655.87	656.28	655.94	656.18	656.11	656.54	656.2	655.95	656.56	656.04	656.57	656.15	656.37
																		656.07	656.24	656.23	655.87	655.62	656.19	655.99	655.78	656	656.55	656.56	655.93	656.07	656.16	655.84	656.22	656.2	656.25	656.65	655.75	656.27	656.14	655.9	656.24	655.88	656.21	655.99	656.05	656.33	656.19	656.19	655.96
																		656.26	655.92	656.08	655.87	656.13	656.04	656.13	655.97	656.46	656.62	656.16	656.6	656.18	656.28	656.09	656.18	656.19	656.12	656.08	656.05	656.32	655.81	656.08	656.43	656.36	656.17	656.81	655.99	655.93	656.51	656.7	656.72
																	656.13	656.26	655.67	655.99	656.01	655.91	656.37	656.24	655.92	656.19	656.22	656.28	656.48	656.39	656.09	656.43	656.23	655.63	656.05	656.17	656.24	656.14	655.69	656	656.3	655.71	656.52	656.53	656.43	656.1	656.4	656.03	656.71
																	655.68	656.37	656.05	655.93	656.22	655.93	655.94	656.17	655.99	656.07	656.05	656.38	655.8	656.02	656.3	656.44	656.57	656.71	656.16	655.93	656.31	656	656.03	656.28	655.63	656.58	655.71	655.91	656.07	656.24	656.15	655.55	656.14
																	656.2	655.75	656.07	656.41	656.02	656.08	656.32	656.28	656.03	656.41	655.76	656.09	656.41	656.01	656.31	656.01	656.24	656.11	656.14	656.07	655.95	656.09	656	656.1	655.82	656.32	656.03	655.7	656.14	655.84	656.14	656.35	656.08
																656.49	656.48	656.24	656.25	656.03	656.46	656.02	656.34	656.41	656.27	656.45	656.64	656.29	656.25	656.01	656.27	656.18	656.63	656.46	656.15	656.12	655.7	655.85	656.15	655.91	656.29	655.84	656.09	655.98	655.8	656.16	655.86	656.08	656.07
																656.03	656.46	656.21	655.66	655.87	656.26	656.31	656.26	656.39	656.68	656.39	656.1	656.44	656.1	655.99	655.86	656.36	656.33	655.98	656.04	656.1	656.27	656.47	655.93	655.54	655.61	656.36	655.68	656.02	655.89	656.16	656.3	656.15	655.76
															656.56	656.17	656.43	655.83	656.13	656.19	656.07	656.45	655.98	656.11	656.09	656.53	656.35	656.45	655.82	655.68	656.25	656.59	656.09	656.17	655.81	656.19	655.88	656.27	655.99	655.51	655.82	655.88	655.9	655.85	655.96	655.35	655.89	656.04	655.86
															656.37	656.08	656.08	656.65	656.18	656.03	656.35	656.28	655.89	656.17	656.06	656	655.67	656.31	655.89	655.61	655.94	656.39	655.95	655.96	655.79	655.76	656.24	656.04	655.75	656.14	655.67	655.85	656.03	655.58	655.93	656.13	655.66	656.22	656.06
															655.41	656.2	656.13	656.06	656.47	656.26	656.22	656.53	656.28	655.95	656.06	656.12	656.2	655.79	656.01	655.97	655.73	655.8	655.98	655.96	655.87	655.85	655.94	655.96	655.71	655.5	655.96	655.83	656.32	655.65	655.75	656.21	656.27	655.68	655.92
														656.3	656.3	656.07	656.08	656.2	655.93	655.82	656.21	656.3	656.16	656.23	656.1	655.83	656.23	656.16	656.28	655.95	656.17	655.95	655.62	656.2	656.05	655.58	656.17	655.74	655.92	656.04	655.82	655.71	655.9	656.06	656.05	655.97	655.79	656.13	655.76
														655.71	655.88	656.52	656.19	655.93	655.93	655.99	656.33	655.92	656.32	656.19	656.01	655.7	656.08	656.03	656.2	656.41	655.76	655.97	655.85	655.59	656.15	655.75	656.29	656.16	655.89	655.99	656.2	655.84	655.8	656.24	656.27	655.75	655.76	655.93	656.76
														655.9	655.89	656.03	656.32	656.21	656.07	656.23	656.34	655.76	656.17	656.34	655.78	655.87	655.92	655.91	656.21	656.26	655.69	655.93	656.41	655.49	655.9	656.15	656.17	656.33	655.52	656.11	656.02	655.7	655.83	655.95	655.87	656.1	656	656.17	655.78
													655.78	655.51	656.27	656.11	655.95	655.97	655.97	655.94	656.04	655.47	655.91	655.72	655.73	656.13	655.86	656.6	655.82	655.8	655.8	655.2	655.71	655.73	655.98	656.13	656.04	656.22	656	655.67	655.73	656.49	655.69	655.75	655.74	655.52	655.84	655.79	656.16
													656.14	656.6	655.55	655.99	656	656.1	656.16	656.18	656.06	655.97	655.9	655.87	655.85	655.48	656.21	655.77	656.08	656.11	655.64	655.7	655.98	655.46	655.74	655.81	655.56	656.03	655.93	656.2	655.75	656.05	656.09	656.24	655.83	656.03	656.34	655.9	656.24
													656.05	656.32	656.3	656.16	656.51	655.83	656.06	655.98	655.98	655.67	656.23	655.78	655.83	655.76	655.43	655.77	655.94	655.84	656.16	655.52	656.03	656.05	656.21	656.16	656.02	655.89	656.26	655.89	655.97	656.19	655.8	656.07	656.16	655.94	655.84	656.16	656.58
												656.23	656.26	656.02	656.5	656.43	655.96	656.26	655.42	656.01	655.71	656.29	656.27	656.05	655.5	655.95	655.64	655.35	656.05	655.63	655.84	655.76	655.98	656.21	656.13	656.36	655.91	656.1	655.82	655.98	656.33	655.73	656.45	655.72	656.16	656.1	655.78	655.92	656.06
												656.39	655.97	656.02	656.12	656.12	655.93	655.81	656.08	656.11	655.9	655.73	655.67	655.98	655.46	655.39	655.87	655.99	655.71	655.91	655.72	655.47	656.09	655.74	655.94	655.75	655.73	655.79	656.41	656.01	655.73	656.25	655.89	655.67	656.28	655.94	656.12	655.94	656.4
												656.07	656.76	655.89	656.06	655.99	655.86	656.02	656.11	655.66	655.62	655.89	656.11	655.69	655.87	656.43	655.93	655.79	655.84	655.58	656.33	655.8	656.09	656.47	655.94	655.46	655.83	656.81	657.01	656.15	655.91	655.84	656.22	655.99	656	656.02	656.29	655.93	655.89
											655.96	656.43	656.07	656.04	656.56	655.9	655.7	655.79	655.64	655.35	655.39	655.87	655.85	656.05	655.63	655.81	655.81	655.78	655.59	655.84	656.14	655.9	655.55	656.25	656.09	655.95	656.09	655.81	656.51	656.06	655.76	656.39	655.91	656.13	656.21	656.55	655.76	656.35	656.04
											656.65	655.74	656.05	656.03	655.59	656.22	655.6	655.86	655.85	655.62	655.57	655.75	656.23	655.55	655.42	656.16	655.88	655.8	655.5	656.24	655.61	656.13	656.14	655.86	656.14	656.1	656.23	656.38	656.14	655.94	656.3	656.38	656.63	656.21	655.95	655.91	656.19	656.26	656.06
											656.49	656.06	656.33	656.34	655.77	656.41	655.95	655.63	655.7	655.11	655.5	655.5	656.03	655.5	656.23	655.62	656.12	655.8	655.64	656.22	656.2	655.82	655.87	655.84	655.85	656.19	656.23	656.03	656.38	656.05	656.51	656.13	656.12	656.54	656.04	656.35	656.2	656.37	656.05
										656.42	655.9	656.23	655.97	655.81	655.54	656.08	655.59	655.53	655.67	655.97	655.6	655.73	656.21	655.47	655.76	656.43	656.25	656.61	655.8	656.11	655.68	655.82	656.34	656.43	655.99	656.15	655.91	655.96	656.3	656.3	656.09	655.93	656.4	656.1	656.21	655.56	656.34	656.13	656.59
										656.16	656.01	656.1	655.66	656.15	655.58	655.93	655.6	655.73	655.34	655.83	655.96	655.67	655.98	655.35	656.25	655.89	656.16	656.41	656.2	656.72	656.13	656.47	656.05	656.39	655.91	656.43	656.3	655.86	656.19	656.26	656.45	656.69	656.31	656.79	655.65	656.39	656.36	656.26	656.41
										656.21	656.35	655.72	656.19	655.84	655.86	655.66	655.81	655.43	655.39	655.33	655.75	655.77	655.28	655.78	656.19	656.27	655.93	656.2	656.16	655.85	656.03	656.53	656.45	656.46	655.89	655.06	656.56	656.4	656.29	655.97	655.75	656	655.91	655.89	655.71	656.38	655.94	656.22	656.13
									655.77	655.88	656.08	655.52	656.07	655.95	655.66	655.58	655.51	655.63	655.67	655.18	655.85	655.49	655.96	656.37	655.85	655.72	655.95	656.05	655.82	656.39	656.37	656.6	656.17	656.26	656.34	656.18	656.02	656.4	656.47	656.19	655.93	656.49	655.94	656.38	656.2	655.38	655.91	656.31	655.83
									655.88	655.29	655.96	656.07	655.64	655.9	655.74	656.04	656.07	655.31	655.9	656.18	655.81	655.93	655.71	656.07	656.14	656.31	656.1	656.7	656.61	655.97	656.22	655.84	656.11	656.31	656.28	656.54	656.04	655.81	655.62	656.18	656.55	656.05	656.21	655.89	655.91	656.34	656.02	655.97	656.09
									655.88	655.8	656.09	655.93	655.66	655.83	655.78	655.71	656.02	655.62	655.77	655.65	655.59	655.75	655.83	656.23	655.96	656.11	655.98	655.76	656.43	656.08	655.72	656.15	655.99	655.68	656.41	656.23	655.72	656.62	656.22	656.21	656.06	655.64	655.97	656.58	655.82	655.94	655.93	655.91	655.97
									655.97	655.77	656.23	655.58	655.75	655.52	655.35	655.65	655.76	655.38	655.01	655.45	655.35	655.73	655.79	655.74	656.56	656.51	656.65	655.89	655.79	656.12	656.07	655.66	655.61	656.4	655.56	655.98	656.38	656.33	655.63	656.4	656.15	656.08	655.9	656.03	655.79	656.36	655.79	655.66	656.53
								655.57	655.7	655.74	655.73	655.49	655.77	655.21	655.54	655.75	655.52	656.29	655.42	655.77	656.13	655.51	655.95	655.75	655.95	656.77	656.02	656.57	656.08	656.62	655.78	655.74	656.31	655.95	655.73	655.65	656.16	656.02	656.35	655.74	655.85	655.72	656.1	655.51	656.09	655.75	655.6	655.76	655.77
								656.27	655.85	655.35	655.58	655.48	655.97	655.48	655.1	655.47	655.6	655.23	655.52	656.16	656.05	656.11	655.84	656.47	655.81	656.81	656.34	656.07	655.81	655.82	656.09	656.08	655.78	656.35	656.07	656.16	655.94	656.15	656.03	656.14	655.94	655.69	655.52	656.16	655.83	655.76	655.84	655.97	655.63
								655.84	655.28	655.55	655.33	655.66	655.92	655.28	655.47	655.65	655.35	655.74	655.46	656.24	655.45	656.12	655.94	655.86	656.2	656.91	655.88	656.01	656.21	656	655.84	655.52	655.94	655.94	656.18	656.07	656.24	656.05	656.34	655.79	655.84	655.39	655.81	655.6	656.41	655.78	655.51	655.83	656.18
								656.02	655.62	655.76	656.09	655.54	655.64	655.1	655.17	656.47	655.59	655.61	655.45	655.59	655.62	655.97	656.01	656.18	655.98	656.4	655.99	656.28	656.18	655.71	655.88	655.73	655.94	656.01	655.5	655.48	656.09	655.61	655.85	655.77	655.82	655.61	656	656.73	655.95	656.06	655.87	656.72	656.41
							655.82	656.01	655.52	655.88	655.61	655.26	655.55	655.96	656.07	656.33	655.64	655.93	655.95	655.77	656.02	655.77	655.77	656.38	656.36	656.37	655.71	656.02	656.45	656.36	655.56	656.15	655.79	655.86	655.9	655.66	655.61	655.78	655.68	655.85	655.97	655.77	655.65	656.22	655.9	655.81	655.96	655.71	655.91
							655.83	655.22	656.4	655.56	655.65	655.67	655.55	655.54	656.15	655.67	655.63	656.07	656.2	655.56	656.14	655.94	655.78	656.12	656.56	655.99	656.17	655.8	655.97	656.5	655.93	656.16	656.16	655.76	656.23	655.94	655.28	656	656.04	655.5	656.11	655.68	656.17	655.78	655.95	656.18	656.11	655.29	656.24
							655.53	655.51	655.74	655.95	655.5	655.6	655.82	655.5	655.52	655.69	655.51	655.72	655.71	656.32	656.03	656.63	656.15	656.36	656.14	656.34	655.8	656.12	656.55	656.08	655.72	655.84	655.84	655.89	655.68	655.84	655.75	655.92	655.57	655.9	655.81	655.85	655.66	656.05	656.07	655.46	655.94	656.2	655.56
							655.69	656.14	655.65	655.14	655.71	655.38	655.86	655.7	655.48	655.79	656.09	655.9	655.87	655.34	655.86	656.6	656.12	655.91	655.99	656.04	656.11	656.01	656.49	655.64	656.3	655.96	655.59	655.99	655.73	655.83	655.73	656.23	655.35	655.57	655.71	656.02	656.07	655.56	655.9	656.29	656.08	656.01	655.66
						655.69	655.9	655.81	655.41	655.82	655.35	655.4	655.8	656.35	655.89	655.45	655.58	655.71	656.2	655.84	655.97	656.19	655.99	655.88	655.84	656.05	656.36	656.52	656.24	656.14	655.97	655.89	656.02	656.19	655.66	655.82	655.45	655.82	655.53	655.79	655.61	655.13	655.46	656.14	655.85	655.64	656.34	656.01	656.25
						655.33	655.79	654.99	655.81	655.51	655.12	655.45	655.64	655.39	655.93	656.09	655.57	656.12	656.07	656.37	655.9	656.11	655.5	656.03	655.93	656.23	655.89	655.89	656.3	655.98	655.71	655.6	655.9	655.96	656.1	655.83	655.34	655.69	655.75	655.31	655.24	655.77	655.83	655.79	656.05	655.53	656	656.16	655.99
						655.99	655.43	655.59	655.66	655.51	655.44	655.48	655.5	655.67	655.7	655.53	655.54	655.59	655.53	656.04	655.84	655.86	655.93	655.72	655.87	656.27	655.79	655.92	655.96	655.86	655.6	656.16	655.61	655.83	655.8	655.58	655.23	655.56	655.66	655.47	655.72	655.54	655.36	655.48	655.76	655.64	655.61	656	656.7
						655.91	655.37	655.36	655.75	655.6	655.92	655.46	655.41	655.64	655.54	655.73	656.06	656.07	655.91	655.72	655.35	655.83	655.46	655.83	655.98	656.07	655.64	656.36	656.11	655.47	655.96	656.02	656.2	656.17	656.11	656.24	655.33	655.79	655.69	655.53	655.61	655.55	655.52	655.6	655.99	655.62	656.6	656.25	656.28
					655.56	655.44	655.35	655.6	655.58	655.43	655.43	655.74	655.25	655.63	655.39	655.72	655.96	655.49	655.86	655.59	655.79	655.95	655.49	656.42	655.56	655.9	655.83	655.65	655.43	656.04	655.41	655.66	655.58	656.04	655.83	656.08	655.83	656.11	655.86	655.04	655.48	655.36	655.87	655.2	655.57	655.85	656.18	655.86	656.13
					655.93	655.46	655.6	655.49	655.76	655.79	655.94	655.95	655.42	655.61	655.89	655.79	655.67	655.91	655.47	655.93	655.54	656.3	655.95	655.69	655.81	655.59	655.7	655.73	656.22	655.95	655.51	655.83	655.89	656.07	655.78	655.76	655.46	655.78	655.7	655.28	655.66	655.64	655.81	655.85	656.07	655.96	656.11	656.18	655.98
					655.95	655.91	655.35	655.62	655.77	655.52	656	655.75	656.14	655.26	656	655.61	655.74	655.62	655.53	656.31	655.91	656.1	655.87	655.96	655.65	655.3	655.89	655.61	655.75	655.55	655.36	655.65	655.8	655.83	655.75	656.02	655.81	656.43	655.99	655.75	655.54	655.44	655.52	656.14	655.5	656.45	655.89	656.3	656.28
					656	655.64	656.3	655.85	656.2	655.58	655.77	656.23	655.75	655.89	655.33	655.76	655.93	655.21	655.59	655.73	655.79	655.82	655.78	655.97	656.04	655.69	655.79	655.33	655.67	655.09	655.17	656.28	655.99	655.94	655.25	656.18	655.31	656.01	655.74	655.98	655.84	655.82	655.25	656.54	655.91	655.68	655.84	655.91	656.05
					655.62	655.73	655.44	655.93	656.43	656.25	655.41	655.71	655.47	655.61	655.82	655.63	655.53	655.54	655.76	655.63	655.94	655.88	655.75	655.74	655.98	655.52	655.61	655.81	655.31	655.64	655.68	655.88	655.48	655.7	656.44	655.45	655.57	656.15	655.98	655.85	655.39	655.56	655.24	656.51	655.46	655.57	655.71	656.25	656.21
				655.98	655.89	655.15	655.48	655.89	655.67	656.02	655.8	655.95	656.05	655.27	655.86	656.18	655.71	655.41	655.85	655.67	655.97	655.88	655.61	655.44	655.81	655.51	654.97	655.55	655.48	655.59	655.8	655.43	655.86	655.51	656.05	655.92	655.99	656.11	655.71	655.99	655.4	655.92	656.11	655.43	655.9	656.09	656.22	656.06	655.67
				655.76	655.84	655.56	655.27	655.42	655.51	655.83	655.26	655.87	655.85	655.89	656.04	656.02	655.89	656.45	656.04	655.72	656.11	655.84	655.93	655.25	655.37	655.35	655.49	655.34	655.52	655.86	655.8	655.72	655.26	655.99	655.66	655.97	655.93	656.17	655.78	655.89	655.48	656.05	655.66	656.05	656.13	655.68	656.15	655.96	655.97
				655.54	655.8	655.72	655.54	655.3	655.26	655.28	655.4	655.84	655.5	655.87	655.74	655.74	655.75	655.59	655.56	655.86	656.05	655.38	656.18	655.49	655.85	655.5	655.72	655.53	655.89	655.57	655.58	655.18	655.43	656.37	656.01	656.15	656.23	656.33	656.36	656.06	655.95	655.9	656.09	655.87	655.73	655.31	655.85	656.12	655.51
				655.82	655.43	655.6	655.12	655.59	655.62	655.56	655.29	656.16	655.8	656.28	655.92	655.79	655.52	655.89	656.02	656.1	655.61	655.55	656	655.15	655.46	656.26	655.22	655.13	655.52	655.47	655.43	655.16	655.94	655.53	656.06	655.72	655.73	655.55	655.9	656.51	655.95	656.14	655.25	655.84	656.07	655.8	656.01	656.3	655.9
				655.21	655.96	655.03	655.66	655.37	655.87	655.46	655.82	655.46	655.9	655.63	655.72	655.93	655.54	655.77	656.02	655.45	655.78	656	655.95	655.32	655.5	655.24	655.63	655.38	655.69	655.49	655.18	655.26	655.53	656.03	656.08	656.18	656.17	656.62	655.97	655.69	655.83	655.72	656	655.86	655.85	655.91	655.66	655.72	656.12
			655.7	656.35	655.56	655.75	655.26	655.48	655.4	655.35	655.15	655.36	655.76	656.11	656.02	655.82	655.84	655.72	655.68	655.62	656.2	656.11	655.59	655.66	655.74	655.58	655.04	655.1	655.66	655.03	655.54	655.78	655.42	655.73	655.55	655.92	655.99	655.62	655.83	656.2	655.99	655.8	655.86	655.79	655.69	655.79	655.88	656.4	655.73
			655.73	655.79	655.91	655.52	655.94	655.1	655.28	654.98	655.41	655.71	655.54	655.79	655.6	655.95	655.59	655.99	655.81	655.65	655.7	656.16	655.41	655.67	655.68	655.35	655.34	655.41	655.14	655.64	655.35	655.76	654.77	655.67	655.46	655.98	656.32	656.25	656	655.65	656.68	655.83	656.27	655.6	656.13	655.64	656.21	655.81	656.4
			655.41	655.43	655.62	654.77	655.4	655.2	655.52	655.81	655.95	655.45	655.91	655.79	655.6	656.29	655.91	656.1	655.94	655.66	655.37	655.8	655.5	655.76	655.81	655.17	655.14	655.33	655.22	654.92	655.04	655.33	655.64	655.84	655.67	655.88	655.71	656.03	656.2	656.63	656.23	656.04	656.12	656.06	655.74	655.64	656.01	656.04	656.01
			655.09	655.71	655.64	655.36	655.18	655.12	655.66	655.45	655.58	655.69	655.89	655.51	655.45	655.69	656.19	655.74	655.77	655.52	655.4	655.45	655.22	655.89	655.05	655.28	655.17	655.71	655.87	655.04	655.23	655.63	655.12	655.73	656.18	655.18	655.92	656.28	656.52	656.16	656.4	656.04	656.25	656.1	655.86	655.81	655.64	655.61	655.67
			655.16	655.64	655.45	655.17	655.84	655.36	655.26	655.44	655.61	655.74	655.74	655.39	655.75	656.39	656.12	655.76	655.71	655.38	655.93	655.8	655.84	655.85	655.74	655.29	655.5	655.18	655.05	654.89	655.09	655.05	655.78	655.58	655.32	656.03	655.86	656.34	656.45	656.14	656.31	655.78	655.72	656.18	656.37	655.84	655.58	655.9	655.72
			655.71	655.23	655.42	655.32	655.26	655	654.75	655.92	655.57	655.45	655.47	655.57	655.79	655.88	655.61	655.65	655.26	655.9	655.87	655.64	655.25	655.67	655.62	655.23	654.98	655.47	655.33	655.61	655.21	655.05	655.08	655.13	655.45	655.96	656.11	656.34	656.16	656.33	655.79	655.95	656.33	655.99	656.44	655.67	655.9	655.75	655.76
		655.64	655.6	655.37	655.45	655.28	655.1	655.24	655.56	655.43	655.53	655.46	655.55	655.73	655.76	655.89	655.72	655.43	655.71	656.29	655.61	655.7	655.69	655.37	655.17	655.91	655.64	655.76	654.96	654.95	655.55	655.29	655.18	655.35	655.75	655.99	656.01	656.11	656.5	656.28	656.16	655.71	655.94	655.77	655.87	655.57	655.6	655.44	655.14
		655.39	655.5	655.22	654.85	655.29	655.42	654.97	655.15	654.98	655.52	656.07	656.39	655.97	655.87	656.03	656.15	655.76	655.9	655.54	655.67	655.97	655.88	655.45	655.81	655.82	655.33	655.35	655.45	655.07	654.91	655.05	655.9	655.73	655.35	655.86	655.96	655.96	655.86	655.86	656.26	656.18	655.56	655.57	655.89	655.5	655.56	655.3	655.46
		655.61	655.41	655.52	655.53	655.03	655.01	654.78	655.35	654.75	655.03	655.68	655.44	655.53	656.4	655.67	656.08	655.71	656.2	655.88	655.83	655.76	656.45	655.6	655.76	655.64	654.95	655.1	654.72	655.22	655.21	655.68	655.27	655.62	655.67	656.11	656.07	655.79	655.97	656.17	656.06	656.12	656.05	656.07	655.84	655.53	655.36	655.53	655.57
		655.84	655.48	655.39	655.55	655.55	655.31	655.41	655.81	655.16	655.49	655.39	655.44	655.47	655.73	655.88	655.97	655.62	655.83	655.96	655.79	655.96	655.65	655.47	655.16	655.5	655.6	655.48	655.33	655.36	655.05	655.2	655.19	655.24	655.7	655.22	655.83	656.2	656.42	656.77	656.44	656.36	655.55	656.22	656.12	655.6	655.81	655.83	655.86
		655.88	655.57	655.3	655.53	655.08	655.35	655.19	655.11	655.27	655.64	655.62	655.36	655.3	655.4	656.06	656.08	655.83	655.4	655.88	656.21	656.36	655.99	655.76	655.25	655.51	655.29	655.09	655.42	655.08	655.27	655.53	655.38	655.31	655.76	655.37	655.72	655.95	655.87	656.62	656.3	655.51	656.2	656.16	656.05	655.32	655.73	655.5	655.62
		655.82	655.89	655.32	655.33	655.09	655.15	655.48	655.08	655.42	655.11	655.83	655.12	655.49	655.98	656.2	655.72	656.09	655.93	655.91	656.21	655.78	655.57	655.93	655.88	655.36	655.48	655.46	655.07	655.65	655.28	655.02	655.31	655.64	655.38	655.42	656.28	655.59	656.28	656.17	655.84	656.16	656	656.02	655.9	655.48	655.82	655.33	655.42
		655.72	655.74	655.5	655.7	655.32	655.44	655.39	655.41	655.29	655.61	655.83	655.75	655.52	655.44	656.59	656.22	655.65	655.96	655.83	655.72	656.01	656.23	656.12	655.54	655.3	655.61	655.22	654.92	655.3	655.43	655.34	655.28	654.92	655.49	655.54	655.81	655.89	656.05	656.17	656.17	656.16	655.95	655.6	655.53	655.33	655.5	655.33	655.83
	655.86	656.01	655.75	655.42	655.82	655.68	655.13	655.32	654.85	655.16	655.55	655.4	655.97	655.47	655.84	655.93	656.23	655.96	655.88	655.6	656.07	655.99	655.49	655.49	655.6	655.45	655.47	655.17	655.22	655	655	655.39	655.63	655.38	655.23	655.34	655.82	655.77	655.84	656.04	655.91	656.12	656.05	655.54	655.76	655.86	655.64	656.02	655.54
	655.77	655.92	656.03	655.4	655.79	655.25	655.41	655.61	655.24	655.41	655.72	655.1	655.57	655.33	655.92	655.37	656.47	655.64	656.12	655.97	656.04	655.62	655.83	655.56	656.05	655.67	655.94	655.1	655.69	655.08	655.81	656.12	655.34	655.57	655.65	655.48	655.78	655.83	655.76	655.9	656.04	655.52	655.36	655.61	655.76	655.63	655.2	655.74	655.38
	655.62	655.91	655.91	655.61	655.66	655.53	655.64	655.6	655.6	655.52	655.47	655.55	655.62	655.92	655.94	656.01	655.65	655.94	655.9	656.21	655.92	655.54	655.89	655.78	655.59	655.61	655.38	655.33	654.96	655.21	655.03	655.17	655.46	655.47	656.08	655.55	655.48	656.06	655.64	655.53	656.01	655.9	655.65	655.87	655.93	655.49	655.66	655.42	655.56
	655.69	656.23	655.51	655.51	655.72	655.8	655.57	655.75	655.4	655.6	655.1	655.36	655.6	655.63	656.07	655.9	655.63	655.52	656.13	655.72	656.04	656.04	655.41	655.46	655.74	655.38	655.41	655.31	655.13	655.42	655.23	655.59	655.15	655.62	655.81	655.68	655.48	655.46	655.55	655.88	655.92	655.95	655.34	655.84	655.43	655.47	655.29	655.33	656.11
	655.64	655.91	656.02	655.86	655.7	655.24	655.27	655.8	655.86	655.61	655.61	655.53	655.74	656.03	655.62	656.12	655.54	655.83	655.55	655.51	655.78	655.38	655.8	655.45	655.71	655.42	655.3	654.94	656	655.47	655.63	655.23	655.47	655.49	655.43	655.47	655.63	655.84	655.94	656.14	655.7	655.97	655.69	655.19	655.2	655.18	655.34	655.61	655.36
	655.29	655.58	656.02	655.23	656.22	655.59	655.19	655.73	655.49	655.14	655.4	655.61	655.45	655.49	655.91	655.66	655.78	655.51	656.16	655.91	655.63	655.72	655.99	655.77	655.23	656.02	655.3	655.33	655.63	655.46	655.21	655.13	655.98	655.46	655.46	655.42	655.3	655.53	655.59	656.03	656.12	655.8	655.42	655.71	655.57	655.96	655.34	655.53	655.32
	655.7	655.96	655.76	655.76	656.06	655.75	655.92	655.47	655.53	655.66	655.49	655.83	655.71	655.76	655.65	655.52	655.83	655.67	655.35	655.85	655.61	655.94	655.66	655.84	655.36	655.47	655.99	655.38	655.52	655.03	655.73	655.88	655.36	655.68	655.61	655.68	655.97	655.89	655.75	655.71	655.94	655.19	655.53	655.4	655.36	655.47	655.41	655.56	655.53
	655.37	655.71	655.71	656.01	656	655.72	655.7	655.88	655.53	655.74	655.65	655.43	655.43	655.71	655.9	655.73	656.09	656	655.69	656.33	655.76	655.83	655.85	655.63	655.33	655.28	655.17	655.15	655.27	655.51	655.31	655.62	655.71	655.96	655.75	656.25	655.7	655.91	656.2	655.5	655.49	655.77	655.44	655.46	655.52	655.25	655.43	655.48	655.31
	655.5	655.98	655.82	655.67	655.74	655.8	655.7	655.41	655.55	655.54	655.43	655.57	655.64	655.49	655.58	655.58	655.73	655.59	656.11	655.57	655.6	655.38	655.49	655.53	655.54	655.18	655.15	654.91	655.31	655.41	655.87	655.32	655.78	655.54	655.74	655.58	656.04	655.64	655.9	656.27	655.56	655.71	655.61	655.37	655.85	655.69	655.77	655.59	655.39
656.12	655.3	655.96	655.49	656.05	656.14	655.83	655.8	655.57	655.53	655.31	655.63	655.88	655.52	655.62	655.44	655.64	655.61	655.41	656.06	655.18	655.72	655.36	655.53	655.75	655.28	655.38	655.53	655.73	655.86	655.53	655.86	655.43	655.59	655.82	655.71	655.76	656.2	656.01	656.01	655.99	655.83	655.38	655.89	655.78	655.21	655.46	655.89	654.88	655.73
655.46	655.7	655.61	655.71	656.17	655.38	655.56	655.88	655.97	655.49	655.68	656.02	655.59	655.8	655.67	655.36	655.73	655.82	655.48	655.21	655.68	655.35	655.73	655.57	655.48	655.41	655.85	655.49	655.5	655.65	655.33	655.53	655.58	655.64	655.8	655.75	655.84	655.98	656.28	655.74	655.61	655.91	655.66	655.99	655.4	655.38	655.69	655.54	655.88	655.77
656.62	655.82	655.85	655.88	655.59	655.92	655.77	655.99	656.21	656.03	655.93	655.33	655.24	655.16	656.01	655.79	655.87	655.71	655.46	655.35	655.62	655.66	655.38	655.83	655.66	654.68	655.19	655.27	655.45	655.7	655.4	655.75	655.69	655.42	655.99	655.57	655.45	655.86	655.77	655.56	655.64	655.27	655.58	655.72	655.67	655.19	655.3	655.31	655.7	655.29
655.63	655.56	656.03	655.83	655.86	656.08	655.62	655.6	655.81	655.19	655.65	655.52	655.59	655.6	655.1	655.51	655.4	655.75	655.04	655.29	655.42	655.63	655.3	655.06	655.4	655.33	655.47	655.39	655.19	655.5	655.68	655.54	655.87	655.63	656.24	655.83	655.81	655.8	656.11	655.68	655.67	655.59	655.53	655.7	655.22	655.14	655.36	655.51	655.62	655.56
655.48	655.49	655.78	656.07	655.93	655.46	655.5	655.69	655.9	656	655.4	655.48	655.67	655.05	655.3	655.6	655.57	655.4	655.32	655.67	655.42	655.88	655.21	655.16	655.3	654.95	655.44	655.42	655.17	655.41	655.48	655.43	655.91	656	655.74	656.04	656.11	655.9	656.11	655.99	655.81	655.63	655.76	655.45	655.31	655.53	655.52	655.57	655.25	655.92
655.57	655.32	655.9	656.08	656.16	655.83	655.78	655.29	655.76	655.53	655.56	655.54	655.78	655.61	655.12	655.79	655.54	655.46	655.43	654.94	655.07	654.8	655.32	655.61	655.15	655.4	655.06	655.68	655.31	655.16	655.88	655.34	655.66	656.14	655.7	655.92	655.78	655.86	656	655.52	655.88	655.53	655.48	655.61	655.17	655.91	655.7	655.47	655.58	655.49
655.65	655.61	656.2	655.8	655.73	656.13	655.44	655.76	655.47	655.78	655.33	655.91	656.06	655.2	655.55	655.26	656.05	655.26	655.59	655.57	655.39	655.32	655.43	655.44	655	655.27	655.21	655.37	655.33	655.17	655.19	655.22	655.78	655.89	655.6	656.02	655.92	655.66	655.81	655.62	655.53	655.79	655.32	655.65	655.78	654.85	654.87	655.42	655.71	655.44
655.44	655.54	655.74	655.63	655.06	655.51	655.63	655.85	655.6	655.21	655.62	655.67	655.37	655.28	655.48	655.55	655.4	655.48	655.8	655.36	655.49	655.9	655.69	655.05	655.5	655.08	655.11	655.96	655.59	655.47	655.24	655.67	655.28	655.47	655.89	655.86	655.85	655.92	655.83	655.9	655.49	655.1	655.58	655.47	655.81	655.28	655.55	655.47	655.39	655.38
655.54	655.52	655.92	655.55	655.64	655.46	655.17	656.06	655.6	655.24	655.54	655.3	655.69	655.51	655.6	655.16	655.47	655.22	655.64	655.26	655.35	655.49	655.38	655.43	655.38	655.39	655.11	655.62	655.51	655.43	655.22	655.46	656.31	655.66	655.44	655.54	655.74	655.58	655.7	656.11	655.29	655.31	655.31	655.98	655.31	655.63	655.38	655.61	655.63	655.35
655.19	655.11	656.04	655.47	655.51	655.74	655.67	655.83	655.46	655.65	655.15	655.29	655.47	655.57	655.32	655.5	655.46	655.46	655.11	655.63	655.8	655.46	655.35	655.38	654.85	655.47	655.55	655.52	655.88	655.51	655.53	655.72	655.71	655.35	655.69	655.33	655.84	655.93	655.81	656.19	655.88	655.84	655.55	655.5	655.41	655.43	655.53	655.47	655.62	655.54
655.53	655.2	655.92	655.37	655.51	655.61	655.41	655.68	655.75	655.49	655.16	655.52	655.12	655.29	655.4	655.07	656.23	656.26	655.59	655.48	655.08	655.57	655.49	655.41	654.99	655.67	655.86	655.21	655.81	655.81	655.9	655.43	655.68	655.3	655.68	656.03	655.43	655.47	655.87	655.47	655.03	655.61	655.51	655.71	655.4	655.09	655.32	655.56	655.43	655.21
655.05	655.37	655.57	655.61	655.66	655.65	655.8	655.49	655.63	655.2	655.48	655.72	655.4	655.28	655.41	655.17	655.38	655.31	655.82	655.07	655.32	655.38	655.72	655.18	655.72	655.14	655.59	655.54	656.43	655.95	655.27	656.04	655.64	655.63	655.66	655.7	655.9	655.65	655.97	656.13	655.77	655.79	655.66	655.71	655.75	655.63	655.38	655.47	655.53	655.47
654.96	655.37	655.44	655.25	655.66	655.51	655.75	655.29	655.57	655.32	656.14	655.03	655.46	654.89	654.83	655.26	655.74	655.58	655.54	655.49	655.43	655.53	655.8	655.29	655.8	655.99	655.71	655.59	655.61	655.69	655.71	655.71	656.03	655.76	655.59	655.2	655.81	655.49	655.25	655.77	655.82	655.89	655.72	655.74	655.36	655.84	655.26	655.69	655.84	655.71
655.49	655.17	655.41	655.24	655.07	655.02	655.48	655.09	655.29	655.22	655.47	655.68	655.57	655.36	655.19	655.43	655.13	655.07	655.64	655.29	655.66	655.25	655.15	655.2	655.53	655.91	655.5	656.02	655.48	655.45	655.44	655.55	655.35	655.72	655.68	655.43	655.78	655.63	655.23	655.89	655.72	655.69	655.14	655.72	655.41	655.44	655.54	655.81	655.25	655.2
654.88	654.98	655.24	655.03	655.43	655.1	655.09	655.48	655.56	655.65	655.94	655.76	655.23	655.42	655.23	655.13	655.57	655.29	655.18	655.26	655.59	655.55	655.64	656.2	655.77	655.85	655.71	655.74	655.45	655.61	655.1	655.32	655.53	655.47	655.44	655.86	655.89	655.57	655.59	655.43	656.06	655.57	655.96	655.37	655.31	655.57	655.52	655.45	655.62	655.91
655.23	655.08	655.04	655.14	655.33	655.54	655.29	655.57	655.39	655.75	655.51	655.23	655.45	655.05	655.45	655.14	655.76	655.13	655.7	655.26	655.56	656.21	655.9	655.63	655.79	655.68	655.43	655.49	655.19	655.51	655.36	655.6	655.23	655.45	655.84	655.06	655.7	655.78	655.79	655.73	655.34	655.61	655.7	655.56	655.32	655.34	655.7	655.99	655.82	655.84
654.71	654.86	655.04	654.94	655.22	655.93	655.4	655.33	655.66	655.08	655.49	655.39	655.52	655.04	655.55	655.35	655.26	654.87	655.51	655.58	655.57	655.42	655.6	655.9	655.12	655.53	655.91	655.17	655.2	655.55	655.62	655.78	655.69	655.21	655.57	655.7	655.57	655.81	655.73	655.92	655.55	655.55	655.79	655.59	655.66	655.55	655.39	655.19	655.46	655.74
654.95	655.09	655.12	655.07	655.48	654.98	655.1	655.15	655.34	655.18	655.46	655.24	655.48	655.3	655.48	655.27	654.91	655.22	655.31	655.6	655.32	655.77	655.42	655.83	655.38	655.17	655.82	655.79	655.55	655.75	655.55	655.62	655.3	655.47	655.37	655.89	655.57	655.7	655.57	655.98	655.75	655.5	655.62	655.67	655.3	655.51	655.13	655.38	655.57	656.03
654.69	655.11	655.15	655.48	655.12	655.43	655.53	655.28	655.4	655.53	655.41	655.48	655.31	655.77	655.18	655.77	655.59	655.37	655.73	655.18	655.33	655.67	655.69	655.46	655.37	655.48	655.9	655.75	655.29	655.46	655.62	655.17	655.3	655.58	655.49	655.45	655.41	655.66	655.97	655.71	655.25	655.68	655.59	655.54	655.58	655.6	655.68	655.84	655.65	655.47
655.03	654.92	654.91	654.88	655.04	655.49	654.92	655.26	655.66	655.2	655.86	655.77	655.17	654.95	655.5	655.76	655.42	655.4	655.72	656.46	655.75	655.38	656.06	655.52	655.53	655.6	655.55	655.22	655.21	655.17	655.59	655.27	655.54	655.07	655.84	655.62	655.86	655.88	655.63	655.76	655.93	655.72	655.52	655.78	655.69	655.56	655.67	655.34	655.77	655.69
654.45	654.85	655.15	654.6	655.03	655.52	655.09	655.04	654.84	655.1	655.5	655.19	655.65	655.17	655.28	655.59	655.63	655.68	655.8	655.33	655.76	655.94	656.17	655.42	655.18	655.74	655.17	655.32	655.2	655.81	655.54	655.24	654.74	655.56	655.13	655.51	655.64	655.58	655.92	655.74	655.38	655.36	655.57	655.18	655.34	655.64	655.39	655.21	655.24	655.97
655.23	655.22	655.34	654.94	654.92	655.08	655.43	655.5	655.24	655.26	655.44	655.6	655.58	655.34	655.81	655.41	655.57	655.74	655.75	655.43	655.81	655.58	655.5	655.42	655.66	655.31	655.31	655.16	655.28	655.18	655.71	655.57	655.13	655.69	655.49	655.9	655.76	655.9	656.11	655.82	655.78	655.67	655.48	655.92	655.09	655.2	655.26	655.44	655.75	655.34
655.34	655.07	655.2	655.47	655.27	654.89	654.92	655.23	655.68	655.44	655.79	655.51	656.02	655.93	655.39	655.51	655.12	655.59	655.53	655.62	655.54	655.86	655.77	655.22	655.6	655.63	655.4	655.8	655.33	655.17	655.47	655.27	655.44	655.74	655.56	655.25	655.73	655.44	655.66	656.14	655.77	655.67	655.44	655.36	655.29	655.56	655.46	656.04	655.08	655.51
655.18	655.07	654.95	655.12	655.11	655.44	655.09	655.29	655.24	655.14	655.24	655.15	655.6	655.58	655.35	656.05	655.95	655.45	655.78	655.5	655.17	655.62	655.19	655.54	655.74	655.42	655.82	655.64	655.31	655.33	655.47	655.08	655.38	655.46	655.49	655.54	655.61	655.71	655.7	655.72	655.96	655.64	655.05	655.67	655.32	655.5	654.88	655.51	655.36	655.24
655.36	655.28	655.53	654.86	655.37	655.71	654.81	655.31	654.99	654.85	655.28	655.51	655.65	655.57	655.34	655.52	655.22	654.86	655.61	655.62	655.14	655.27	655.81	655.36	655.16	655.06	654.95	655.35	655.04	655.47	655.49	655.12	655.58	655.72	656.1	655.22	656.38	655.36	655.43	656.36	655.94	655.7	655.55	655.6	655.08	655.61	655.47	655.31	655.19	655.5
655.95	655.06	655.05	655.4	655.15	655.8	655.34	655.37	655.79	655.85	655.96	655.31	655.63	655.54	655.67	655.71	655.66	655.69	655.5	655.76	655.25	655.31	655.42	655.19	655.83	655.26	655.35	655.35	655.27	655.77	655.37	655.15	655.29	655.36	655.4	655.55	655.53	655.78	656.09	655.83	655.99	655.87	655.51	655.37	655.14	655.43	655.59	655	655.38	655.8
655.77	654.89	655.87	655.21	655.57	654.98	655.15	655.19	655.38	655.29	655.35	655.58	655.41	655.68	655.55	655.76	655.59	655.37	655.21	655.46	655.11	655.3	654.88	655.4	655.6	655.17	655.2	655.8	655.45	655.31	655.38	655.15	655.03	655.33	655.61	655.24	655.5	655.54	655.64	656.01	655.89	655.65	655.51	655.58	655.84	655.51	655.55	655.14	655.8	655.41
655.53	655.59	655.44	655.35	655.49	655.21	655.27	655.42	655.29	655.29	654.95	655.23	655.52	655.36	656	655.4	655.27	655.84	655.93	655.73	655.29	655.17	655.66	655.3	655.44	655.4	655.6	655.38	655.34	655.26	655.34	655.11	655.64	655.34	655.45	655.96	655.51	655.45	656.16	655.34	655.81	655.81	655.46	655.66	655.57	655.22	654.98	655.58	655.28	655.35
655.45	655.73	655.89	655.36	655.78	655.64	655.63	656.24	655.74	655.38	655.27	655.52	655.75	655.32	655.41	655.77	655.58	655.76	654.83	655.26	655.37	655.2	655.1	655.02	654.93	654.71	655.23	655.89	655.31	655.36	655.56	655.44	655.19	655.08	655.27	655.29	655.58	655.56	656.15	656.05	655.72	655.67	655.84	655.62	655.32	655.21	655.09	655.37	655.2	655.23
655.22	655.36	655.67	655.58	655.39	655.49	655	655.07	655.15	655.36	655.32	655.08	656.02	655.2	655.27	655.56	655.47	655.44	655.51	655.43	655.61	655.25	654.99	655.29	654.88	655.03	655.38	655.53	655.33	655.57	655.32	655.53	655.46	655.37	655.79	655.48	655.37	655.7	656.17	655.44	655.61	655.84	655.63	656.07	655.82	655.06	654.89	655.66	655.6	655.39
655.43	655.27	655.51	655.27	655.27	655.16	654.98	655	654.84	655.39	655.41	654.8	655.2	655.38	655.52	655.3	654.94	655.37	654.97	655.58	655.53	655.35	654.83	655.32	655.11	655.23	655.02	655.27	655.4	655.74	655.66	655.16	655.45	655.05	655.56	655.33	655.74	655.29	655.57	654.92	655.58	655.89	655.83	655.61	655.35	654.92	655.19	655.38	655.69	655.56
655.39	655.08	655.07	655.4	655.14	655.54	655.14	655.24	655.31	655.02	655.11	655.01	655.43	655.4	655.98	655.47	655.14	655.12	655.42	655.6	655.21	655.33	655.36	655.42	655.47	655.31	655.46	655.22	655.19	655.77	655.34	655.49	655.06	655.38	655.39	655.66	655.2	655.36	655.66	655.69	655.14	655.51	655.34	655.41	655.19	655.35	655.43	655.27	655.45	655.01
655.45	655.5	655.49	655.63	655.34	654.8	655.19	655.47	655.48	655.7	655.59	654.97	655.55	655.58	654.95	655.16	655.11	655.69	655.3	655.33	655.2	655.55	654.76	655.25	655.17	655.59	655.68	655.16	655.41	655.05	655.33	655.43	655.11	655.07	655.07	655.8	655.23	655.16	655.6	655.04	655.75	655.82	655.38	655.57	655.27	655.3	655.14	655.25	655.53	655.26
654.82	655.28	655.73	655.36	655.34	654.99	655.03	655.49	655.24	655.45	655.13	655.26	655.77	655.23	655.51	655.25	655.09	655.53	655.53	655.04	655.51	655.11	655.2	655.45	655.16	654.84	655.2	655.21	655.51	655.45	655.12	655.44	655.35	655.63	655.39	655	655.17	655.27	655.56	655.56	655.39	655.69	655.49	655.27	655.34	655.3	655.54	655.26	655.05	655.11
655.45	655.57	655.56	655.06	656.16	655.69	655.67	655.16	655.31	655.25	655.56	655.7	655.09	655.37	654.97	654.47	655.22	655.6	655.26	655.13	654.82	654.91	655.53	655.09	655.4	654.78	655.58	655.53	654.98	655.21	655.8	655.59	655.72	655.64	655.69	655.61	655.63	655.19	655.34	655.19	655.54	655.53	654.86	655.73	655.02	655.28	655.43	655.21	655.46	655.58
655.45	654.8	655.39	655.05	655.26	655.32	655.72	655.6	655.87	655.34	655.38	655.45	655.42	655.51	654.97	655.14	655.32	654.97	655.07	655.54	655.37	654.94	655.36	654.76	654.98	655.18	655.33	655.58	655.53	655.7	655.62	655.37	655.8	655.43	655.17	655.34	655.4	655.2	655.57	655.25	655.08	655.37	655.11	655.52	655.44	655.74	655.18	655.12	655.47	655.18
655.26	655.37	655.51	656.12	655.34	655.48	655.4	655.49	655.52	655.83	655.35	655.51	655.58	655.38	655.14	654.78	655.1	655.49	655.42	655.47	655.03	655.09	655.04	655	655.23	655.31	655.44	655.48	655.03	655.8	655.67	655.19	655.46	655.49	655.28	655.58	655.32	655.52	655.09	655.13	655.03	655.33	655.52	655.64	655.13	655.42	655.29	655.21	655.27	655.4
654.94	655.56	655.38	655.35	655.32	655.06	655.39	655.27	655.53	655.27	655.73	655.38	655.41	655.87	654.9	655.08	655.12	655.17	655.01	655.32	655.33	655.03	655.87	655.35	655.42	654.78	655.07	655.61	655.23	655.42	655.43	655.74	655.32	655.56	655.35	654.96	655.35	655.12	655.3	655.57	655.33	655.36	655.55	655.64	655.32	656	655.38	655.43	655.16	655.13
654.9	655.02	655.16	655.12	655.19	655.24	655.29	655.39	655.89	655.13	655.53	656.1	655.33	655.25	655.41	655.12	655.12	654.9	655.04	654.84	655.08	655.28	654.55	654.8	654.98	654.7	655.54	655.22	655.05	655.52	655.3	655.37	655.55	655.54	655.43	655.61	655.15	655.19	654.87	655.04	655.38	654.95	655.16	655.76	655.37	655.36	655.08	655.31	655.35	655.26
655.18	655.39	655.45	655.19	654.98	655.56	655.12	655.28	655.68	655.66	655.14	655.57	655.49	655.37	655.15	655.17	655.38	655.25	654.97	655.12	654.78	654.76	655.33	655.04	655.47	654.95	655.5	655.36	655.27	655.38	655.32	655.58	655.79	655.18	655.3	655.48	655.26	654.91	654.87	654.84	655.04	655.26	655.14	655.69	655.23	655.13	655.22	655.31	655.08	655.33
655.49	655.02	655.02	655.35	654.9	654.92	655.11	655.09	655.32	655.88	655.63	655.87	655.82	655.4	654.79	655.42	654.99	655.35	654.76	655.44	654.85	655.41	655.35	654.96	655.13	654.8	654.73	655.3	655.05	655.14	655.58	655.57	655.48	655.61	655.46	654.98	655.22	655.08	655.34	655.25	654.8	655.59	655.53	655.38	655.32	655.39	655.23	654.79	655.18	655.48
655.15	655.36	655.42	655.48	655.6	655.4	655.4	655.36	655.64	655.77	655.71	655.46	655.33	655.65	655.09	655.17	655.23	655.26	654.99	654.84	654.95	654.52	655.32	654.94	655.14	655.09	655.5	655.4	655.22	655.95	655.75	655.58	656.08	655.35	655.49	654.94	655.52	655.11	655.87	655.23	655.09	655.08	655.51	655.45	654.94	655.5	655.39	655.53	655.5	655.3
655.01	655.6	655.34	654.83	655.07	655.31	655.05	655.13	654.6	655.96	655.27	655.65	655.97	655.72	655.5	655.53	655.32	655.15	655.08	655.28	655.2	655.24	655.49	654.81	655.23	654.85	655.4	655.57	655.28	655.53	655.46	655.77	655.72	655.43	655.32	655.15	655.51	655.29	655.08	655.04	654.59	655.35	655.05	655.31	655.23	655.39	655.2	655.08	655.23	655.17
655.03	654.99	655.05	655.03	655.39	655.64	655.31	655.35	655.1	655.92	655.5	655.57	655.63	655.47	655.61	655.45	655.04	655.26	655.12	654.98	655.05	655.35	655.11	654.85	655.08	655.39	655.27	655.03	655.59	655.7	655.36	655.48	655.36	655.57	655.58	655.15	654.91	654.97	655.2	655.3	655.26	655.24	655.5	655.14	655.48	655.38	655.01	655.21	655.25	655.16
654.81	655.1	655.22	655.36	655.5	655.57	655.72	655.7	655.7	655.38	655.65	655.63	655.7	655.77	655.37	655.42	655.33	655.45	655.1	655.01	654.87	654.95	654.69	654.62	654.95	654.84	655.51	655.38	655.12	655.48	655.68	655.5	655.37	655.36	655.42	655.13	655.29	655.26	654.84	655.29	654.87	654.61	655.09	654.93	655.04	655.29	655.1	655.18	655.27	654.86
	655.32	655.28	655.6	654.94	655.01	655.03	655.3	655.33	655.36	655.38	655.46	655.42	655.68	655.71	655.3	655.02	655.34	655.42	655.26	655.21	655.51	654.83	654.64	654.86	654.99	655.61	655.22	655.64	655.51	655.56	655.38	655.46	655.56	655.31	655.05	655.13	654.92	655	655.09	654.89	654.97	655.09	655.16	655.22	655.38	655.81	655.33	655.35	655.13
	655	655.38	655.23	655.2	655.38	655.43	655.22	655.83	655.38	655.59	655.57	656.01	655.93	655.63	655.5	656.23	655.39	655.64	655.16	655.07	654.99	655.44	655.1	654.75	654.91	655.12	655.13	655.09	655.79	655.2	655.66	655.54	655.32	655.56	654.88	655.25	654.79	655.49	655.04	655.29	655.19	654.98	654.98	655.13	654.63	655.37	655.23	655.38	655.03
	654.82	655.39	654.84	655.25	655.44	655.37	655.14	655.43	655.67	655.58	655.49	655.53	655.87	655.57	655.66	655.96	655.56	655.32	655.24	655.02	654.64	654.99	654.93	654.79	655.16	654.82	655.29	655.54	655.65	655.32	655.2	655.03	655.52	655.58	655.42	655.35	655.22	655.08	654.93	654.84	654.76	655.15	654.69	655.49	655.25	654.54	655.01	655.15	655.35
	654.74	655.19	655.45	655.93	655.63	655.02	654.78	655.65	655.12	655.73	655.43	655.7	655.89	655.51	655.36	655.62	655.34	655.34	655.29	654.98	654.96	655.21	654.51	654.82	654.83	655.41	655.1	655.07	655.41	655.52	655.22	655.44	655.06	655.09	655.37	655.08	655.17	655.1	655.37	655.02	655.26	654.86	655.41	655.64	654.71	655.21	654.99	655.01	655.24
	655.14	655.07	655.17	654.82	655.23	655.7	655.08	655.52	655.25	655.57	655.5	655.88	655.81	655.94	655.47	655.86	654.74	655.37	655.69	655.16	655.02	654.91	654.63	654.6	655.31	654.86	654.84	655.18	655.16	655.46	655.47	655.45	655.06	655.21	655.08	655.09	655.26	655.21	654.98	654.9	655.03	655.1	655.2	655.19	655.17	655.41	655.43	655.2	655.24
	654.98	654.63	655.2	655.24	655.48	655.29	655.49	655.4	655.25	655.62	655.07	655.58	655.42	655.43	655.85	655.58	655.43	655.34	655.12	655	654.82	654.99	654.87	654.78	654.83	654.92	655.49	655.2	655.32	655.93	655.15	655.33	655.21	655.28	655.47	655.15	654.56	655.01	655.01	655.03	654.94	654.99	654.81	655.03	654.8	655.32	655.38	654.76	655.35
	655	655.23	655.69	655.53	655.4	655.34	655.28	656.01	655.81	655.51	655.65	655.51	655.54	655.45	655.39	655.78	655.5	654.97	655.04	655.27	655.52	655.03	654.85	655.3	655.02	654.94	655.01	655.03	655.3	655.12	655.03	655.39	655.21	655.37	655.35	655.37	654.83	655.11	655.1	654.91	654.69	654.9	655.06	655.27	654.56	655.16	654.81	654.74	654.97
	655.41	655.01	655.19	655.25	655.18	656.06	655.69	655.51	655.87	655.36	655.48	656.03	655.57	655.7	655.71	655.71	655.33	655.34	655.01	654.95	654.79	655.32	654.8	654.99	654.89	654.71	654.68	655.03	655.52	655.44	655.47	655.72	655.53	655.57	654.89	655	655.73	655.22	655.31	654.87	655.27	654.73	655.4	655.22	655.42	654.98	654.66	655.27	654.69
	655.55	655.01	654.88	655.48	655.33	655.81	655.67	655.6	655.83	655.16	655.66	655.53	655.07	655.21	655.59	655.2	655.41	655.15	655.2	655.38	655.19	654.79	654.64	655.38	654.82	655.01	655.56	654.84	655.45	655.19	655.22	655.46	655.49	655.49	655.36	655.17	655.35	654.97	654.88	654.96	655.17	655.15	654.69	654.82	655.26	655	654.98	655.23	655.06
		655.43	655.54	655.94	655.25	655.06	655.87	655.48	655.54	655.68	655.34	655.65	655.61	655.4	655.23	655.5	655.3	655.5	655.04	655.56	654.77	654.46	655.25	655.22	654.72	655.09	655.36	654.84	655.25	655.16	655.33	655.31	655.22	654.98	655.28	655.49	655.21	655.13	655.19	654.93	654.79	654.64	655.15	654.89	655.26	654.76	655.13	655.39	655.05
		655.5	655.25	655.4	655.52	654.91	655.37	655.05	655.66	655.73	655.59	656.03	655.53	655.77	655.25	655.43	654.95	655.39	655.23	655.16	655	655.25	654.69	654.67	654.76	654.64	655.12	655.2	655.32	655.46	655.24	655.48	655.47	655.31	655.35	655.24	654.61	655.15	655.2	654.77	655.18	655.37	654.89	655.41	655.16	655.41	655.17	654.99	655.43
		655.52	655.26	655.62	655.36	655.32	655.57	655.93	655.48	655.45	656	655.39	655.35	655.54	655.21	655.27	655.29	655.15	655.24	655.14	654.96	655.25	655.15	655.05	655.22	653.83	654.77	654.6	655.14	655.63	655.16	655.35	655.77	655.25	655.55	655.12	655.37	655.55	654.56	654.78	654.95	655.33	654.78	654.96	654.78	655.14	654.96	654.71	654.92
		655.5	655.33	655.42	655.31	655.39	655.41	655.58	655.6	655.82	655.51	655.53	655.34	655.39	655.13	655.61	654.86	655.1	655.08	654.72	655.13	655.17	655.38	654.42	654.62	655.11	654.68	655.26	655.07	655.27	655.22	655.18	655.51	655.45	654.8	655.1	654.96	654.93	655.29	654.75	655.38	654.58	654.98	655	654.91	655.01	654.71	655.19	655.05
		654.99	655.33	655.34	655.3	655.37	655.74	655.63	655.54	655.62	655.63	655.59	655.33	655.57	655.36	655.52	654.81	655.02	655.22	655.1	655.07	655.2	654.82	655.32	654.46	654.79	655.07	655	655	655.08	655.17	655.76	655.37	655.2	655.38	655.64	655.05	655.57	655.25	655.48	654.88	655.12	655.27	655.08	654.96	655.31	654.83	655.16	654.96
		655.41	655.76	655.38	655.3	655.38	655.7	655.49	655.66	655.91	655.52	655.32	654.91	655.42	655.39	655.43	654.93	655.45	655.49	655.09	655.4	655.12	654.84	655.22	654.88	655.07	654.9	655.48	655.25	655.63	655.48	655.05	655.28	654.99	655.47	655.48	655.09	655.29	655.2	655.01	655.29	655.09	654.95	655.4	655.02	655.09	654.82	655.24	654.86
		655.3	655.05	655.37	655.54	655.24	655.03	655.68	655.52	655.77	655.48	655.27	655.94	655.14	655.49	654.94	655.33	655.01	654.78	654.84	655.06	655.08	655.17	654.89	654.85	654.83	655.34	654.96	655.26	655.16	655.51	655.24	654.85	655	655.03	655.28	655.45	654.79	655.42	654.82	655.07	655.35	654.99	654.84	655.12	655.13	655.44	655.11	654.76
			655.36	654.87	655.2	655.68	655.52	655.65	655.4	655.33	655.69	655.66	655.47	655.56	655.03	655.18	655.1	654.79	654.52	654.99	654.81	655.47	654.65	655.2	655.44	655.37	655.5	655.18	655.15	655.15	655.29	655	655.22	654.92	655.12	655.41	655.25	655.04	655.04	655.37	655.29	655.38	655.45	654.97	654.96	654.93	655.02	655.29	654.78
			655.15	655.18	655.19	655.06	655.19	655.63	655.22	655.32	655.48	655.96	655.61	655.47	655.27	655.51	654.99	654.88	654.93	655.25	654.73	655.17	655.35	654.95	655.11	655.63	655.44	655.19	655.12	654.88	655.2	655.63	655	655.17	655.3	655.46	655.28	655.25	655.22	655.42	655.77	655.32	654.63	655.23	655.06	654.94	655.3	654.9	655.28
			654.99	655.5	655.3	655.29	655.1	655.44	655.23	655.4	656.04	655.28	655.55	654.89	655.45	654.78	655.13	655.01	654.6	655.53	654.74	654.85	655.42	655.05	655.33	654.67	654.8	654.94	655.01	655.44	654.97	655.09	655.31	655.2	655.74	655.27	654.84	654.74	655.53	655.17	654.74	655.07	654.92	655.16	654.99	654.93	654.54	654.76	654.9
			655.44	654.97	655.04	655.36	655.52	655.71	655.39	655.15	655.76	655.35	655.32	655.27	655.62	655.43	655.45	654.96	654.97	654.94	655.39	654.85	655.12	655.16	655.19	655.09	655.1	655.27	655.66	655.14	655.19	654.96	655	655.9	655.21	655.37	655.16	654.84	655.43	655.33	654.81	655.09	654.96	655.23	655.17	654.92	654.84	654.58	655.1
			655.12	655.1	655.5	655.16	655.15	655.41	655.08	655.69	655.25	655.27	655.73	655.28	655.62	655.33	655.23	654.88	654.82	654.96	655.36	654.98	654.93	655.31	655.23	655.53	655.36	655.09	655.35	655.03	655.34	655	655.14	654.99	655.18	654.85	655.46	655.38	655.07	654.92	654.83	655.47	654.97	655.18	654.83	654.73	654.45	654.82	654.88
			655.56	655.25	655.37	655.48	655.4	655.3	655.42	655.71	655.21	655.22	655.5	655.67	655.39	655.26	654.82	655.3	654.79	654.62	655.12	654.64	654.62	654.91	655.23	654.91	655.4	655.51	655.44	654.79	655.2	655.14	654.74	654.81	655.01	654.91	655	655.15	655.34	655.19	655.46	655.3	655.1	655.14	655.06	655.1	654.87	654.66	654.51
				655.18	655.31	654.9	655.1	655.07	655.64	655.65	655.34	655.88	655.19	655.54	655.16	655.33	655.59	655.07	655	655.24	655.23	654.62	654.8	655.11	654.93	654.88	655.42	655.15	655.75	655.42	655.63	655.11	654.91	654.95	654.72	655.19	655.48	655.36	655.27	655.16	655.16	655.1	655.15	655.26	655	655.37	654.81	655.15	655.12
				654.69	655.61	655.29	654.78	654.84	655.43	655.18	654.86	655.43	655.86	655.5	655.38	655.49	655	655.12	655.05	654.89	655.02	655.03	655.27	655.33	655.44	655.15	655.21	655.37	655.27	655.38	655.63	655.23	655.15	655.18	655.17	655.37	654.98	655.07	654.96	655.36	655.17	655.28	654.98	655.16	655.41	655.09	654.24	654.68	655
				655.01	655.04	655.36	655.12	655.11	655.47	655.07	654.87	654.87	655.36	655.15	655.54	655.26	654.89	655.02	654.72	655.35	654.75	655	655.24	655.12	655.11	655.3	655.26	655.38	655.21	654.97	655.58	655.44	655.44	654.84	655.23	654.74	655.06	655.38	655.4	655.06	655.25	655.03	655.12	655.08	654.93	654.76	654.97	655.06	655.03
				654.68	655.13	654.95	655.35	655.27	655.02	655.3	655	655.18	655.51	655.07	654.88	654.81	655.03	655.01	655.24	655.43	655.07	655.19	655.18	654.81	655.31	655.45	655.77	654.99	655.08	654.89	654.6	655.18	655.11	655.33	655.05	654.73	655.27	655.08	655.1	655.02	655.28	655.04	655.24	655.42	655.13	655.13	654.86	654.82	654.78
				655.07	654.9	654.96	655.01	655.25	655.31	655.4	655.76	655.12	655.34	655.1	654.99	655.43	655.42	654.99	655.02	655.07	655.33	655.19	655.02	654.79	655.28	655.32	655.5	655.25	655.34	655.37	655.17	655.28	655.24	654.97	655.28	654.9	655.24	655.27	655.38	654.92	655.13	655.31	655.13	655.25	654.76	654.87	654.97	654.77	655.03
					655.22	654.77	654.58	655.47	655.09	655.43	655.01	654.46	654.99	655.16	655.12	655.6	654.99	655.35	655.1	654.98	654.81	655.39	654.98	655.46	655.19	655.03	655.64	655.19	655.15	655.39	655.13	655.17	655.05	654.95	655.14	654.81	655.21	655.13	655.4	654.83	654.86	654.87	655.23	655.22	655.5	655.13	654.75	655.07	655.03
					655.21	654.99	655.22	654.72	654.96	655.13	655.14	655.19	654.78	655.25	655.35	655.19	655.21	655.09	655.06	654.65	654.75	655.21	655.4	654.81	655.21	654.94	655.74	655.58	655.52	655.3	655.48	654.91	655.41	654.7	654.84	654.87	655.12	654.61	655.08	655.06	655	655.11	654.98	654.82	655.37	654.96	654.93	654.76	655.1
					655.09	654.98	655.23	655.22	654.89	655.66	654.94	655.2	655.54	654.98	655.19	654.91	655.49	655.17	655.57	655.47	654.97	655.36	655.16	654.9	655.1	654.83	655.07	654.78	655.22	654.87	654.71	655.2	654.96	655.09	654.93	655.08	655.15	654.8	654.94	655.02	655.12	655.08	654.91	655.27	655.22	655.14	654.9	655.34	655.02
					655.22	655.1	654.98	655.21	655.53	655.19	655.48	654.9	655.39	655.13	654.93	655.35	655.05	655.77	655.26	655.08	654.87	655.28	654.99	655.12	655.15	655.19	655.31	654.53	655.26	655.02	655.11	654.65	655.01	655.34	655.01	654.91	654.95	655.29	655	655.03	654.73	654.95	655.12	655.15	655.2	655.02	654.97	654.63	654.86
					654.8	655.21	655.31	654.8	655.25	655.59	655.79	655.56	655.31	655.38	655.24	655.22	655.49	655.28	654.78	655.14	655.55	655.54	655.39	655.32	655.59	655.45	655.43	655.38	654.79	654.99	655.04	654.91	655.28	654.87	654.74	655.43	655.2	655.21	655.04	655.09	654.73	655.1	654.97	655.33	655.29	655.23	654.99	655.47	655.08
						654.84	655.26	655.15	655.1	655.32	655.08	655.18	655.05	655.14	655.69	655.48	655.14	655.41	655.15	655.68	654.96	655.79	655.05	655.12	655.49	655.31	654.84	654.99	655.56	655.36	655.28	654.83	655.19	655.26	655.03	654.88	655.34	654.97	654.95	655.16	654.97	655.07	655.06	654.7	655.41	654.84	655.1	655.32	655.3
						654.92	654.71	655.05	655.4	654.85	655.19	655.59	655.06	655.17	655.65	655.44	655.36	654.9	655.35	655.13	655.08	655.29	654.96	655.44	654.78	655.26	654.87	655.11	654.91	655.45	655.37	654.9	655.53	655.16	654.62	654.87	655.47	655.05	655.27	655.39	655.27	655.68	654.76	655.29	655.49	655.19	655.03	655	654.98
						655.12	655.09	655.25	655.33	655.11	655.46	654.93	655.46	655.87	655.47	655.38	655.18	655.28	655.33	655.29	655.1	655.06	655.14	655.71	655.3	655.47	655.12	655.06	655.1	654.96	655	655.17	654.91	655.23	655.23	655.08	655.22	654.89	655.19	655.07	655.33	654.87	655.16	655.24	655.04	655.14	654.69	654.99	654.98
						655.25	654.75	655.12	655.09	655.32	655.5	655.73	655.27	655.23	655.15	655.2	655.07	655.58	655.09	655.27	654.76	655.05	654.89	655.33	654.87	655.12	655.13	654.85	654.96	655.13	654.87	655.12	655.22	655.29	655.69	654.84	655.37	655.37	655.27	654.97	654.68	655.09	654.89	654.69	655.35	654.5	655.17	654.94	655.21
							654.88	654.98	655.5	654.92	654.96	655.15	655.15	655.27	655.43	655.09	655.57	655.45	655.12	655.5	654.85	655.03	655.14	655.15	655.04	655.12	655.29	655.11	655.07	655.1	654.82	654.39	654.52	655.31	655.4	655.14	655.09	655.1	655.17	655.12	655.41	655.09	655.19	654.79	654.88	654.91	654.75	655.05	654.91
							655.26	655.16	654.94	655.61	654.94	655.3	655.42	655.46	655.15	655.19	655.3	655.04	655.25	655.61	655.35	655.03	655.13	654.83	654.91	655.46	655.1	655.34	655.14	654.99	654.7	655	654.7	655.01	655.02	655.21	655.38	655.47	654.81	655.49	654.75	655.59	654.87	655.18	655.07	654.44	654.87	655.15	654.95
							654.88	655.25	655.04	655.13	655.36	655.67	655.3	655.33	655.42	655.35	655.69	655.49	654.68	654.86	654.81	655.36	655.49	655.2	655.34	655.3	655.29	655.19	654.97	655.21	655.11	655.23	654.84	654.85	654.93	654.72	654.68	655.26	655.48	655.31	654.83	655.15	654.9	654.6	654.72	654.84	654.9	654.71	654.91
							655.24	655.08	655.18	655.21	655.39	655.18	655.01	654.93	655.24	655.53	655.36	655.04	654.9	655.29	654.84	655.21	654.97	655.14	655.08	654.97	655.51	655.24	655.27	654.81	655.36	655.2	655.26	655.17	655.36	655.16	654.98	655.35	654.98	655.25	655.03	654.62	654.94	654.65	654.69	654.89	655.11	654.44	654.76
								655.06	655.29	655.26	655.38	655.44	655.2	655.04	655.14	655.26	655.04	655.58	654.82	655.12	654.98	655.23	654.98	654.92	654.75	655.05	655.04	655.31	655.19	655.04	655.1	654.52	655.09	655.25	654.86	654.81	655.16	655.48	655.31	654.78	655.17	655.12	654.93	655.07	655.21	654.64	655.05	654.96	654.69
								654.95	654.93	655.02	655.21	655.19	655.4	655.27	655.33	655.56	654.98	655.28	654.9	655.28	655.15	655.6	655.01	655.34	655.33	654.95	655	655.18	654.91	655.34	655.49	655.03	655.17	655.04	655.01	655.1	655.21	655.42	655.33	655	654.89	655.36	655.19	655.12	654.95	655.42	654.55	654.79	654.91
								654.85	655.23	654.75	654.72	654.99	654.81	655.29	656.02	655.2	655.54	655.26	655.37	655.48	655.2	654.89	655.55	655.13	655.22	654.83	655.32	655.43	655.66	655.02	654.87	654.94	654.9	654.96	654.9	655.47	654.82	654.91	654.96	655.27	655	655.04	654.99	655.17	655.15	654.5	654.72	654.6	654.93
								655.04	654.75	654.63	655.29	655.33	655.08	655.23	655.02	655.11	655.05	655.07	655.23	655.29	655.31	655.28	655.11	654.87	654.91	654.85	655.21	654.77	655.22	655.08	655.15	654.86	655.12	654.73	654.84	655.03	655.12	655.03	654.92	655.09	655.11	655.31	654.68	655.03	655.05	655.03	654.72	655.07	654.74
									654.76	655.12	655.27	655.07	655.09	654.94	655.37	655.23	655.02	654.96	654.98	655.38	655.47	654.88	655.3	655.11	654.94	654.89	654.75	655.55	654.96	654.93	654.86	655.27	654.73	655.31	654.99	654.6	654.94	655.11	655.02	655.35	655.23	654.6	654.98	655.67	655.11	654.74	654.93	654.67	654.74
									654.8	655.01	655.11	655.41	655.33	655.01	654.92	655.06	655.2	654.56	655.32	655.38	655.32	655.07	654.87	655.39	655.19	655	655.13	655.5	655.47	655.36	654.53	654.61	655.08	655.2	655.08	655.01	654.33	654.44	654.93	655.09	654.99	655.13	654.58	654.95	655.27	655.01	654.94	655.29	654.79
									654.84	655.54	654.59	655.58	654.95	655.01	654.91	655.05	655.23	655.32	655.07	655.1	655.33	654.91	655.32	655.25	655.29	654.99	655.16	655.29	655.21	655.06	654.81	654.66	655.14	655.13	654.8	655.08	655.19	655.21	654.86	655.43	655.05	654.67	655.19	654.96	654.87	655.33	655.23	655.21	654.96
									654.88	654.89	655	655.05	655.08	655.24	655.06	655.18	655.49	655.23	654.84	655.68	654.98	655.26	654.96	655.06	654.94	655.27	655.28	655.1	654.9	655.19	654.27	655.13	654.59	654.88	654.83	654.77	655.02	654.83	655.1	654.6	654.86	655.29	654.93	655.1	655.23	655	654.89	654.89	654.85
										654.93	654.93	655.17	655.04	654.85	655.1	655.37	655.07	655.1	654.64	655.24	655.01	655.18	654.98	654.77	654.9	655.17	654.79	655.2	655.54	655.22	654.69	655.43	655.06	654.62	654.96	654.84	654.75	654.86	654.61	654.81	654.64	655.15	654.74	655.02	655.19	654.66	654.75	654.91	654.78
										655.22	654.87	655	655.07	654.69	655.41	655.38	654.83	654.85	655.08	655.07	655.61	655.02	654.48	654.75	654.83	654.88	654.93	654.9	655.5	654.5	654.74	654.69	655.1	654.91	655.21	655.13	654.73	655.19	655.02	654.67	654.9	654.63	654.91	654.94	655.03	654.83	654.95	654.85	655.03
										654.58	655.25	655.09	655.23	655.2	654.82	655.18	654.95	655.07	655.38	654.93	655.09	655.42	655.03	654.81	654.64	654.84	654.73	654.98	654.89	655.07	655.26	655.21	655.17	655.56	655.17	654.55	654.86	654.86	654.92	655.05	654.98	654.48	654.53	654.87	654.73	654.88	655.43	654.92	654.98
											654.86	655.25	654.9	655.02	655.02	655.11	654.93	654.89	654.95	654.97	655.05	655.18	655.21	655.17	654.81	654.94	654.85	655.01	654.83	655.09	655.03	655.11	655.34	654.99	654.61	655.19	654.39	654.95	654.96	654.52	654.98	655.12	655.26	654.66	654.61	655	654.71	655.13	655.24
											654.6	655.31	654.82	654.68	655.31	655.09	655.47	655.14	654.98	655.13	654.68	655.47	654.93	655.21	655.2	655.07	655.14	655.17	654.98	655.18	654.99	654.71	655.01	654.82	655.14	654.75	654.98	655	654.98	654.35	654.95	655.02	655.23	655.09	654.96	654.73	654.75	655.21	654.63
											654.93	655.26	654.84	655.19	655.32	654.59	655.15	655.04	654.94	654.98	654.62	655.01	655.27	654.96	654.69	654.79	655	654.76	654.82	654.91	654.78	654.89	654.63	655.35	654.89	654.97	654.77	655.05	654.8	654.58	654.69	654.63	654.67	654.53	654.99	655.13	654.7	654.89	654.85
												654.59	655.02	655.16	655.06	654.84	655.24	654.89	655.02	655.09	654.88	655.02	655.01	654.4	654.65	654.82	655.45	654.71	655.17	654.85	655.3	655	655.08	655.04	655.12	655.02	655.02	654.64	654.4	654.8	654.51	654.53	655.11	654.67	654.58	654.36	655.03	654.82	655.25
												654.89	654.85	654.77	655.15	654.83	655.1	655.19	654.9	655.24	655.3	655.05	654.84	654.89	655.23	654.81	655	654.96	654.85	654.73	654.8	654.67	654.96	654.52	654.8	654.81	655.02	654.83	654.89	654.53	655.1	655.19	654.73	654.72	654.98	654.83	654.6	655.23	655.01
												654.74	654.59	654.98	655.06	655.17	654.95	654.92	655.23	655.12	654.95	654.9	654.85	654.96	654.87	655.03	654.67	655.25	655.3	655.22	654.97	655.17	654.79	655.46	654.78	655.06	654.94	654.97	654.62	655	654.81	654.54	654.87	655.27	654.9	654.85	654.31	654.93	655.19
													654.6	654.53	655.06	654.8	654.99	654.8	654.98	654.86	654.87	655.07	654.96	654.9	654.82	654.74	654.72	654.73	654.94	654.96	654.91	654.89	654.98	654.88	654.83	654.9	655.1	655.01	654.9	655.14	654.86	655.04	655.39	655.02	654.54	654.82	654.9	654.66	654.78
													655	654.64	655.07	654.84	654.83	654.92	655.17	654.97	655.07	655.12	654.82	654.71	654.62	655.16	655.19	655.18	654.86	654.63	654.82	654.88	654.64	654.71	654.99	654.43	655.08	655.16	654.88	654.69	654.78	655.14	655.08	654.52	655.09	654.7	655.14	654.81	654.58
													654.86	654.88	654.71	655.02	654.63	655.07	654.9	654.89	655.16	655.04	655.01	654.88	655.07	654.66	654.82	655.16	654.84	654.78	654.94	655.06	654.88	654.78	654.88	654.73	654.53	654.72	654.79	654.81	655.15	654.44	654.57	654.54	654.67	655.1	654.74	655.14	655.04
														654.65	655.08	654.89	654.72	654.84	655.1	655.27	654.82	654.65	654.69	654.78	654.67	655.06	654.82	654.76	654.83	655.09	654.95	654.71	655.02	655.11	654.42	654.95	654.68	655.03	654.65	654.71	655.04	654.38	655	655.07	654.87	654.51	654.68	654.95	654.81
														654.57	654.84	655.04	654.74	654.52	654.55	654.71	654.92	655.06	654.75	654.62	654.9	654.66	654.96	654.75	654.79	654.38	654.88	654.86	654.76	655.25	654.96	654.86	654.99	654.43	654.82	654.5	654.95	654.89	655.18	654.92	654.94	655.11	654.9	655.13	654.35
														654.7	654.61	655.19	654.67	654.98	655.09	654.77	655.27	655.15	655.09	655.09	654.77	654.71	654.56	654.91	654.77	655.05	654.72	655.05	655.24	654.6	654.64	654.79	654.79	654.48	654.25	655.03	654.27	654.58	654.77	655.03	654.94	654.77	655.06	654.81	654.54
															655.06	654.77	655.19	654.77	654.5	654.92	654.76	654.93	654.9	654.61	654.8	654.49	655.14	654.82	654.7	654.65	654.64	654.8	654.77	654.94	654.92	655.23	655.08	654.96	654.58	655.08	654.96	654.73	654.73	655.01	654.73	654.76	655.28	654.69	655.15
															654.52	655.04	655.09	654.7	654.85	654.91	654.46	654.68	655.08	655.02	654.9	654.98	654.83	654.65	654.6	655.32	655.05	654.69	654.97	655.12	654.92	654.63	654.87	655.16	654.86	655.08	654.68	654.35	655.06	655.21	654.96	654.54	655.31	654.67	654.72
															654.55	654.95	654.78	655.22	654.91	655.28	654.84	654.88	654.96	654.7	655.05	654.64	655.04	654.97	654.82	654.5	655.22	654.55	654.77	655.11	654.69	654.95	654.96	654.4	654.72	654.87	654.43	654.47	655.02	654.89	654.67	655.13	654.73	655.16	654.81
																654.92	654.7	654.73	654.63	654.87	655.24	655.03	654.94	654.37	654.53	654.8	654.86	654.95	654.7	654.93	654.63	654.66	655.46	654.59	654.95	654.41	655.19	654.88	654.92	654.78	655.15	655.08	654.48	654.81	655.05	654.87	655.14	654.7	655.04
																654.87	654.43	654.95	654.66	654.26	655.07	654.94	654.62	655.08	654.94	655.15	654.73	654.86	654.75	654.79	655.1	654.75	654.92	654.59	654.73	655.11	654.9	655.09	654.73	655.17	655.02	654.62	655	654.89	655.2	654.99	654.82	655.25	654.98
																	655.05	654.81	654.87	654.96	655.08	654.85	654.58	654.71	654.86	654.97	655	654.62	654.77	655.2	655.07	655.07	654.88	654.89	655.06	655.02	655.04	654.69	654.95	655.02	654.37	654.59	654.43	654.73	654.76	654.32	654.92	655.05	655.08
																	654.96	654.54	654.69	654.72	654.95	655.09	654.86	654.8	654.9	654.28	654.85	654.24	655.23	654.69	654.71	654.25	654.92	654.7	654.8	654.85	654.9	654.76	654.62	654.95	654.7	654.85	654.8	654.41	654.75	654.59	654.8	655	654.97
																	654.58	655.03	655.05	654.52	654.94	655.05	655	654.91	654.94	654.74	654.93	654.98	654.95	654.86	655.2	654.52	654.21	654.9	654.49	655.22	654.8	655.21	655.05	655.03	654.92	654.79	654.85	654.73	654.83	654.77	654.72	654.97	655.09
																		655.04	654.89	655.08	654.86	654.8	654.99	654.86	655.21	654.53	654.79	655.3	654.78	654.72	654.98	654.89	654.7	654.74	654.93	654.64	655	655.17	655.11	655.14	654.86	654.89	654.87	655.08	654.69	654.98	654.81	654.88	655.43
																		654.93	654.88	655.11	655.17	655	655.27	654.82	654.75	655.11	654.96	654.73	655.02	655.05	654.67	654.9	654.66	654.79	654.57	654.81	654.87	654.93	655.05	654.84	654.51	654.84	655.16	655.09	654.76	655	654.79	655.16	654.96
																			654.89	655.22	655.42	654.78	655.23	654.8	654.74	655.22	654.86	654.62	655.27	654.9	654.91	654.54	654.74	654.22	654.87	654.62	655.18	654.79	654.75	654.99	654.52	654.82	654.68	654.86	654.75	655.04	654.84	654.46	654.95
																			655.23	654.5	654.95	655.11	654.89	654.83	654.8	654.98	654.8	654.95	654.99	654.63	655.02	654.74	654.72	654.86	654.76	654.55	654.91	654.96	654.67	654.81	654.83	654.96	654.52	654.48	654.81	654.82	654.69	655.36	654.76
																				654.73	654.74	654.73	654.82	655.18	654.74	655.03	654.74	654.85	655.12	654.7	654.74	654.68	654.85	655.1	655.05	654.45	654.83	654.75	654.54	654.82	655.21	654.49	654.72	654.74	653.92	654.79	654.67	654.7	654.97
																				654.94	654.74	655.04	654.87	654.83	654.72	654.97	655.11	654.58	654.62	655.09	655.59	655.17	654.7	654.75	654.75	655.15	654.9	655.07	654.77	654.95	654.96	654.7	654.47	654.89	654.89	654.73	654.46	654.72	654.77
																				654.62	654.43	655.1	654.76	654.69	654.67	654.84	654.93	654.22	654.72	654.68	654.61	654.93	654.63	654.63	654.53	654.47	654.66	654.67	654.73	655.07	654.95	654.82	654.28	654.54	654.75	654.8	655.14	654.83	655.02
																					654.66	655.4	655.07	654.54	654.99	654.5	654.7	654.92	654.53	654.85	654.67	655.16	654.89	654.82	654.94	654.78	654.86	654.53	654.64	655.12	654.72	654.96	654.97	654.34	654.66	654.96	654.79	654.76	654.88
																					654.62	654.89	654.4	655.25	655.18	654.8	654.84	654.26	655.01	653.97	654.52	654.98	654.5	655.2	654.69	654.66	654.89	654.67	654.3	654.33	654.85	654.89	654.97	654.7	654.88	654.84	654.66	654.27	654.78
																						655.18	655.35	654.67	654.77	654.99	654.63	654.73	654.96	654.59	654.94	654.56	654.88	654.9	654.77	654.31	655.01	654.94	654.94	654.79	654.62	654.66	654.95	655.03	655.06	654.78	654.73	655.21	654.84
																						655.06	654.78	654.95	655.03	654.87	654.62	655.03	654.83	654.56	654.4	654.86	654.53	654.79	654.05	654.13	654.28	654.51	655.12	654.58	654.81	654.36	654.57	654.96	654.95	654.74	655	654.42	654.82
																							655.01	654.77	655.18	654.2	654.98	655.18	654.64	654.55	654.83	654.99	654.86	654.98	654.67	655.13	654.67	654.76	654.58	655.14	654.88	655.13	654.77	654.77	654.55	655.08	654.69	654.94	654.77
																							654.46	654.5	654.75	654.74	655.37	654.68	654.78	654.98	654.4	654.71	655.13	654.43	654.62	654.96	654.67	654.7	654.57	654.57	655.28	654.75	654.66	654.61	654.74	654.86	654.78	654.84	654.51
																								654.63	654.91	654.65	654.57	655.11	654.65	654.84	654.91	654.19	654.33	654.37	654.86	654.89	654.58	654.54	654.34	654.81	654.7	654.75	655.21	654.76	654.7	654.71	654.79	655.02	654.42
																								654.82	655.02	654.64	654.85	654.57	654.47	654.52	655.25	654.94	655.25	654.89	655.12	654.64	654.7	655.29	654.64	654.7	654.55	654.73	654.73	654.84	654.66	654.63	655.03	654.48	654.89
																									654.48	654.9	654.91	654.76	654.66	654.96	654.87	654.41	654.71	654.69	654.8	654.47	654.52	654.8	654.57	654.2	655.04	655.25	654.7	654.72	654.3	654.42	654.42	654.88	654.84
																									654.45	654.57	654.64	654.64	654.92	654.89	655.17	654.5	654.77	654.71	654.72	654.62	655.06	654.3	654.67	654.97	654.78	654.87	654.79	654.87	654.58	654.55	654.63	655.04	655.11
																									654.43	654.76	654.34	654.87	655	654.72	654.75	654.83	654.97	654.87	654.93	654.94	654.88	654.7	655.1	654.62	654.64	654.41	654.24	654.87	654.83	654.9	654.61	654.72	654.99
																										654.46	654.37	654.73	654.77	654.47	654.68	654.88	654.47	655.19	654.33	654.34	654.31	654.77	654.8	654.53	654.8	654.6	654.82	654.56	654.86	654.33	654.47	654.68	654.88
																										654.44	654.77	654.52	655.41	654.54	654.58	654.8	654.63	654.64	654.98	654.82	655.13	654.46	654.04	654.86	654.36	654.66	654.4	654.47	654.8	654.44	655.01	654.54	654.51
																											654.9	654.89	654.64	654.34	654.56	655	654.75	654.63	654.55	654.69	654.93	654.46	654.53	654.73	654.69	654.54	654.75	654.68	654.6	654.14	654.55	654.65	654.75
																												654.32	654.87	654.33	654.66	654.56	654.36	655.08	654.85	654.76	654.28	654.63	654.69	654.77	654.39	654.18	654.98	654.53	654.41	654.59	654.87	654.46	654.77
																												654.46	654.49	654.46	654.11	654.82	654.52	655.09	654.54	654.93	654.55	654.45	654.51	654.55	654.14	654.5	654.54	654.66	654.29	654.52	654.32	654.7	654.79
																													654.65	654.26	654.31	654.18	654.91	654.57	654.69	654.9	654.37	654.64	654.4	654.15	655.02	654.66	654.61	654.48	654.52	654.26	654.58	654.56	654.85
																													654.71	654.28	654.82	654.78	654.46	654.78	654.98	654.78	654.35	654.08	654.53	654.7	654.96	654.59	654.51	654.47	654.89	654.7	654.73	654.77	654.47
																														654.44	654.82	654.71	655.14	654.7	654.56	654.79	654.85	654.77	654.76	654.72	654.16	654.85	654.71	653.97	654.65	654.54	653.97	654.41	654.77
																														654.37	654.35	654.38	654.74	654.62	654.78	654.63	654.65	655.01	654.37	654.73	654.92	654.5	654.31	654.95	654.55	654.6	654.29	654.62	654.94
																															654.26	654.37	654.58	654.76	654.92	654.62	654.78	655.08	654.68	654.12	654.48	654.7	654.41	654.3	654.42	654.46	654.37	654.19	654.61
																															654.6	654.34	654.08	654.26	654.63	654.72	654.98	654.41	654.47	654.7	654.64	654.46	654.59	654.66	654.85	654.2	654.51	654.67	654.76
																																654.68	654.5	654.36	654.66	654.63	654.36	654.48	654.41	654.7	654.52	654.36	654.35	654.37	654.1	654.54	654.57	654.6	654.25
																																654.31	654.89	654.86	654.48	654.81	654.43	654.5	654.41	654.59	654.43	654.28	654.74	654.88	654.2	654.28	654.62	654.55	655.02
																																	654.26	654.37	654.81	654.41	654.9	654.5	654.68	654.53	654.46	654.54	654.66	654.5	654.57	654.34	654.32	654.59	654.14
																																		654.04	654.68	654.97	654.57	654.59	654.25	654.66	654.5	653.9	654.54	654.38	654.31	654.47	654.34	654.34	654.54
																																		654.47	654.52	654.43	654.32	654.46	654.94	654.3	654.6	654.74	654.27	654.38	654.65	654.58	654.25	654.45	654.27
																																			654.56	654.31	654.55	654.64	654.58	654.3	653.98	654.77	654.64	655.27	654.17	654.74	654.54	654.8	654.51
																																			654.41	654.6	654.41	654.82	654.45	654.59	654.68	654.63	654.72	654.2	654.39	654.26	654.07	654.69	654.4
																																				654.49	654.22	654.77	654.59	654.15	654.76	654.31	654.67	654.66	654.66	655.1	654.12	654.5	654.52
																																					654.03	654.3	654.41	654.86	654.93	654.71	654.53	654.59	654.68	654.54	654.54	654.52	654.53
																																					654.11	654.57	654.78	654.88	655.2	654.6	654.07	654.19	654.37	654.14	654.96	654.35	654.44
																																						654.47	654.08	654.8	654.28	654.42	654.49	654.71	654.28	654.75	654.76	654.46	654.16
																																						654.7	654.68	654.19	654.52	654.62	654.53	654.52	654.46	654.52	654.47	654.64	654.08
																																							654.31	654.74	654.96	654.26	654.73	654.89	654.73	654.42	653.94	654.54	654.58
																																								654.52	655.03	654.27	654.75	654.42	654.66	654.58	654.53	654.4	654.81
																																								654.42	654.34	654.33	654.43	655.07	654.67	654.27	654.8	654.75	654.56
																																									654.12	654.64	654.89	654.41	654.47	654.47	654.51	654.42	654.46
																																										654.36	654.87	654.3	654.33	654.27	654.49	654.31	654.43
																																										654.81	654.69	654.71	654.22	654.38	654.76	654.38	654.61
																																											654.52	654.82	654.72	654.7	654.48	654.71	654.34
																																												654.72	654.45	654.7	654.54	654.42	654.83
																																												654.26	654.87	654.46	654.82	654.32	654.24
																																													654.76	654.35	654.57	655.02	654.79
																																														654.5	654.98	654.59	654.64
																																															654.34	654.08	654.22
																																															654.33	654.31	654.53
																																																654.62	654.35
																																																	654.65
																																																	654.44

[truncated: 450 more columns]

## Sheet: n=1.3274

																																																	657.55
																																																	658.02
																																																657.83	658.27
																																															657.78	657.4	657.33
																																															657.41	657.89	658.14
																																														657.98	658.23	658.17	658.01
																																													658.12	658.08	658.8	657.94	658.26
																																												657.91	658	657.88	657.31	657.51	657.48
																																												657.53	657.43	657.96	657.88	657.79	657.82
																																											657.25	658.12	657.95	657.97	658.01	657.86	657.38
																																										657.93	657.36	657.68	658.04	658.26	657.62	657.79	657.65
																																										657.76	657.37	657.37	657.8	657.62	657.86	657.88	657.79
																																									657.9	657.98	657.62	657.34	657.71	657.96	657.53	657.58	658.01
																																								657.36	657.41	657.33	657.43	657.98	657.84	657.5	657.78	657.4	657.79
																																								657.25	657.72	657.58	657.8	657.48	657.2	657.61	657.66	658.35	657.48
																																							657.87	657.82	657.58	658.03	657.79	658.01	657.77	657.57	657.43	657.77	657.62
																																						657.95	658.33	657.69	657.53	657.52	657.86	657.19	657.16	657.79	657.57	657.82	657.64
																																						657.8	657.43	657.33	657.9	657.19	657.59	657.81	657.72	657.62	657.65	657.86	657.56
																																					657.99	657.94	657.45	658.11	657.84	657.54	657.75	658.01	657.77	657.5	657.84	658.34	657.41
																																					657.78	657.7	657.58	657.55	657.48	657.64	657.54	657.5	657.64	657.55	657.7	657.8	657.88
																																				656.68	658.01	657.69	657.59	657.23	657.47	657.94	657.85	657.54	657.53	658.07	657.96	658.19	658.08
																																			657.13	657.6	657.15	657.55	657.01	657.54	657.35	657.72	657.57	657.6	657.55	657.88	657.56	657.85	657.02
																																			657.76	657.52	657.46	657.5	657.26	657.2	657.56	657.43	657.82	657.69	657.27	657.85	657.61	657.57	657.25
																																		657.19	657.39	657.87	657.37	657.16	657.91	657.44	657.91	657.68	657.39	657.42	657.56	657.47	657.63	657.39	657.43
																																		657.55	657.65	657.65	657.49	657.17	657.42	657.58	658.09	657.4	657.52	657.9	657.54	657.67	658.13	657.92	657.93
																																	657.56	657.64	657.25	657.62	657.03	657.77	657.19	657.55	657.46	657.85	657.85	657.65	657.73	657.57	657.91	657.63	657.53
																																657.46	657.83	657.88	657.3	657.72	657.33	657.32	656.87	657.64	657.45	657.8	657.67	657.46	657.77	658.09	657.13	657.8	657.54
																																657.63	657.4	657.54	657	657.61	657.02	657.48	657.77	657.08	657.66	657.35	657.29	657.5	657.58	657.95	657.38	657.7	657.67
																															657.64	657.41	657.63	657.59	657.18	657.67	657.33	658.01	657.76	656.82	657.74	657.51	657.43	657.56	657.67	657.68	657.11	657.47	657.7
																															657.63	657.24	657.5	657.46	657.35	657.86	657.64	657.43	657.74	657.61	657.76	657.1	657.48	657.82	657.6	657.3	657.28	657.91	657.5
																														657.39	657.58	657.6	657.89	657.36	657.5	657.54	657.39	657.4	657.39	657.19	657.08	657.65	657.64	657.64	657.61	657.51	657.98	657.92	657.96
																														657.68	657.82	657.73	657.5	657.29	657.37	657.32	657.42	657.13	657.19	657.77	657.67	657.58	657.52	657.62	657.18	657.5	657.46	657.35	657.39
																													657.54	657.82	657.66	657.69	657.64	657.66	657.13	657.53	657.56	657.57	657.75	657.61	657.64	657.52	657.91	657.33	657.84	657.68	657.53	657.33	657.73
																													658	657.53	657.66	657.46	657.71	657.63	657.58	657.49	657.14	658.11	657.8	657.42	657.85	658.11	657.48	657.34	657.83	657.57	657.56	657.07	657.65
																												657.39	657.85	657.72	657.56	657.58	657.13	657.18	657.18	657.26	657.23	657.67	657.71	657.11	657.77	657.77	657.37	657.7	657.48	657.29	657.5	657.12	657.54
																												657.08	657.55	657.08	657.7	657.41	657.63	656.89	657.67	657.84	657.89	657.71	657.56	657.7	657.79	657.24	657.46	657.58	657.68	657.11	657.36	657.59	657.66
																											658.18	657.53	657.59	657.59	657.12	657.2	657.25	657.17	657.51	657.85	656.91	657.78	657.35	657.83	657.46	656.88	657.06	657.41	657.36	657.57	657.37	657.25	657.51
																										657.34	657.38	657.25	657.46	657.39	657.56	657.09	657.06	657.22	657.46	657.29	657.43	657.62	657.98	658.16	657.93	657.48	657.4	657.09	657.54	657.15	657.33	656.91	657.34
																										657.57	657.26	656.81	657.19	657.32	657.51	657.2	657.21	657.29	657.4	657.31	657.21	657.17	657.55	657.48	657.74	657.65	657.7	657.4	657.76	656.97	657.44	657.57	657.49
																									657.17	657.11	657.28	657.37	657.19	657.02	657.63	657.55	657.04	657.22	657.36	657.73	657.73	657.3	657.57	657.2	657.02	657.59	657.07	657.35	657.39	657.51	657.2	657.64	657.99
																									656.95	657.35	657.24	657.35	657.18	657.05	657.16	657.21	657.62	657.7	657.42	657.24	657.37	657.58	657.14	657.63	657.64	657.38	657.26	657.33	657.62	657.15	657.32	656.98	657.39
																									657.27	656.92	657.65	657.08	657.51	657.64	656.97	657.48	657.58	657.22	657.69	657.43	657.41	657.17	657.21	657.38	657.77	657.4	657.55	657.44	656.94	657.6	657.44	657.55	657.37
																								657.56	657.2	657.7	657.38	657.18	657.66	657.27	657.45	657.51	657.4	657.69	657.67	657.53	657.55	657.46	657.54	657.78	657.21	657.19	657.46	657.92	657.23	657.81	657.38	657.22	657.57
																								657.45	657.07	656.86	657.29	657.36	657.35	657.19	656.83	656.9	657.65	657.54	657.3	657.16	657.07	657.07	657.78	657.32	656.94	657.24	657.45	657.38	657.54	657.22	657.62	657.93	657.62
																							657.46	657.2	657.15	657.51	657.16	656.98	657.11	657.7	657.4	656.94	657.29	657.1	657.07	657.18	657.5	657.28	657.67	656.87	657.49	656.74	657.58	656.99	657.33	657.17	657.58	657.73	657.44
																							657.02	657.67	657.36	656.84	657.29	657.43	657.05	657.5	657.48	657.51	657.2	657.68	657.48	657.62	657.28	657.83	657.24	657.08	657.5	657.41	657.52	657.77	657.51	657.18	657.41	657.7	657.8
																						657.34	656.97	657.18	657.21	657.41	657.54	657.34	657.51	658.04	657.54	657.09	657.26	657.77	657.48	657.67	657.31	657.68	657.52	657.5	657.33	657.27	657.37	657.19	657.17	657.6	657.51	657.55	657.6
																						657.44	657.15	657.04	657.3	657.15	657.1	657.25	657.5	657.55	657.16	657.73	657.35	657.33	657.78	657.03	657.55	657.35	657.58	656.86	657.57	657.56	657.53	657.32	657.89	658.03	657.24	657.59	657.46
																					656.78	657.54	656.98	657.4	657.37	657.33	657.68	657.05	657.65	657.24	657.55	657.26	657.56	657.47	657.41	657.81	657.2	657.97	657.57	657.65	657.69	657.66	657.2	657.43	657.42	656.91	657.39	657.97	657.33
																					656.7	656.64	657.46	657.34	657.76	657.39	656.99	657.22	657.25	657.53	656.97	656.95	657.19	657.16	657.26	657.41	656.84	657.44	657.3	657.44	657.43	657.23	657.15	657.82	657.29	657.61	657.29	657.47	657.54
																				657.01	657	657.36	656.86	657.03	657.06	657.55	656.93	657.25	657.2	657.6	657.33	657.72	657.44	657.08	657.13	657.68	657.12	657.18	657.49	657.26	657.53	657.49	657.28	657.24	657.27	657.01	657.45	657.54	657.39
																				656.79	657.26	657.32	657.5	657.16	657.07	657.13	657.36	657.86	657.04	657.76	657.32	657.85	657.42	657.17	657.26	657.4	657.18	657.25	657.33	656.94	657.23	657.31	657.36	657.66	657.16	657.66	657.68	657.27	657.59
																				657.38	657.68	656.99	656.86	657.34	657.36	657.13	657.37	657.28	657.3	657.49	657.46	657.37	657.77	657.31	656.88	657.15	657.36	657.15	657.37	657.14	656.93	656.91	657.52	657.44	657.25	657.59	657.42	657.28	657.05
																			657.04	657.48	657.23	657.85	657.11	657.18	657.39	657.39	656.72	657.19	657.62	657.68	657.52	657.3	657.06	657.17	657.17	657.06	657.53	657.71	657.25	657.49	657.25	657.11	657.26	657.69	657.17	657.09	657.27	657.45	657.25
																			657.66	657.48	656.5	657.03	657.3	656.94	656.99	657.17	657.19	657.15	656.87	657.3	657.69	657.37	656.98	657.1	657.34	657.44	657.38	656.94	656.98	656.84	657.06	657.74	657.39	656.85	657.4	657.23	657.21	657.22	657.09
																		657.07	656.69	656.85	657.19	657.06	657.27	657.2	657.19	657.23	657.69	657.44	657.76	657.57	657.23	657.45	657.08	657.86	657.28	657.25	657.01	657.19	657.32	657.01	656.77	657.03	657.24	657.67	656.92	657.35	656.74	656.94	657.27
																		657.37	657.11	657.2	657.53	657	656.83	657.13	657.36	657.44	657.16	657.27	657.32	657.55	656.91	657.41	657.35	657.42	657.57	657.43	657.37	657.34	657.11	656.62	657.28	657.31	657.48	656.85	657.72	657.18	657.53	656.47	656.9
																	657.5	657.62	657.15	656.92	657.1	656.99	657.46	657.14	657.02	657.05	657.45	657.3	657.12	657.26	657.17	656.9	656.91	657.21	657.47	657.22	657.25	656.79	657.08	657.25	657.43	657.3	657.47	657.05	657.36	656.74	657.26	657.26	657.1
																	656.78	657.53	657.46	657.36	656.85	657.01	656.82	657.13	657.63	656.85	657.2	656.63	657.4	657.24	657.23	657.03	657.01	656.95	657.13	657.05	656.94	657.42	656.89	657.33	657.18	657.27	657.14	657.03	657.37	657.09	657.3	657.4	657.23
																	657.23	657.18	657.23	657.22	657.45	657.28	657.32	656.96	656.96	657.48	657.25	657.15	657.32	657.47	657.4	657.65	657.74	657.63	657.61	657.34	657.12	656.93	656.92	657.19	657.01	657.2	656.89	656.93	656.98	657.15	657.63	657.19	657.19
																656.9	657.75	657.32	657.22	657.08	657.71	657.49	657.27	657.27	657.55	657.09	657.19	657.59	656.67	657.17	657.3	657.65	657.37	656.94	657.06	656.91	657.19	657.41	657.26	656.81	657.1	656.83	656.93	657.05	656.71	657.38	657.26	657.13	657.48
																656.94	657.32	657.29	657.25	657.13	657.14	657.06	657.64	657.43	657.41	657.24	657.12	657.06	657.1	657.06	657.24	657.31	656.77	657.04	657.05	657.3	657.3	657.16	656.5	656.68	656.89	657.17	656.49	657.17	657.15	657.43	657.19	657.25	656.8
															656.63	657.39	657.11	656.94	657.45	657.08	657.11	657.14	657.05	657.22	657.84	657.21	657.62	656.93	657.07	657.03	657.53	657.22	656.86	656.95	657.32	657.51	657.01	656.65	657.28	656.83	657.02	656.99	656.74	657.17	656.64	657.51	657.33	657.06	657.43
															657.23	657	657.13	657.5	657.16	656.77	657	657.23	656.92	657.37	657.5	656.67	657.65	657.5	656.82	656.93	657.42	656.94	656.77	657.17	657.45	656.87	657.35	657.11	657.05	657.23	656.91	656.97	656.84	657.21	656.68	657.16	656.93	657.19	656.97
															657.23	656.75	657.24	657.24	656.87	657.1	657.51	656.96	656.89	657.06	657.3	657.41	657.13	656.82	657.33	657.01	656.92	656.96	657.19	656.81	657.4	656.48	657.08	657.21	656.46	657.12	656.93	656.45	657.39	656.88	657.11	657.14	657.6	657.08	657.29
														657.05	656.85	657.06	657.08	657.32	657.35	657.33	657.03	656.88	657.03	657.43	656.52	656.85	657.48	656.98	657.3	657.53	656.86	656.97	656.75	657.01	657.01	657.53	657.01	657.26	656.71	656.89	657.47	656.92	657.1	657.03	656.87	657.08	657.02	657.88	657.05
														656.79	656.77	656.85	657.26	656.89	656.78	657.51	656.84	656.7	656.95	656.9	656.86	657.03	656.97	656.57	656.52	657.27	657.32	657.08	656.92	656.91	656.9	657.1	656.77	657.48	657.22	657.15	657.12	656.58	656.87	656.48	656.52	657.22	656.8	657.02	657.08
														657.22	656.9	656.76	656.8	657.01	657.36	657.61	656.66	656.55	656.74	656.76	656.96	656.89	656.66	656.62	657.02	656.9	656.73	657.31	656.45	656.95	656.88	656.83	656.89	656.94	656.99	657.39	657.16	656.82	656.88	657	656.82	657.5	656.67	657.3	656.99
													657.18	656.66	656.88	656.99	657.26	657.1	657.05	657.25	657.07	657.22	656.7	656.63	657.01	656.85	656.72	656.5	656.99	657.35	656.64	656.3	656.96	656.74	657.17	657.04	656.87	656.69	657.28	657.01	657.06	657.07	657.41	657.09	656.94	657.37	657.06	657.63	657.35
													657.24	656.9	656.9	657.13	657.46	657.39	657.14	656.87	656.94	657.14	656.56	657.31	656.8	656.71	656.55	656.37	656.93	656.88	657.22	656.79	657.14	656.69	656.74	656.62	656.56	657.35	657.4	656.99	657.15	657.27	656.91	657.06	657.47	657.83	657.37	657.17	657.05
													657.09	657.65	657.19	657.09	657.48	657.23	656.77	656.78	657.01	656.68	657.11	657.27	656.6	656.83	656.4	656.34	656.96	656.95	657.36	656.6	656.85	656.94	656.92	656.85	657.53	656.61	657.69	656.71	657.31	656.91	656.81	657.57	656.78	657.21	656.82	657.09	657.3
												657.3	657.53	657.34	657.24	657.26	657.15	657.03	657.14	656.48	656.67	656.83	656.43	656.8	657.25	657.02	656.43	656.56	657.22	657	656.8	656.43	657.23	657.04	656.29	656.98	657.33	657.26	657.16	657.39	657.12	656.65	656.83	657.18	656.45	657.05	657.32	656.52	657.33
												657.06	657.03	657.11	657.08	656.83	657.16	656.91	656.73	657.04	656.93	656.8	656.88	656.8	656.8	656.99	656.7	657.1	657.23	656.6	656.84	657.39	656.48	657.14	657.21	657.15	657.17	656.78	657.26	657.33	657.45	657.25	656.99	657	656.93	657.35	657.6	656.75	657.27
												656.81	657.1	657.14	657.65	657.5	657.06	657	656.72	656.81	656.81	656.87	656.94	656.76	656.53	656.85	656.86	656.78	656.74	657.24	656.87	656.91	656.91	656.51	657.08	656.77	657.51	657.18	657.1	657.43	656.77	657.53	657.15	657.12	657.12	656.94	657.21	657.13	657.01
											657.22	657.35	656.89	657.17	657.24	656.6	656.84	656.37	656.65	656.61	656.63	656.92	656.67	656.41	657.44	656.38	656.85	656.68	656.89	656.87	657.21	657.36	657	656.92	657.27	657.37	657.34	657.29	657.14	657.09	657.2	657.22	657.53	657.28	657.32	657.01	657.37	657.04	657.28
											657.37	657.32	657.38	656.97	656.69	656.8	657.27	656.72	657.05	656.62	656.88	656.85	656.71	657.02	656.82	657.25	656.96	656.94	656.74	657.2	657.18	657.49	657.41	657.45	656.9	657.48	656.9	657.14	656.93	657.3	657.43	657.67	657.76	657.79	657.22	656.96	657.45	657.1	657.01
											656.97	657.28	656.77	657.15	657.11	656.46	656.65	656.39	656.73	656.12	656.31	656.69	656.85	656.63	656.49	657.17	657.39	657.32	657.49	656.75	657.04	657.11	657.2	657.41	657.61	657.35	657.33	657.61	657.41	657.22	657.13	656.52	657.12	657.29	656.53	657.36	657.59	657.07	656.82
										657.36	656.97	656.62	657.55	656.96	657.16	656.67	656.64	656.86	656.88	656.93	656.54	656.73	657.08	656.39	656.94	657.19	657.14	657.23	657.47	656.7	657.64	657.39	657.31	657.35	656.99	657.75	657.28	657.53	657.18	657	657.59	657.33	657.12	657.18	657.38	656.91	657.41	657.27	657.03
										656.85	657.35	657.12	657.58	656.87	656.4	656.78	656.35	656.34	656.78	656.49	656.87	657.09	656.86	656.5	656.9	656.91	657.07	657.17	657.54	657.73	657.51	656.93	657.18	656.99	657.25	657.11	657.2	657.08	657.6	657.15	657.24	657.05	657.28	657.36	656.82	657.69	657.14	657.22	657.45
										657.24	656.56	656.94	657.16	656.56	657.07	656.5	656.47	656.7	656.91	656.35	656.59	656.42	656.68	656.83	657.04	657.11	657.2	657.6	657.08	657.5	657.03	657.05	657.47	657.16	657.24	657.37	657.36	657.53	657.34	657.59	657.02	657.28	657.34	657.07	657.42	656.94	657.21	656.86	657.05
									657.24	657.2	657.39	656.93	656.66	657.03	656.56	656.68	656.36	656.78	656.58	656.5	656.46	656.59	656.8	657.14	656.93	656.91	657.13	657.29	657.05	657.28	657.4	657.59	657.32	656.67	657.19	657.38	657.21	657.13	657.27	656.57	657.12	657.2	657.06	657.15	657.22	657.87	657.13	657.32	657.21
									657.04	657.05	656.85	656.88	656.7	656.88	656.91	656.77	656.58	656.49	656.37	656.45	656.46	656.74	657.1	657	657.16	656.91	657.22	656.97	657.56	657.55	657.21	657.12	657.25	657.36	657.28	657.49	657.46	657.12	657.32	657.42	657.35	657.11	657.32	656.65	656.95	657.41	657.27	657.27	657.14
									657.15	657.26	657.05	656.99	656.83	656.62	656.9	656.6	656.15	657.05	656.52	656.5	657.21	656.76	657.33	657.22	657.04	656.6	657.49	656.92	657.02	657.36	657.28	657.04	657.53	657.07	657.03	657.24	657.18	657.68	656.64	656.76	657.71	656.75	657.48	657.06	657.12	657.07	657.55	656.85	656.65
									656.72	656.68	656.49	657.04	657.02	656.64	657.19	656.41	656.21	656.65	656.48	656.72	656.51	657.39	657.04	657.5	656.93	656.66	657.52	657.43	657.37	656.85	657.57	656.76	657.39	657	656.73	656.94	657.2	657.38	656.96	656.84	657.1	657.32	657.55	656.76	657.13	657.33	656.61	656.66	657.13
								656.83	656.77	656.51	656.85	656.66	656.93	656.78	656.56	656.47	656.7	656.76	656.49	656.75	656.46	656.86	657.02	656.69	657.7	657.47	657.22	656.84	657.06	657.17	657.44	656.96	656.89	657.27	656.91	656.54	657.43	657.31	657.33	657.3	657.03	656.77	657.02	656.88	657.2	656.7	657.46	657.36	657.36
								657.13	656.56	657.04	656.44	656.79	656.45	656.53	656.94	656.3	656.64	656.62	657.04	656.99	656.82	657.34	657.56	657.06	657.54	657.15	656.71	657.46	657.24	657.17	657.08	657.14	657.53	656.87	657.02	657.09	656.79	657.67	657.3	656.96	656.89	656.92	657.22	656.69	656.77	657.91	657.04	657.27	656.68
								657.01	656.56	656.87	656.48	656.83	656.68	656.64	656.42	656.91	656.88	656.99	656.84	657.08	656.4	657.53	657.39	656.84	657.29	657.28	656.96	657.01	657.55	657.22	656.93	657.09	657.14	656.69	657.23	656.9	656.8	656.98	656.81	656.47	657.02	656.68	657.17	656.37	657.75	657.18	657.23	656.88	656.66
								656.39	657.11	656.71	656.81	656.04	656.42	656.83	656.72	656.94	656.91	657.19	656.68	656.73	656.71	656.85	657.19	656.77	656.95	657.53	657.18	657.13	657.76	657.1	656.77	656.75	657.09	657.61	657.12	657.07	657.14	657.04	657.11	656.51	656.92	657.01	657.29	657.48	657.11	657.2	656.74	657.5	656.82
							656.91	656.28	656.8	656.62	656.46	657.15	656.48	656.64	656.43	656.98	656.4	656.95	657.05	657	657.21	657.04	656.35	657.08	656.92	657.32	657.09	657.52	657.43	657.37	656.52	656.85	656.85	657.19	656.54	656.61	657.02	656.31	656.77	657.1	656.75	657.79	656.77	657.06	657.17	656.97	657.01	657.06	657.08
							656.55	656.79	656.56	656.69	656.88	656.61	656.51	656.43	657.44	656.97	656.85	656.86	656.19	657.16	657.44	657.08	657.09	656.81	657.48	657.19	657.38	657.6	656.76	657.15	657.66	657.25	657	656.9	656.66	656.9	656.89	656.61	656.79	656.76	656.39	657.01	656.99	656.81	657.03	656.78	657.58	657.55	657.05
							656.67	656.78	656.84	656.89	656.8	656.63	656.63	657.02	656.21	656.84	656.78	656.82	657.15	657.03	656.89	656.96	657.45	656.43	657.68	656.89	657.29	657.28	657.15	657.19	657.15	656.91	656.94	656.83	657.11	656.85	656.68	656.71	656.76	657.25	656.6	656.82	657.01	657.28	656.94	656.68	657.17	656.78	656.62
							656.67	656.76	656.87	656.58	656.65	656.66	657.05	656.78	656.58	656.84	656.54	656.65	656.35	656.72	657.01	657.49	656.47	657.29	657.31	657.46	656.78	657.4	656.83	657.22	656.63	657.09	656.65	656.74	657.1	656.78	656.68	657.09	656.48	656.6	656.29	656.36	656.86	656.72	656.8	656.83	657.14	657.05	656.74
						656.49	656.53	656.4	656.29	656.94	656.75	656.32	656.7	655.97	656.66	656.63	657.15	656.71	656.94	656.98	657.28	656.93	657.45	656.96	656.84	656.76	657.36	656.98	657.62	657.44	656.6	656.77	657.21	656.61	656.97	656.84	656.73	656.16	656.61	656.79	656.3	656.88	656.75	657.37	656.94	656.65	657.16	657.04	657.24
						656.48	656.42	656.85	657	656.46	657.15	657.1	656.5	656.28	656.64	656.52	657.57	656.42	657.01	657.3	656.85	657.26	656.61	657.25	656.92	657.53	656.91	657.02	656.85	656.84	656.83	657.32	656.83	657.16	656.72	656.59	656.6	656.55	656.61	656.87	656.36	656.9	657.13	657.11	656.61	657.54	656.79	656.64	657.16
						656.6	656.51	656.73	656.79	657.21	656.52	656.79	656.47	656.62	656.82	656.36	657.14	656.82	657.12	657.12	656.79	657.19	657.56	656.85	657.23	656.92	656.94	656.9	656.58	656.57	657.02	656.67	657.27	656.68	656.91	656.87	656.78	656.71	656.09	656.46	657.08	656.77	657.09	656.8	656.99	657.22	657.4	657.31	656.98
						656.76	656.86	656.94	656.66	656.76	656.74	656.32	657.25	656.18	656.45	656.9	657.16	656.83	656.74	657.12	656.74	657.03	656.76	656.94	656.81	656.53	657.09	656.94	656.8	657.2	657.03	657.46	657.1	657.07	656.34	657.11	656.81	656.62	656.69	656.67	656.81	656.82	656.92	657.43	656.94	657.1	657.35	657.18	657.43
					656.71	656.57	656.57	657.14	656.37	656.92	656.83	656.9	657	656.48	656.65	656.41	656.46	656.57	656.89	657.54	656.65	657.03	656.87	656.75	656.71	656.92	656.93	656.89	656.5	656.7	657.16	657.03	657.04	657.16	656.92	656.33	656.74	656.88	656.55	657.1	656.68	656.55	656.79	656.54	657.11	657.17	657.61	657.39	656.96
					655.86	656.65	656.61	656.57	656.69	656.78	656.85	656.61	656.52	656.66	656.58	656.97	656.76	656.92	656.67	656.8	657.22	656.76	656.9	656.67	656.96	657.07	656.5	656.98	657.1	656.78	656.86	657.27	657.12	656.49	657.27	656.76	656.86	656.96	657.39	656.56	656.35	656.62	656.72	657.48	656.58	657.3	657.37	657.6	657.36
					656.96	656.73	656.96	656.59	656.61	656.84	657.08	657	657.47	657.25	656.83	656.17	656.86	656.74	657.05	657.26	657.51	656.61	656.9	657.14	656.83	656.83	656.27	656.59	656.24	657.37	656.63	657.13	657.34	657.08	657.53	656.97	656.96	657.31	656.79	656.74	656.62	656.19	657.15	656.56	656.42	657.4	657.57	657.59	657.2
					656.64	656.75	657	656.77	656.92	656.59	656.76	656.89	656.75	657.03	657.03	656.32	656.47	657.38	656.65	657.34	657.19	657.2	657.31	657.06	656.63	656.8	656.69	656.65	656.84	657.06	656.3	656.82	656.91	656.85	656.84	657.38	656.72	657.41	657.18	656.91	656.61	656.91	657.07	656.59	657.38	657.1	657.15	657.04	657.34
					656.64	656.9	657.13	656.57	656.65	656.81	656.93	656.69	656.6	657.06	657.32	657.03	656.7	656.3	656.25	656.73	657.1	656.95	656.93	656.72	656.81	656.37	656.8	656.73	656.99	656.71	656.85	656.5	656.74	656.85	657.35	657.21	657.12	657.33	656.87	656.73	656.9	656.82	657.07	657.12	656.82	656.79	656.87	657.31	657.64
				656.65	656.48	656.72	656.95	656.87	657.02	657.14	656.84	657.35	656.39	656.58	656.35	657.01	656.74	656.97	656.89	657.16	656.89	657.46	656.56	657.18	656.68	656.89	656.96	656.57	656.21	656.64	656.7	656.72	657.02	656.53	657.14	657.09	657.12	656.8	657.49	657.09	656.82	656.79	656.77	656.89	657.59	656.52	657.45	657.26	657.38
				657.12	656.65	656.92	657.32	656.97	656.67	656.81	656.71	656.57	656.77	656.63	656.53	657.18	656.96	656.85	656.77	657	656.64	657.26	656.62	656.63	656.84	656.37	656.91	656.49	656.18	656.8	656.23	656.83	656.43	657.36	657.29	657.02	656.89	656.66	657.2	657.14	656.6	657.15	656.82	656.62	656.99	657.01	656.81	657.62	657.54
				657.25	656.46	656.32	656.01	656.68	657.15	656.85	656.69	656.92	656.26	656.73	657.05	657.03	656.42	657.19	656.58	657.09	656.86	656.54	657.31	656.62	656.65	656.59	656.44	656.46	656.94	656.77	656.51	656.96	656.48	657.08	656.9	656.9	656.66	656.92	656.79	657.65	656.35	656.58	657.54	656.63	656.9	657.07	657.14	657.4	657.86
				656.87	656.45	656.59	656.6	656.9	656.68	656.74	656.62	656.92	657.23	656.75	656.4	656.5	656.56	657.34	656.78	656.94	656.49	656.85	656.22	656.87	656.53	656.92	656.38	656.9	656.71	656.3	656.58	656.69	656.37	656.75	656.81	657.09	657.4	656.58	656.8	656.78	657.27	657.35	657.14	656.74	656.57	656.9	657.22	657.51	657.58
				656.18	656.35	656.04	657.01	656.79	656.83	656.78	656.88	656.76	656.16	656.66	656.6	656.64	657.08	656.66	656.63	656.57	657.43	656.61	656.83	657.17	656.67	656.52	656.56	656.6	656.41	656.31	656.74	656.31	656.38	657.12	656.71	656.91	657.54	657.06	656.66	656.81	656.99	657.29	657.7	657.16	656.99	656.84	657.24	657.01	657.64
			656.49	656.63	656.37	656.2	656.67	657.12	657	656.53	656.6	656.63	657.23	656.97	657.09	656.54	657.46	656.64	656.66	656.79	656.6	656.83	656.63	656.76	656.7	656.77	656.89	656.62	656.82	656.59	656.01	656.48	656.54	657.22	656.68	656.81	657.15	657.38	657.78	657.32	657.46	656.78	657.32	657.51	656.72	657.25	656.94	656.96	657.36
			656.37	656.5	656.63	656.19	656.54	656.49	656.5	656.68	656.39	657	656.66	656.91	656.96	656.81	656.9	656.51	656.74	656.49	656.46	656.92	656.66	656.71	656.59	657.03	656.52	656.35	656.39	656.16	656.58	656.11	656.89	656.87	656.81	657.08	657.54	656.78	657.14	657.11	657.06	656.48	657.08	656.74	657.53	657.25	657.01	657.1	656.85
			656.95	656.43	656.5	656.33	656.44	656.28	656.27	657	656.74	656.24	656.75	656.63	657.1	656.9	657.24	657.12	656.87	657.25	656.9	656.46	656.23	656.61	656.61	656.33	656.92	656.51	656.09	655.87	656.62	656.65	656.87	656.15	656.86	656.86	656.9	657.64	657.17	657.4	657.01	656.48	657.17	657.19	656.98	656.58	657.5	657.15	657.13
			656.48	656.74	656.45	656.36	656.43	656.72	656.38	656.61	656.71	656.74	656.81	656.42	656.54	657.04	656.87	657.04	657.02	656.97	656.91	656.24	656.61	657.21	656.72	656.3	656.56	656.4	656.07	656.75	656.75	656.76	656.34	656.66	656.88	657.41	657.49	657.33	656.93	656.59	657.64	657.08	657.07	656.78	656.92	657.5	657.19	656.94	656.88
			656.36	656.81	656.68	656.83	655.79	656.13	656.3	656.25	656.97	656.13	656.78	657.03	657.62	656.45	656.6	657.06	657.26	656.19	656.46	656.65	656.77	656.41	656.74	656.67	656.29	656.5	656.21	657.11	656.26	655.93	656.72	656.85	657.1	657.19	656.66	657.43	657.5	657.55	657.18	656.72	657.11	657.03	657.03	656.39	656.81	656.57	657
			656.85	656.89	656.47	656.23	656.3	656.5	655.99	656.91	656.89	657.1	656.64	657.02	657.23	656.84	656.39	656.61	656.88	656.83	656.53	656.86	656.71	656.38	656.57	656.03	656.14	656.27	655.84	656.75	656.5	656.68	656.79	657.12	657.2	657.19	657.16	657.07	657.3	657.02	657.08	657.12	657.01	656.8	656.85	657.02	657.18	657.02	656.62
		656.66	656.75	656.57	656.26	656.14	656.19	656.47	656.64	656.27	657.17	656.43	656.93	657.13	656.68	656.53	656.62	656.69	656.42	656.76	656.7	656.92	656.53	656.07	656.7	656.5	656.33	656.59	656.2	656.03	656.89	656.53	656.62	657.4	656.72	657.03	657.23	656.85	657.38	657.14	657.32	657	657.23	657.1	657.28	656.82	656.55	656.49	656.97
		656.78	656.87	656.7	656.93	656.1	656.41	656.69	656.39	656.16	656.95	656.2	656.82	656.51	656.91	657.36	657.11	657.13	656.57	656.5	656.6	656.55	656.36	656.4	656.57	656.36	656.37	656.3	656.44	656.62	656.48	655.92	656.72	656.35	656.8	657.19	656.94	657.03	657.6	657.47	657.27	656.95	657.24	657.09	656.66	656.59	657.01	656.73	656.65
		656.15	656.57	656.51	656.47	656.04	656.31	655.93	656.22	656.99	656.74	656.68	656.81	656.64	656.81	657.67	656.55	656.89	656.91	657.04	656.93	656.79	656.75	656.62	656.54	656.4	656.2	656.37	656.24	656.22	655.87	656.6	656.46	656.72	657.33	657.05	657.2	657	657.05	657.43	657.05	657.1	656.92	656.94	657.05	656.69	656.51	656.7	656.82
		656.7	656.58	656.41	656.7	656.61	656.13	656.11	656.01	656.34	656.65	656.85	656.76	656.6	657.31	657.17	656.98	657.29	657.01	656.8	656.57	657.1	656.74	656.59	656.4	656.65	656.21	656.53	655.8	656.4	656.32	656.22	656.04	657.52	656.63	657.24	657.15	657.31	657.2	657.28	656.87	657.6	656.95	656.88	656.55	656.45	656.74	656.23	656.39
		656.55	656.6	656.4	656.41	656.35	656.2	656.55	656.07	656.37	656.32	657.19	656.53	656.46	657.2	657.12	657.1	656.59	657.19	657.02	657.01	656.99	656.85	656.78	656.44	656.54	656.47	656.01	656.24	656.13	656.14	656.25	656.67	657.17	656.34	656.37	657.23	657.23	657.29	657.29	657.51	656.97	656.96	657.31	657.28	656.71	656.55	656.47	656.86
		656.81	656.74	657.03	656.75	657.25	656.43	656.47	656.05	656.6	656.32	656.27	657.5	657.32	656.96	656.84	656.98	656.65	657.7	656.63	656.76	656.33	656.72	656.64	656.36	656.27	656.73	656.09	655.96	656.06	655.66	656.8	656.34	656.67	656.31	657.01	657.11	657.21	656.83	657.14	657.71	657.42	657.08	656.86	656.47	656.6	656.91	656.87	656.9
		657.01	656.26	656.44	656.63	656.35	656.12	656.74	656.1	656.18	656.83	656.74	657.06	657.31	657.37	657.21	657.2	656.88	656.7	657.07	657.35	656.89	656.62	656.41	656.53	656.45	656.37	656.37	656.48	655.99	656.43	656.1	656.35	656.83	657.13	657.13	657.02	656.84	657.11	657.08	657.18	657.5	657.09	656.87	656.98	656.93	656.34	656.37	656.55
	656.53	656.88	656.79	657.09	656.53	656.4	656.2	656.37	656.42	656.62	656.2	656.59	657.46	656.96	657.22	657.54	656.95	657.07	656.59	656.89	657.19	656.55	657.01	656.6	656.82	656.61	656.3	656.38	656.16	656.85	656.58	655.88	655.8	656.39	656.17	656.91	656.77	657.09	657.16	657.1	657.05	656.8	656.49	656.71	656.68	656.3	656.29	656.53	656.74
	656.53	656.64	656.8	657	656.39	656.35	656.74	656.39	656.28	656.48	657.09	656.89	656.95	656.98	656.62	656.71	657.22	657.23	657.9	656.79	657.3	656.85	657	656.25	656.57	656.44	656.67	656.57	656.37	656.41	656.38	656.16	656.97	656.7	656.59	656.73	657	657.19	657.01	657.26	656.96	657.18	656.74	657.01	656.47	656.15	656.43	656.62	656.85
	657.04	657.33	656.68	656.68	657.13	656.36	656.81	656.67	656.51	656.89	656.72	656.56	656.66	656.95	656.37	656.46	657.41	656.56	657.3	657.7	656.59	656.83	656.76	656.92	656.39	656.84	656.25	656.14	656.72	656.88	656.57	656.41	656.32	656.38	656.56	657.02	656.6	656.99	657.17	657.18	657.13	657.31	656.47	656.63	657.01	656.1	656.31	656.9	656.57
	656.39	656.68	657.34	656.94	656.95	656.32	656.92	656.19	656.57	656.66	656.38	656.63	657.07	656.56	657.04	656.38	657.34	657.24	656.83	657.14	657.46	656.73	656.75	656.48	656.89	656.38	656.77	656.63	656.42	656.31	656.17	656.54	656.92	657.01	656.73	656.79	657.07	656.86	657.4	656.82	656.98	657.3	656.59	656.61	657.17	656.55	656.6	656.79	656.75
	657.35	657.12	656.85	656.82	656.98	656.18	656.58	656.69	656.49	656.34	656.66	656.83	656.97	656.85	656.51	656.46	656.82	656.79	657.08	657.27	656.7	656.81	656.9	656.65	657.12	656.27	656.59	656.83	656.43	656.34	656.39	656.85	656.81	656.64	656.18	656.6	656.68	656.86	657.13	656.86	656.78	656.9	657.21	656.9	656.29	656.58	656.84	656.24	656.54
	656.87	656.95	657.19	657.28	657.09	656.54	656.65	657	656.55	656.33	656.93	656.23	656.34	656.8	656.93	656.79	657.19	657.26	657.14	656.89	656.73	656.92	656.22	657.35	656.63	656.31	656.46	656.57	656.35	656.39	656.68	656.67	656.28	656.79	656.76	657.13	656.94	656.68	656.78	656.95	656.84	656.81	656.66	656.8	656.87	656.71	656.48	656.88	656.5
	657.03	656.83	657.14	656.87	657.07	656.73	656.6	656.81	656.43	656.69	656.34	656.83	656.61	656.67	657.18	656.71	656.72	656.73	656.74	656.78	656.55	656.67	656.63	656.82	656.27	656.6	656.8	656.48	656.49	656.23	656.38	656.78	657.21	656.64	656.79	656.79	657.05	656.71	656.61	656.79	657.02	657.2	656.35	656.87	657.2	656.38	656.57	657.03	656.62
	657.18	656.98	656.95	656.89	656.67	656.55	656.9	656.97	656.6	656.87	656.58	656.62	656.92	657.09	656.87	656.56	656.48	656.86	656.56	656.87	656.32	656.99	656.7	657.02	656.92	656.32	656.26	656.81	656.17	656.9	656.76	656.53	656.5	656.92	656.94	657.13	656.77	657.27	657.5	656.88	657.08	657.21	657.16	656.99	656.86	656.98	656.82	656.92	656.58
	656.95	657.17	656.9	657	656.78	656.61	656.74	656.6	656.97	656.7	657.02	656.89	656.38	656.9	656.82	657.02	656.45	657.28	657.27	656.78	656.97	656.58	656.53	656.48	656.34	656.45	656.88	656.18	656.65	656.85	656.88	656.7	657.11	656.57	657.18	656.69	656.99	656.75	656.95	656.95	656.69	656.59	656.52	656.73	656.23	657.11	656.6	656.47	656.76
657.16	656.97	656.81	656.56	657.28	656.64	656.5	657.14	656.53	656.47	656.88	657.03	656.11	657.02	656.74	656.67	657.31	656.63	657.12	656.94	656.83	657.09	657.02	656.77	656.4	656.81	656.69	656.3	656.82	656.77	656.67	656.72	656.31	657.15	656.93	656.58	657.27	656.78	657.28	656.77	657.3	656.87	656.37	656.93	656.92	656.35	656.19	656.36	656.75	657.16
656.87	656.81	656.64	656.78	656.95	656.65	657.28	657.03	656.72	656.62	656.53	656.46	656.68	656.61	656.48	656.27	656.87	656.37	657.16	657.18	656.82	656.89	656.67	656.49	656.6	656.33	656.62	656.85	656.45	656.18	656.77	657.08	657.14	656.51	657.09	656.48	656.97	657.08	657.24	657.06	657.09	657.09	656.56	657.06	656.76	656.75	656.86	656.91	656.72	656.94
657.4	656.9	657.2	658.01	656.87	656.76	656.62	657.09	656.92	656.12	656.92	656.71	656.48	656.38	656.86	657.46	656.71	656.97	657.06	656.85	656.75	656.58	656.61	656.41	656.25	656.45	656.22	656.67	656.8	656.84	656.78	656.42	656.86	656.89	657.12	656.93	656.99	657.11	656.76	656.72	657.38	657.31	656.42	656.58	656.37	656.98	656.62	656.33	656.94	656.77
657.49	657.16	656.17	657.09	656.93	657.15	656.6	657.06	656.84	656.69	656.68	656.58	656.72	656.12	656.67	656.36	656.74	656.53	656.94	656.28	656.5	656.76	656.25	656.83	656.4	655.95	656.56	656.42	656.12	656.22	656.89	656.36	657.02	656.43	656.73	656.58	656.28	657.15	657.18	657.39	657.18	656.83	656.96	656.63	656.48	657.32	656.74	656.82	657.04	656.58
657.13	657.16	657.21	656.76	656.96	656.88	657.05	656.77	656.71	656.82	656.65	656.56	656.37	656.9	656.76	656.81	656.95	656.7	656.81	656.6	656.36	656.67	656.75	656.24	656.66	656.56	656.37	656.49	656.27	656.76	656.7	656.7	657.01	656.83	656.6	656.64	657.21	657.42	656.75	657.41	657.01	656.32	656.69	656.75	656.52	656.77	656.42	656.98	656.41	657.1
656.84	657.17	657.27	657.47	656.77	656.39	656.99	656.99	656.71	656.53	656.94	656.79	656.85	656.79	656.32	656.51	655.91	656.61	656.72	656.69	656.45	656.5	656.55	656.22	656.6	656.16	656.31	656.31	656.38	656.08	656.74	656.86	656.61	657	656.79	657.09	657.06	656.83	657.06	656.84	657.13	656.38	656.84	656.63	656.3	656.38	656.33	656.37	656.75	656.34
656.47	656.7	657.63	656.9	657.25	657.29	656.83	656.65	656.5	656.61	656.95	656.74	656.66	656.74	656.37	656.5	656.98	656.63	656.31	656.9	656.69	656.36	656.59	656.3	656.46	656.16	656.19	656.32	656.54	656.58	656.39	656.65	656.69	657.02	656.88	656.88	657.26	656.99	656.99	656.61	656.7	656.92	656.93	656.28	656.23	656.11	656.61	656.44	656.38	656.66
656.42	656.6	657.04	657.07	657.08	656.76	656.69	656.75	657.03	657	656.8	656.9	656.81	656.67	656.57	656.57	657.06	657.01	656.52	656.81	656.56	656.31	656.1	656.7	656.38	656.13	656.16	656.43	656.24	656.56	656.86	656.84	656.62	657.19	656.98	656.84	657.35	657.12	656.96	656.97	657.36	656.89	656.73	656.71	656.45	656.93	656.19	656.37	656.21	656.81
656.58	656.28	656.8	656.44	656.67	656.73	656.58	656.82	656.53	656.57	656.82	656.71	656.94	656.22	656.77	656.63	656.83	656.91	656.92	656.59	656.82	656.38	656.21	656.36	656.47	656.4	656.36	656.54	656.77	656.79	656.95	656.81	656.45	656.58	656.9	656.84	657.18	657.47	657.33	657.1	657.13	656.96	656.58	656.62	656.67	656.16	656.38	656.28	656.89	656.54
656.24	656.44	656.84	657.02	656.76	656.4	656.74	656.54	656.63	657.53	656.68	656.74	657.04	656.4	656.14	656.63	656.44	656.5	656.52	656.57	656.59	656.53	656.7	655.74	656.66	656.56	656.47	656.31	656.69	656.65	656.95	657.08	656.74	656.41	657.05	656.84	657.27	657.13	657.01	657.18	656.78	656.37	656.43	656.43	656.31	656.27	656.33	656.2	656.65	656.7
656.83	656.49	656.4	656.92	656.72	656.97	656.32	656.49	656.48	656.49	656.68	656.63	656.8	656.66	656.4	656.35	656.55	656.58	656.5	656.25	656.41	656.57	656.23	656.82	656.71	656.5	656.33	656.38	656.09	656.8	656.9	656.6	657.07	656.68	657.24	656.84	656.66	656.84	657.09	656.81	656.99	656.91	656.72	656.19	656.85	656.08	656.29	656.48	656.59	656.66
656.54	656.8	656.71	656.97	656.39	656.46	656.77	656.55	656.35	656.14	656.48	656.24	656.68	656.13	656.71	656.27	656.97	656.19	656.85	656.64	656.76	656.45	656.42	657.37	657.26	656.51	656.66	656.71	656.44	657.01	656.88	656.58	657.24	656.77	656.41	656.36	656.65	657.03	656.87	656.94	656.74	656.82	656.97	656.8	656.5	656.44	656.6	656.57	656.97	656.7
655.83	656.29	656.69	656.44	656.63	656.93	656.68	656.48	656.52	656.72	656.74	656.48	656.23	656.26	656.28	655.97	656.51	656.33	656.46	656.54	656.6	656.63	656.7	657.16	656.41	656.72	656.6	656.53	656.42	656.89	656.68	656.84	656.62	656.46	656.57	656.9	656.84	656.32	657.09	656.77	657.13	656.81	656.87	656.51	656.71	656.27	656.62	656.4	656.86	656.95
656.31	656.18	656.56	656.61	656.32	656.22	656.17	656.21	656.5	656.34	656.7	656.14	656.47	656.48	656.69	656.44	656.07	656.17	656.99	656.57	656.89	656.61	656.78	656.69	657.05	656.73	656.81	656.79	656.53	656.72	656.65	656.64	656.92	656.65	656.32	656.83	656.75	656.87	656.99	656.77	656.85	656.77	657.4	656.63	656.8	656.9	656.74	656.84	656.62	656.66
656.41	656.24	656.08	655.93	656.51	656.68	656.57	656.22	656.32	656.69	656.15	656.45	656.51	656.31	655.65	656.66	656.39	656.56	656.32	656.18	656.83	656.35	656.12	656.46	656.55	656.95	656.61	656.53	657.07	656.77	656.64	656.32	656.97	657.19	656.68	656.81	656.65	656.92	657.01	657.1	656.97	656.34	656.67	656.75	656.77	656.41	656.84	656.84	657	656.52
656.13	656.11	656.13	656.21	656.26	657.15	656.62	656.44	655.9	656.68	656.46	656.58	656.48	656.3	656.69	656.53	656.63	656.78	656.65	656.78	656.63	656.62	656.56	656.93	656.47	656.89	656.58	656.98	656.86	656.85	656.32	656.72	656.64	656.3	656.79	657.2	656.58	656.78	656.4	656.71	656.27	656.68	656.65	656.8	656.73	656.42	656.74	656.49	656.58	656.59
656.44	656.1	655.77	655.72	656.3	656.51	656.74	656.05	656.84	656.53	656.67	656	655.9	656.27	656.34	656.15	656.17	656.76	656.49	656.77	656.67	656.65	656.9	656.97	656.9	656.54	657.12	656.51	656.96	657.02	656.97	656.55	656.28	656.89	656.83	656.66	656.6	656.57	657.15	657.03	656.62	656.68	656.69	656.58	656.65	656.82	656.25	656.64	656.8	656.8
655.97	656.15	655.86	656.33	656.27	656.16	656.59	656.14	656.7	656.45	656.26	656.71	656.82	656.15	656.64	656.17	656.72	656.64	656.52	656.76	656.7	656.18	656.76	656.71	656.68	656.77	657.07	656.28	656.75	656.57	656.53	656.66	656.81	656.11	656.76	657.01	657.02	656.68	657.06	657.21	656.85	656.63	657.02	656.95	656.43	656.75	656.4	657.04	657.25	656.55
655.5	656.18	655.83	656.4	656.64	656.5	656.25	656.13	657	656.84	656.63	656.6	656.63	656.59	656.77	656.71	656.42	656.74	656.62	656.88	656.68	656.69	656.46	656.8	656.47	656.22	656.78	656.8	656.91	656.67	656.41	656.4	657.04	657.13	656.66	656.82	656.79	656.93	656.89	656.54	656.89	656.67	656.73	656.83	657.09	656.6	656.88	656.47	656.68	656.47
655.45	655.88	656.07	656.04	656.15	656.36	656.58	656.5	657	656.67	656.31	656.88	656.15	656.56	656.34	656.36	656.55	656.41	656.37	657.05	656.59	656.58	656.6	656.91	656.8	656.37	656.21	656.1	656.94	657.14	656.24	656.96	656.21	656.73	656.39	656.8	656.77	656.61	656.69	657.12	657.26	656.88	657.04	656.38	656.67	656.24	656.56	656.93	656.91	656.97
656.26	656.1	656.05	656.38	656.36	656.21	656.59	656.13	656.61	656.42	657.01	656.91	657.1	656.45	656.52	656.88	656.39	656.67	657.16	656.51	656.42	656.6	656.62	656.78	656.65	656.39	656.04	656.19	656.27	656.87	656.51	656.47	656.54	656.45	656.84	656.82	656.54	657.3	656.3	656.86	656.74	656.49	656.89	656.48	656.17	656.62	656.83	656.99	656.97	656.9
656	656.02	656.32	655.9	656.27	656.22	656.29	656.2	656.55	656.46	656.61	656.62	656.83	656.52	656.31	656.72	657.08	656.52	656.33	656.45	656.89	656.49	656.61	656.47	656.57	656.68	656.64	656.49	656.63	656.48	656.26	656.16	656.58	656.58	657.03	656.69	656.27	656.73	657.14	656.6	656.93	656.26	656.86	657.08	657.08	656.4	656.38	657.01	656.63	656.64
655.67	656.33	656.75	656.22	656.17	656.29	656.38	656.45	656.85	656.76	657.04	656.82	656.84	656.49	656.79	656.73	656.75	657.24	657.19	656.91	656.68	656.4	656.52	656.3	656.25	656.49	656.19	656.69	656.34	656.05	656.35	656.14	656.73	656.32	656.8	656.89	657.06	656.92	656.88	656.78	656.76	656.14	656.47	655.84	656.54	656.39	656.85	656.24	656.74	656.68
656.22	656.08	656.03	656.37	656.08	656.57	656.93	656.01	656.15	656.85	656.22	656.57	656.62	656.68	656.5	657.2	656.4	656.31	656.18	655.88	657.03	656.92	656.44	656.52	656.37	656.6	656.57	656.45	656.5	656.51	656.74	656.09	656.72	656.78	656.44	656.89	656.63	656.74	656.82	656.98	657.09	656.59	656.42	655.92	656.06	656.82	656.54	656.32	656.31	656.32
656.63	656.25	656.3	656.5	656.6	656.71	656.51	655.78	656.57	656.15	656.36	656.53	656.57	656.87	656.57	656.85	656.65	656.53	656.85	656.41	656.44	656.68	656.95	656.89	656.55	656.29	656.37	656.47	656.4	656.22	656.51	656.63	656.93	656.2	656.91	657.21	656.98	657.25	657.33	657.04	656.85	657.09	656.55	656.8	656.85	656.41	656.42	656.77	656.55	656.33
656.38	656.55	656.47	656.34	656.63	656.14	656.23	656.05	656.63	657.13	656.41	656.47	656.73	656.8	656.35	657.24	656.71	656.5	656.84	656.72	656.53	656.71	657.06	656.6	656.44	657.02	656.61	656.67	656.58	656.49	656.35	655.96	656.3	656.42	656.46	656.74	657.01	656.68	656.84	657.31	656.96	656.33	657.05	656.5	656.22	656.33	656.52	656.21	656.33	656.85
656.38	656.48	656.63	656.67	656.3	656.68	656.29	656.5	656.59	656	656.41	656.59	656.96	656.43	656.97	656.35	656.57	656.4	657.08	656.67	656.42	656.55	656.61	656.45	656.39	656.72	656.52	656.42	656.32	656.61	656.92	656.35	656.07	656.18	656.68	657.08	656.44	657.11	656.89	656.73	656.26	656.9	656.4	656.76	656.76	656.33	656.72	656.17	655.97	657.17
656.57	656.65	655.93	656.62	656.83	656.86	656.32	656.58	656.52	656.47	656.92	656.11	656.32	656.66	656.3	656.81	656.18	656.01	656.39	656.25	656.73	656.67	656.6	656.47	656.15	656.63	656.19	656.55	656.51	656.51	656.14	656.51	656.26	656.44	656.51	656.45	656.15	657.41	656.82	657.09	656.75	656.92	657.12	656.43	656.38	656.43	656.04	656.25	656.6	656.68
657.04	656.55	656.53	656.34	656.33	656.05	656.45	656.57	656.49	656.41	655.9	657.03	656.78	656.35	657.17	656.77	656.34	656.59	657.02	656.47	655.94	656.21	656.66	656.2	656.48	656.14	656.32	656.44	656.62	656.55	656.62	656.64	656.76	656.48	656.46	656.78	657.03	656.43	656.95	657.36	656.85	656.55	656.47	655.97	656.83	656.82	656.73	656.84	656.74	656.88
656.7	656.56	656.83	656.21	656.23	656.75	656.41	656.38	656.67	656.56	656.2	655.79	656.34	656.65	656.74	656.98	656.33	656.6	656.31	656.66	656.28	656.47	656.37	656.75	656.29	655.98	656.69	656.72	656.41	656.72	656.29	656.35	656.6	656.65	656.51	656.44	656.53	656.83	656.87	656.87	656.52	656.52	656.4	656.21	656.32	656.54	656.6	656.79	656.3	656.82
656.79	656.5	656.33	656.47	656.29	656.35	656.3	656.18	656.44	656.67	656.27	655.99	656.5	656.4	656.44	656.3	656.27	656.5	656.53	655.99	656.05	656.54	656.58	656.41	656.26	656.42	656.56	656.57	656.39	656.92	656.25	656.32	656.67	656.27	657.15	656.42	656.58	656.54	656.42	657.16	656.92	656.81	656.48	656.43	656.29	656.84	656.33	656.61	656.5	656.9
656.47	656.2	656.51	656.64	656.09	656.32	656.49	656.57	656.35	656.35	656.31	656.03	656.76	655.95	656.34	656.64	656.84	655.73	656.64	656.24	656.48	656.12	656.71	656.07	656.62	656.67	656.48	656.81	656.55	656.49	656.88	656.51	656.03	656.58	656.67	656.6	656.6	656.81	656.51	656.76	656.53	656.77	656.73	656.64	656.43	656.41	656.26	656.49	656.18	656.43
656.63	656.26	656.8	656.51	656.57	656.22	656.31	655.95	656.42	656.24	656.2	656.47	656.27	656.62	656.67	656.4	656.35	656.09	656.4	656.08	656.41	656.38	656.19	656.31	656.33	656.06	656.68	656.58	656.7	656.63	656.69	656.68	656.31	656.43	656.41	656.57	656.37	656.24	656.93	656.58	656.83	656.23	656.75	656.69	656.71	656.31	656.99	656.04	656.59	656.73
656.59	656.19	656.48	656.26	656.7	656.84	656.34	656.31	656.97	656.4	656.2	656.16	656.23	655.98	656.44	656.6	656.32	656.25	656.68	656.71	656.33	656.19	656.44	656.64	656.44	656.35	656.73	656.65	657.1	656.61	656.27	656.14	656.73	656.32	656.62	656.32	657.13	656.19	656.89	656.85	656.69	656.66	655.99	657.02	656.52	656.47	656.44	656.54	656.44	656.76
656.49	656.18	656.37	656.63	656.26	656.8	656.43	656.83	656.32	656.45	656.08	656.36	656.42	656.11	655.98	656.61	656.53	655.98	656.13	656.27	656.24	656.42	656.14	656.57	656.28	656.48	656.83	656.08	657.14	656.83	657.09	656.46	656.53	656.74	656.93	656.92	656.58	656.57	656.38	656.38	656.38	656.41	656.91	656.87	656.25	656.54	656.4	656.4	656.52	656.67
655.97	656.6	656.65	656.37	656.73	656.28	656.77	656.42	656.75	656.42	656.96	655.95	656.65	656.42	656.11	656.84	656.39	656.27	656.21	656.36	656.73	656.15	656.51	656.13	656.54	656.59	656.4	656.65	656.77	656.54	656.86	656.36	656.55	656.48	656.43	656.73	656.38	656.22	657.06	656.55	656.02	656.46	656.54	656.64	656.29	656.28	656.89	656.32	656.75	656.62
656.46	656.31	656.38	656.6	656.59	656.58	656.45	657.25	657.07	656.56	656.53	656.07	656.48	656.66	656.83	656.25	655.97	656.54	655.93	656.33	656.45	655.67	656.33	656.43	656.11	656.19	656.46	656.69	656.59	656.63	656.31	656.59	657.03	656.54	656.66	656.57	656.49	656.23	656.35	656.54	655.91	656.55	656.22	656.68	656.34	656.45	656.09	656.41	656.62	656.6
656.61	656.71	656.76	656.7	656.43	656.47	656.23	656.61	656.67	656.87	656.36	656.48	656.84	656.16	656.02	656.42	656.32	656.55	656.53	656.27	656.17	656.63	655.97	656.11	656.55	656.27	656.09	656.82	656.47	656.52	656.58	656.64	656.6	656.69	656.94	656.33	656.45	656.59	656.67	656.63	656.57	656.67	656.71	656.51	656.79	656.3	656.17	656.1	656.19	656.1
656.41	656.9	656.07	656.72	657.09	656.6	656.24	656.6	656.53	656.54	657.02	656.29	656.66	656.31	656.29	656.34	656.59	656.35	656.56	655.97	656.22	655.96	656.41	656.39	656.22	656.66	656.13	656.65	656.23	656.43	656.46	656.46	656.82	656.23	656.59	656.54	656.52	656.82	656.33	656.22	656.67	656.42	656.69	656.83	656.71	656.54	656.22	656.23	656.6	656.22
656.88	656.6	656.76	656.46	656.88	656.46	656.4	656.52	656.51	656.4	656.51	656.89	656.91	656.95	656.56	656.55	656.11	655.8	656.24	656.42	656.25	656.13	656.47	656.21	656.73	656.24	656.37	656.91	656.25	656.92	656.89	656.67	656.7	656.7	657.02	656.41	656.22	656.42	656.29	656.22	656.36	656.58	656.44	656.65	656.39	656.47	656.36	656.33	656.2	656.4
656.05	656.4	656.25	656.67	656.8	656.06	656.75	656.74	656.68	656.28	656.83	656.76	656.71	657.05	656.3	656.47	656.16	655.92	656.29	656.26	656.52	655.74	656.47	655.91	656.65	656.27	656.48	656.98	656.85	657.08	656.99	656.37	656.4	656.52	656.46	656.54	656.42	656.6	656.38	656.79	656.69	655.82	656.42	656.33	656.72	656.55	655.89	656.65	656.26	656.27
656.48	656.53	656.24	656.23	656.07	656.74	656.48	656.25	656.44	656.7	656.72	656.81	656.93	656.65	656.26	656.47	656.57	656.3	656.3	656.1	656.04	656.16	656.3	656.41	656.94	656.24	656.03	656.89	656.41	656.22	656.48	657.14	656.41	656.63	656.64	656.17	656.46	656.02	656.3	656.25	655.9	656.18	656.17	656.43	656.5	656.21	656.48	656.37	656.3	656.74
656.63	656.21	656.29	656.66	656.2	656.56	656.48	655.95	656.59	656.62	656.62	656.76	656.79	656.13	656.59	656.47	656.5	656.21	656.05	656.04	656.3	656	655.96	655.91	656.37	656.16	656.25	656.63	656.48	656.89	657.22	656.44	656.85	656.78	656.49	656.33	656.12	656.52	656.36	656.31	656.32	656.12	656.76	656.73	656.18	656.25	656.55	656.34	656.65	656.56
655.99	656.13	656.14	656.37	656.55	656.42	656.79	656.26	656.85	656.73	656.54	656.94	656.69	656.54	656.68	656.21	655.73	656.25	656.42	655.85	656.12	656.59	655.84	655.98	655.71	655.88	656.16	656.64	657.18	656.61	656.4	656.49	656.79	656.62	656.19	656.25	655.92	656.17	655.86	656.06	656.2	656.49	656.36	656.34	656.21	656.75	656.03	656.16	656.54	656.33
656.37	656.57	656.25	656.1	656.29	656	656.13	656.8	656.81	656.77	656.99	656.71	656.83	656.85	657.01	656.32	656.59	656.35	656.13	655.84	656.32	656.02	656.67	656.02	656.42	656.55	656.5	656.31	656.65	657	656.3	656.71	656.84	656.33	655.88	656.63	656.38	656.33	656.27	656.51	656.3	656.29	656.63	656.11	656.31	656.35	656.57	656.19	656.35	656.18
	656.19	656.02	656.06	656.73	656.55	656.7	656.54	656.67	656.28	656.46	656.8	657.11	656.39	656.67	656.72	656.55	656.52	656.46	656.67	656.23	656.11	656.1	656.35	656.27	656.38	656.02	656.31	656.4	656.77	656.71	656.5	656.32	656.39	656.6	656.52	656.17	655.71	655.8	656.16	656.6	656.29	656.5	656.25	656.42	656.35	656.34	656.6	656.25	656.41
	656.49	656.71	656.36	656.41	656.21	655.97	656.43	656.17	656.12	656.75	656.77	656.7	656.78	656.59	656.8	656.97	656.71	656.88	656.6	656.69	656.36	656.14	656.34	655.93	656.16	656.33	656.34	656.36	656.84	656.52	656.84	656.69	656.77	656.48	656.26	656.41	656.35	655.84	655.88	656	656.25	656.62	656.26	656.16	656.43	656.23	656.46	656.51	656.22
	656.15	656.52	656.36	656.51	656.6	656.07	656.23	656.52	656.62	656.48	657.03	656.68	657.36	656.74	656.64	656.77	656.64	656.45	655.93	656.08	655.93	655.53	656.08	656.3	656.03	656.42	656.12	656.76	656.3	656.91	657.02	656.71	656.76	657.03	656.63	656.1	655.9	656.24	655.96	656.06	656.64	655.85	656.49	656.18	656.25	656.82	656.47	655.79	655.87
	655.85	656.55	656.48	656.38	656.43	656.35	656.52	657.56	656.59	656.87	657.11	657.09	656.97	657.1	656.73	656.83	656.4	656.33	656.16	656	656.21	656.08	656.25	655.62	655.7	656.13	656.74	656.16	656.92	656.73	656.61	656.73	657.02	656.61	656.5	656.72	656.21	656.4	656.44	656.07	656.28	655.81	656.09	656.24	656.4	656.51	656.68	656.28	656.3
	656.41	656.64	656.33	656.62	656.86	656.48	656.95	657.16	656.8	656.58	656.58	657.1	656.62	657.02	657.08	657.1	656.74	656.56	656.16	656.08	656.15	655.86	656.55	656	655.97	656.26	656.67	656.51	656.38	656.75	656.64	656.86	656.52	656.65	655.98	656.21	656.2	656.14	656.23	655.96	656.06	656.03	656.4	656.86	656.15	656.18	656.13	656.19	656.06
	655.92	656.42	656.66	656.72	656.48	656.69	656.9	656.36	657.18	656.49	656.66	657.12	656.7	657.22	656.76	656.56	656.68	656.83	656.07	656.36	656.38	656.08	655.51	655.74	655.94	656.35	656.25	656.63	655.96	656.67	656.87	656.69	656.86	656.39	656.53	656.65	656.24	656.01	655.74	656.22	656.47	656.66	656.25	656.23	656.52	656.58	656.08	656.46	656.09
	656.45	656.36	656.73	656.3	656.55	656.27	656.09	656.9	656.71	656.7	656.75	656.88	657.03	656.9	656.75	656.46	656.78	656.25	656.62	656.87	655.85	655.85	656.43	655.68	655.82	656.76	656.39	656.17	656.99	656.44	656.87	656.42	656.14	656.16	656.17	656.37	656.28	655.73	655.87	656.21	656.29	656.23	655.9	656.41	655.77	656.06	656.11	656.14	656.33
	655.94	656.74	656.58	656.83	656.31	656.66	656.54	656.77	656.33	656.94	656.51	657.1	656.8	656.36	656.91	656.46	656.72	656.08	656.58	655.96	656.14	656.28	656.09	655.51	656.17	655.77	656.63	656.37	656.46	656.14	656.14	656.7	656.59	656.75	656.39	656.21	656.32	656.32	656.28	656.43	655.71	656.37	656.32	656.11	656.15	656.33	656.38	656	656.52
	656.01	656.94	656.43	656.75	656.46	656.76	657.02	656.46	656.89	657.3	656.8	657.26	656.46	656.88	656.86	656.69	656.67	656.47	656.46	655.37	656.48	656.15	655.9	656.1	655.73	655.63	656.3	656.5	656.03	656.46	656.52	656.33	656.45	657.12	656.27	656.15	656.39	656.37	656.25	656.78	656.15	655.89	656.13	656.26	656.25	656.17	656.07	656.23	656.01
		657.06	656.56	656.55	656.56	656.73	657.08	656.87	656.71	656.53	656.42	656.73	656.98	656.92	656.53	656.75	656.88	656.2	656.07	656.5	656.42	656.06	655.94	656	656.41	655.94	656.21	656.31	656.13	656.55	657.01	656.7	656.19	656.12	656.48	656.22	656.42	656.15	656.48	656.42	656.38	655.73	656.68	656.37	656.19	656.42	656.4	656.33	656.04
		656.46	656.59	656.8	656.91	656.21	656.74	657	656.86	656.51	656.85	656.93	656.25	656.32	656.49	656.52	656.47	656.48	656.68	655.71	656.11	656.06	656.51	655.74	655.79	655.87	656.11	655.89	656.47	656.34	656.65	656.31	656.47	656.76	656.49	656.74	655.94	655.96	656.29	656.27	656.28	656.49	656.19	656.3	656.02	655.94	656.87	656.03	656.16
		657.08	656.57	657.02	656.66	656.71	657.47	656.68	657.01	657.11	656.68	656.55	656.81	656.45	656.37	656.51	656.43	656.3	656.39	656.3	656.67	656.04	656.75	656.04	655.36	655.79	656.01	656.02	656.59	656.44	656.65	656.62	657.04	656.12	656.56	656.24	656.1	656.3	656.62	656.65	656.13	656.01	656.44	656.12	656.35	656.61	656.36	655.94	656.05
		656.47	656.34	656.91	656.46	656.63	656.75	656.71	656.82	656.92	656.74	656.8	656.27	656.27	656.59	656.46	656.31	656.45	656.34	656.27	655.89	655.77	655.88	656.15	656.36	656.05	655.78	656.15	656.27	656.21	656.45	656.75	656.14	656.4	656.62	656.2	656.37	656.36	656.46	656.42	655.89	656.51	656.03	656.03	655.98	656.25	655.96	656.3	656.43
		656.69	656.31	656.77	657.03	657.14	656.55	656.99	656.45	656.51	656.6	656.28	656.76	656.6	656.42	656.15	655.86	656.12	656.48	655.97	656.68	655.85	655.55	656.45	656.06	656.7	655.85	656.4	656	656.58	656.52	656.24	656.62	656.28	656.89	656.52	656.21	656.64	656.17	656.21	655.97	656.16	656.2	656.13	656.37	656.28	656.53	656.16	655.9
		656.33	656.71	656.41	657.12	656.86	657.04	656.59	656.66	657.05	657.13	656.88	656.86	656.46	656.48	656.22	656.47	656.26	656.11	655.98	656.27	656.54	656.56	655.93	655.98	656.28	656.58	655.9	656.22	656.28	656.39	656.3	656.67	656.17	656.45	656.44	656.48	655.88	656.43	655.91	656.51	655.86	656.26	656.19	656.24	655.89	656.21	655.94	655.93
		656.59	656.11	656.1	656.32	656.91	656.57	656.98	656.9	657.06	657.12	656.52	656.47	655.98	656.47	656.16	656.42	655.79	656.09	656.65	656.28	656.13	656.61	656.16	656.26	656.64	656.61	656.52	656.12	656.33	656.44	656.64	656.38	656.52	656.38	656.14	656.31	656.08	656.41	656.33	656.24	655.92	656.47	655.96	656.09	656.03	656.39	656.31	656.1
			656.54	656.68	657.08	656.95	656.68	656.84	656.72	656.48	656.43	656.5	656.43	656.55	656.17	656.05	656.03	656.57	656.18	656.22	656.24	656.1	656.34	656.48	656.11	656.21	656.56	656.51	656.29	656.16	656.05	656.15	656.52	656.3	657.09	656.8	656.92	656.06	656.01	656.21	655.87	656.46	656.02	656.35	656.1	655.89	656	655.72	656.15
			656.84	656.1	656.45	656.49	656.73	656.79	656.57	656.79	656.62	656.65	656.44	656.45	656.36	656.4	656.33	656.32	655.83	656.19	656.18	656.32	655.9	656.27	656.51	656.13	656.32	656.14	655.88	656.16	656.22	656.26	656.32	656.48	656.49	655.88	656.38	656.76	656.05	656.07	656.9	656.16	656.15	656.2	656.44	656.14	656.18	656.24	656.11
			656.07	656.18	656.81	656.71	656.26	656.7	656.53	656.91	656.52	656.42	656.57	656.54	656.57	656.74	656.24	656.58	656.17	656.23	656.32	655.69	656.31	656.32	656.48	656.4	656.58	656.03	656.37	656.19	656.31	656.22	656.47	656.02	656.72	656.12	656.41	656.23	656.6	655.69	656.97	655.9	655.98	656.19	655.97	656.22	656.12	655.97	656.22
			656.37	656.77	656.69	656.43	656.16	656.57	656.91	656.83	656.8	656.15	656.84	655.87	656.7	656.44	656.42	656.79	656.18	656.47	655.89	656.32	656.44	656.12	656.66	656.15	656.01	656.62	656.29	656.4	656.34	656.57	656.59	656.21	656.27	656.71	656.87	656.14	656.53	656.56	656.4	655.9	656.35	656.35	656.04	656.4	655.85	656.2	656.02
			656.15	656.26	656.71	656.04	656.63	656.56	656.47	656.55	656.09	657.53	656.56	656.33	656.45	656.35	656.28	656.07	656.63	656.2	656.3	656.17	656.48	656.6	656.59	656.23	656.62	656.29	655.99	656.31	656.8	656.05	656.35	656.47	656.21	656.42	656.17	656.28	656.28	656.61	656.73	656	655.99	656.25	656.22	656.04	655.84	656.09	656.44
			656.52	656.76	656.75	656.27	656.39	656.17	656.5	656.34	657	656.42	656.5	656.02	656.41	656.38	656	656.38	656.45	656.36	656.15	656.4	656.2	656.16	656.24	656.38	656.18	656.59	656.49	656.28	657.05	656.12	656.1	656.51	656.21	655.67	656.78	656.24	656.12	656.43	656.94	656.55	656.29	656.07	656.1	656.04	656.16	655.88	656.09
				656.52	656.46	656.01	656.04	656.32	656.69	656.19	656.34	656.66	656.51	656.86	656.04	655.98	656.02	655.71	655.95	656.27	656.32	656.35	656.08	656.18	656.59	656.77	656.13	656.37	656.34	656.19	656.49	656.28	656.18	656.6	656.23	656.46	656.64	656.43	656.36	656.53	655.75	656.12	655.96	656.35	656.18	655.72	656.33	655.96	656.03
				656.38	656.37	656.17	656.18	656.48	656.33	656.27	656.28	656.87	656.61	656.46	656.7	656.6	656	656.55	656.01	656.05	656.1	656.47	656.37	656.54	656.55	656.35	656.63	656.52	656.29	656.65	656.31	657.04	656.47	656.64	656.03	656.5	656.03	656.22	656.49	656.13	656.1	656.28	656.56	656.44	656.18	656.09	656.28	656.09	656.48
				656.08	656.56	656.29	656.49	656.5	656.6	656.29	656.42	656.39	656.63	656.43	656.72	656.32	656.33	656.13	656.41	656.01	655.86	656.15	656.19	656.03	656.77	656.6	656.23	656.48	656.38	656.4	656.04	655.87	656.31	656.02	656.37	656.52	656.15	656.24	655.97	656.71	656.06	656.26	656.23	656.43	656.22	656.11	656.29	656.04	656.55
				656.15	656.51	656.42	656.25	656.34	656.1	656.38	656.52	656.42	656.64	656.43	656.6	656.33	656.25	656.74	656.61	656.21	656.48	656.01	656.51	656	656.57	656.84	656.46	656.36	656.8	656.54	656.03	656.43	656.29	656.52	656.4	656.28	656.55	656.24	656.06	656.75	656.51	656.3	656.27	656.33	656.33	656.21	656.17	656.08	656.18
				655.91	656.21	656.43	656.42	656.37	656.57	656.22	656.24	656.6	657.16	656.43	656.66	656.62	656.31	656.49	655.96	655.76	656.01	656.3	655.57	656.37	656.75	656.58	656.47	656.31	656.21	656.56	656.31	656.24	656.73	656.08	656.16	656.27	656.35	656.37	656.31	656.78	656.24	656.58	656.16	656.26	656.46	656.46	655.82	656.31	656.23
					655.94	655.93	656.69	656.14	656.21	656.77	656.34	657.11	656.31	656.22	656.42	656.22	656.51	656.24	656.31	655.97	656.57	656.4	656.48	656.38	656.39	656.25	656.7	656.83	656.27	656.75	656.68	656.01	656.29	656.48	656.03	655.67	656.65	655.94	656.69	656.11	656.5	656.41	656.2	656.07	656.61	656.06	655.88	656.2	656.42
					657.04	656.78	656.16	656.3	656.32	656.77	656.11	656.4	656.16	656.23	656.3	656.77	655.81	655.97	656.51	656.3	656.8	656.7	656.5	656.91	656.18	656.77	656.33	656.37	656.09	656.25	655.58	656.81	656.17	656.59	656.29	656.58	656.23	656.16	656.65	656.08	656.71	656.49	656.66	655.99	656.74	656.06	656.46	656.37	655.96
					656.08	656.31	656.58	656.57	656.62	656.23	656.68	656.41	656.64	656.52	656.6	656.26	656.39	656.01	655.92	656.44	656.38	656.59	656.07	655.91	656.5	656.34	656.51	656.75	656.67	656.38	656.37	656.2	656.03	656.5	656.58	656.27	656.34	656.43	656.44	655.86	656.91	656.7	656.28	656.43	656.43	656.27	656.58	656.32	656.3
					655.93	656.32	655.96	656.21	656.32	656.41	656.35	656.62	656.43	656.37	656.39	656.43	655.89	656.49	656.3	656.45	656.37	656.35	656.24	656.48	656.33	656.06	656.01	656.57	656.25	655.95	656.15	655.94	656.61	655.83	656.36	656.19	656.57	656.3	656.22	656.39	656.69	656.59	656.64	657.02	656.35	656.48	656.42	656.11	656.06
					656.28	655.73	656.54	656.7	656.28	656.91	656.31	656.16	656.69	656.24	656.21	656.84	656.57	656.75	656.68	656.57	656.96	656.6	656.2	656.22	656.41	656.37	656.59	656.58	656	656.37	656.3	655.81	656.51	656.28	656.2	656.27	656.28	656.5	656.03	656.93	656.04	656.51	656.64	656.23	656.33	656.7	656.2	656.11	656.19
						656.19	656.17	656.62	656.11	656.56	656.54	656.95	656.49	656.92	656.23	656.5	656.44	656.34	656.31	656.59	656.06	656.63	656.37	656.17	656.64	655.9	656.61	656.59	656.13	656.7	656.33	655.89	656.67	656.06	656.59	656.47	656.05	656.76	656.22	656.87	656.21	656.37	656.51	656.44	656.02	656.37	656.11	656.25	656.39
						656.27	656.47	656.02	656.67	656.05	656.43	656.23	656.56	656.1	656.43	656.26	656.41	657.06	656.25	656.41	655.86	656.45	656.35	656.37	656.36	656.45	656.17	656.14	656.35	656.64	656.35	655.92	656.15	656.16	656.29	656.4	656.19	656.47	656.49	656.44	656.49	656.81	656.52	656.69	656.15	656.61	656.25	656.7	656.45
						655.82	656.31	656.46	656.41	656.24	656.73	656.73	656.86	656.85	656.28	656.41	656.94	656.55	656.37	657.04	656.26	656.17	656.19	656.78	656.49	656.2	656.7	656.21	656.68	656.22	656.13	656.42	656.33	656.55	656.72	656.13	656.48	656.47	656.28	656.15	656.43	656.32	657	655.97	656.28	656.18	656.43	656.18	656.37
						655.7	656.47	656.06	656.37	656.72	656.58	656.09	656.56	656.63	656.48	656.55	656.47	656.33	656.55	656.62	656.19	656.73	655.97	656.31	656.56	656.11	656.37	656.24	656.23	655.99	656	656.17	656.29	656.58	656.07	656.55	656.48	656.13	656.49	655.87	656.57	656.15	656.55	655.96	655.97	656.08	655.74	656.31	656.05
							656.31	656.16	656.22	656.35	655.93	657.1	656.37	656.77	656.17	656.52	656.21	656.55	656.33	656.34	656.65	656.43	656.5	655.9	656.46	656.42	656.37	656.44	656.71	656.36	656.02	655.95	656.17	656.43	656.57	656.13	656.39	656.06	655.66	656.36	656.27	656.17	656	656.33	656.54	656.31	656.23	655.94	656.39
							656.23	656.42	656.73	656.55	656.55	656.39	656.67	656.62	656.61	656.79	656.73	656.66	656.31	656.84	656.24	656.41	656.27	655.85	656.62	656.1	656.35	656.59	656.84	656.24	656.5	656.71	656	655.99	656.66	656.34	656.35	656.52	656.44	656.52	656.27	656.25	655.65	656.22	656.21	655.83	655.77	656	656.4
							656.15	656.4	656.96	656.53	656.2	656.84	656.6	656.43	656.89	656.34	656.58	656.43	656.23	656.22	656.12	656.56	656.18	656.15	656.72	657.09	656.44	656.54	656.63	656.31	656.2	656.2	656.77	656.42	656.25	656.65	656.92	656.46	656.23	656.13	656.26	656.06	656.25	655.96	656.16	655.93	656.31	656.46	656.13
							656.23	656.46	656.15	656.7	656.61	656.81	656.48	656.64	656.61	656.68	656.8	656.16	655.93	655.85	656.63	656.42	656.1	656.17	656.53	656.54	656.49	656.32	656.41	656.28	656.2	656.41	656.22	656.41	656.4	656.14	655.92	656.15	656.4	656.14	656.12	655.93	655.99	656.17	656.35	655.95	656.51	656.24	656.14
								656.7	656.32	656.2	656.91	656.78	656.75	656.82	656.49	657.05	656.59	656.37	656.14	656.34	656.18	656.65	656.06	656.72	656.08	656.38	657.04	656.32	656.65	656.41	655.87	656.23	656.31	656.05	655.81	656.47	656.35	656.48	656.18	656.21	656.23	656.52	656.26	655.87	655.95	656.26	655.85	655.78	656.37
								656.07	656.66	656.15	656.78	656.53	656.78	656.85	656.23	656.14	656.87	656.28	656.3	656.58	656.66	656.49	656.4	656.33	656.74	656.71	656.05	656.8	656.61	656.29	656.25	656.19	656.24	656.35	656.47	656.18	656.28	656.47	656.59	656.21	656.24	656.21	656.21	655.82	656.45	656.47	656.08	656.58	655.65
								656.6	656.27	656.28	656.38	656.71	656.66	656.01	656.49	656.4	656.36	656.51	656.48	656.47	656.42	656.81	656.04	656.31	656.4	656.63	656.33	656.4	656.76	656.49	656.36	656.25	656.38	656.14	655.93	656.29	656.39	656.15	656.34	656.38	656.44	655.85	656.43	656.24	656.43	655.97	655.98	655.88	656.03
								655.98	656.06	656.26	656.85	656.4	656.37	656.46	656.23	656.74	656.77	656.31	656.49	656.21	656.48	656.81	656.28	655.96	655.86	656.66	656.53	656.74	656.21	656.02	656.08	656.35	656.47	655.85	656.3	656.27	656.57	655.96	656.43	656.35	655.88	656.23	656.26	656.97	656.12	655.7	656.08	655.84	656.55
									656.28	656.33	656.64	656.24	656.5	656.14	656.73	656.92	656.37	656.59	656.44	656.48	656.23	656.28	656.36	656.34	656.71	656.64	656.09	656.27	656.29	656.45	655.95	656.5	655.94	655.91	655.93	656.25	656.16	655.94	655.77	655.95	655.83	656.19	656.13	656.03	656.27	656.39	656.1	655.49	656.06
									656.2	656.24	656.44	655.95	656.73	656.94	656.1	656.71	655.85	656.44	655.87	656.44	656.49	656.45	656.12	656.52	656.48	656.22	655.89	655.94	656.44	656.39	656.21	656.31	656.04	656.13	655.97	656.04	656.06	656.17	656.63	656.33	656.39	656.47	656.66	656.2	655.98	656.09	655.84	656.01	656.05
									656.08	656.55	656.33	656.49	656.19	656.16	656.3	656.24	656.18	656.24	656.32	656.73	656.41	656.77	656.35	656.41	656.27	656.61	656.27	656.39	656.53	656.41	656.43	656.22	656.15	655.92	656.17	655.56	656.47	656.37	656.11	656.26	656.38	656.12	656.27	656.41	656.16	656.24	656.27	656.24	656.46
									655.92	656.33	656.77	656.34	656.59	656.51	656.38	656.09	656.24	656.26	656.43	656.33	656.6	656.59	656.45	656.36	656.65	656.49	656.39	656.38	656.51	656.5	656.38	656.36	655.88	656.22	656.02	656.44	655.81	655.98	656.3	656.5	656.32	656.21	656.4	656.12	656.12	656.09	656.02	655.79	655.87
										656.47	656.24	656.13	656.56	656.45	656.03	656.46	656.39	656.14	656.23	656.37	656.31	656.04	656.34	656.23	656.39	656.31	656.55	655.89	656.58	656.42	656.43	656.09	656.15	656.38	656.32	656.13	656.5	656.27	655.88	656.12	656.26	656.63	656.21	656.24	656.41	656.07	656.2	656.1	656.58
										656.17	656.12	656.01	656.17	656.19	656.51	655.94	656.21	656.04	656.11	656.09	655.69	656.62	655.81	656	656.17	656.42	656.38	656.07	655.96	656.32	655.75	656.04	656.02	656.02	656.19	656.38	655.98	656.07	655.89	655.98	656.56	656.31	656.3	656.18	655.71	656.32	655.83	655.97	656.15
										656.72	656.54	656.57	656.03	656.47	656.16	656.53	656.32	656.19	656.4	656.02	656.33	656.22	656.03	656.51	656.66	656.04	656.1	656.49	656.34	656.13	656.28	656.07	656.05	656.07	656.55	656.13	656.38	655.94	656.12	656.15	656.62	656.12	656.15	655.82	656	656.18	656.17	656.09	656.35
											656.37	656.02	656.27	656.03	656.19	656.45	656.35	656.14	656.27	656.31	656.26	656.28	656.8	656.34	656.11	655.83	655.95	656.37	656.23	656.32	656	656.07	656.08	656.02	656.43	656.4	656.23	655.88	656.14	656.08	655.67	656.13	656.57	656.05	656.59	656.77	656.55	656.54	656.33
											656.09	655.98	656.3	655.9	656.48	656.39	656.2	656.21	656.45	656.6	656.26	656.6	655.76	656.35	656.23	656.41	656.32	656.16	656.1	656.07	656.07	656.1	656.32	656.22	656.11	656.33	656.39	656.26	656.22	656.06	655.83	656.31	656.04	655.91	655.63	655.69	656.52	656.3	656.18
											656.02	656.06	656.2	656.11	656.52	656.31	656.53	656.17	656.17	656.5	656.41	656.33	655.88	656.1	655.71	656.33	655.81	656.49	656.32	656.19	655.81	656.45	656.65	656.1	655.93	656.61	656.09	656.55	655.58	656.25	656.36	655.75	656.24	656.21	656.28	656.25	655.85	656.13	656.45
												656.04	655.88	656.37	656.62	656.37	656.38	656.31	656.14	656.04	656.33	655.92	656.36	656.13	656.33	656.05	655.92	656.07	656.07	656.52	656.5	656.62	656.19	656.19	656.26	656.03	656.09	656.06	655.98	656.49	656.15	655.77	656.18	655.93	656.1	655.73	656.12	655.96	655.96
												656.08	656.15	656.3	656.02	657.03	656.49	656.06	656.38	656.26	656.49	656.07	655.87	656.33	655.86	656.03	656.11	655.97	655.77	655.96	656.29	656.22	656.17	655.99	656.26	656.29	656.03	655.91	656.34	655.77	655.96	655.74	656.08	655.91	655.92	656.1	656.39	656.68	656.59
												655.61	656.5	655.75	656.13	655.97	656.45	656.17	656.48	655.87	656	656.48	655.84	655.97	655.89	656.27	656	655.89	656.13	656.09	656.48	656.27	655.96	656.41	655.86	656.27	655.72	655.87	655.89	656.12	655.99	655.87	656.23	656.45	655.9	655.6	655.98	656.11	656.28
													655.88	656.08	655.94	655.97	656.57	656.23	655.82	656.03	656.2	656.2	656.37	656.12	656.19	655.95	656.28	656.55	656.54	656.45	656.62	656.14	656.69	655.97	656.2	656.21	656.02	656.1	656.34	655.6	655.69	655.93	656.29	656.04	655.82	655.87	655.94	656.1	655.81
													656.31	656.23	655.83	656.05	655.89	656.2	656.26	656.58	656.36	656.39	656.2	656.38	656.11	656.28	656.63	656.23	656.51	655.98	656.49	656.08	656.17	655.88	656.09	656.3	655.97	655.82	656.08	656.23	655.48	656.07	656.05	656.22	656.03	656	655.75	656.24	656.52
													656.41	656.21	655.99	656.32	656.33	655.99	656.59	656.14	655.99	656.18	656.35	656.1	655.86	655.86	656.19	656.17	655.99	656.09	656.03	656.25	655.98	656.33	656.23	655.66	656.48	656.09	655.96	655.94	656.17	656.15	656.26	656.16	656.02	656.23	656.2	655.89	656.13
														655.73	656.02	655.96	656.49	656.02	655.92	656.1	655.8	656.25	655.82	656.5	656.56	656.28	656.15	656.11	656.14	656.43	656.04	655.9	656.38	656.43	655.97	655.63	655.77	655.83	656.06	656.1	656.27	656.24	656.1	655.74	656.06	655.9	656.36	656.3	656.27
														655.62	656.33	655.85	656.37	656.28	656.45	656.45	656.27	656.28	656.25	656.38	656.14	656.04	655.86	655.59	656.16	656.26	656.11	656.48	656.64	655.27	656.2	655.8	656.07	656.36	655.86	656	656.33	656.24	655.92	656.42	655.84	656.44	655.79	656.11	656.06
														656.24	655.64	655.96	656.14	656.28	655.94	656.36	656.11	656.01	656.1	655.69	656.05	656.27	655.95	655.8	656.09	656.12	655.92	656.37	655.66	656.01	656.13	655.96	656.26	656.08	655.98	656.17	656.33	656.36	656.05	656.23	656.22	655.92	656.35	656.37	656.17
															655.93	656.1	655.99	656.05	655.85	656.07	655.96	655.98	656.03	656.38	655.74	656.23	656.06	656.06	656.26	656.22	656.03	656.11	656.36	656.02	656.12	656.13	656.03	655.93	656.1	656.14	655.49	656.09	655.87	656.16	656.05	656.24	656.3	656.03	655.89
															656.04	656.35	656.24	655.84	656.2	656	655.81	656.07	655.93	655.99	655.92	656.32	655.49	656.21	655.95	656.02	656.36	656.48	656.28	655.88	655.99	655.83	655.83	656.35	656.17	655.85	656.12	656.35	656.27	655.85	655.98	656.28	655.77	655.97	656.32
															655.9	656.38	656.37	656.39	656.34	656.35	656.15	655.92	656.15	655.85	656.43	656.43	656.02	655.61	655.7	655.81	655.99	655.68	656.45	655.97	656.28	656.09	656.3	656.17	656.14	656.04	656.12	656.03	656.13	656.03	656.53	656.07	656.19	656.68	656.29
																655.42	656.04	656.11	656.78	656.2	656.16	656.26	656.12	656.12	656.17	656.01	656.09	656.12	656.31	655.96	656.14	656.43	656.31	656.12	656.18	656.35	656.21	656.53	656.06	656.01	656.34	656.29	656.29	656.1	656.28	656.38	655.76	656.23	656.08
																655.97	656.46	655.69	655.87	655.91	656.57	656.45	656.81	656.14	655.82	655.77	656.13	656.57	656.22	656.32	656.28	655.96	656.04	656.12	656.07	656.5	656	656.12	655.61	655.8	655.96	655.97	655.77	656.52	656.3	656.25	656.02	656.06	656.55
																	655.97	656.2	656.14	656.1	656.32	656.28	656.33	656.81	656.15	655.64	656.01	656.52	656.05	656.44	656.43	656.57	656.23	655.73	656.86	655.96	656.08	656.08	656.24	655.55	656.2	656.07	656.16	656.22	655.79	656.23	655.92	656.17	655.86
																	656.21	656.44	656.08	656.23	656.51	656.08	656.49	656.18	656.03	655.8	656.24	655.84	656.19	656.16	656.19	656.38	656.31	655.98	656.32	656.45	656.1	656.17	655.94	656.42	656	656.26	656.37	656.24	656.42	656.06	656.06	656.03	656.43
																	656.12	655.87	655.74	656.27	656.44	656.71	656.15	656.07	656.12	655.99	656.42	656.23	656.14	656.19	655.88	656.12	656.02	655.84	656.19	656.05	656.63	656.09	656.06	656.02	656.31	656.3	655.87	655.75	656.14	656.12	656.42	656.42	656.12
																		656.21	656.01	656.22	656.73	655.94	656.62	656.58	656.37	656.49	656.07	656.16	655.97	655.85	656.23	656.4	656.16	656.39	656.56	656.18	656.08	655.98	656.03	655.67	656.04	656.34	655.8	655.9	656.22	656.14	656.26	655.92	656.45
																		656.16	656.38	656.25	656.58	655.81	656.53	656.63	655.97	656.34	656.38	655.96	656.57	656.3	656.05	656.05	656.43	656.15	655.96	656.03	656.31	656.28	656.17	656.47	656.05	656.15	656.35	656.42	656.24	656.14	656.52	655.76	655.98
																			656.37	656.59	655.94	656.49	656.07	656.2	656.05	656.45	656.22	656.04	656.25	656.01	656.14	655.67	656.24	656.21	655.87	656.18	656.48	656.09	655.8	656.34	656.23	656.25	656.13	655.72	656.48	655.89	656.17	656.01	655.69
																			656.34	655.97	655.77	655.98	656.15	655.98	656.08	655.84	656.21	655.55	656.2	655.96	656.33	656.43	656.14	656.24	656.18	656.05	656.57	656.2	656.26	656.3	656.1	656.31	655.7	656.45	655.88	655.74	656.03	656.06	656.4
																				656.2	655.63	656.05	656.2	656.27	656.56	656.4	656.04	656.03	655.97	656.08	656.02	656.27	656.29	656.4	656.31	655.87	656.29	656.16	656.15	656.03	656.47	655.82	656.41	655.82	656.33	655.89	656.24	656.5	656.38
																				656.42	656.4	656.44	656.21	656.38	656.02	656.46	656.18	656.24	656.24	655.79	656.26	656.34	656.1	656.06	655.84	655.97	656.29	656.49	656.13	656.46	656.07	656.55	656.6	656.23	656.3	656.2	655.53	656.19	656.08
																				656.02	656.14	656.32	656.52	655.94	655.73	656.14	656.28	655.9	656.5	655.83	655.9	656.53	655.82	655.59	655.98	656.01	656.4	656.25	656.39	656.09	656.04	655.84	656.12	656.13	656.21	656.15	656.7	655.96	656.48
																					655.93	656.06	656.27	655.87	655.85	656.37	656.21	655.89	656.01	655.77	656.31	656.2	656.02	656.23	655.81	655.85	656.17	656	656.56	656.52	656.05	655.87	656.09	656.52	655.82	655.59	656.05	655.75	656.38
																					656.34	656.56	655.98	656.26	656.24	656.04	655.81	656.27	655.63	656.09	656.35	656.13	656.13	656.01	655.97	656.19	656.39	656.2	656.46	655.97	656.31	656.46	656.22	656.82	656.44	656.03	656.16	656.17	656.09
																						655.95	656	656.12	656.18	655.98	655.62	655.89	655.99	656.24	656.11	656.23	655.8	655.46	656.11	656.06	656.2	655.85	655.69	656.51	656.25	656.68	656.25	656.24	656.09	656.51	656.18	655.8	656.54
																						655.79	655.78	656.46	656.29	656.25	656.22	655.59	655.77	656.23	656.51	656.29	656.18	655.95	655.39	655.64	655.83	656.01	656.12	656.08	655.95	656.15	656.03	655.81	656.21	655.92	656.02	656.37	656.35
																							656.64	655.97	656.44	655.35	656.26	655.6	656.03	655.88	656.18	656.04	655.89	656.12	655.95	655.88	656.27	655.63	656.07	656.18	656.36	656.03	656.33	655.89	656.17	656.21	656.05	656.58	656.12
																							655.63	655.83	655.76	655.91	656.51	656.22	656.17	656.31	655.85	655.82	655.7	655.73	655.84	655.9	656.15	656.32	655.69	655.78	656.32	655.77	655.89	655.81	656.38	656.12	656.44	656.12	656.28
																								655.95	655.69	656.13	655.95	655.94	655.68	656.39	655.83	656.13	656.2	655.6	655.44	655.91	655.5	655.84	656.13	655.96	656.39	656.08	656.04	655.83	655.91	656.14	656.22	655.88	656.31
																								656.14	655.97	656.29	655.93	656	655.87	656.27	656.08	656.26	655.54	655.98	656.1	656.49	655.77	656.1	656.12	655.91	655.98	656.03	655.95	655.98	656.09	656.13	656.11	656.56	656.4
																									656.54	656.32	655.85	656.07	656.39	656.28	656.48	655.96	656.05	656.04	656.05	655.63	656.21	656.2	655.77	655.61	656.2	656.08	656.12	655.76	656.45	656.47	655.97	656.06	656.16
																									656.27	656.01	656.24	656.21	655.83	655.75	655.95	656.01	655.9	656.4	656.09	656.33	655.99	656.19	655.73	655.93	655.88	655.89	655.88	656.38	656.13	655.98	655.87	655.92	655.92
																									656.04	655.65	655.88	655.93	655.95	656.53	656.08	656	656.09	655.93	655.78	656.25	656.03	655.91	656.12	655.79	655.46	655.78	656.47	656.35	656.09	655.67	655.96	656.25	656.41
																										656.2	655.86	656.09	655.92	655.94	656.24	656	656.25	655.51	655.94	655.66	655.91	656.11	655.58	656.04	655.75	656.15	655.82	656.27	655.85	655.92	655.88	656.65	655.7
																										655.98	655.96	656.08	655.7	656.42	656.26	656.37	655.92	656.01	656.16	655.73	655.52	655.91	655.78	655.39	655.9	656.02	656.04	656.25	656.02	656.36	656.5	655.75	655.7
																											656.35	655.55	656.42	655.92	656.44	655.9	656	656.47	656.09	655.94	655.84	655.83	655.48	655.96	655.83	655.72	655.52	656.25	656.1	656.15	656.51	656.05	656.25
																												656.22	655.62	656.2	655.83	656.17	655.95	656.16	655.63	655.74	656.21	656	656.13	655.77	655.75	656.05	655.99	656.02	656.41	655.9	655.96	656.35	656.21
																												656.22	656.18	655.95	655.85	656.19	655.8	655.69	656.19	656.16	655.76	655.94	655.81	656.2	656.01	655.88	655.54	655.95	656.05	655.73	655.96	655.4	656.39
																													655.76	656.02	656.17	655.92	655.73	655.85	656.1	655.77	656.21	656.28	656.35	655.49	656.27	655.64	655.56	655.36	655.62	655.89	655.67	655.9	656.32
																													655.72	656.15	656.01	656.18	655.86	656.27	655.83	656.46	655.91	655.96	655.72	656.16	655.76	655.73	655.69	655.8	655.83	655.87	656.14	655.62	655.92
																														656.18	656.07	655.84	656.04	655.82	656.27	656.19	656.26	655.72	656.15	655.99	655.91	655.66	656.09	655.79	655.98	655.74	656.07	656.27	655.79
																														656.13	655.78	655.98	655.45	655.97	656.32	655.9	655.75	655.83	656.32	655.88	655.36	656.32	655.74	655.93	655.71	655.78	656.05	655.7	655.98
																															656.17	656.37	655.94	656.02	655.75	655.88	655.98	655.6	655.91	656.2	655.95	655.56	655.89	655.9	656.28	655.59	655.9	655.35	655.35
																															655.95	655.91	655.82	656.01	656.28	655.48	655.75	655.8	656	655.98	655.57	655.85	655.87	655.98	655.45	656.18	655.34	656.01	656.23
																																655.68	655.58	655.69	655.73	655.89	655.97	656.04	656.07	655.83	656.03	655.81	655.85	655.64	655.66	655.41	655.63	655.78	655.8
																																656.19	655.69	655.95	656.09	656.28	655.9	655.92	655.73	656.04	656.14	655.79	655.74	655.7	655.26	655.69	655.72	655.64	656.07
																																	655.84	655.71	655.42	655.97	655.84	655.81	655.9	656.16	655.79	655.98	655.88	655.8	655.7	655.56	655.39	655.74	655.49
																																		656.16	656.46	655.78	655.87	655.63	655.89	655.94	655.89	655.9	655.91	655.65	655.79	655.71	655.52	655.24	655.79
																																		655.64	655.77	656.15	655.8	655.64	656.08	655.55	656.41	655.72	655.82	655.57	655.36	655.7	655.49	655.69	655.37
																																			656.11	655.85	656.14	656	655.98	655.69	655.67	656.14	656.12	655.61	655.57	655.48	655.68	655.89	655.89
																																			656.14	655.61	656.19	656.34	655.81	655.78	655.99	656.02	656.09	656.18	655.75	655.81	656.01	655.89	655.95
																																				655.82	655.98	655.88	656	655.82	655.43	655.75	655.56	655.65	655.35	655.71	655.57	655.64	655.3
																																					655.71	655.6	656.08	655.47	655.96	656.17	655.54	656.11	655.75	655.89	655.43	655.82	655.76
																																					655.37	655.93	656.06	655.76	655.68	655.78	655.98	656.1	655.57	655.49	656.11	655.7	655.88
																																						655.68	655.09	655.62	655.81	655.43	655.46	655.83	655.59	656.3	655.97	655.62	655.91
																																						655.74	655.88	656.03	656.22	656.13	655.5	655.88	655.91	655.86	655.52	655.54	655.98
																																							655.47	656.22	655.87	656.14	655.7	655.94	655.73	655.7	656.18	656.05	655.93
																																								656.21	656.04	655.75	655.91	655.69	655.37	655.91	655.95	655.9	655.8
																																								655.69	655.75	656.06	655.76	655.93	655.83	655.73	655.92	655.69	655.91
																																									655.82	655.92	655.84	655.99	656.15	656.17	655.51	655.8	655.84
																																										655.46	655.96	655.89	656.19	655.78	655.99	655.56	655.91
																																										655.81	656.1	656	655.65	655.83	656.06	655.85	655.44
																																											656.23	655.77	655.87	655.53	655.64	656.48	656.24
																																												655.99	656.25	656.11	655.79	655.91	656.35
																																												655.92	655.9	655.92	656.26	656.41	655.7
																																													655.87	656.07	655.87	655.92	655.81
																																														655.78	656.11	655.53	655.87
																																															656.16	655.81	655.48
																																															655.8	655.56	655.61
																																																655.8	655.83
																																																	655.61
																																																	656.04

[truncated: 450 more columns]

## Sheet: n=1.3283

																																																	659.8
																																																	659.96
																																																659.56	659.62
																																															659.77	660.06	659.57
																																															659.49	659.68	659.6
																																														660.12	659.65	659.52	659.3
																																													659.62	659.86	659.79	659.24	659.55
																																												659.94	659.52	659.77	659.98	659.43	659.42
																																												659.63	659.4	659.76	660.14	659.38	659.38
																																											659.52	659.87	659.58	659.97	659.78	659.4	659.34
																																										659.86	659.65	659.31	659.44	659.52	659.22	659.66	659.59
																																										659.5	659.85	659.4	659.37	659.65	659.42	660.13	659.5
																																									659.73	659.4	659.62	659.36	659.2	659.46	659.75	659.35	659.63
																																								659.42	659.26	659.59	659.59	659.72	659.48	659.42	659.2	659.85	659.42
																																								659.03	659.72	659.48	659.46	659.47	659.25	659.46	659.44	659.71	659.43
																																							659.29	659.87	659.56	659.33	659.35	659.46	659.11	659.35	659.48	659.09	659.45
																																						659.16	659.13	659.36	659.14	659.23	659.6	659.12	659.21	659.41	659.15	659.5	659.29
																																						659.38	659.64	659.11	659.36	659.51	659.6	659.41	659.4	659.5	659.68	659.62	659.3
																																					659.78	659.52	659.1	659.32	659.35	659.29	659.54	659.55	659.8	659.65	658.76	659.84	659.96
																																					659.57	659.91	659.2	659.52	659.45	659.51	659.41	659.21	659.4	659.4	659.61	659.72	659.37
																																				659.48	659.22	659.15	659.27	659.01	659.08	659.87	659.36	659.46	659.6	659.42	659.51	659.55	659.36
																																			659.84	659.75	659.02	659.57	659.15	659.41	659.46	659.4	659.42	659.55	659.23	659.35	659.72	659.78	659.47
																																			659.39	659.34	659.11	659.48	659.44	659.36	659.18	659.12	659.47	659.36	659.72	659.78	659.25	659.45	659.66
																																		659.24	659.42	659.57	658.99	659.38	658.99	659.18	659.2	659.12	659.41	659.39	659.1	658.86	659.86	659.43	659.41
																																		659.52	659.61	659.23	658.97	659.19	659.16	658.92	659.06	659.2	659.66	659.55	659.62	659.69	659.79	659.46	659.48
																																	659.29	659.18	659.33	658.62	659.14	659.14	659.26	658.74	659.39	659.02	659.51	659.66	659.35	659.94	659.59	659.36	659.5
																																659.24	659.35	659.47	659.54	659.15	658.88	659.45	659.18	659.04	659.63	659.31	658.86	659.3	659.45	659.91	660.02	659.47	659.58
																																659.73	659.56	659.26	659.54	659.24	659.23	659.45	659.58	659.43	659.5	659.22	659.4	659.03	659.48	659.74	659.52	659.34	659.34
																															659.28	659.32	659.32	659.04	659.12	659.35	659.11	659.56	659.13	659.22	659.57	659.5	659.46	659.27	659.54	659.55	659.34	659.61	659.19
																															659.58	659.13	659.32	659.34	659.48	659.41	659.23	659.85	659.23	659.2	659.09	659.3	659.59	659.2	659.57	659.46	659.4	659.59	659.56
																														659.15	659.34	659.49	659.06	659.08	659.59	659	659.29	659.34	659.24	659.11	659.32	659.64	659.72	659.42	659.65	659.72	659.49	659.63	659.58
																														659.38	659.57	659.52	659.38	659.49	659.52	659.49	659.7	659.29	659.65	659.67	659.6	658.97	659.37	659.13	659.62	659.15	659.68	659.71	659.89
																													659.42	659.1	659.6	659.85	659.11	659.12	659.33	659.47	659.2	659.43	659.12	659.42	659.47	659.44	659.44	659.26	659.47	659.41	660.23	658.99	659.93
																													659.22	659.38	659.29	659.43	659.32	659.45	659.91	659.06	659.83	659.29	659.78	659.38	659.86	659.55	658.99	659.54	659.36	659.46	660.04	660.23	659.39
																												658.9	659.28	659.23	658.93	659.94	658.94	659.42	659.41	659.41	659.46	659.3	658.9	659.61	659.85	659.55	659.17	659.42	659.61	659.46	659.58	659.68	659.22
																												659.7	659.11	659.63	659.29	659.23	659.16	659.26	659.53	659.1	659.34	659.9	659.41	659.17	659.36	659.5	659.45	659.47	659.73	659.57	659.18	659.49	659.17
																											659.2	658.97	659.42	659.59	659.41	659.14	659.38	659.29	658.91	659.45	659.68	659.8	659.39	659.18	659.3	659.53	659.33	659.28	659.47	659.49	659.46	658.85	659.47
																										659.29	659.28	659.24	659.28	659.29	658.74	659.92	659.41	659.43	659.49	659.32	659.34	659.38	659.79	659.3	659.45	659.45	659.33	659.73	659.15	659.27	659.39	659.45	659.2
																										659.27	659.22	659.32	659.35	658.92	659.18	659.81	659.56	659.05	659.31	659.17	659.56	659.93	659.34	659.71	659.67	659.73	659.68	658.95	659.6	659.55	659.5	659.46	659.01
																									658.8	659.19	659.36	659.33	659.21	659.36	659.1	659.13	659.37	659.3	659.27	659.33	659.45	659.18	658.83	659.24	659.66	659.38	659.6	659.45	659.53	659.33	659.42	659.35	659.09
																									659.09	659.37	658.84	659.46	659.44	659.4	659.51	659.03	659.06	659.45	659.3	659.2	659.6	659.66	659.49	659.08	659.48	659.88	659.01	659.82	659.4	659.13	659.72	659.05	659.15
																									659.06	659.18	659.27	659.13	659.49	659.17	658.88	659.36	659.37	659.5	659.52	659.28	659.44	659.46	659.47	659.31	658.97	659.34	659.29	659.64	659.49	659.66	659.43	659.54	659.3
																								658.86	658.84	659.22	659.13	659.32	659.13	659.19	659.27	658.93	659.41	659.19	659.31	659.37	659.53	659.35	659.17	659.27	659.46	659.52	659.59	659.41	659.35	658.79	659.34	659.35	659.53
																								659.22	659.01	659.06	658.85	659.35	659.64	659.08	658.99	659	659.65	659.25	659.05	659.73	659.45	659.2	659.39	659.43	658.78	659.07	659.55	659.15	659.74	659.44	659.28	659.29	659.4
																							659.3	659.67	658.88	659.07	658.98	659.37	659.34	659.68	659.02	659.25	659.63	658.79	659.28	659.1	659.55	659.67	659.3	659.44	659.57	659.34	659.14	659.88	659.54	659.4	659.07	659.45	659.29
																							659.12	659.01	659.24	659.51	659.55	659.03	659.27	659.08	659.7	659	659.3	659.44	659.94	658.93	659.82	659.84	659.61	659.4	659.3	659.1	659.53	659.58	659.49	659.21	659.19	659.42	659.1
																						659.18	659.12	659.27	658.87	659.44	659.34	659.21	659	659.53	659.5	659.44	659.35	659.13	659.47	659.41	659.5	659.29	659.6	659.59	659.18	659.58	659.44	659.8	659.13	659.49	659.9	659.57	659.78
																						659.42	659.13	659.06	658.74	659.53	659.12	659.68	659.26	659.68	659.4	659.34	659.55	659.57	659.5	659.52	660.09	659.82	659.63	659.61	659.49	659.17	659.57	659.66	659.5	659.46	659.68	659.22	659.53
																					659.13	659.47	658.97	659.28	658.94	659.31	659.45	659.73	659.31	659.12	659.56	659.76	659.62	659.59	658.9	659.63	659.64	659.97	658.85	659.57	659.33	659.13	659.19	659.2	659.01	659.2	659.55	659.38	659.49
																					659.02	659.15	658.95	658.87	659.14	659.63	658.94	659.27	659.33	659.04	659.32	659.53	659.2	659.48	659.87	659.54	659.2	659.31	659.24	659.81	658.97	659.49	659.3	659.08	659.34	659.72	659.4	659.2	659.56
																				659.3	658.72	659.36	659.47	659.43	658.56	658.97	659.24	659.15	659.23	659.25	658.81	659.69	659.25	659.37	659.39	659.67	659.06	659.55	659.17	659.27	658.93	659.32	659.15	658.98	659.35	658.96	659.67	659.33	659.37
																				659.36	659.01	659.24	659.13	658.95	659.18	659.46	659.57	659.44	659.51	659.22	659.51	659.44	659.39	659.36	659.38	659.04	659.51	659.06	659.16	659.6	659.29	658.94	658.91	659.15	659.03	659.21	659.32	659.3	659.05
																				659.15	659.09	659.42	659.12	659.43	659.38	659.2	659.43	660.03	659.47	659.46	659.58	659.39	658.57	658.87	659.18	659.43	658.7	659.61	659.37	659.04	659.4	659.39	659.45	659.18	659.39	659.13	659.24	659.68	659.13
																			659.26	658.95	659.09	658.93	659.11	659.14	659.26	659.59	658.93	659.39	659.53	658.86	658.91	659.18	659.23	659.21	658.91	659.37	659.24	659.09	659.22	659.07	658.88	659.15	659.57	659.57	659.58	659.47	659.23	659.3	659.11
																			658.83	659.24	658.84	659.11	659.2	659.05	659.1	659.3	658.49	659.18	658.97	659.48	659.46	659.42	658.86	658.86	659.02	658.98	659.59	659.26	659.18	659.28	659.22	659.25	659.04	659.04	659.05	659.37	659.53	659.19	659.54
																		659.53	659.51	659.03	659.66	659.16	659.25	659.25	658.7	658.96	659.18	658.98	659.31	659.27	659.3	659.14	659.16	659.1	659.31	659.25	659.23	659.27	659.25	659.01	658.94	659.32	659.18	659.35	658.97	659.26	659	659.21	659.58
																		659.53	659.39	659.16	658.93	658.97	659.12	659.07	658.9	659.24	659.3	659.4	659.06	658.8	659.17	659.04	658.9	659.09	659.07	659.24	659.13	659.29	659.14	658.78	659.37	658.97	659.09	659.17	659.39	659.2	659.29	659.34	659.34
																	659.44	659.28	659.52	659.04	659.1	659.06	658.81	659.17	659.05	659.12	658.99	659.48	659.47	659.21	658.98	659.13	659.03	658.8	659.36	659.45	658.97	659.4	658.71	659.24	659.29	659.1	659.39	659.41	659.24	659.05	659.72	659.47	659.01
																	659.09	659.14	659.06	659	658.96	658.83	658.84	658.91	659.16	659.73	659.21	658.74	659.5	659.37	659.44	659.54	659.19	658.98	659.08	659.16	658.92	659.28	659.06	658.97	659.01	659.35	659.29	659.09	659.16	658.94	659.3	659.25	659.75
																	658.93	659.23	658.69	659	659.2	658.97	659.16	658.92	658.98	659.39	659.09	659.31	659.01	659.34	659.14	659.23	659.89	659.26	659.26	658.9	659.08	658.82	658.81	659.14	658.93	658.43	659.12	658.92	658.81	659.49	658.93	659.51	659.35
																659.16	658.54	659.3	659.25	659.1	659.17	659.19	659.09	659.1	658.88	658.92	659.01	659	659.03	659.19	659.44	659.2	659.48	659.16	659.17	659.04	659.56	658.99	658.86	658.83	659.34	659.3	658.82	658.84	659.32	659	659.1	659.19	659.01
																659.35	659.05	659.19	658.59	659.38	659.13	659.26	659.03	659.17	659.11	659.24	658.88	659.24	658.95	658.9	659.33	659.19	659.6	659.07	659.53	659.04	659.12	658.72	658.91	658.83	659.12	659.19	659.05	659.08	659.48	659.58	658.7	658.95	659.32
															659.32	659.03	659.14	658.97	658.89	659.3	659	658.92	658.92	658.93	659.5	659.12	659.13	659.11	658.77	659.45	659.16	659.41	658.98	659.12	658.75	659.54	659.19	658.88	659.06	659.54	659.12	658.96	659.02	659.34	659.32	658.76	659.09	659.08	658.78
															658.79	659.13	658.83	658.91	658.46	659.22	658.91	658.34	659.23	659.06	658.89	659.4	659.02	658.79	659.19	659.23	658.95	658.74	659.47	658.69	658.79	658.86	659.29	659.05	659.4	658.8	658.87	659	659.24	659.46	658.73	658.94	658.94	659.5	659.05
															658.75	659.29	659.21	659.28	659.28	659.42	659.32	659.3	659.41	659.31	658.59	658.87	659.3	658.79	659.06	659.01	659.14	658.51	658.85	659.2	658.89	658.83	658.83	659.01	659.26	658.66	659.07	659.04	659.05	658.95	659.16	658.46	658.96	659.14	659.1
														658.96	659.01	659.15	659.34	659.09	659.16	658.73	658.58	658.89	659.12	658.94	659.05	658.99	658.75	658.93	659.13	658.99	659.02	658.72	658.78	658.9	659.03	658.67	658.51	658.85	659.34	658.9	658.75	659.14	659.17	659.11	659.1	658.78	659.21	658.94	659.12
														659.18	659.35	658.77	659.58	658.98	658.95	659.41	659.04	659.06	658.98	658.78	659.01	658.99	658.91	658.55	659.05	658.65	659.12	658.96	658.94	658.71	658.99	658.85	658.71	659.07	659.36	658.99	659.1	658.82	658.92	659.11	658.93	659.07	659.03	658.63	658.82
														658.99	658.94	659.18	659.23	659.58	659.27	658.79	659.46	659.06	659.2	658.87	659.21	658.87	659.09	658.81	658.73	658.65	658.41	658.88	658.75	659.12	658.76	658.81	658.87	659.15	658.9	659.17	658.84	658.48	658.79	658.93	659.15	658.8	659.58	658.77	659.28
													658.82	658.87	658.99	659.01	658.98	658.85	658.91	658.91	659.02	658.83	658.83	658.73	658.61	658.91	659.02	658.85	659.18	658.79	658.71	658.72	658.9	658.97	658.82	658.85	659.19	659.36	659.09	659.42	659.16	659.14	658.68	659.13	659.17	658.55	658.75	659.04	659.5
													659.33	659.08	659.48	659.2	659.21	658.95	659.23	659.05	659.25	658.83	659.03	658.83	658.67	658.82	658.86	658.67	658.55	658.27	658.56	658.8	658.63	658.22	658.72	658.67	659.2	658.75	659.19	659.56	659.09	659.4	658.5	659.35	659.13	659.13	658.55	659.49	659.17
													659.1	659.26	658.79	658.89	658.6	658.68	659.19	658.95	658.8	659.06	658.86	658.96	658.61	659.31	658.46	659.15	658.85	658.73	658.98	658.55	658.93	658.69	659.26	658.57	659.36	658.92	659.43	659.47	658.74	658.8	659.33	658.76	659.03	659.25	658.92	659.14	659.03
												659.31	658.92	659.27	659.03	659.31	658.85	658.98	658.83	658.9	658.5	658.95	658.79	658.85	658.76	658.85	658.83	658.79	659.09	658.93	658.54	658.49	659.19	658.56	659.05	658.78	658.83	659.1	659.04	659.19	659.1	659.03	659.05	658.53	659.24	659.12	659.08	659.14	659.27
												659.4	659.15	659.29	658.99	659.3	658.68	659.26	658.83	659	659.05	659.06	659.13	658.86	658.94	658.79	658.58	659.12	658.92	658.62	658.64	658.37	658.95	658.81	658.92	658.82	659.39	659.41	659.73	658.83	659.11	659.24	658.98	658.83	658.98	659.34	659.1	659.04	659.18
												659.13	659.33	658.79	658.87	659.07	659.37	658.62	658.68	658.89	659.3	659.33	658.74	658.88	658.87	658.55	658.89	658.58	658.69	659.05	658.5	658.74	658.54	658.64	658.62	659.18	659.35	659.07	658.9	659.18	659	659.48	659.14	659.06	659.38	659.24	658.9	659.07	658.76
											659.13	658.92	659.49	659.09	658.84	659	658.74	658.81	658.59	658.8	658.55	658.78	659.09	658.81	658.89	658.81	659.3	658.74	659.21	659.13	658.46	658.72	659	659.2	658.91	658.91	658.99	659.22	658.94	658.85	659.33	659.06	659.6	659.05	658.93	659.05	659.11	659.48	658.96
											658.98	659.38	659.11	659.27	658.59	659.24	659.13	658.6	658.89	658.84	659.06	658.79	659.21	658.67	658.51	658.8	659.4	658.98	658.72	658.92	658.48	659.19	659.11	659.35	659.26	659.04	659.43	658.89	658.74	659.57	659.46	659.27	659.15	659.01	659.51	658.9	659.07	659.18	659.14
											658.92	659.51	659.06	658.78	659.08	658.72	658.85	658.43	658.79	658.97	658.66	658.82	658.77	658.96	658.64	658.88	659.15	658.91	659.09	658.5	659.31	658.72	659.23	659.33	659.14	658.97	658.89	659.44	659.26	659.35	659.01	659.54	659.16	659.47	659.22	659.22	659.24	659.34	659.3
										658.95	658.87	658.97	659.32	658.4	658.63	659.03	658.92	658.6	658.58	658.68	658.99	658.98	658.85	658.76	658.88	658.52	659.35	659.02	658.79	659.45	658.54	659.52	658.72	659.04	659.41	659.57	659.03	659.79	658.93	658.71	659.54	659.17	659.85	658.93	659.53	659.24	659.32	659.14	658.75
										658.83	659.43	658.78	659.19	658.8	659.13	658.51	658.39	658.75	658.94	658.73	658.84	658.73	658.59	659.2	659.19	658.88	659.14	659	659.22	659.34	659.42	659.04	659.15	658.92	659.17	659.09	659.03	658.72	659.24	660.04	659.03	659.42	659.03	659.02	658.78	659.48	658.86	659.39	658.99
										659.1	658.96	659.06	659.04	658.89	659.18	658.29	658.7	658.55	658.96	658.77	658.28	658.95	658.71	659.23	659.37	658.92	658.84	659.21	658.86	658.87	659.38	658.79	659.47	659.01	659.05	659.72	659.11	658.9	659.39	659.11	659.2	658.85	659.1	658.89	658.8	659.15	659.1	659.43	659.47
									658.6	658.87	658.84	658.65	658.88	658.59	658.33	659.01	657.87	658.39	658.77	658.62	658.87	658.79	659.28	659.24	658.71	659.16	659.63	659.27	659.16	659.21	659.09	658.95	659.43	659.04	659.53	659.21	659.42	659.04	659.06	659.48	658.89	659.1	658.87	658.94	658.95	659.24	658.87	659.13	659.17
									659.19	659.11	659.06	658.82	658.72	658.48	658.53	658.91	658.62	658.25	658.53	658.5	658.78	658.62	659.08	659.2	658.89	659.25	659.06	659.39	658.72	659.35	659.39	659.07	659.29	659.21	659.01	659.07	659.33	659.39	658.98	658.68	658.64	658.4	659	659.11	659.41	659.37	659.39	659.2	658.79
									658.68	659.09	659.02	659.44	658.98	658.8	658.98	658.51	658.23	658.33	658.89	658.1	658.57	659.2	658.88	658.92	659.46	658.89	659.13	659.43	659.1	659.23	658.98	659.03	659.2	659.46	659.07	658.48	659.04	659.1	659.35	659.16	659.01	659.34	659.64	659.34	658.93	659.1	658.76	659.01	659.37
									659.02	659.06	659.15	658.78	659.08	658.52	658.52	658.39	658.31	658.6	658.66	659.1	658.89	658.82	658.92	659.06	658.7	658.99	659.74	658.85	659.77	659.33	658.86	658.81	659.53	659.29	659.3	659.19	659.06	659.57	659.23	659.29	659.11	659.32	659.26	659.26	659.61	659.05	658.91	659.41	658.73
								658.81	658.67	658.72	659.1	659.43	658.7	658.76	658.34	659.18	659.15	658.96	658.57	659.06	658.67	658.63	659.19	659.56	659.08	658.87	658.99	659.09	659.18	659.61	659.7	659.08	658.98	659.07	659.03	658.63	659.24	659.23	658.6	659.14	658.96	658.89	659.14	658.99	659.25	658.83	658.94	658.94	659.35
								658.79	658.96	658.41	658.73	658.68	658.62	658.67	658.57	658.84	658.56	658.55	658.73	658.94	658.99	659.26	659.46	659.58	659.95	659.41	659.48	659.32	659.45	658.8	658.93	659.03	659.3	659.16	659.07	659.41	658.89	658.96	659.01	658.91	659.7	659.49	658.68	658.37	659.31	659.69	659.22	659	659.1
								658.62	658.86	658.49	658.69	658.36	658.68	658.5	658.66	659.13	658.59	659.17	658.64	658.8	658.54	658.74	658.9	658.98	658.75	659.12	659.58	659.15	659.1	659.14	659.15	658.78	658.9	658.5	659.03	658.95	659.26	659.15	658.99	659.38	659.59	659.15	658.78	659.17	658.71	659.24	659.21	659.39	659.02
								658.63	658.58	658.59	658.38	658.56	658.69	658.52	658.65	658.59	658.53	658.93	658.89	658.86	658.96	658.75	659.31	658.56	658.9	658.75	659.26	659.39	659.05	659.33	658.92	658.79	658.94	659.14	658.86	659.16	658.72	658.67	659.01	658.76	658.56	659.24	658.79	659.4	658.74	658.83	659.1	659.33	658.61
							658.78	659	658.79	658.41	658.65	658.68	658.52	658.27	658.49	658.98	659.31	659.09	658.64	658.59	658.92	659.08	658.69	658.78	658.97	659.29	659.36	659.08	658.91	659.04	658.25	658.75	658.99	658.72	658.31	658.61	658.91	658.89	659.03	658.89	658.95	659.38	658.71	658.75	659.02	658.92	658.88	659.42	658.99
							658.47	658.58	658.8	658.44	658.07	658.36	658.62	658.72	658.43	658.83	658.73	659.02	658.67	659.34	659.07	659.71	659.19	659.21	659.18	658.9	659.01	658.81	658.7	659.2	659.22	658.62	659.21	658.76	658.73	658.96	659.01	658.82	658.92	658.83	659.58	658.68	658.72	659.23	658.48	658.96	658.7	658.99	658.95
							658.62	658.87	658.47	658.17	658.62	658.74	658.55	658.78	658.84	658.95	658.65	658.63	658.88	658.88	658.78	658.95	659.37	658.79	659.56	659.01	658.8	659.03	659.33	658.76	659.04	659.15	658.71	659.24	658.57	658.93	659.02	659.05	659.32	659.12	659.34	658.96	659.27	659.36	659.25	659.21	658.91	659.22	658.73
							658.64	658.93	658.58	659.01	658.67	658.63	658.37	658.24	658.53	658.57	658.29	659.11	658.95	658.98	659.3	659.61	659.49	658.97	659.7	659.21	659.09	659.17	659.12	658.87	658.89	659.06	659.14	659.09	659.06	658.58	658.59	658.98	658.8	658.92	659.23	659.03	659.29	658.92	659.3	659	658.67	659.33	659.18
						658.21	658.9	658.25	658.84	658.77	658.25	658.91	658.67	658.88	658.7	658.32	658.91	658.67	658.63	659.1	659.61	658.78	658.72	659.01	659.63	659.12	659.55	658.69	658.9	658.81	659.09	659.06	658.95	658.96	658.93	658.17	659.16	658.98	658.76	658.81	658.86	659.31	658.81	658.68	659.3	659.08	659.05	659.22	658.99
						658.76	658.54	658.48	658.64	658.91	659.11	658.54	658.58	658.37	658.29	658.9	658.66	659.16	658.8	659.31	658.81	658.95	659.42	658.9	659	658.58	659.03	658.89	658.89	658.87	659.29	658.97	658.75	658.85	659.02	658.24	658.82	658.69	659.08	658.97	658.05	659.09	658.69	659.03	658.81	659.17	659.23	659	659.15
						658.41	658.53	658.91	658.57	658.85	658.82	658.88	658.78	658.89	658.78	659.15	658.59	659.11	658.42	659.04	659.35	658.34	658.7	659.35	658.99	658.73	659.01	659.1	658.65	658.97	659.14	659.05	659.08	658.3	658.32	659.1	658.89	658.47	658.2	658.65	658.81	658.56	658.68	658.95	658.93	658.85	658.93	659.06	659.25
						658.69	659.01	658.63	658.24	658.65	658.86	658.74	659.01	658.62	658.34	658.76	658.56	658.86	658.7	658.77	659.25	659.25	658.75	658.67	658.6	658.74	659.14	659.31	659.04	658.84	659.04	658.9	658.81	659.08	659.24	658.95	659.01	658.86	658.26	658.45	658.97	658.57	659.16	658.73	659.07	659.21	659.33	659.26	659.52
					658.62	658.78	658.56	658.94	658.89	658.59	658.64	659.06	658.5	658.43	658.98	658.89	658.61	658.97	659.04	659.02	658.99	659.23	658.83	658.83	658.76	658.65	658.49	658.8	658.9	658.78	658.86	658.94	658.83	659.01	658.8	658.73	659.14	658.86	658.38	658.7	659.2	658.89	658.99	659.08	658.94	659.12	659.69	659.53	658.95
					658.54	658.72	658.11	659.28	658.72	658.9	659.11	658.61	658.74	658.72	658.49	659.51	658.91	658.83	658.97	658.94	658.69	659.27	659.26	659.09	659.15	658.61	658.91	658.25	658.7	658.69	659.07	658.83	658.98	658.95	658.97	658.81	659.01	658.71	658.96	659.08	658.39	658.5	658.79	658.78	659.34	659.18	659.44	659.12	659.27
					658.99	658.78	659.08	659.16	659.22	659	659.32	658.94	658.65	658.53	659.17	658.74	658.49	658.92	658.65	658.42	658.82	658.43	658.81	658.65	659.01	658.88	658.73	658.78	658.91	658.93	658.76	658.62	658.91	659.37	659.05	659.3	659.26	658.68	658.48	659.04	659.05	659.28	658.68	659.29	658.9	658.82	659.48	659.62	659.63
					658.42	659.18	658.69	658.76	659.59	659.05	659.04	659.31	658.5	658.95	658.71	658.96	658.88	658.77	658.91	658.79	659.06	658.92	658.94	658.7	658.86	658.98	658.44	658.68	658.76	658.8	659.28	659.01	658.77	659.26	659.1	658.76	658.98	659.03	658.86	659.13	659.13	658.56	659.06	658.45	658.58	658.97	659.47	659.28	659.93
					658.49	658.87	658.68	658.56	658.75	659.05	659.23	658.71	658.74	658.49	659.04	658.63	659.06	658.87	658.54	659.15	658.95	659.06	659.19	659.1	658.91	658.98	658.67	658.85	658.64	658.48	658.49	658.49	658.79	659.67	659.24	659.27	658.7	658.94	658.77	659.01	658.51	658.76	658.64	658.73	659.01	659.32	659.09	659.33	659.67
				658.57	658.65	658.65	658.89	659.15	659	659.07	659.11	659.36	659.18	658.76	658.9	659.31	658.77	659.18	658.85	658.74	658.71	658.57	658.8	658.23	658.71	658.56	658.53	658.77	659.16	658.32	658.87	658.84	659.1	658.82	658.83	659.16	659.1	658.93	658.96	658.43	658.41	659.14	658.63	658.85	659.38	659.27	659.58	659.71	659.69
				658.72	659.17	658.58	658.82	658.95	658.78	659.08	658.44	658.9	658.71	658.32	658.79	658.73	658.66	659.01	658.79	658.93	658.86	658.52	659.09	658.85	658.67	658.38	659.28	658.28	658.43	658.71	658.72	658.95	659.24	658.8	658.94	659.73	658.85	658.96	658.67	659.12	659.28	658.64	658.67	659.21	659.17	658.83	659.85	659.36	659.13
				658.51	658.86	658.65	658.19	658.69	659.13	658.91	658.94	659.8	658.78	659.14	658.24	659.12	658.52	659.32	658.72	658.47	658.77	658.79	658.97	658	658.41	659.32	658.96	658.65	658.59	658.79	658.7	658.9	658.96	659.23	658.59	658.93	659.35	658.77	658.81	658.74	659.04	659.23	658.65	658.98	659.14	659.21	659.49	659.29	659.1
				658.75	658.65	658.65	658.71	658.87	659.04	658.83	658.84	658.89	658.44	659	658.61	658.76	659.18	658.73	658.69	658.78	658.92	658.34	658.79	658.19	658.43	658.49	658.89	658.84	658.17	658.75	658.75	658.7	659.37	659.16	658.88	659.27	659.38	658.78	658.77	658.94	658.78	658.97	658.99	659.22	658.37	658.43	659.1	659.22	659.32
				658.94	658.98	658.97	658.53	658.94	658.56	658.55	658.93	658.7	658.59	658.88	659.27	658.72	658.68	659.18	659.18	658.76	658.96	658.7	658.88	658.54	658.3	658.46	657.97	658.87	658.43	658.58	658.62	658.75	659.04	659.08	659.11	659.06	658.93	659.03	658.81	659.03	659.06	659.2	659.14	659.12	658.96	659.27	659.32	659.56	659.09
			658.56	658.41	658.78	658.89	658.61	658.32	658.74	658.56	658.79	658.95	658.48	659.16	658.84	658.5	658.76	658.77	658.41	658.43	659.09	658.97	658.84	658.96	658.84	658.3	658.75	658.8	658.54	658.48	658.72	658.64	658.68	658.95	659.06	658.84	659.42	659.17	659.18	658.55	659	659.11	658.9	658.76	659.22	658.79	659	659.67	659.3
			658.35	658.6	658.63	658.91	658.07	658.22	658.91	658.39	658.59	658.92	658.83	659.13	658.71	658.54	658.85	658.95	658.73	658.88	658.86	658.69	658.78	658.73	658.86	658.62	658.33	658.46	658.59	658.9	658.78	658.45	658.33	659.13	659.06	659.28	659.37	659.42	659.54	659.39	659.33	658.92	658.66	658.96	659.16	658.91	659.44	659.43	659.1
			658.7	658.13	658.29	658.92	658.58	658.39	658.87	658.75	659.15	658.65	658.58	658.53	658.82	658.5	659.22	659.28	658.47	658.4	658.76	658.95	659.1	658.58	658.78	659.17	658.62	658.41	658.16	658.41	658.3	658.44	658.49	658.55	658.44	659.02	659.56	659.44	659.28	659.25	659.04	659.16	658.99	659.1	659.26	659.28	658.77	659.18	659.1
			658.19	658.73	658.68	658.26	658.67	658.6	658.49	658.72	658.62	658.55	658.59	658.98	658.49	658.57	659.04	658.24	659.04	658.51	658.56	658.28	658.78	659.06	658.23	658.39	658.36	658.44	658.56	658.47	658.65	658.47	658.94	659.37	658.83	659.52	658.95	659.78	659.06	659.46	658.88	658.84	659.04	659.13	658.78	659.03	659.39	658.76	659.08
			657.81	658.91	658.4	658.24	658.5	658.44	658.3	658.75	658.39	659.01	658.94	658.74	658.68	658.81	658.94	658.8	659.12	658.44	658.6	658.46	658.61	658.77	658.7	658.48	658.32	658.74	658.65	658.95	658.34	658.99	658.65	659.08	659.12	658.89	658.96	659.1	659.33	659.36	659.45	659.07	658.82	658.84	658.83	658.73	658.87	659.34	658.96
			658.58	658.54	658.67	658.47	658.61	658.13	658.89	658.62	658.85	658.44	658.49	659.25	659.08	658.92	658.99	658.94	659.08	658.04	658.74	658.79	658.47	658.78	658.45	658.35	658.33	658.11	658.34	658.42	658.85	659.34	658.96	658.84	658.75	659.29	659.41	658.92	659.11	659.14	659.32	659.04	659.02	658.8	658.67	658.63	658.91	659.01	658.77
		658.45	658.24	658.28	658.22	658.66	658	658.48	658.67	658.79	658.58	658.78	658.7	659.11	659	659.15	658.57	659.12	658.84	659.32	658.5	658.48	658.66	659	658.1	658.42	658.28	658.42	658.64	657.86	658.53	658.92	658.63	659.07	658.41	659.25	659.15	659.31	659.13	658.93	658.62	658.95	658.94	658.97	659.14	658.55	658.89	659.07	658.78
		658.83	658.98	658.32	658.22	658.21	658.15	658.45	658.72	658.83	658.71	658.46	658.86	659.14	659	658.99	659.28	658.72	658.94	659.09	658.73	658.8	658.49	658.58	658.7	658.4	657.98	658.49	658.38	658.57	658.39	658.81	658.86	659.04	658.93	659.33	659.34	659.04	659.33	659.47	658.97	658.96	659.2	658.96	658.86	658.94	658.43	658.2	658.65
		658.31	658.13	657.74	658.54	658.32	657.97	658.58	658.07	658.04	658.82	659.47	659.1	659.12	659.09	658.7	658.78	658.81	659.14	658.58	659.01	658.98	658.72	658.65	658.41	658.2	658.36	658.55	657.88	658.52	658.5	658.4	658.23	658.78	658.8	659.08	659.6	659.14	659.02	659.11	659.2	658.86	658.93	658.98	658.54	658.77	658.33	658.8	658.21
		658.39	657.88	658.25	658.26	657.99	658.15	658.43	658.56	658.7	658.81	658.87	659.25	658.72	658.84	659.05	658.88	659.09	658.99	659.06	659.09	658.64	658.96	658.51	658.13	658.31	658.21	658.14	657.63	658.5	658.46	658.46	658.71	659.03	659.01	659.19	658.94	658.77	658.94	659.17	659.28	658.85	659.04	658.63	659.03	658.8	658.69	658.87	658.98
		658.52	658.63	658.49	658.68	658.52	658.43	658.89	658.12	658.39	658.77	659.31	659.55	658.95	658.84	659.35	659.16	659.28	659.08	658.55	658.56	658.97	658.49	658.87	658.51	658.18	658.36	658.44	658.45	658.04	658.58	658.52	658.67	658.49	658.83	658.77	659.29	659.19	658.87	659.44	659.13	659.01	658.89	659.4	658.31	658.67	658.45	658.65	658.92
		658.7	658.53	658.79	658.76	658.48	658.26	658.15	658.57	658.35	658.08	659.01	658.96	659.05	658.88	659.26	659.05	658.95	659.02	658.63	659.43	658.73	658.99	658.77	659.11	658.66	658.31	658.72	658.12	658.34	658.31	658.37	658.88	658.6	658.8	658.68	659.2	658.93	658.89	659.87	659.1	659.24	659.48	658.87	658.45	658.6	658.44	658.11	659.3
		658.73	658.74	658.44	658.68	658.68	658.57	658.58	658.53	658.7	659.17	658.77	658.73	658.69	659.07	659.36	658.89	659.17	658.61	658.7	659.05	658.92	658.75	658.19	658.79	658.31	658.31	658.3	658.39	658.57	658.47	658.5	658.73	658.98	659.33	658.78	658.91	658.98	659.35	659.17	659.08	658.91	659.01	658.82	658.34	658.35	658.57	658.73	658.97
	658.57	659.12	658.75	658.29	658.62	658.57	658.44	658.44	658.62	658.54	659.16	659.07	658.79	659.07	659.17	659.32	659.6	658.93	658.96	659.1	659.19	659.16	658.42	658.38	658.53	658.59	658.17	658.58	658.28	658.35	658.47	658.38	658.39	658.71	658.41	658.73	659	658.71	658.46	658.96	658.88	658.75	658.85	658.88	658.65	658.68	657.94	658.62	658.47
	658.99	659.25	658.62	659.15	658.48	658.54	658.44	658.56	658.74	658.52	658.22	658.54	659.16	659.06	659.18	659.35	658.54	659.39	659.21	659.33	659.14	658.72	658.83	658.75	658.72	658.5	658.52	658.38	658.23	658.38	658.35	658.38	658.09	658.85	658.67	659.14	658.67	658.56	659.31	658.73	659.29	659.34	658.78	658.7	658.74	658.42	658.51	659.03	658.7
	658.69	659.16	658.69	658.49	658.72	658.46	658.14	658.27	658.7	658.68	658.74	658.62	658.88	659.06	659.17	658.92	659.4	659.08	659.19	659.01	658.75	658.87	658.84	658.37	658.51	658.72	658.91	658.37	658.41	658.9	658.78	658.25	659.07	658.67	658.68	658.84	658.97	659.2	659.04	658.76	659.12	658.44	658.79	658.76	658.51	658.84	658.82	658.9	658.5
	659.56	659.17	658.8	658.9	658.51	658.21	658.45	658.35	658.54	658.63	658.65	658.98	659.1	659.11	659.08	659.47	658.97	659.08	659.41	658.72	659.22	659.29	658.73	658.63	658.76	658.58	658.31	658.89	658.41	658.84	658.47	658.28	658.37	658.44	658.83	658.94	658.87	659.08	658.49	658.36	659.02	658.88	658.41	658.43	658.24	658.27	658.83	659.36	658.8
	659.09	659.11	658.91	659.08	658.82	658.91	658.51	659.25	658.47	658.59	658.94	658.75	658.71	658.96	658.96	658.9	659.19	659.32	659.21	658.28	658.8	658.66	658.65	658.83	658.29	658.69	658.25	658.38	658.69	658.54	658.41	658.58	658.69	658.39	658.76	658.69	658.75	659.17	658.65	659	658.84	658.96	658.72	658.5	658.67	658.26	658.39	658.66	659.08
	658.45	658.59	658.72	658.64	658.52	658.36	658.72	658.8	658.87	659.03	658.72	658.44	658.59	659.37	658.55	659.2	659.16	659.12	659.06	659.06	658.75	658.86	658.88	658.7	658.51	658.52	659.07	658.61	658.35	658.44	658.36	658.7	658.67	659.09	658.5	659.31	658.61	658.58	658.74	658.62	658.81	658.83	658.39	658.72	658.86	658.59	658.07	658.61	658.57
	659.03	659.1	659.37	658.74	658.88	658.96	658.94	658.62	658.25	658.96	659.11	658.4	659	658.99	658.71	659.29	659.03	658.85	658.86	658.57	658.94	658.49	658.49	658.8	658.56	658.55	658.56	658.5	658.63	658.61	658.64	658.69	658.63	659.33	658.81	658.77	659.28	659.04	658.54	658.92	658.74	658.74	658.99	658.79	658.73	658.41	658.72	658.88	658.99
	658.94	658.96	658.45	659.23	659.2	659.07	658.65	659.15	658.81	658.77	659.44	659.11	658.71	658.71	659.46	659.08	659.16	658.94	658.46	658.62	658.5	659.01	658.7	658.84	658.62	658.67	658.41	658.98	659.25	658.58	659.22	659.02	659.06	658.55	658.64	659.03	659.25	658.76	659.11	658.72	658.8	659.36	658.4	658.75	659.04	658.61	658.44	658.84	658.89
	658.91	658.69	658.59	658.91	658.73	658.54	658.72	659.03	659.19	659.08	658.68	658.76	658.53	659.12	658.84	658.79	659.18	658.95	658.8	659	658.11	658.87	659.14	658.05	658.57	658.54	658.95	658.79	658.64	658.92	658.7	658.88	659.42	658.76	658.94	658.79	659.26	659.18	659.26	658.89	658.43	658.78	658.64	658.82	658.49	658.52	658.57	659.01	658.5
659.08	658.93	658.8	658.55	658.74	658.78	659.02	658.95	659.14	658.75	658.67	658.99	658.82	658.88	659.12	658.84	658.61	658.63	659.21	658.85	658.83	658.76	658.8	658.62	658.97	658.35	658.55	658.47	658.85	658.42	659.02	658.96	658.45	659	658.81	658.86	659.24	659.07	658.74	658.9	658.73	658.8	658.72	658.86	658.67	658.47	658.97	658.99	658.9	658.6
659.09	659.28	658.97	658.85	659.12	658.95	658.97	658.73	658.91	658.88	658.72	659.01	658.66	658.72	658.77	658.69	658.86	658.58	658.42	658.25	658.39	658.76	658.6	658.73	658.32	658.41	658.77	658.68	658.16	658.81	658.87	658.62	658.54	658.93	658.81	658.85	658.99	658.91	658.66	658.98	658.6	658.55	658.73	658.67	658.74	658.59	658.25	658.52	659.18	658.52
659.06	658.82	659.33	658.85	658.76	659.1	658.87	658.88	658.79	658.84	658.99	659.07	658.46	658.53	658.79	658.84	658.22	659.02	658.37	658.18	658.54	658.64	658.58	658.32	658.95	658.6	658.73	658.27	658.63	658.85	659.08	658.91	658.84	659.06	658.4	659.35	658.71	659.03	658.93	658.85	659.09	658.97	658.82	659.05	658.88	658.55	658.79	658.81	659.08	659.04
659.21	659.26	659.58	658.91	659.01	659.23	659.19	658.79	658.89	658.77	658.71	658.62	658.76	658.34	658.99	659.01	658.72	659.14	658.78	658.52	658.56	658.29	658.74	658.22	658.8	658.26	658.7	658.66	659.02	658.47	658.62	659.17	658.56	658.79	658.89	659.12	659.15	659.04	658.83	658.47	658.83	658.73	658.7	658.41	658.5	658.57	658.94	659.08	658.88	659.1
659.32	659.48	658.98	658.94	659.15	658.86	659.19	658.51	659.12	658.88	658.76	659.01	658.7	658.58	658.95	658.62	659.14	658.64	658.44	658.69	658.94	658.39	658.26	658.4	658.49	658.83	658.45	658.3	658.7	658.24	659.07	658.65	658.66	659.01	659.23	658.79	659.19	659	659.32	659.01	658.87	658.43	658.47	659.18	658.09	658.73	658.42	658.82	658.85	658.95
659.03	658.45	659.6	659.11	659.13	659.1	658.96	658.4	658.77	658.66	658.61	658.48	658.99	658.53	658.87	658.66	659.02	658.78	659.11	658.63	658.78	658.98	658.83	658.2	658.65	658.34	658.68	658.39	658.59	659.06	658.31	659.15	658.96	658.69	659.17	659.23	658.84	659.11	659.05	659.14	658.69	658.88	658.71	658.67	658.59	658.34	658.34	658.69	658.32	658.83
659.32	658.99	659.13	659.26	658.89	659.39	659.22	658.81	658.66	658.67	659.03	658.52	658.58	658.9	658.46	659.18	658.72	658.59	658.6	658.78	658.64	658.4	658.62	658.68	658.35	658.33	658.39	658.5	658.45	658.51	658.7	658.94	659.11	658.85	659.02	659.11	659.5	658.92	659.26	658.58	658.69	658.94	658.59	658.1	658.63	658.68	658.66	658.53	658.89	659.13
659.05	658.82	659.2	658.91	658.87	658.63	658.79	658.46	658.92	658.4	658.82	658.65	658.87	658.41	658.54	658.97	658.73	658.51	658.74	658.91	658.91	658.83	658.62	658.65	658.63	658.66	658.54	658.69	658.36	659.08	659.26	658.59	658.64	658.85	658.6	658.75	658.96	658.73	658.85	659.23	658.86	658.82	658.6	658.97	659.02	658.58	658.52	658.54	658.85	658.58
658.84	659.4	658.95	659.41	658.7	658.65	658.77	659.16	658.37	658.59	658.59	658.64	658.59	659.1	658.94	658.62	658.69	658.62	658.63	658.84	658.42	658.88	658.2	658.48	658.52	658.47	658.45	658.22	658.86	658.79	658.53	658.59	658.55	659.12	658.74	658.91	658.74	659.02	659.15	658.67	658.89	658.59	658.58	658.96	658.5	658.72	658.64	658.59	658.94	658.88
658.74	658.71	658.96	658.84	658.86	658.77	659.12	658.6	658.58	658.5	658.48	658.48	658.65	658.83	658.63	658.56	658.57	659.1	658.58	658.92	658.81	658.73	658.3	658.37	658.44	658.6	658.24	658.48	658.43	658.32	658.69	658.94	659.04	659.16	658.59	658.66	659.05	658.79	658.89	658.92	658.84	658.56	658.21	658.44	658.24	658.87	658.56	658.68	658.7	658.79
658.42	659.07	659.23	658.57	659.04	658.98	658.81	658.71	658.7	658.11	658.13	658.34	658.83	658.88	658.78	658.46	658.34	659.42	659.22	658.74	658.74	658.94	658.58	658.75	658.15	658.66	658.92	658.91	658.64	658.54	658.5	658.55	658.37	658.52	658.86	658.82	659.09	659.26	659.14	658.88	658.67	658.61	658.99	658.5	658.33	658.72	659.03	658.59	658.89	658.33
658.47	659	658.9	658.54	658.57	658.98	658.74	658.55	658.44	658.76	658.4	658.71	658.85	658.61	659	658.57	658.67	658.72	658.68	658.99	658.4	658.7	658.76	658.77	658.72	658.99	658.92	658.59	658.86	658.95	658.81	658.57	658.34	659.02	658.91	659.1	659.28	659.02	658.87	658.82	658.94	658.39	659.08	658.09	658.16	659.19	658.52	658.62	658.84	658.41
658.12	658.96	658.84	658.25	659.02	658.5	659.08	658.77	658.9	658.52	658.58	658.75	658.72	658.39	658.45	658.52	658.6	658.52	658.78	658.74	658.27	658.67	658.45	658.68	658.64	658.98	658.62	658.75	658.78	658.76	658.72	658.54	659.13	658.7	659.25	658.66	658.27	658.72	659.17	658.53	658.69	658.75	658.43	658.32	658.51	658.65	658.71	658.54	658.84	658.6
658.23	658.87	658.73	658.36	658.36	658.37	658.82	658.6	658.5	658.58	658.45	658.35	658.11	658.8	658.3	658.56	658.59	658.35	658.81	658.53	657.9	658.9	659.46	658.69	658.52	658.7	658.66	658.73	658.54	658.96	658.42	658.85	658.68	658.42	658.69	659.17	658.59	658.77	658.86	658.47	659.08	658.53	658.77	659.09	658.98	658.45	658.43	658.29	658.96	658.69
657.98	658.43	658.24	658.19	658.84	658.84	658.93	658.71	658.91	658.33	658.72	658.87	658.5	658.6	658.32	658.76	658.09	658.47	658.59	658.88	658.51	658.74	658.62	658.99	658.81	658.96	658.66	658.63	658.89	658.89	658.51	658.86	658.93	658.57	658.72	658.77	658.77	658.81	659.01	658.52	658.79	658.95	658.58	658.62	658.69	658.73	658.45	658.49	658.56	658.67
658.66	658.39	657.98	658.5	658.77	658.26	658.54	658.95	658.77	658.78	658.74	658.58	658.43	658.79	658.92	657.91	658.71	658.59	658.56	658.54	658.42	659.2	659.08	658.99	659.05	658.64	658.76	659.02	658.79	658.85	659.17	658.66	658.91	658.53	659.14	658.62	658.81	658.5	658.61	658.97	658.77	659.12	658.73	658.78	659.05	658.65	658.84	658.58	658.81	659.18
658.3	658.14	658.32	658.62	658.81	658.65	658.55	658.56	658.95	658.22	658.68	658.15	658.49	658.39	658.26	658.68	658.43	658.59	658.91	658.63	658.49	658.78	659.1	658.68	658.72	658.83	658.51	659.01	659.06	658.88	659.37	659.09	658.55	658.55	658.71	658.85	658.86	659	658.77	658.91	658.86	658.62	658.49	658.72	658.31	658.83	659.09	658.31	658.77	658.42
657.98	657.96	658.3	658.65	658.69	658.64	657.95	658.53	658.24	658.39	658.56	658.53	658.74	658.62	658.08	658.71	658.75	658.95	658.62	658.37	658.6	658.34	658.4	659.04	658.66	658.65	658.65	658.81	658.77	658.97	659.09	658.94	658.66	658.92	658.42	658.52	658.6	658.79	658.68	658.65	658.29	658.72	658.95	658.55	658.68	658.92	658.67	658.76	658.82	659.42
658.09	657.97	658.3	658.14	658.47	657.99	658.44	658.52	658.6	658.41	658.67	658.82	658.52	658.44	657.76	658.59	658.62	658.64	658.87	658.65	658.9	658.6	658.28	658.45	658.89	658.56	658.69	658.27	658.78	658.77	658.71	658.59	658.75	658.87	658.82	658.44	659.2	659.3	658.66	658.85	658.51	658.62	658.62	658.76	658.61	658.42	658.71	658.67	658.8	658.9
658.05	657.95	657.83	658.37	657.86	659	658.53	658.51	658.52	658.46	658.56	658.31	658.19	658.48	658.89	658.39	658.88	658.74	658.42	658.76	659.08	658.97	658.73	658.74	659.04	658.76	658.3	658.8	658.98	658.65	658.83	658.56	658.64	658.81	658.84	659.06	658.83	659.08	658.98	658.73	658.75	658.73	658.8	658.44	659.21	658.57	658.97	658.83	658.82	658.97
658.27	657.99	657.85	658.15	658.5	658.13	658.28	658.3	658.77	658.22	658.75	658.56	659.25	658.58	658.53	658.41	658.4	658.5	658.54	658.8	659.08	658.49	658.68	658.68	658.55	658.39	658.6	658.42	658.78	658.5	658.9	658.24	658.32	658.95	658.39	658.95	658.67	659.2	658.74	659.04	658.5	658.39	658.9	658.91	658.92	658.98	658.76	658.64	658.94	659.17
658.35	658.18	658.32	658.49	658.43	658.39	658.37	658.6	658.19	658.65	658.32	658.92	658.68	658.67	658.78	659.07	658.59	658.74	659.11	658.85	658.79	658.55	658.76	658.56	658.91	658.71	658.72	658.68	658.46	658.73	658.73	658.59	658.5	658.25	658.72	658.68	659.01	659.05	659.1	658.9	658.42	658.84	658.64	658.87	659.17	658.29	658.69	658.96	658.77	658.88
658.81	658.61	658.61	658.53	658.41	658.54	658.62	658.26	658.17	658.86	658.63	658.85	658.28	659.14	659.05	658.56	658.9	658.5	658.82	658.54	658.97	658.51	658.86	658.73	658.93	658.68	658.51	658.05	658.61	658.34	658.69	658.84	658.64	659.1	659	658.55	659.05	659.07	658.74	659.01	659.01	658.7	658.84	658.52	658.62	658.76	658.69	658.82	658.61	658.96
658.36	658.32	658.49	658.68	658.62	658.54	658.45	658.52	658.9	658.36	658.7	658.9	658.86	659.13	659.42	658.79	658.71	658.56	658.89	658.93	658.75	658.61	658.44	658.92	658.6	658.69	658.56	658.78	658.71	658.78	658.19	658.66	658.7	659.02	658.9	658.61	658.69	658.64	659.13	658.93	659.15	658.72	658.93	658.4	658.82	659.02	658.76	658.73	658.82	659.12
658.67	658.72	658.47	658.23	658.76	658.36	658.81	658.63	658.46	659.01	658.72	658.83	658.67	659.18	659.2	659.16	658.87	658.41	658.54	659.03	658.73	658.5	658.71	658.39	658.91	658.58	658.62	658.52	658.84	658.69	658.69	658.69	658.78	658.69	658.71	658.74	658.77	659.02	659.53	658.61	658.63	659.04	658.8	658.51	658.75	658.49	658.77	658.88	658.82	659.03
658.51	658.06	658.8	658.21	659.13	658.65	658.5	658.97	658.87	658.79	658.79	658.72	658.91	658.83	659.37	658.84	658.89	658.83	658.81	659.17	658.83	658.63	658.42	658.61	658.56	658.27	658.67	658.58	658.51	658.84	659.04	658.65	658.54	658.69	658.83	658.8	659.45	659.05	658.97	659.47	658.82	659.08	658.59	658.45	658.9	658.84	658.29	658.72	659	658.76
658.48	658.68	658.61	658.81	658.6	658.26	658.56	658.49	658.29	658.8	659.04	658.72	659.07	658.55	658.87	658.57	658.59	658.56	658.83	658.47	658.66	658.56	658.97	658.42	658.16	658.74	658.55	658.62	658.91	658.16	658.78	658.74	658.55	658.5	659.08	658.69	658.77	659.28	659.13	658.81	658.8	658.71	658.66	658.75	658.51	658.79	658.84	658.82	658.9	659
658.76	658.53	658.31	658.24	658.44	658.96	658.51	658.67	658.27	658.94	658.99	659.11	658.79	658.91	658.83	658.32	658.52	658.58	658.72	658.33	658.54	658.13	659.01	658.28	658.9	658.27	658.67	658.8	658.54	658.83	658.62	658.52	658.73	658.54	658.63	658.77	659	659.05	659.65	659.02	659.22	659.17	659.1	658.69	658.92	658.84	658.45	658.7	658.65	659.18
658.92	658.76	658.71	658.76	658.7	658.8	658.4	658.24	658.36	658.45	658.78	658.74	658.88	658.49	659.04	658.59	658.44	658.71	658.76	658.5	658.45	658.76	658.5	659.04	658.3	658.8	658.55	658.48	658.94	658.98	658.5	658.88	658.76	658.5	658.94	659.01	658.72	658.94	659.04	658.91	659.45	658.78	658.58	658.46	658.9	658.58	658.62	658.8	659.04	658.88
658.67	658.85	658.9	658.69	658.42	659.07	658.56	658.77	658.16	658.63	658.53	658.87	658.5	658.9	658.88	658.38	658.57	658.65	658.28	658.74	658.48	657.83	658.37	658.63	658.22	658.16	658.33	658.58	658.48	658.3	658.56	658.39	658.45	659.17	658.53	658.69	658.92	658.97	658.79	659.13	658.86	658.74	659.09	658.84	658.66	658.64	658.75	658.31	658.97	659.01
658.55	659.14	658.69	658.77	658.55	658.78	658.77	658.12	658.76	658.78	658.64	658.09	658.72	658.3	658.41	658.59	658.44	658.4	658.61	658.24	658.32	658.84	658.62	658.23	658.53	658.7	658.41	658.75	658.84	658.4	658.51	658.66	658.69	658.95	658.64	659.03	658.84	658.73	658.64	658.75	658.72	658.51	658.73	658.9	658.97	658.39	658.31	658.91	658.88	658.98
658.38	659.11	659.09	659.01	658.46	658.52	658.26	658.42	658.45	659.1	658.54	658.34	658.36	659.17	658.32	658.33	658.65	658.6	658.05	658.45	658.58	658.19	658.38	658.21	658.4	658.64	658.79	659.18	658.67	658.72	658.85	658.5	658.48	658.68	658.32	658.83	658.72	658.8	658.81	658.44	659.09	658.9	658.8	658.42	659.08	658.46	658.87	658.3	658.96	658.72
658.56	659.12	658.75	658.57	658.58	658.47	658.62	658.84	658.75	658.69	658.64	658.63	658.44	658.75	658.55	658.58	658.09	658.76	658.53	658.79	658.58	658.62	658.46	658.9	658.52	658.83	658.62	658.99	658.94	658.67	658.93	658.73	658.48	658.71	658.77	658.58	658.74	658.59	658.84	658.44	659.25	658.6	658.83	658.96	658.59	658.62	658.61	658.36	658.86	658.68
658.71	658.83	658.61	658.89	658.89	658.57	658.41	658.77	658.25	658.71	658.94	658.73	658.19	658.36	658.46	658.96	658.27	658.79	658.72	658.52	658.35	658.84	658.43	658.46	658.27	658.96	658.93	658.93	658.74	658.8	659.08	658.78	658.19	658.77	658.89	658.35	658.42	658.83	658.48	658.89	658.54	659.06	658.55	658.88	658.66	658.91	658.15	658.87	658.76	658.49
659.07	658.21	658.9	658.53	658.73	659.01	658.95	658.55	658.93	658.13	658.7	658.52	658.59	658.46	658.15	658.27	658.65	658.18	658.36	658.47	658.96	658.89	658.68	658.57	658.26	658.81	658.65	658.48	658.74	659.17	658.76	658.59	658.47	658.43	658.48	658.4	658.56	658.45	659.1	658.78	658.91	658.72	658.92	658.75	658.86	659	658.72	658.89	658.69	658.94
659.28	658.33	658.6	658.64	658.35	658.65	658.4	658.38	658.43	658.55	658.74	658.23	658.74	658.5	658.85	658.49	658.89	658.53	658.48	657.89	658.62	658.42	658.64	658.61	658.57	658.76	659.18	658.95	658.55	658.97	658.94	658.6	658.77	658.59	658.76	658.63	658.3	658.82	658.03	658.52	658.79	658.44	658.57	658.78	658.78	658.87	658.9	658.69	659.05	658.71
658.77	658.78	659.4	658.73	658.7	658.63	658.77	658.88	658.47	658.42	658.94	658.83	657.85	658.7	659.05	658.5	658.35	658.43	658.51	658.36	658.28	658.65	658.06	658.63	658.77	658.73	658.67	658.71	658.63	658.83	658.81	659.23	658.67	658.85	658.5	658.95	658.5	658.66	658.65	658.71	659.06	658.72	658.69	658.67	658.97	658.74	658.41	658.78	659.02	658.44
658.93	658.38	658.91	658.42	658.88	658.44	658.32	658.79	658.81	658.44	658.28	658.55	658.86	658.25	658.34	658.33	658.09	658.1	658.29	657.77	658.53	658.37	658.33	658.38	658.85	658.71	658.46	658.55	658.82	659.04	658.68	659.08	658.72	659.07	658.47	658.99	658.47	658.74	658.37	658.9	658.81	658.67	658.41	658.9	658.43	658.42	658.78	658.94	658.04	658.56
658.63	658.5	659.24	658.98	658.64	658.77	659.16	658.51	658.94	658.48	658.76	659.06	658.5	658.41	658.44	658.06	658.38	658.2	658.33	658.81	658.53	658.44	658.76	658.54	658.12	658.51	658.88	658.48	658.56	658.79	658.5	658.78	658.94	658.49	658.94	658.64	658.61	658.47	658.87	658.72	658.48	658.59	658.74	658.81	658.73	658.49	658.7	658.57	658.81	658.63
658.99	658.48	658.93	658.64	658.75	658.84	658.66	658.88	659.02	658.75	658.88	658.45	658.5	658.21	658.71	658.99	658.32	658.1	658.56	658.42	658.22	658.34	658.21	658.02	658.35	658.65	658.74	658.6	658.73	658.76	658.9	658.72	658.95	658.83	659.1	658.55	658.61	658.43	658.58	658.29	658.61	658.61	658.54	658.7	658.59	658.5	658.34	658.5	658.32	658.78
658.57	658.51	657.91	658.65	658.31	658.76	658.82	658.88	658.77	658.45	658.6	658.92	658.91	658.67	658.43	658.14	658.92	658.41	658.19	658.3	658.54	657.9	658.4	658.51	658.32	658.75	658.89	658.38	658.68	658.47	658.39	658.53	658.12	659.22	658.76	658.35	658.38	658.53	658.66	658.75	658.94	658.8	658.45	658.55	658.93	658.76	659.21	658.14	658.5	658.48
658.78	657.99	658.22	658.91	658.62	658.29	658.27	658.66	658.7	658.77	658.91	658.48	658.65	658.85	658.27	658.65	658.08	658.38	658.23	658.13	658.43	658.25	657.96	658.62	658.74	658.75	658.75	658.64	658.81	659.17	658.2	658.77	658.63	658.52	658.6	658.13	658.5	658.59	658.53	658.52	658.77	658.35	658.7	658.46	658.86	658.45	658.78	658.46	658.68	658.4
658.51	658.14	658.16	658.61	658.51	658.27	658.41	658.7	659.17	658.76	658.55	659.01	658.84	658.64	658.87	658.6	658.15	658.29	658.14	658.36	658.32	658.41	658.78	658.62	658.51	658.49	658.64	658.89	659.1	658.85	658.52	658.77	659.14	658.66	658.68	658.29	658.52	658.49	658.5	658.28	658.42	658.88	658.29	658.99	658.86	658.28	658.6	658.17	658.62	658.34
658.57	658.3	658.36	658.86	658.73	658.65	658.79	658.68	658.44	658.68	658.51	658.74	658.67	658.64	659.03	658.04	658.32	658.11	658.54	658.56	658.37	658.97	658.18	658.43	658.35	658.67	658.42	658.55	658.97	658.81	658.89	658.79	658.78	659.17	658.41	658.39	658.03	658.5	658.55	658.32	658.58	658.93	658.92	658.62	658.63	658.75	658.71	658.44	658.65	658.66
657.93	658.42	658.61	659.1	658.7	658.73	658.99	658.93	658.64	658.56	658.86	658.96	658.75	659.24	658.8	658.31	658.31	658.82	658.1	658.07	658.32	658.25	658.08	658.92	658.41	658.33	658.59	658.48	658.78	658.75	659.01	658.34	658.61	658.73	658.63	658.41	658.57	657.99	658.19	658.25	658.65	658.48	658.46	658.45	658.34	658.34	658.71	658.68	658.26	658.62
	658.54	658.46	658.66	658.18	658.92	658.4	658.52	659.38	658.94	658.61	658.84	658.78	658.24	658.37	658.43	658.53	658.66	658.86	658.63	658.13	658.46	658.26	658.72	658.54	658.47	658.5	659.14	658.55	658.84	658.75	658.76	658.91	659.09	658.51	658.47	658.37	658.1	658	658.09	658.82	658.12	658.59	658.81	658.8	658.67	658.65	658.55	658.83	658.29
	658.81	658.79	658.76	658.71	658.07	658.23	658.67	658.99	659.14	658.93	658.48	659.05	658.65	658.76	658.48	658.84	658.54	658.33	658.04	657.93	658.84	658.48	658.73	658.32	658.38	658.69	658.63	658.81	658.68	659.25	659.02	658.54	658.63	658.21	658.35	657.93	658.14	658.02	658.37	658.15	658.58	658.15	658.36	658.7	658.38	658.16	658.7	658.19	658.34
	657.93	658.64	658.57	658.78	658.46	658.68	658.25	658.67	658.7	659.02	658.97	659.35	658.91	659.01	658.95	658.76	658.77	658.37	658.58	658.56	658.11	658.24	658.48	658.41	658.52	658.39	658.66	658.95	658.83	658.96	658.88	659.23	658.8	658.48	658.52	658.75	658.24	658.27	658.12	658.11	658.4	658.61	658.62	658.8	658.79	658.87	658.58	658.53	658.73
	658.45	658.51	658.45	658.51	658.52	658.59	658.54	659.28	658.95	658.02	658.91	659.35	659.51	658.65	658.94	658.75	658.52	658.77	658.71	658.48	658.74	658.05	658.46	658.66	658.8	658.4	658.59	658.67	658.51	658.96	658.57	658.9	658.55	658.5	658.1	658.25	658.32	658.35	658.4	658.32	658.7	658.67	658.29	658.26	658.7	658.54	658.62	658.57	658.31
	658.6	658.57	658.96	659.02	658.8	658.84	658.61	659.34	658.93	658.99	658.84	659.09	659.06	658.78	659.08	658.69	658.9	658.3	658.92	658.58	658.28	658.43	658.08	658.54	658.48	658.33	658.55	658.53	658.46	659.13	658.87	658.76	658.31	658.34	658.23	658.54	658.42	658.44	658.29	658.58	658.4	658.56	658.87	658.29	658.45	658.3	658.86	658.47	659.02
	658.55	658.88	659.35	658.81	659.27	658.9	659.05	659.32	658.71	658.99	659.18	659.73	659.41	659.32	659.03	658.62	658.58	657.87	658.38	658.14	657.94	658.35	658.19	658.44	658.08	658.77	658.51	658.65	658.93	658.58	658.61	659	658.78	658.38	658.57	658.4	658.21	658.15	658	658.42	658.27	658.58	658.96	658.21	658.26	658.17	658.28	658.79	658.62
	658.69	658.27	658.77	658.85	658.68	659.17	659.42	658.85	658.38	659.34	659.47	659.17	658.77	658.77	658.35	658.97	658.58	658.39	658.62	658.07	658.27	658.29	658.18	658.58	657.77	658.74	658.8	659.09	658.45	658.47	658.43	659.28	658.54	658.46	658.55	658.05	658.13	658.25	658.1	658.53	658.5	658.64	658.44	658.49	658.36	658.53	658.62	658.35	658.36
	658.68	658.94	659.3	658.97	658.95	658.81	658.64	658.99	659.13	659.11	658.53	659.14	659.24	659.03	658.94	658.82	658.61	658.59	658.78	658.11	658.54	658.42	658.15	657.79	658.25	658.14	658.4	658.91	658.98	658.27	658.24	658.65	658.69	658.32	658.35	658.55	658.5	658.12	657.73	658.24	657.99	658.56	658.39	658.82	658.36	658.74	658.21	658.4	658.17
	658.6	658.63	659.11	659	658.26	659.14	658.68	659.38	659.15	659.17	658.84	658.71	659.2	659.11	658.84	658.73	658.66	658.06	658.43	658.69	658.09	658.13	658.32	658.12	658.52	657.9	658.45	658.48	658.89	658.9	658.73	658.91	658.57	658.66	658.21	658.53	658.27	658.25	658.19	658.48	658.47	658.11	658.81	658.71	658.24	658.39	658.14	658.47	658.5
		659.06	658.63	658.39	658.57	659.16	658.74	659.25	659.22	658.57	658.8	658.92	658.92	658.83	659.2	658.37	658.93	659.16	658.39	658.51	658.55	658.06	658.48	658.14	658.22	658.7	658.33	658.58	658.42	658.87	658.8	658.91	658.9	658.62	659.09	658.1	658.32	658.43	657.84	658.47	658.4	657.9	658.12	658.66	658.32	658.8	658.28	658.32	658.36
		658.81	658.67	659.06	658.92	658.74	659.11	659.05	659.14	659.12	659.12	659	658.62	658.61	658.6	659.01	658.61	658.84	658.34	658.54	658.24	658.95	658.26	658.48	658.25	658.14	658.46	658.56	658.27	658.78	659.01	659.17	658.85	658.76	658.96	658.02	658.8	658.68	658.39	658.47	657.95	658.46	658.44	658.2	658.28	658.35	658.73	658.15	658.45
		658.74	658.67	659.33	659.24	658.83	659.18	659.16	659.04	658.55	659.11	658.51	658.33	658.45	658.97	658.62	658.33	658.23	658.65	657.87	658.24	658.45	658.36	658.15	658.62	658.4	658.04	658.32	658.88	658.92	658.84	658.77	658.23	658.77	658.47	658.14	658.23	658.89	657.89	658.18	658.27	658.71	658.15	658.19	658.59	658.3	658.59	657.64	658.36
		658.72	658.77	658.68	658.78	659.11	658.93	659.2	659.04	658.81	659.07	658.72	658.86	658.51	658.49	658.19	658.29	658.41	658.25	658.24	658.33	657.92	658.26	658.45	658.06	658.35	658.78	658.89	658.49	658.45	658.33	658.71	658.38	658.5	658.4	658.45	658.44	658.25	658.48	658.43	658.33	658.25	658.43	658.1	658.56	658.85	658.17	658.91	658.32
		658.71	658.8	658.88	658.67	658.94	659.01	659.26	658.97	658.94	658.73	658.76	658.95	658.63	658.64	658.18	658.49	658.29	658.45	657.97	658.35	658.24	658.44	658.8	658.52	657.95	658.48	658.52	658.3	658.86	659.08	658.28	658.63	658.7	658.54	658.23	658.7	658.08	658.46	658.31	658.54	658.33	658.21	658.6	658.25	658.6	657.76	658.18	658.23
		658.63	658.68	658.71	658.92	658.61	658.96	658.56	658.95	659.06	658.85	658.83	658.72	658.92	658.75	658.56	658.27	658.74	658.7	658.27	658.39	658.31	658.68	658.34	658.31	658.09	658.68	658.82	658.68	658.81	658.76	658.77	658.56	658	658.59	658.46	658.41	658.38	658.11	658.47	658.41	657.95	658.03	658.44	658.69	657.85	658.75	658.39	658.51
		658.38	658.88	658.63	658.65	658.68	658.65	658.85	659.03	658.65	658.39	659.15	658.33	658.09	658.58	658.54	658.03	658.98	658.25	658.63	658.6	658.23	658.82	658.54	658.69	658.06	658.49	658.52	658.64	657.98	658.48	658.41	658.44	658.63	658.12	658.24	658.3	658.39	658.51	658.51	658.73	658.35	658.46	658.29	658.72	658.29	658.4	658.29	658.04
			658.45	658.61	658.6	658.84	658.91	658.87	658.81	659.11	659.06	658.43	658.63	658.37	658.64	657.83	658.21	658.24	658.28	658.45	658.65	658.43	658.33	658.28	658.73	657.87	658.46	658.73	658.7	658.41	658.3	658.61	658.19	658.05	659.26	658.97	658.44	658.95	658.61	658.11	658.61	658.42	658.26	658.41	658.04	658.19	658.14	658.22	658.4
			658.93	658.56	658.3	658.59	658.76	658.87	658.93	658.84	658.64	658.74	658.99	658.77	658.6	658.38	658.35	658.13	658.37	658.28	658.85	658.34	659.07	658.84	658.71	658.11	658.97	658.38	658.65	658.49	658.45	658	658.91	659.02	658.4	658.48	658.72	658.32	658.5	658.32	658.2	658.35	658.23	658.41	658.24	658.03	658.19	658.46	658.2
			658.59	658.53	658.39	658.62	658.8	659	658.93	658.49	658.61	658.5	658.63	658.92	658.78	658.23	658.67	658.54	658.07	658.59	658.64	658.88	658.59	658.52	658.67	658.43	658.46	658.62	658.51	658.24	658.15	658.79	658.62	658.34	658.76	658.5	658.51	658.88	657.84	658.44	658.29	658.7	658.36	658.73	658.48	658.26	658.87	658.5	658.6
			658.54	658.63	658.88	658.95	658.83	658.33	658.5	658.3	658.49	659.02	658.7	658.79	659.07	658.29	658.75	658.43	658.69	658.49	658.32	658.38	658.73	658.59	658.6	658.85	658.72	658.4	658.51	658.45	658.56	658.81	658.65	657.91	658.7	658.64	658.34	658.64	658.26	658.56	658.59	658.15	658.79	658.44	658.08	658.15	658.43	658.39	657.98
			658.74	658.67	658.72	658.21	658.83	658.83	658.34	658.85	658.31	658.31	658.82	658.8	658.64	658.4	658.09	658.29	658.46	658.41	658.56	658.42	658.45	658.84	658.44	658.48	658.64	658.48	658.5	658.11	658.1	658.61	658.43	658.57	658.83	658.67	658.67	659.06	658.6	658.4	658.1	658.5	658.91	658.38	658.15	657.94	658.18	658.26	658.25
			658.82	658.05	658.99	658.57	658.65	658.39	658.46	659.21	658.46	658.78	658.74	658.57	658.62	658.29	658.13	658.67	658.3	658.36	658.77	658.15	658.83	658.62	658.27	658.33	658.6	658.68	658.58	658.13	658.82	658.64	658.37	658.57	658.36	658.56	658.74	659.03	658.67	658.32	658.58	658.57	658.45	658.14	658.23	657.87	658.06	658.02	658
				658.52	658.48	658.39	658.64	658.34	658.89	658.74	658.87	658.74	658.98	658.64	658.42	658.35	658.19	658.47	658.31	658.12	658.31	658.55	658.64	658.77	658.66	658.62	658.34	659.1	658.54	658.22	658.4	658.55	658.35	658.35	659.36	658.56	658.33	658.19	658.49	658.45	658.84	658	658.85	658.07	658.62	658.37	658.23	658.34	657.86
				658.67	658.34	658.56	658.58	658.36	658.96	658.47	658.52	658.54	658.75	657.91	658.32	658.72	658.19	659.03	658.27	658.27	658.28	658.15	658.56	658.55	658.33	658.98	658.33	658.55	658.37	658.5	658.52	658.12	658.33	659.17	658.6	658.91	658.85	658.89	658.42	658.52	658.94	658.35	658.39	658.59	658.55	658.21	657.97	658.35	658.12
				658.54	658.32	658.18	658.39	658.53	658.52	658.57	658.41	658.35	658.58	658.59	658.26	658.43	658.55	658.55	658.64	658.46	658.34	658.84	658.72	658.45	658.05	658.68	658.53	658.43	658.72	658.37	658.44	658.54	658.58	659.08	658.75	658.4	658.41	659.15	658.41	658.59	658.39	658.32	658.45	658.75	658.85	658.33	658.57	658.04	658.47
				658.61	658.38	658.53	659	658.28	658.78	659.06	658.04	658.37	658.52	658.54	658.51	657.89	658.27	658.31	658.19	658.53	658.46	658.56	658.38	658.42	658.66	658.87	658.76	658.89	658.72	658.38	658.51	658.49	658.83	658.84	658.34	658.17	658.67	658.66	658.53	658.71	658.47	658.3	658.59	658.19	658.14	658.01	658.17	658.15	658.12
				658.02	658.45	658.1	658.24	658.56	659.07	658.55	658.78	658.42	658.77	658.37	658.03	657.85	658.4	658.29	658.61	658.28	658.38	658.8	658.68	658.32	658.59	658.29	658.39	658.92	658.52	658.29	658.67	658.51	658.29	658.32	658.63	658.72	658.51	658.34	658.54	658.55	658.17	658.34	658.1	658.11	658.05	658.04	658.29	658	657.93
					658.29	658.22	658.35	658.59	658.65	658.43	658.55	658.75	658.05	658.88	658.79	658.46	658.56	658.66	658.18	658.56	658.24	659.03	658.5	658.26	658.62	658.65	658.48	658.79	658.58	658.25	658.77	658.54	658.57	658.27	658.35	659.1	658.84	658.38	658.32	658.76	658.75	658.48	658.46	658.28	658.22	658.2	658.52	658.35	658.52
					658.37	658.1	658.41	658.5	658.99	658.91	658.59	658.54	658	658.5	658.77	658.51	658.55	658.69	658.39	658.45	658.34	658.63	658.59	658.9	658.8	659.09	658.61	658.52	658.35	658.64	658.54	658.4	658.39	658.58	658.5	658.29	658.5	658.8	658.27	658.7	658.74	658.94	658.53	658.83	658.58	658.12	658.12	658.22	657.69
					658.48	658.13	658.09	658.32	658.57	658.54	658.64	658.67	658.9	658.55	658.55	658.43	658.06	658.38	658.45	658.44	658.74	658.44	658.44	658.72	658.67	658.77	658.58	658.88	658.84	658.9	658.3	658.55	658.35	658.56	658.13	658.26	658.2	658.11	658.31	658.55	658.55	658.57	658.53	658.77	658.49	658.53	658.38	658.34	658.37
					658.4	658.26	658.39	658.73	658.92	658.6	658.48	658.54	658.66	658.66	658.56	658.48	658.68	658.3	658.18	658.75	658.47	658.61	658.78	658.33	658.84	659	658.19	658.05	658.55	658.42	658.36	658.94	658.32	658.23	658.45	658.6	658.22	658.55	658.51	658.57	658.29	658.21	658.54	658.58	658.5	658.72	658.28	658.42	658.44
					658.75	658.24	658.28	658.62	659.22	658.78	658.47	658.8	658.58	658.72	658.33	658.47	658.81	658.49	658.69	658.69	658.34	658.55	658.49	658.59	658.4	658.5	658.81	658.18	658.46	658.34	658.42	658.65	658.49	658.44	658.55	658.23	658.32	658.29	658.9	658.41	658.6	658.5	658.52	658.57	658.2	658.59	658.56	658.39	658.34
						657.97	657.71	658.24	658.67	658.73	658.84	658.37	658.59	658.3	658.55	658.84	658.49	658.24	658.75	658.6	658.19	658.92	658.76	658.41	658.59	658.32	658.43	658.52	658.5	658.19	658.54	658.03	658.72	658.24	658.13	658.7	658.12	658.32	658.48	658.29	658.5	658.79	658.84	658.45	658.61	658.12	658.53	658.77	658.36
						658.75	658.58	658.45	658.42	658.78	658.8	658.79	658.93	658.98	658.91	658.41	658.39	658.52	658.68	658.38	658.73	658.38	658.51	658.83	659.1	658.54	658.63	658.43	658.18	658.32	658.59	658.12	658.44	658.41	658.51	658.18	658.44	658.35	658.59	658.03	658.4	658.08	658.54	658.22	658.23	658.38	658.55	658.16	658.38
						657.73	658.09	658.35	658.4	658.82	658.58	658.92	658.74	658.71	658.62	658.33	658.67	658.75	658.85	658.65	658.68	658.65	659.01	658.65	658.45	658.72	657.91	658.17	658.55	657.88	658.6	658.49	658.87	658.46	658.93	658.31	658.47	658.37	658.73	658.31	658.61	658.36	658.4	658.31	658.17	658.68	658.46	658.34	658.39
						658.35	658.45	658.36	658.68	658.52	658.26	658.61	658.63	658.73	658.94	658.54	658.42	658.71	658.38	658.39	658.4	658.77	658.06	658.37	658.51	658.61	658.39	658.37	658.19	658.48	658.06	658.3	658.2	658.34	659	658.67	658.84	658.24	658.23	658.23	658.38	658.08	658.25	657.67	658.53	658.29	658.38	658.51	658.69
							658.18	658.36	658.66	658.45	658.81	659	658.51	658.63	658.9	659.06	658.49	658.52	658.28	658.56	658.96	658.99	658.57	658.97	658.35	658.31	658.3	658.34	658.49	658.8	658.36	658.74	658.23	658.62	658.4	658.48	658.42	658.51	658.43	658.38	658.07	658.32	658.06	658.01	658.29	658.18	658.27	658.27	658.52
							658.71	658.35	658.54	658.57	658.41	658.68	658.75	658.78	658.49	658.62	658.74	658.91	658.32	658.59	658.85	658.65	658.7	658.69	658.84	658.85	658.58	658.59	658.56	658.22	658.2	658.14	658.24	658.54	658.89	658.55	658.49	658.27	658.28	658.38	658.13	658.21	658.3	658.52	658.29	658.57	658.06	658.54	658.14
							658.76	658.49	658.47	658.99	658.47	658.57	658.88	658.71	658.75	658.44	658.76	658.78	658.06	658.65	658.7	658.72	658.52	659.05	658.7	658.31	658.69	658.14	658.23	658.38	658.25	658.59	658.51	658.73	658.5	658.16	658.57	658.48	658.18	658.2	658.34	658.02	658.26	658.14	658.55	658.59	658.15	658.3	658.44
							658.16	658.55	658.57	658.65	658.94	658.4	658.16	658.4	658.78	658.59	658.25	658.86	658.69	659.11	658.59	658.18	658.61	658.55	658.39	658.46	658.27	658.78	658.43	658.63	658.54	658.76	658.42	658.71	658.59	658.43	658.22	658.65	658.24	658.1	658.63	657.88	658.73	658.64	658.22	658.01	658.3	658.14	658.32
								658.94	658.82	658.14	658.42	658.88	658.58	658.54	658.65	658.15	658.51	658.08	658.68	658.75	658.28	658.43	658.58	658.52	658.87	658.36	658.5	658.93	658.13	658.09	658.11	658.44	658.05	658.23	658.83	658.18	658.24	658.72	658.68	658.26	658.36	658.3	658.73	658.32	658.13	658.2	658.26	658.43	658.02
								658.5	658.65	658.4	658.55	658.26	658.37	658.24	658.47	658.23	658.93	658.84	658.71	658.71	658.26	658.63	658.47	658.65	658.45	658.54	658.66	658.66	658.64	658.58	658.62	658.36	658.62	657.75	658.31	658.46	659.02	658.83	658.22	658.24	657.98	658.2	658.2	658.5	658.48	658.48	658.25	658.1	658.22
								658.58	657.98	658.24	658.2	658.68	658.7	658.54	658.34	658.58	658.43	658.92	658.44	658.75	658.64	658.16	658.23	658.27	658.5	658.74	658.78	658.69	658.57	658.26	658.2	658.73	658.33	658.17	658.53	657.96	658.52	658.13	658.16	657.86	658.13	658.06	658.64	658.25	657.93	658.13	658.47	658.35	658.63
								658.45	658.11	658.34	658.5	658.37	658.32	658.46	658.31	658.75	658.85	658.4	658.61	658.93	658.11	658.84	658.32	658.37	658.03	658.5	658.71	658.52	658.62	658.68	658.24	658.48	658.21	658.54	658.48	658.28	658.32	658.61	658.67	658.47	658.53	658.76	658.56	658.6	658.13	658.49	657.95	658.42	658.13
									658.19	658.32	658.44	658.5	658.77	659.19	658.15	658.47	658.51	658.51	658.24	658.98	658.74	658.4	658.39	658.33	658.32	658.44	659.02	658.51	658.53	658.36	658.39	658.67	658.41	658.01	657.98	658.58	658.45	658.49	658.67	658.42	658.67	658.28	658.26	657.95	658.09	658.18	658.6	658.65	658.15
									658.41	658.25	658.28	658.61	658.57	658.74	658.82	658.87	658.29	658.5	658.9	658.46	658.59	658.15	658.66	658.24	658.73	657.65	658.22	658.76	658.52	658.29	658.19	658.31	658.03	658.14	657.9	657.99	658.38	658.07	658.56	658.39	658.34	658.38	658.24	658.3	658.48	658.2	658.58	657.86	657.92
									658.5	658.71	658.63	658.48	658.79	658.79	658.52	658.55	658.28	658.36	658.49	658.65	658.62	658.67	658.55	658.49	658.31	658.29	658.5	657.97	658.62	658.49	658.37	658.58	657.88	658.23	658.31	657.83	658.05	658.12	658.05	658.72	658.56	658.17	658.59	658.35	658.15	658.25	658.33	658.5	658.25
									658.5	658.33	658.25	658.09	658.58	658.63	658.33	658.48	658.66	658.41	658.49	658.47	658.95	658.12	658.33	657.78	658.21	658.45	658.36	658.43	658.29	658.86	658.35	658.69	658.35	658.44	658.23	658.1	658.31	658.41	658.31	658.32	658.55	657.92	658.14	658.31	658.48	658.57	658.23	657.78	658.47
										658.07	658.39	658.62	658.96	658.34	658.52	658.34	658.61	658.77	658.55	658.28	658.56	658.52	658.59	658.11	658.44	658.06	658.33	658.82	658.32	658.05	658.62	658.27	658.33	658.09	658.59	658.43	658.15	658.68	658.38	658.17	658.48	658.43	658.38	657.92	658.36	658.41	658.26	658.03	658.23
										658.66	657.92	658.34	658.54	658.26	658.43	658.62	658.61	658.66	658.63	658.35	658.4	658.26	658.56	658.37	658.56	658.2	658.28	658.57	658.48	658.07	658.49	658.4	658.13	658.39	658.47	658.49	657.94	658.03	658.46	657.89	658.3	658.62	658.07	658.02	658.5	658.12	658.1	657.76	658.71
										658.25	658.58	658	658.01	658.2	658.57	658.47	658.57	658.36	658.3	658.77	658.1	658.08	658.39	658.59	658.43	658.46	658.36	658.24	658.49	658.66	658.42	658.4	658.31	658.51	658.45	658.41	658.27	658	658.06	658.34	658.07	658.29	658.41	658.28	658.59	658.25	657.97	658.33	658.46
											658.6	658.21	658.31	658.3	658.4	658.46	658.25	658.45	658.3	658.46	658.29	658.33	658.61	658.14	658.29	658.2	658.05	658.55	658.44	658.26	658.31	658.66	658.51	658.66	657.93	658.09	658.4	657.73	658.07	658.46	658.73	658.05	658.21	658.84	658.46	658.31	658.74	658.25	658.37
											658.34	658.62	658.42	658.43	658.28	658.22	658.42	658.81	658.4	658.7	658.62	658.11	658.22	658.45	658.37	657.82	658.17	658.4	658.32	658.34	658.13	658.19	658.31	658.23	658.37	658.01	658.15	658.23	657.69	658.12	658.15	658.44	658.13	658.54	658.49	658.04	658.24	658.59	657.96
											658.16	658.35	658.18	658.77	658.15	658.47	658.94	658.66	658.05	657.97	658.35	658.77	658.38	658.22	658.41	658.45	658.07	658.4	658.13	658.45	658.58	658.24	658.16	658.44	658.57	658.49	658.2	658.45	658.01	658.04	658.43	658.22	658.48	657.93	658.39	658.35	658.29	658.45	657.89
												658.37	658.23	658.16	658.56	658.73	658.69	658.49	658.5	658.48	658.28	658.15	658.34	658.3	658.22	657.56	658.25	657.89	658.21	658.32	658.09	658.45	658.5	658.17	658.37	658.03	658.07	658.08	658.71	658.25	658.26	658.31	658	658.08	658.43	658.24	657.84	658.59	658.55
												658.14	657.83	658.28	658.33	658.82	658.38	658.22	658.17	658.52	658.69	658.32	658.29	658.48	658.21	658.26	657.89	658.47	658.24	658.35	658.11	658.19	658.78	658.62	658.04	657.95	657.94	657.93	658.48	658.57	658.09	658.09	657.77	658.22	658.42	658.13	657.79	658.08	657.92
												658.13	658.21	658.19	658.22	658.29	658.28	658.12	658.34	658.21	658.23	658.09	658.14	658.34	658.25	658.47	658.12	658.05	657.67	658.52	658.16	658.41	657.7	658.08	658.15	658.38	657.91	658.15	658.1	658.37	658.14	658.22	657.8	658.28	657.77	658.22	658.12	658.17	658.5
													658.37	658.26	658.54	658.31	658.27	657.92	658.16	658.17	658.48	658.39	658.27	658.1	657.99	658	658.21	658.19	658.17	658.31	658.34	658.46	658.14	658.49	658.27	658.55	658.22	658.15	658.36	658.42	657.96	658.02	658.36	658.36	658.14	657.97	658.11	658.39	658.76
													657.65	658.36	658.36	658.44	657.99	658.36	658.33	658.02	658.37	658.36	658.32	658.1	657.7	658.32	658.52	658.27	657.98	658.38	658.16	658.43	658	658.42	658.41	658.41	658.25	658.38	657.84	657.98	658.01	658.04	658.04	658.32	658.58	658.44	658.13	658.26	658.32
													658.16	658.24	658.41	658.41	658.11	658.42	658.6	658.36	658.39	658.24	658.32	658	657.64	658.07	658.46	657.97	658.12	658.12	658.28	658.16	658.09	658.58	658.53	657.92	658.21	658.35	658.24	658.03	658.11	658.2	658.23	658.08	658.8	658.13	658.45	658.2	658.49
														658.16	658.6	658.42	658.15	658.53	657.97	658.29	657.97	657.93	658.01	658.11	657.89	658.38	658.39	658.29	657.96	658.15	657.86	658.46	658.61	658.12	658.29	657.83	658.11	658.71	658.26	657.99	658.07	657.9	658.01	658.55	658.26	658.37	658.39	658.41	659.01
														658.27	657.74	658.19	658.66	658.4	658.55	658.35	658.52	657.79	658.12	658.8	658.22	658.43	658.35	658.19	658.07	658.05	658.33	658.39	658.37	657.88	658.44	657.88	657.99	658.05	658.47	657.98	658	658.37	658.18	658.68	658.3	658.11	657.95	658.4	657.96
														657.79	658.1	658.11	658.01	658.19	658.53	658.62	657.81	658.05	658.27	658.17	658.03	658.27	658.06	657.81	657.96	658.32	658.09	658.46	658.34	658.13	658.7	657.63	658.21	657.9	658.14	658.55	658.2	658.36	658.05	658.36	657.9	658.43	658.11	658.55	658.28
															658.08	658.09	658.49	657.99	658.28	658.56	658.67	658.23	658.27	658.39	658.41	658.08	658.57	658.17	658.54	657.89	658.13	657.82	658.09	658.08	657.92	658.2	658.2	658.11	658.23	658.26	658.15	658.33	658.73	658.29	658.26	658.15	658.15	658.2	658.88
															658.17	658.51	658.54	657.97	658.24	658.43	658.53	658.29	658.27	658.51	658.08	658.49	658.14	658.3	658.6	658.26	658.32	658.01	658.18	657.95	658.17	658.45	658.16	658.31	657.89	658.3	657.82	657.91	658.21	658.59	658.05	657.96	658.21	658.51	658.46
															658.23	658.41	657.85	658.44	658.38	657.83	658.71	657.63	658.28	658.05	657.89	658.05	658.11	658.1	658.49	658.29	658.31	657.97	658.32	658.21	658.67	658.19	658.02	658.07	658.03	658.32	658.04	658.18	658.57	658	658.01	658.21	658.26	658.26	658.17
																658.37	658.12	658.31	658.62	658.41	657.92	657.94	658.5	658.32	658.39	657.98	658.25	658.08	658.11	658.3	658.4	658.37	658.23	658.03	658.36	658.55	657.53	658.03	658.18	658.04	658.27	658.42	658.13	658.59	658.36	658.13	658.16	658.57	658.48
																658.22	657.51	658.36	658.43	658.53	658.54	658.14	658.39	657.91	658.15	658.42	658.38	657.85	658.18	658.24	658.44	658.46	658.7	658.2	658.2	658.5	658.14	658.47	658.41	657.95	658.09	658.12	658.55	658.26	658.31	658.66	658.28	658.6	658.24
																	658.27	658.33	658.69	658.5	658.6	658.64	658.4	658.13	658.21	658.38	658.17	658.19	658.17	658.16	658.24	658.41	658.37	658.22	657.99	658.56	658.11	658.43	658.28	657.91	658.05	658.13	658.38	658.25	658.36	657.92	658.18	658.34	658.4
																	658.24	658.15	658.12	658.86	658.39	658.32	658.26	658.22	658.62	657.94	658.21	658.16	658.44	658.29	658.52	658.16	658.16	658.22	658.25	658.67	658.56	658.6	658.07	658.02	658.04	658.38	658.39	658.12	657.79	658.14	658.38	658.18	658.22
																	657.94	657.67	658.15	658.6	658.64	658.49	658.19	658.52	658.17	658.27	658.31	657.59	658.11	658.53	658.1	658.35	658.39	658.64	657.89	658.14	658.03	658.09	658.45	657.89	657.92	657.69	657.96	658.41	658.71	658.46	658.37	657.97	658.1
																		658.61	658.24	658.01	658.38	658.34	658.14	658.04	658.33	658.32	657.84	658.5	658.54	658.39	658.3	658.4	658.36	658.75	658.35	658.44	658.51	658.41	658.59	657.9	658.13	657.9	658.45	658.11	658.5	658.03	658.55	657.9	658.04
																		658.27	658.31	658.51	658.5	658.1	658.49	658.41	658.58	658.17	658.37	658.54	658.8	658.39	658.28	658.35	657.81	658.51	658.36	658.54	658.26	658.58	658.45	658.26	658	658.18	658.12	658.48	658.48	657.93	658.49	658.11	658.47
																			658.22	658.2	658.47	658.05	658.31	658.13	658.7	658.19	658.57	657.97	658.84	658.7	657.86	658.76	658.49	658.55	657.99	658.43	658.31	658.13	658.33	658	658.06	658.44	658.18	658.39	658.34	657.85	658.66	658.06	658.51
																			658.35	658.23	657.73	658.19	658.67	658.53	658.62	658.45	658.68	658.18	658.33	658.49	658.35	658.57	658.04	658.13	658.33	658.16	658.42	658.24	658.05	658.64	658.38	658.6	657.72	658	658.61	657.79	658.25	658.02	658.18
																				658.05	658.16	658.66	658.23	658.21	658.43	658.53	658.21	658.42	658.27	658.68	658.22	658.45	658.45	658.26	658.52	658.38	658.2	658.29	658.21	658.13	658.24	658.09	658.59	658.26	658.54	658.14	658.18	658.02	658.3
																				658.48	657.89	658.25	658.31	658.36	658.55	658.22	658.42	658.4	658.43	658.07	658.16	658.44	658.22	658.19	658.29	658.11	657.99	658.6	658.39	658.42	658.46	658.5	658.12	658.53	658.4	657.86	658.25	658.27	658.27
																				658.33	658.18	658.38	658.39	658.18	657.92	658.37	658.29	658.32	658.34	658.32	658.25	658.52	657.97	658.18	658.1	658.46	658.06	658.24	658.47	658.2	658.38	658.49	658.09	657.76	658.22	658.37	658.75	658.03	658.89
																					658.42	658.12	658.32	658.21	658.35	657.82	658.47	658.66	658.43	658.35	658.37	658.15	658.28	658.16	657.98	657.7	658.58	658.31	658.4	658.41	658.69	658.5	658.45	658.12	658.13	658.24	658.19	658.36	658.56
																					658.16	658.62	658.79	658.43	658.49	658.14	658.35	658.7	658.45	658.6	658.02	657.72	658.25	658.23	658.06	658.24	658.04	658.12	658.4	658.15	658.07	658.34	658.4	658.2	657.86	658.41	658.19	658.28	658.62
																						658.21	658.18	657.98	658.34	658.51	658.21	658.46	658.35	658.41	658.17	658.25	658.13	658.12	658.28	657.8	658.67	658.51	658.32	658.21	658.34	658.06	657.96	658.3	658.55	658.5	658.44	658.02	658.16
																						658.08	658.05	658.07	658.38	658.12	658.52	658.03	658.86	658.54	658.08	658.42	657.93	658.5	658.2	658.1	658.09	658.32	657.85	658.4	658.55	658.69	658.55	657.93	658.2	658.09	658.09	658.22	658.29
																							658.05	658.29	658.35	658.24	658.57	658.55	658.22	658.27	658.24	658.03	658.41	658.23	657.78	657.88	658.34	657.99	658.03	658.18	658.6	658.71	658.14	658.57	657.96	658.33	658.17	658.25	658.23
																							657.99	658.38	658.63	658.39	658.45	658.21	658.33	658.34	658.12	658.39	658.13	658.13	658.04	658.36	657.97	658.26	657.89	658.53	658.15	658.33	658.24	658.33	658.43	658.35	658.55	658.27	658.11
																								658.28	658.14	658.29	658.46	658.24	658.3	658.28	658.36	657.99	658.43	658.45	658.27	658.69	658.13	658.3	657.75	658.5	658.72	658.23	658.48	657.91	658.13	658.12	658.32	658.47	658.1
																								658.57	658.68	658.35	658.09	658.15	658.66	658.35	657.93	658.44	658.08	657.99	658.13	658.35	658.53	657.98	658.46	658.29	658.39	658.03	658.53	658.09	658.04	658.59	657.93	658.32	658.25
																									657.66	657.98	658.33	657.81	658.48	658.12	658.11	658.12	658.55	658.64	658.17	658.43	658.28	658.21	657.97	657.96	658.31	658.38	658.37	658.23	658.6	658.1	658.13	658.48	657.74
																									658.27	657.76	658.38	658.06	658.4	658.42	658.6	658.22	657.92	657.84	658.53	657.89	658.26	657.88	658.33	658	658.09	658.41	658.34	658.04	658.42	658.41	658.38	658.22	657.87
																									658.19	658.39	658.3	658.37	658.23	658.23	658.41	658.11	658.32	658.07	658.36	658.44	658.13	658.25	658.23	658.23	658.12	657.88	657.73	658.51	658.74	658.32	658.18	658.4	658.32
																										658.03	658.04	658.22	658.37	658.47	658.61	658.64	658.16	658.35	658.01	658.11	657.73	658.14	658.03	658.48	658.28	658.39	658.04	658.12	658.5	658.22	658.37	658.48	658.15
																										658.05	658.3	657.48	658.06	658.28	658.18	658.53	658.34	658.45	658.28	658.51	658.46	658.18	658.44	657.69	657.78	658.55	658.28	658.36	658.11	658	658.26	658.16	657.92
																											658.05	658.29	658.43	658.27	658.33	657.95	658.09	658.56	658.25	657.57	657.87	658.01	657.92	657.94	658.27	658.16	657.94	658.19	658.54	658.01	658.08	658.03	658.13
																												657.87	658.07	658.01	658.05	658.28	658.29	658.36	658.18	657.96	658.21	658.52	658.17	658.13	658.23	658.26	657.64	657.85	658.25	658.46	658.24	658.17	658.43
																												658.17	658.45	658.25	658.27	658.31	658.37	658.19	657.92	658.43	657.92	657.86	657.99	658.56	658.69	658.26	658.21	657.87	658.21	658.76	657.99	658.73	657.91
																													658.16	658.15	658.56	658.41	657.87	658.17	657.57	658.16	658.11	657.86	657.9	658.37	658	657.95	658.01	658.27	658.26	658.41	658.58	658.42	658.54
																													658.13	658.35	658.5	658.22	658.19	658.36	657.87	658.29	658.27	658.33	657.98	658	657.82	658.35	658.36	658.27	658.71	658.03	658.05	658.19	658.16
																														658.32	657.76	658.47	658.24	658.22	657.86	658.42	658.13	658.39	658.39	658.19	658.19	658.13	658.03	658.04	657.91	658.57	658.49	657.9	658.32
																														658.09	658.31	657.81	658.12	658.15	658.47	658.15	658.22	658.16	657.72	658.64	658.14	657.75	658.35	658.32	658.07	657.96	658.14	658.27	658.11
																															658.35	658.49	658.02	658.03	658	657.89	658.25	658.06	658.07	657.95	658.23	658.16	658.14	658.09	658.5	658	658.28	657.84	657.91
																															658.35	657.8	658.09	658.02	657.57	657.92	658.2	658.38	658.01	658.15	658.67	657.82	658.03	658.13	657.91	658.15	657.86	658.08	658.12
																																658	657.88	658.12	657.98	658.05	658.25	658.27	658.44	658.18	657.95	657.88	657.79	657.99	658.12	658.1	657.75	657.95	658.27
																																657.85	658.19	658.11	658.14	657.93	658.64	657.73	658.1	658.01	657.58	658.07	658.2	658.08	657.87	658.06	657.98	658.23	657.99
																																	657.95	658.34	658.37	658.06	658.02	658.08	658.25	657.87	658.23	658.41	658.17	658.07	657.53	657.49	657.96	658.06	657.93
																																		658.16	657.55	658.14	658.23	658.2	658.15	658.74	658.28	657.7	658.16	657.66	658.15	657.82	657.93	657.61	657.83
																																		657.76	658.15	658.25	657.82	657.91	657.78	658.1	657.73	657.76	657.7	658.29	657.58	658.4	657.58	657.97	658.1
																																			657.99	657.95	658	658.01	658.52	657.97	657.93	657.77	658.1	658.38	657.61	658.3	658.36	657.42	657.57
																																			657.66	657.79	657.88	657.78	657.9	657.69	657.79	657.44	657.76	658.03	658.14	658.12	657.98	658.21	657.59
																																				657.48	657.45	658.23	657.88	658.05	657.89	658.29	658.03	657.7	657.9	657.61	657.88	657.89	658.11
																																					657.7	658.03	658.06	657.67	658.2	658.04	658.14	657.5	657.64	658.31	657.6	658.11	657.87
																																					657.99	657.9	658.27	657.84	657.87	658.05	658.08	657.64	657.52	658.06	657.97	657.94	657.48
																																						658.12	658.47	657.77	658.04	658.2	658.67	657.93	657.64	658.08	657.89	657.92	657.55
																																						658.17	657.84	658.46	658.03	658.31	658.09	658.28	657.79	657.62	657.83	657.69	657.76
																																							657.91	658.09	657.58	658.28	657.88	657.98	658.07	658.04	658.16	658.03	657.71
																																								657.74	658.63	658.05	658.15	658.1	657.76	657.72	658.28	658.06	657.72
																																								657.99	657.77	658.05	657.74	658.34	658.14	657.66	657.45	658.16	657.95
																																									657.87	657.92	657.89	657.8	657.95	657.82	657.93	657.92	657.85
																																										658.4	658.8	657.95	658.05	657.98	657.78	657.87	658.01
																																										658.16	657.91	657.64	657.8	657.85	657.91	658.35	658.1
																																											657.86	658.26	658.14	657.87	657.97	658.11	658.07
																																												657.97	657.92	657.98	658.42	658.26	657.63
																																												658	658.18	657.97	657.9	658.14	657.75
																																													657.76	658.17	657.95	657.8	657.96
																																														657.93	657.76	658.03	657.74
																																															658.03	657.99	658.27
																																															657.97	658.12	657.94
																																																658.61	658.2
																																																	658.24
																																																	657.78

[truncated: 450 more columns]

## Sheet: n=1.3298

																																																	664.61
																																																	664.96
																																																664.33	664.37
																																															664.04	664.17	663.99
																																															664.33	664.19	664.31
																																														664.37	663.95	663.9	663.49
																																													664.21	664.11	664.17	664.19	664.21
																																												664.12	664.57	664.16	663.77	664.29	664.08
																																												664.13	663.96	664.5	663.86	664.07	664.3
																																											664.51	664.21	664.4	664.24	663.63	664.01	663.97
																																										664.03	664.14	664.51	664.22	663.9	664.05	664.06	664.35
																																										663.89	664.05	664.22	663.79	664.01	664.47	663.98	664.32
																																									664.15	664.29	663.94	663.91	664.33	664.29	664.05	663.52	663.89
																																								664.08	664.16	664.22	663.74	663.7	663.98	664.33	663.61	663.98	664.12
																																								663.68	663.88	663.69	664.34	664.4	664.23	664.33	664.36	663.52	663.36
																																							664.07	664.11	663.35	663.88	664.42	663.6	664.14	663.87	664.1	664.34	664.27
																																						663.62	663.82	663.65	663.87	664.25	663.73	664.11	664.3	663.75	663.82	664.42	663.87
																																						663.96	663.8	663.36	664.14	663.53	663.84	663.65	664.03	663.88	663.6	663.4	664.05
																																					664.59	663.88	663.43	663.65	663.97	663.8	664.24	664	663.83	664.21	664.21	664.02	664.34
																																					664.04	663.98	664.2	663.87	664.35	664	664.22	664.03	663.85	663.76	663.71	664.36	664.52
																																				663.51	664.01	663.83	663.31	663.81	663.49	663.73	663.51	664.34	663.84	664.68	663.87	664.15	663.84
																																			664.11	663.48	664.3	663.78	663.91	664.28	663.85	663.79	663.97	664.19	664.04	663.76	663.87	663.78	664.19
																																			664.04	663.97	664.34	663.36	663.71	663.94	663.92	664.14	663.97	664.06	664.19	664.34	663.86	664.4	664.74
																																		663.53	663.42	664.05	663.96	663.8	663.61	663.81	663.82	664.28	664.15	664.11	664.23	664.24	664.04	664.15	664.7
																																		664.03	663.81	663.79	664.71	663.85	663.86	663.77	664.08	663.83	664.02	664.21	664.46	663.8	663.96	664.47	663.81
																																	663.51	664	663.73	664.13	663.82	664.23	663.65	663.24	663.33	664.04	664.03	664.34	664.37	663.97	664.39	664.39	664.37
																																663.79	663.82	663.52	663.37	664.04	663.98	663.3	663.91	664	664.26	663.86	664.14	663.92	664.48	664.13	664.11	664.13	664.03
																																663.54	663.66	663.15	663.94	663.93	664.11	663.32	663.88	663.94	663.98	663.57	663.61	664.01	664.49	663.88	663.84	664.49	663.97
																															663.77	663.46	663.81	663.99	663.8	664.21	663.84	663.72	664.04	663.64	664.3	663.53	663.89	663.59	663.98	663.78	664.12	663.78	663.62
																															663.86	664.19	663.35	663.77	663.52	664.06	663.39	663.81	664.52	663.67	664.2	664.27	664.13	664.07	663.64	664.16	663.92	664.04	663.99
																														664.03	663.64	663.55	663.75	663.69	663.83	664.05	663.57	663.69	663.41	663.64	664.19	664.01	663.97	663.95	664.11	663.98	664.03	663.75	664.39
																														663.88	663.85	663.75	663.79	663.92	664.67	663.75	663.35	663.8	663.7	664.05	664.24	664.21	663.73	663.99	664.14	663.95	664.37	664.34	664.04
																													663.96	664.6	663.39	664.19	664.07	663.96	664.12	663.88	663.8	663.87	663.5	664.21	663.57	664.07	663.91	663.45	663.79	663.89	664.04	663.92	664.49
																													663.9	663.85	663.6	663.31	663.91	664.02	663.79	663.95	663.87	663.26	664.39	663.88	663.7	664.36	663.94	663.56	664.25	664.31	664.34	663.41	663.7
																												664.49	663.8	663.85	663.89	663.87	664.09	663.82	664.05	663.76	663.95	663.92	663.54	663.92	663.91	663.64	663.68	663.54	664.24	663.71	663.66	663.85	663.91
																												664.3	663.39	663.8	663.89	663.82	663.6	663.99	663.82	663.18	664.08	663.31	664.12	663.64	663.95	664.14	664.39	663.85	663.97	663.39	664.27	664.26	663.72
																											663.75	663.57	663.63	663.98	664.42	663.73	663.75	663.81	663.44	663.91	663.66	664.03	663.99	664.23	664.01	664.06	663.82	663.29	663.68	663.72	664.11	663.82	663.65
																										664.12	663.79	663.63	664.09	664.16	663.95	664.12	663.64	663.82	664	664	664.16	663.89	663.72	663.97	664.08	663.53	663.83	663.88	664.02	663.83	663.84	663.57	663.46
																										664.22	663.74	664.26	663.66	663.64	663.44	664.03	663.81	663.83	664.27	663.95	663.69	663.41	663.47	663.76	663.64	664.12	663.36	664.26	663.89	663.63	664.02	663.74	664.13
																									663.46	662.87	663.51	663.85	663.41	663.76	663.86	664.01	663.6	663.52	663.42	663.39	663.85	663.6	663.96	663.53	664.09	663.57	664.02	663.94	663.75	663.97	663.66	663.86	663.94
																									663.76	663.97	663.35	664.04	663.77	663.54	663.5	663.47	663.82	663.63	664.19	663.71	663.58	663.94	664.17	663.66	664.04	663.13	664.34	663.4	664.1	663.77	663.49	663.71	663.74
																									663.54	663.57	663.14	663.68	663.76	663.76	663.62	663.93	663.81	663.59	663.96	663.83	664.04	663.71	663.99	663.95	663.64	664.12	663.75	663.46	663.82	663.09	663.22	663.79	663.91
																								663.38	663.25	663.52	663.75	663.52	664.04	664.13	663.92	663.77	663.81	663.53	663.73	663.96	663.92	663.71	663.82	663.9	663.78	663.85	664.06	663.54	663.28	663.94	663.81	664.01	663.75
																								663.21	663.68	663.55	663.37	663.64	663.83	663.1	663.6	663.85	663.83	664.07	664.05	664.13	663.57	663.77	663.72	663.98	663.78	663.26	664.16	663.49	663.76	663.67	664.11	664.32	663.69
																							663.89	662.82	663.36	663.79	663.64	663.84	664.19	663.83	663.71	663.13	663.68	663.83	663.73	663.89	663.59	663.91	663.81	663.95	663.54	663.95	663.48	663.68	664.03	663.97	664.05	664.32	663.73
																							663.94	663.41	663.55	664.02	663.68	664.02	663.3	663.45	663.53	663.78	663.36	664.02	664.15	664.21	664.52	664.03	663.99	663.95	663.76	663.71	664.42	664.5	664.47	663.55	663.57	663.76	663.72
																						663.7	663.87	664.15	663.66	663.87	663.58	663.57	663.63	663.54	663.46	663.7	663.51	663.34	663.95	663.51	663.84	663.92	664	664.46	663.88	663.85	663.73	664.13	663.46	664.03	663.52	664.14	663.9
																						663.49	663.62	663.41	663.04	663.44	663.7	663.55	663.77	664.06	663.4	663.64	663.86	663.68	663.67	664.1	664	663.86	664.01	663.68	663.74	664.15	664.15	663.4	663.6	663.89	663.68	663.79	664.13
																					663.01	663.76	663.66	664.08	663.57	663.86	663.91	663.85	663.78	663.91	663.82	663.6	664.44	663.82	663.76	663.78	663.64	663.85	664.02	663.48	663.7	664.04	663.82	663.83	663.59	664.14	663.95	663.37	664.42
																					663.88	663.61	663.77	663.6	663.62	663.87	663.8	663.77	663.56	663.39	663.79	664.29	663.67	663.74	664.14	663.31	663.95	664.09	663.58	663.77	663.59	663.88	664.39	664.24	663.53	663.55	663.56	664.18	663.98
																				662.78	663.2	663.41	663.23	663.74	663.82	663.94	663.72	663.78	663.83	663.71	663.69	663.55	663.73	663.69	663.74	663.6	663.56	663.77	664.13	663.48	663.69	663.82	663.67	663.88	663.62	663.81	664.01	663.72	664.03
																				663.55	663.64	663.43	663.34	663.3	664.03	664.03	663.7	664.09	663.51	663.85	664.43	663.32	663.33	663.62	663.42	663.3	664.15	663.55	663.87	664.26	663.86	663.34	664	663.93	663.69	664.27	663.75	663.66	663.87
																				663.64	663.6	663.46	663.58	663.65	663.48	663.75	663.73	663.38	663.77	663.69	663.92	664.22	663.59	663.43	663.67	663.33	663.84	663.99	663.77	664.37	664.45	663.94	663.58	663.85	663.07	663.48	663.86	663.84	663.73
																			663.62	663.7	663.46	663.34	663.6	663.33	663.23	664.01	663.6	663.53	663.61	663.39	663.68	663.23	663.87	663.21	663.77	663.76	663.94	663.65	663.4	663.93	663.93	663.87	663.64	663.92	663.66	663.8	663.51	664.22	663.99
																			663.39	663.57	663.55	663.5	663.63	663.62	663.47	663.9	663.76	663.43	663.63	663.77	663.84	663.89	663.81	663.7	663.52	663.81	663.42	663.73	663.93	663.66	663.5	663.81	663.65	664.32	663.57	663.65	663.95	663.77	663.85
																		664.11	663.41	663.54	663.82	663.82	664.09	663.23	663.56	664.35	663.74	663.14	664.12	663.37	663.76	664.16	663.92	663.84	663.25	663.34	663.04	663.53	663.84	663.36	664.02	664.03	663.61	663.43	663.19	663.47	663.79	664.05	664.03
																		663.26	663.63	663.37	663.03	663.74	663.5	663.62	663.86	663.63	663.57	663.85	663.25	663.8	664.23	663.57	663.7	663.97	663.25	663.8	663.59	663.62	663.58	663.94	663.53	664.02	663.73	664.39	663.81	664.3	663.59	663.35	663.91
																	663.7	663.62	663.76	662.76	663.59	663.77	663.35	663.41	663.24	663.14	663.73	664.13	663.91	663.46	663.99	664.53	664.13	663.91	663.54	663.52	663.48	663.49	663.9	663.39	664.26	663.47	664.15	663.65	663.11	663.99	663.73	663.78	664.01
																	663.53	663.47	663.61	663.09	663.6	663.71	663.46	663.5	663.99	663.67	663.2	663.78	663.33	663.7	664.13	663.53	663.99	663.71	663.19	663.12	663.21	663.68	663.26	663.41	662.83	663.27	663.41	663.37	663.87	663.64	663.82	663.74	663.9
																	663.48	664.04	663.99	663.35	663.68	663.74	663.82	663.63	663.59	663.65	663.96	663.2	663.91	663.79	663.46	664.1	663.75	663.72	663.78	663.47	663.03	664.05	663.21	663.33	663.4	663.44	664.23	663.62	663.3	663.29	663.75	663.52	663.65
																663.84	663.83	663.8	663.7	663.65	663.8	663.61	663.37	663.25	663.96	663.55	663.74	663.76	663.45	663.22	663.52	663.98	663.57	663.51	663.63	663.38	663.78	663.63	663.61	663.1	663.66	663.6	663.11	663.8	663.48	663.4	663.67	663.69	663.71
																663.73	663.61	664.15	663.39	664.3	664.11	664.04	663.68	663.27	663.91	663.15	663.64	663.1	663.52	663.93	663.87	663.26	663.66	663.34	663.5	663.4	663.58	663.3	663.34	663.29	662.83	662.96	664.03	663.75	663.03	663.58	663.48	663.4	663.79
															663.73	663.59	663.73	663.13	663.82	663.27	663.59	663.91	663.59	663.96	663.53	663.77	663.2	663.25	663.95	664.07	664.24	663.6	664.15	663.41	663.45	663.2	663.46	663.75	663.12	663.21	663.37	663.3	663.35	663.46	663.51	663.46	663.59	663.25	663.75
															663.54	663.83	663.34	663.43	663.09	663.81	663.67	663.6	663.33	663.23	663.34	663.58	663.23	663.55	663.47	663.39	663.22	663.55	664.05	663.48	663.77	663.31	663.49	663.87	663.3	663.28	663.84	663.37	663.8	664.08	663.36	663.19	663.68	663.71	663.64
															663.58	663.82	663.47	663.5	663.32	663.71	663.3	663.87	663.99	663.9	663.36	663.46	663.14	663.16	663.4	663.89	663.43	663.7	663.11	663.42	663.43	663.29	662.98	663.19	663.58	663.63	663.28	663.5	663.16	663.13	663.41	663.48	663.48	663.45	663.83
														663.44	663.23	663.78	663.07	663.78	663.64	663.1	663.67	663.49	663.23	663.1	663.38	663.46	662.76	663.13	662.95	663.65	662.83	662.88	663.35	663.35	663.42	663.14	663.12	663.04	663.79	663.46	663.25	663.17	663.65	662.77	663.34	663.34	663.82	663.74	664.22
														662.82	663.85	663.87	663.71	663.68	663.47	663.59	663.7	663.55	662.82	663.53	663.53	663.65	663.32	662.99	663.08	663.75	663.23	663.34	663.16	663.37	663.45	663.24	663.22	663.25	663.86	663.15	663.7	663.62	663.2	663.26	663.68	664.39	663.75	663.47	663.39
														663.58	663.17	663.6	663.93	663.94	663.58	663.06	663.59	663.89	663.1	663.02	663.33	663.08	662.95	663.42	663.81	662.91	663.6	663.02	663.13	663.21	663.23	663.33	663.23	663.58	663.34	663.71	663.3	663.54	663.76	663.14	663.62	663.85	663.99	663.24	663.38
													663.87	663.92	663.44	663.7	663.5	663.64	663.67	663.51	663.15	663.76	662.99	663.17	663.18	663.59	662.92	663.17	663.37	662.4	662.79	663.38	663.12	663.08	663.36	663.63	662.87	663.66	663.39	663.51	663.45	663.43	663.04	663.6	663.3	663.31	663.14	663.39	663.51
													663.38	663.62	663.62	663.9	663.39	663.52	663.86	663.24	663.46	663.38	664	663.83	663.23	662.71	662.93	662.94	663.49	662.97	663.23	663.51	663.25	662.77	663.24	663.6	663.74	663.53	663.58	663.51	663.45	663.36	663.59	663.24	663.66	663.82	663.42	663.63	664.1
													663.57	663.66	663.31	663.63	663.57	663.57	663.15	663.5	663.79	663.48	663.01	663.38	663.58	663.11	663.62	663.28	663.32	663.33	663.39	663.06	663.24	663.57	663.16	663.17	663.55	663.11	664.11	663.23	663.48	662.95	663.75	664.08	663.08	664.09	663.85	663.72	663.63
												663.48	663.53	663.27	663.66	663.84	663.43	663.11	663.71	663.37	663.37	662.99	663.22	663.06	663.36	663.41	663.28	663.1	663.08	663.18	663.75	663.29	663.92	663.89	663.6	663.1	663.41	663.3	662.98	663.72	663.88	663.83	663.65	663.42	664.24	663.81	663.59	663.81	663.59
												664.22	663.4	663.99	663.13	663.29	663.61	663.72	663.62	663.1	663.53	663.46	663	663.24	663.35	663.5	663.4	663.23	663.27	663.54	663.79	662.92	664.22	663.64	663.74	663.25	663.09	663.75	663.46	663.5	663.68	663.32	663.33	663.58	664.08	663.3	663.19	664.2	663.18
												663.69	663.53	663.47	663.72	663.81	663.36	663.27	663.58	663.66	663.27	663.35	663.99	662.84	663.17	663.76	663.49	663.27	663.69	663.35	663.32	663.28	663.37	663.65	663.38	664.05	663.56	663.95	663.79	663.62	664.16	663.69	663.43	664.38	663.8	663.63	663.63	664.06	663.76
											663.7	663.9	664.32	662.99	663.33	663.65	663.64	663.22	663.45	663.78	663.41	663.09	663.47	663.74	663.5	663.42	662.81	663.1	663.66	663.46	663.11	663.8	663.35	663.6	663.57	663.43	663.71	664.08	663.35	663.28	663.84	663.44	663.29	663.44	664	664.05	663.95	663.63	663.53
											663.22	663.38	663.27	663.64	663.05	663.45	663.17	663.03	663.24	662.54	663.16	662.93	663.13	663.28	663.43	663.4	663.46	664.15	663.55	663.46	663.03	663.35	663.21	663.77	663.32	663.74	663.6	663.36	663.48	663.45	664.38	663.78	663.7	663.48	662.84	663.72	663.77	663.6	663.72
											664.13	663.61	662.76	663.05	662.91	663.1	663.29	663.09	663.38	663.51	663.15	663.2	663.45	663.66	663.51	663.85	664.08	663.62	663.55	663.79	664.25	663.68	663.41	663.6	663.85	663.61	663.73	663.57	663.16	663.68	663.47	663.98	663.88	664.38	663.81	664.11	664.21	663.64	664.02
										663.87	663.53	663.44	663.4	663.48	663.13	663.49	663.03	662.85	663.19	662.66	663.76	663.28	663.19	663.49	663.88	663.74	663.82	664.14	663.62	664.11	663.63	663.8	663.57	663.4	663.45	663.46	663.8	663.44	663.57	663.28	663.61	663.53	664	663.42	663.75	663.89	663.81	663.38	663.69
										663.24	663.58	663.99	663.71	663.29	663.52	663.31	662.94	663.21	663.07	663.01	663.27	663.63	663.88	663.24	663.19	663.74	663.49	663.06	664.12	663.69	663.46	663.43	663.92	663.58	664.47	663.77	663.89	664.03	663.77	663.81	664.06	663.1	663.32	663.29	663.6	663.2	662.94	663.95	663.54
										663.95	663.31	663.34	663.6	662.95	663.15	663.22	663.45	663.16	662.89	663.09	662.95	663.45	663.58	663.86	663.77	663.47	664.11	663.96	663.63	663.49	663.5	663.46	663.71	663.53	663.86	663.25	663.57	663.99	662.77	663.48	663.78	664.05	663.71	663.76	663.26	663.58	663.5	663.84	663.99
									663.37	663.48	663.58	662.94	663.56	662.87	663.44	663.59	663.24	663.09	662.27	663.05	662.98	663.31	663.43	663.69	663.68	663.65	664.57	663.76	663.12	663.82	663.64	663.66	663.71	663.92	663.8	663.49	663.78	663.53	663.43	663.67	664.15	663.93	664.23	663.94	663.06	663.77	664.32	664.03	663.86
									663.35	663.74	663.09	663.43	663.12	663.27	663.27	663.13	663.19	664	662.87	662.96	663.32	663.15	663.57	663.53	664.14	663.98	663.95	663.84	664	663.59	663.75	663.94	664.18	663.66	663.73	663.61	663.85	663.79	664.26	664.05	663.32	663.76	663.72	663.9	663.2	663.96	663.68	663.36	663.61
									663	662.87	663.22	663.57	663.2	663.52	663.2	663.55	663.19	663.34	663.26	663.63	663.24	663.24	663.81	663.79	663.97	664.03	663.94	663.73	663.39	663.45	663.54	663.63	663.94	663.5	663.9	663.76	663.47	663.83	663.55	663.93	663.62	663.38	663.68	663.75	663.64	663.62	663.29	663.69	664.36
									663.21	662.9	662.98	663.14	662.7	663.03	663.1	662.74	663.77	663.66	663.53	663.23	663.58	663.46	663.56	663.42	663.76	663.84	664	663.69	663.11	663.68	663.46	663.58	663.88	664.14	663.91	663.91	663.75	663.42	663.5	663.47	663.41	663.61	663.41	663.76	663.62	664.19	663.25	663.43	663.96
								662.84	662.61	663.23	663.52	663.19	663.1	663.12	663.23	663.45	663.32	662.91	662.95	663.27	663.51	663.63	663.74	663.76	663.68	663.48	663.86	663.52	663.75	663.55	663.93	663.48	663.97	663.85	664.41	664.26	663.4	664	663.41	664.03	663.67	663.46	663.44	663.45	663.09	663.92	663.49	663.92	663.52
								663.07	663.62	663.24	663.38	662.59	663.25	663.25	663.36	663.2	663.07	663.44	663.48	663.39	663.3	663.58	663.34	663.55	664.23	663.91	663.56	662.88	663.27	664.09	663.87	663.45	663.64	663.76	663.23	664.05	663.75	663.24	663.22	663.56	663.61	663	663.81	663.46	662.94	663.43	663.59	663.59	663.71
								662.7	662.63	663.35	662.91	662.93	663.05	663.16	663.38	663.72	663.1	663.66	664.08	663.23	664.09	663.61	664.07	664.52	663.56	663.91	663.46	663.78	663.88	663.12	663.2	663.72	664.24	663.52	663.42	663.22	663.44	663.51	664.13	663.5	663.53	663.64	663.59	663.67	663.66	663.46	663.13	663.28	663.65
								662.92	663.31	663.59	663.09	663.5	662.91	662.88	663.16	663.45	663.51	663.39	663.03	663.32	663.52	663.41	663.7	664.03	663.47	663.65	663.61	663.74	664.35	663.26	663.17	662.94	663.05	663.19	663.07	663.5	663.41	663.27	663.65	663.22	663.16	663.77	664.07	663.53	663.7	663.38	663.09	663.51	663.65
							662.98	663.16	662.84	663.02	662.9	662.54	663.05	662.71	662.6	663.11	663.1	663.51	663.51	663.36	663.36	663.47	663.61	663.46	663.48	663.68	663.1	663.18	663.18	663.88	663.03	663.59	663.44	663.51	663.24	663.08	663.65	663.1	663.61	663.94	663.7	663.3	663.55	663.73	663.26	663.45	663.33	663.37	663.77
							662.65	663.09	662.81	663.09	663.56	663.2	663.01	663.19	662.68	663.26	663.31	663.52	663.94	663.25	663.74	663.66	663.11	662.88	663.71	664.07	663.28	663.82	663.67	663.72	663.87	662.87	663.69	663.26	663.06	663.16	662.87	663.13	663.29	663.33	663.78	663.82	664.05	663.44	663.13	663.13	663.37	663.19	663.44
							662.9	663.36	662.78	663.24	663.16	662.93	662.83	663.25	663.69	663.42	663.84	663.44	663.47	663.47	663.45	663.73	664.02	663.4	663.62	663.14	663.41	663.59	663.89	663.76	663.78	663.51	662.97	663.73	663.33	663.32	663.61	662.33	663.19	663.5	663.36	663.69	663.56	663.59	663.26	662.93	664.2	663.05	663.58
							663.05	663.19	663.18	662.92	663.08	662.8	662.77	662.99	663.74	663.33	663.47	662.89	662.98	663.32	663.35	663.69	663.82	663.54	664.18	663.38	664.25	663.82	663.45	663.41	663.22	663.27	663.43	663.23	663.33	663.25	663.57	663.14	663.6	663.16	663.18	663.33	663.47	663.5	663.48	663.59	663.59	663.48	663.54
						663.32	663.15	662.84	663.07	663.28	663.45	663.33	663.05	663	663.33	663.07	663.56	663.68	663.4	663.3	663.61	663.64	663.42	663.31	663.61	663.49	663.6	663.47	663.43	663.86	663.51	663.33	663.33	663.76	662.93	663.44	663.1	662.95	662.94	663.4	663.06	663.25	663.7	662.78	663.3	663.52	663.73	663.34	664.36
						663.06	663.56	663.4	663.12	663.18	663.01	663.14	663.37	662.74	663.33	663.23	662.78	663.51	663.37	663.82	663.92	663.91	663.43	664.01	663	663.45	663.57	663.71	663.22	663.8	663.31	663.58	663.56	662.86	663.31	663.1	663.12	662.9	663.72	663.81	663.18	663.45	663.14	663.69	663.33	663.17	663.75	663.54	663.65
						663.66	662.84	663.53	663.15	663.76	663.64	663.35	663.27	662.85	662.89	663.39	663.69	663.19	663.19	663.49	663.51	663.09	663.31	664.01	663.36	662.92	663	663.52	663.34	663.92	664.04	663.56	663.69	663.11	663.25	663.14	663.08	663.32	663.31	662.89	662.78	663.7	663.44	663.59	663.61	663.84	663.23	663.46	663.86
						662.92	662.85	663.39	663.17	663.45	663.12	663.34	663.03	662.64	663.66	663.29	663.25	663.41	663.66	663.85	663.87	663.24	663.39	663.39	663.23	663.04	663.6	663.53	663.54	663.63	662.79	663.59	663.55	663.57	663.78	663.51	663.63	663.14	663.16	663.57	663.29	662.75	663.63	663.53	663.78	663.48	663.62	663.69	664.09
					663.31	662.96	663.53	663.11	663.11	663.1	663.4	663.28	663.77	662.55	663.18	663.2	663.33	663.1	663.49	663.5	663.21	663.52	663.2	663.26	663.24	663.39	663.17	663.37	663.44	663.1	663.44	663.55	663.45	663.16	663.64	663.02	663.82	663.43	663.31	663.22	663.08	663.42	663.8	663.48	663.42	663.63	663.89	663.76	663.93
					663.22	663.76	663.7	663.58	663.49	663.45	663.25	663.43	663.52	662.92	663.16	663.13	663.5	663.58	662.87	663.2	663.05	663.2	663.29	663.49	663.08	663.05	663.24	662.92	663.58	663.07	663.1	663.43	663.74	663.64	663.99	663.26	663.51	663.27	663.44	663.3	663.25	663	663.37	663.92	663.6	664.45	663.96	664.32	664.17
					663.4	663.26	663.71	663.3	663.26	663.72	663.15	663.14	663.44	663.28	663.44	663.16	663.52	663.46	663.15	663.35	663.47	663.45	663.09	663.04	663.23	662.85	663.44	663.46	663.3	663.26	663.88	663.09	664.34	663.84	663.2	663.64	663.4	663.3	663.5	663.11	663.18	663.16	662.94	663.02	663.65	663.78	663.92	664.1	664.2
					663.21	662.85	663.49	663.75	663.87	663.53	663.04	663.62	663.57	663.05	663.49	663.88	663.57	663.66	663.24	663.45	663.59	663.07	663.8	662.78	662.51	663.47	662.8	663.24	663.34	663.28	663.74	663.39	663.53	663.51	663.66	663.65	664.2	663.47	663.12	663.03	663.14	663.66	663.58	663.98	663.52	664.11	663.88	664.34	663.9
					663.02	663.46	663.46	663.32	663.42	663.19	663.37	663.58	663.61	663.42	663.47	663.41	663.46	663.13	663.2	663.04	663.26	662.92	663.27	663.64	662.97	663.32	663.57	663.38	663.2	662.93	663.14	663.21	663.12	663.75	663.4	663.49	663.78	663.06	663.17	663.17	663.79	663.16	663.35	663.88	663.22	663.51	663.38	664.14	664.11
				663.14	663.17	663.43	663.6	663.51	663.22	663.4	663.38	663.25	663.48	663.4	663.19	663.36	663.45	663.81	663.46	663	662.99	663.44	663.41	663.27	663.1	662.77	662.47	663.14	662.98	662.82	663.02	663.31	663.17	663.75	663.87	663.38	663.7	663.33	663.15	663.95	663.58	663.62	663.2	663.63	663.87	663.79	663.94	664.37	664
				663.06	663.2	662.59	663.31	663.1	663.97	663.53	663.37	663.73	662.85	663.42	663.27	663.17	663.09	663.82	663.59	662.85	663.25	663.33	663.39	663.43	663.01	663.29	662.84	663.62	662.89	663.47	663.26	663.34	663.51	663.41	662.99	663.37	664.13	663.13	663.74	663.32	662.94	663.44	663.23	663.5	663.46	663.93	663.97	663.94	664.05
				662.87	663.06	663.04	663.23	663.65	663.22	663.32	663.08	663.24	663.24	663.4	663.4	663.38	663.09	663.36	662.88	663.67	663.06	663.47	662.94	663.57	663.07	663.39	663.2	663.02	663.01	663.24	663.58	663.96	663.13	663.35	663.36	663.22	663.49	663.48	663.26	663.57	663.39	663.04	663.21	663.6	663.21	663.84	663.58	663.73	664.15
				662.95	662.84	663.3	663.29	663.05	663.08	663.86	663.15	663.38	663.65	663.02	663.06	662.95	663.45	663.21	663.38	663.56	663.63	663.14	663.35	663.04	663.02	663.15	662.96	662.95	662.73	663.06	663.23	663.69	663.55	663.86	663.11	663.62	663.51	663.6	663.36	663.35	663.55	663.71	663.17	663.52	663.24	663.66	663.58	663.42	664.35
				663.4	662.97	663.11	663.1	663.98	663.38	663.33	662.88	663.38	663.14	663.22	663.46	663.13	662.73	662.62	662.57	663.3	663	663.07	662.74	662.94	662.72	663.52	662.98	662.61	662.53	663.08	663.51	663.65	663.57	663.93	663.79	663.47	663.82	663.49	663.55	663.47	663.34	663.57	662.92	663.55	663.57	663.45	663.66	663.52	664.3
			663.08	662.85	663.69	663.08	662.7	663.2	663.12	662.99	663.38	663.2	662.87	663.51	663.34	662.86	663.33	663.08	663.1	662.27	663.17	663.07	662.94	663.09	663.32	662.95	663.29	662.96	662.74	662.96	663.58	663.7	663.87	663.66	664.1	663.39	663.67	663.37	663.16	663.53	663.52	663.52	663.01	663.37	663.3	663.18	663.43	663.51	664.02
			662.69	663.17	662.88	662.94	663.39	663.34	662.87	663.37	662.93	663.2	662.8	662.89	662.8	662.87	662.96	663.18	663.03	662.67	662.91	663.09	662.91	663.02	662.83	663.28	662.86	662.41	662.87	663.2	663.14	663.12	663.77	663.51	663.89	663.19	663.87	663.19	663.38	663.33	663.37	663.52	663.35	663.24	663.04	663.67	663.18	663.7	663.81
			663.03	663.28	662.7	662.74	663.44	662.6	663.44	663.34	663.02	663.51	663.21	662.67	663.9	663.73	662.97	663.5	663.2	662.28	663.42	663.13	663.27	663.36	662.52	662.48	663.02	662.69	663.33	663.12	663.06	663.23	663.9	663.39	664.43	663.71	663.25	663.64	663.2	663.38	663.79	663.52	663.5	663.49	663.84	663.22	663.3	663.57	663.69
			662.55	662.55	662.87	662.83	663.73	663.48	663.66	662.71	663.45	663.04	662.66	663.14	663.23	663.18	663.09	663.51	663.36	663.3	663.7	662.57	662.99	662.75	662.75	662.65	662.78	663.12	663.07	663.53	663.03	663	663.56	663.63	664.2	663.74	664.12	663.73	663.62	663.54	663.06	662.99	663.37	663.35	662.82	663.76	663.06	663.61	662.89
			662.86	662.8	662.88	663.48	662.45	663.09	663.55	662.84	662.88	664.08	662.66	663.14	663.55	663.17	663.5	662.87	662.4	662.99	662.85	662.8	663.21	663.04	662.83	662.64	663.26	663	663.31	662.31	662.96	663.47	662.92	663.7	663.45	663.24	663.78	663.94	663.17	663.59	663.7	663.55	663.36	663.58	663.39	662.95	663.79	663.73	663.65
			663.27	662.95	663.26	662.51	663.16	662.82	663.19	663.03	662.96	663.87	663.44	663.01	663.37	663.01	662.94	663.36	663.38	663.16	663.44	662.75	662.68	663.57	662.81	662.81	662.72	663.08	663.22	662.89	662.79	663.02	663.48	663.21	663.89	664.14	663.92	663.53	663.59	663.31	663.25	663.37	663.23	663.47	662.78	663.07	663.49	663.04	663.14
		662.3	662.29	662.1	662.62	662.49	663.05	662.38	662.99	662.92	663.55	662.87	663.09	662.94	663.31	662.8	662.55	663.21	662.61	663.17	662.61	662.55	663.39	662.92	662.72	662.61	662.8	662.63	662.61	662.89	662.72	663.18	663.47	663.46	663.92	663.29	663.97	663.78	663.32	663.5	663.33	663.05	662.38	663.37	663.5	663.26	662.7	663.5	663.72
		663.31	662.84	662.6	662.85	662.08	662.52	662.81	662.31	663.14	663	663.77	662.92	663.05	663.48	663.06	663.51	663.22	663.06	662.9	662.78	662.59	663.13	662.93	662.79	662.41	662.45	662.91	662.14	662.7	662.85	663.17	663.42	663.36	663.75	663.46	663.66	663.31	663.27	663.53	663.07	663.25	663.01	663.02	663.13	663.06	663.43	663.53	663.22
		663.04	662.63	662.79	662.97	662.62	662.87	662.68	663.63	663.03	663.04	663.47	663.53	663.71	663.09	663.43	663.28	663.28	663.4	663.43	662.74	662.79	663.38	662.67	662.73	662.79	662.83	662.43	662.59	662.54	663.02	662.85	663.33	663.18	663.48	664.08	663.65	664.19	663.44	663.85	663.6	663.39	663.06	663.46	662.92	662.84	662.97	662.66	662.97
		663.21	662.65	662.33	662.54	662.39	662.47	662.83	662.91	663.46	662.88	663.38	663.38	663.15	663.31	663.33	663.11	663.54	663.12	662.99	662.96	663.09	663.31	662.54	663.39	662.95	663.03	662.52	662.88	663.02	663.15	663.08	663.35	663.18	663.74	663.85	663.59	663.25	663.26	663.26	663.5	662.95	662.82	663.2	662.94	663	662.69	663.04	663.31
		662.97	662.36	662.92	662.83	662.48	662.63	662.87	663.28	663.32	663.53	663.4	663.44	663.45	663.24	663.31	663.32	663.48	663.22	663.25	662.98	663.43	662.83	662.83	663.05	662.84	663.19	662.61	662.58	662.83	663.13	662.73	663.14	662.85	663.34	663.55	663.16	663.64	663.16	663.29	663.08	663.29	664.02	663.23	663.43	662.48	662.42	662.86	663
		662.52	662.75	662.7	662.74	663.02	662.43	662.93	662.83	663.58	663.38	663.77	663.45	663.57	663.25	663.51	663.23	663.33	663.69	663.19	663.27	662.95	663.51	662.64	662.9	662.73	662.45	662.74	663.15	663.42	662.52	663	663.39	663.84	663.82	663.27	663.49	663.37	663.19	663.78	663.35	662.96	663.06	662.99	663.35	662.44	663.25	662.97	663.03
		663.1	662.71	662.59	663.07	662.6	662.41	663.17	662.76	662.89	663.24	663.01	663.53	663.67	663.8	664.04	663.47	663.29	663.33	664.03	663.9	663.1	663.14	662.91	662.95	663.02	662.64	662.7	662.74	662.49	662.51	662.81	662.73	663.11	663.49	663.6	663.45	663.34	663.57	663.15	663.08	663.56	663	662.79	662.99	662.96	663.08	662.58	663.44
	663.43	663.33	663.11	662.32	662.55	662.54	662.76	662.6	663.07	663.23	663.41	663.44	663.2	663.52	663.48	663.97	663.99	663.29	663.04	663.26	663.13	663.02	663.39	663.14	663.42	663.06	662.44	662.89	662.44	662.57	662.81	662.78	662.79	663.23	663.44	663.6	663.53	663.23	663.69	663.47	662.95	663.2	663.17	663.16	662.86	663.11	663.12	663.01	663.09
	663.14	662.92	662.64	663.48	662.74	663.15	662.31	662.73	662.89	663.65	663.06	663.09	663.33	663.83	663.36	663.34	663.46	663.4	663.21	663.2	663.15	663.23	663.24	663.65	663.05	663.29	662.95	663.13	662.39	663.2	662.68	663.45	662.75	663.17	663.47	663.54	663.42	663.17	663.26	663.16	663.05	662.62	662.84	662.92	662.94	663.26	662.67	663.05	663.54
	663.47	663.21	663.13	662.89	662.79	662.72	662.71	662.62	663.04	662.69	662.87	663.15	663.47	663.72	663.47	663.43	663.52	663.35	663.08	663.19	663.4	662.5	662.66	662.58	662.85	662.51	662.76	662.67	663.14	663.14	662.89	663.65	663.37	663.17	663.07	662.65	663.34	663.27	663.08	663.27	663.09	663.33	662.97	663.01	663.35	662.78	663.05	663.31	662.86
	662.98	663.59	663.21	663.15	662.81	662.66	662.91	663.2	663.01	663.23	663.2	663.54	663.5	663.51	663.62	663.53	663.34	662.97	663.06	663.3	663.13	662.84	663.07	663.33	663.11	662.82	662.66	662.96	662.87	662.7	663.14	663.01	663.26	662.73	663.52	663.08	663.58	663.39	663.27	662.96	663.1	663.13	662.77	662.44	663.26	662.94	662.87	662.7	663.09
	663.38	663.74	663.74	663.43	663.14	663.13	663.24	662.95	663.14	662.86	663.57	663.17	662.83	663.42	663.23	663.81	663.44	663.41	663.55	663.49	662.97	663.3	662.92	662.99	663.16	662.96	662.76	662.84	663.24	662.47	662.83	663.27	663.06	662.88	663.11	663.01	663.32	663.42	663.13	663.21	663.28	662.87	662.9	663.14	662.96	662.92	663.14	662.87	663.46
	663.41	663.85	663.43	663.19	662.68	663.85	663.02	663.33	663.14	663.06	663.19	662.79	663.27	663.47	663.56	663.8	663.12	663.22	663.18	663.59	662.84	663.59	663.38	663.15	662.62	663.51	662.61	663.48	663.05	662.97	662.86	663.3	663.19	663.2	662.98	663.41	663.17	663.03	663.32	662.72	662.97	663	663.37	663.13	663.08	662.62	663.45	663.07	663.46
	663.3	663.27	663.45	662.85	663.41	663.3	662.93	663.75	662.91	663.66	663.85	662.82	663.66	663.39	663.28	663.16	663.53	663.54	663.14	662.92	662.97	663	662.56	662.83	662.92	662.77	663.35	663.19	663.15	663.4	663.31	663.22	663	663.07	663.14	662.94	662.92	663.17	663.05	662.75	663.49	662.86	663.01	663.05	663.1	662.71	663.22	662.99	663.19
	663.51	663	663.39	663.9	663.3	663.46	663.05	663.72	663.41	663.39	663.13	663.34	663.84	663.15	663.35	663.31	663.32	663.51	663.33	663.14	663.62	662.96	663.11	662.64	663.02	662.69	662.76	663.24	663.24	663.21	662.91	663.84	663.69	663.49	662.82	663.22	663.55	663.75	662.97	663.33	662.96	663	663.13	662.75	662.84	662.95	663.18	663.15	663.08
	664.08	663.54	663.35	663.37	663.63	663.28	663.18	663.38	663.48	663.96	663.34	663.47	663.5	663.26	663.28	664.13	663.35	663.62	663.17	663.17	663.17	663.15	663.42	662.53	662.61	663.16	662.03	663.46	663	662.72	663.67	663.36	663.15	663.38	663.3	663.14	663.75	663.56	662.94	663.05	663.24	663.09	662.91	663.03	663.2	662.93	663.19	663.27	663.1
662.9	663.23	663.59	663.29	663.88	663.72	663.5	662.84	663.61	662.96	663.43	663.06	663.03	663.41	663.08	663.35	663.35	663.17	663.32	663	662.88	663.17	662.21	662.5	662.79	662.8	662.82	662.53	662.82	663.31	662.57	663.37	663.31	663.89	663.43	663.31	663.44	663.41	663.23	663.24	663.84	663.35	663.23	662.57	663.1	663.09	663.36	662.9	662.87	663.04
663.16	663.95	663.38	663.46	663.55	663.97	663.47	662.94	663.87	663.51	663.39	662.89	664.03	663.25	663.29	663.1	662.79	663.57	663.93	662.75	662.35	663.01	663.04	662.98	662.69	663.1	663.09	663.3	663.06	663.44	663.23	662.97	663.41	663.28	663.38	663.38	663.34	663.67	662.76	662.97	663.02	663.11	662.82	662.49	663.05	662.79	663.49	663.32	663.13	662.84
663.81	663.34	664.04	663.51	663.36	663.67	663.52	663.34	662.85	663.62	664.02	662.94	663.6	663.77	663.17	663.08	663.19	663.11	663.6	663.03	662.93	662.53	662.55	663.3	662.7	663.27	662.72	662.94	663.4	663	662.72	663	663.19	663.19	663.23	663.79	663.14	662.97	662.75	663.35	663.04	663.14	662.97	663.16	662.84	662.88	662.75	663.11	663.34	663.34
663.82	663.65	663.6	663.7	663.63	663.23	663.05	663.24	663.08	663.31	663.54	663.16	663.5	663.03	663.61	663.33	663.28	663.13	662.93	663.01	663.05	662.87	662.84	662.83	662.27	662.9	662.91	663.07	663.41	662.84	663.24	663.64	663.35	663.01	663.11	663.17	663.01	662.79	663.5	662.75	663.28	662.93	662.4	662.89	662.49	662.6	663.19	663.31	663.22	663.7
663.53	663.46	663.46	663.49	663.62	663.5	662.99	663.51	662.93	663.64	663.18	662.9	663.42	662.97	663.26	663.12	663.07	662.73	663.23	662.69	662.31	662.88	663.26	662.44	662.79	662.59	662.69	663.34	663.32	662.78	663.2	663.34	662.96	663.13	663.48	663.58	663.77	663.6	663.03	663.19	662.74	662.97	662.91	663.17	662.82	662.66	662.8	663.75	662.52	663.06
663.08	663.17	663.57	663.74	663.69	663.68	663.52	663.28	662.91	663.56	662.68	663.06	662.88	662.82	663.18	662.82	663.68	663.1	663.62	662.99	662.82	663.07	662.81	662.72	663.32	663	662.45	662.82	662.47	662.98	663.48	663.39	663.53	663.47	663.32	663.03	663.18	663.13	663.66	663.4	662.82	663.33	662.7	663.61	662.8	662.85	662.9	663.3	662.92	662.92
663.57	662.81	663.77	663.17	663.74	662.96	663.7	662.94	662.87	663.48	663.2	663.6	663.08	662.8	663.11	663.31	663.04	663.61	663.42	663.17	662.98	663.27	662.52	662.74	662.77	662.39	662.41	663.03	663.24	663.28	663.96	663.19	663.42	662.62	663.05	663.15	663.17	663.77	663.2	663.31	662.82	662.98	663.12	663.37	662.8	663.14	662.59	663.02	663.01	663.26
663.34	663.59	663.41	663.79	663.41	663.07	663.17	662.52	662.89	663.34	663.13	662.86	663.1	663.15	663.05	663.63	663.15	663.38	662.9	663.31	663.06	662.85	662.48	662.76	663.35	662.34	663.49	662.45	662.61	663.33	663.43	662.95	663.38	662.96	662.88	662.85	663.22	663.45	662.91	662.7	662.79	663.32	663.17	662.79	663.12	662.98	662.97	662.55	663.02	663.13
663.22	663.45	662.59	663.71	663.19	663.14	662.97	662.8	662.83	662.8	663.79	663.07	662.99	663.33	663.22	662.88	662.93	662.83	663.13	663.02	663.1	663.16	662.56	662.85	662.83	662.77	663.19	662.47	662.65	663.41	662.77	663.33	663.23	663.62	663.02	663.42	663.28	662.77	663.48	663.46	662.73	662.94	662.81	662.83	662.63	662.79	663.03	662.97	663.15	663.03
662.72	663.52	662.98	663.69	663.24	663.23	662.71	663.19	662.97	663.19	663.26	663.29	663.07	663.46	662.7	662.79	663.13	663.34	662.66	663.33	663	663.35	662.42	662.69	662.87	662.96	662.99	663.09	663.5	662.93	663.03	662.72	663.33	663.16	663.15	663.38	662.89	663.15	663.44	663.19	663.13	663.13	662.75	662.92	662.5	663.26	662.76	662.62	663.31	662.96
663.48	662.68	663.49	663.07	663.37	662.93	662.85	663.29	662.78	662.5	662.93	662.84	663.48	663.14	662.83	662.82	663.02	663.39	663.43	663.18	663.06	662.66	663.25	663.46	662.67	662.79	663.01	663.09	662.92	663.07	663.2	662.59	663.26	663.55	663.59	662.67	662.72	662.93	663.13	662.66	662.94	663.05	662.99	662.81	663.36	662.83	662.76	662.81	663.33	663.3
663.45	663.19	663.05	663.24	662.88	663.1	662.66	663.04	662.6	662.83	663.01	663.25	662.52	662.83	663.3	662.84	663.03	663.25	663.17	663.06	662.4	663.19	663.03	662.84	663.12	663.05	663.26	662.87	663.55	662.92	663.25	663.64	663.32	662.89	663.23	662.63	663.05	663.13	663.72	663.19	662.79	663.19	663.11	663.02	662.97	663.34	662.8	662.89	663.06	663.36
663.12	662.85	662.94	663	663.27	663.34	662.85	663.07	663.11	663.15	663.07	662.53	662.81	663.3	662.76	662.9	663.04	662.96	663.42	663.36	662.73	663.41	662.96	663.37	662.98	662.7	663.04	662.74	663.24	663.22	663.23	663.39	663.79	663.16	663.02	663.03	663.35	663.49	663.46	663.42	663.3	663.1	663.21	663.04	662.83	663.22	663.03	663.27	663	663.23
662.95	662.87	662.89	662.58	663.13	663.1	662.89	663.15	662.3	662.3	663.24	662.7	662.54	662.72	662.47	662.8	662.6	663.14	662.71	663.31	663.74	663.34	663.04	663.79	662.96	662.59	662.72	662.85	663.33	663.08	662.78	663.03	662.88	663.21	663.43	663.58	663.47	662.92	662.8	663.41	663.2	663.26	663.16	662.91	663.26	662.36	662.9	662.87	662.91	663.41
662.43	662.94	663.22	663.1	663.2	662.71	662.74	663.12	662.77	662.8	663.24	662.96	662.93	663.2	662.78	663.06	663.22	662.91	663.25	663.13	663.68	663.32	663.72	662.9	662.99	663.37	663.27	662.96	663.16	663.29	663.17	663.15	663.02	663.37	662.96	663.66	663.28	663.34	663.53	663.67	663.45	662.93	662.86	663.03	662.61	663.17	663.31	663.37	663.76	663.52
662.8	662.56	662.4	663.28	662.84	662.8	663.04	662.89	663.22	662.68	662.69	662.97	662.55	662.9	662.91	663.2	662.73	662.86	663.08	663.26	662.99	663.34	663.06	663.19	663.1	663.2	663.31	662.94	663.73	663.24	663.22	662.94	662.92	662.99	663.5	663.07	662.93	663.02	663.45	663.13	662.64	662.75	663.11	663.3	662.65	662.84	662.7	662.91	663.37	663.56
662.38	662.19	662.56	662.37	662.69	662.77	663.01	663.22	662.38	663.05	662.53	662.7	663.33	662.94	662.9	663.3	662.95	663.1	662.84	662.89	663.47	663.21	663.12	663.13	663.91	663.29	663.45	662.75	663.95	663.34	662.87	663.09	663.22	662.85	663.07	663.5	663.24	663.13	663.34	663.09	662.81	663.4	662.78	663.19	663.09	662.98	663.09	663.62	663.25	663.38
662.57	662.36	662.79	662.78	662.73	663.2	662.86	662.84	662.57	663.05	662.84	663.07	662.82	662.74	662.24	662.81	662.43	663.37	663.21	663.16	663.66	662.79	663.11	663.56	663.32	663.01	663.29	662.95	663.36	663.22	663.2	662.91	663.03	662.89	663.4	662.93	662.84	663.04	662.86	663.6	663.29	663.12	662.77	662.92	663.07	663.42	663.25	663.23	663.33	663.01
662.76	662.8	662.17	662.85	662.89	663.06	662.47	663.54	662.95	663.07	662.99	662.93	663.15	663.44	662.53	662.57	662.74	663.11	663.7	663.18	662.96	663.12	662.64	663.09	663.45	662.89	663.3	663.65	663.33	663.29	663.02	663.22	663.24	663.31	663.37	662.86	663.38	663.37	663.17	663.28	663.13	662.85	662.92	663.24	663.05	662.82	663.18	663.33	663.52	663.24
662.45	662.28	662.34	662.91	663.56	663.32	662.99	662.74	662.8	663.43	662.99	663.02	663.09	662.98	662.86	663.01	663.37	663.21	662.94	663.05	663.24	662.96	662.67	663.09	663.36	663.27	662.48	663.01	663.26	663.43	662.98	663.4	663.21	663.06	663.53	663.4	663.53	663.42	663.17	663.16	663.33	663.21	663.21	662.84	662.85	663.57	662.78	663.45	663.39	663.18
662.62	662.49	662.32	662.85	662.7	662.74	662.48	662.89	662.74	663.37	662.7	663.12	663.1	662.97	662.89	663.01	663.23	662.81	663.15	663.81	663.16	662.91	663.91	663.33	663.67	662.98	662.93	662.97	663.4	663.37	663.21	663.13	663.32	662.77	663.4	663.27	663.09	663.49	663.31	663.43	663.31	663.35	662.91	662.94	663.32	663.22	663.15	663.23	663.65	663.67
662.87	662.64	663.06	662.62	662.75	662.82	663	663.26	662.91	663.55	662.76	663.72	663.11	663.29	663.16	662.81	662.75	662.85	663.22	663.39	663.48	663.36	662.98	663.23	662.59	663	662.89	662.93	663.34	662.97	662.64	663.16	662.96	663.76	663.23	663.48	663.49	663.48	663.19	663.19	663.15	663.09	662.9	662.87	662.77	662.72	663.6	663.8	663.64	663.15
662.45	662.48	662.41	662.55	662.78	663.14	662.9	662.88	663.27	663.05	662.74	663.37	662.95	663.13	663.47	662.75	663.06	662.67	662.92	663.11	663.18	663.57	663.18	663.19	663.08	663.06	662.82	662.91	662.81	662.92	663.11	662.98	663.41	663.35	663.48	663.34	663.17	663.07	663.43	663.46	662.94	663.08	662.81	662.93	663.04	662.93	663.3	663.03	662.91	663.29
663.02	663.03	662.34	662.8	662.73	662.63	662.47	663.12	663.28	663.22	663.63	663.31	663.28	663.25	663.18	662.73	662.84	663.01	662.99	662.71	663.01	663.43	662.81	663.03	663.42	662.65	662.8	663.41	662.88	662.88	662.98	663.2	663.37	663.17	663.57	663.42	663.56	663.04	662.95	662.99	663.2	663.28	662.77	663.2	663.32	663.18	662.81	663.25	663.78	663.21
663.25	663.25	662.66	663.71	662.72	662.68	663.1	662.99	662.84	663.05	663.29	663	663.37	662.4	663.21	663.31	663.67	663	663.36	662.59	662.75	662.9	662.86	662.83	663.57	663.05	663.36	662.84	662.89	663.23	663.2	663.15	663.07	663.33	663.24	663.33	663.62	663.43	663.34	663.17	663.13	663.05	663.15	662.98	663.18	663.08	663.2	663.12	663.28	663.46
662.85	663.43	663.33	663.37	663.36	662.81	662.97	663.38	663.67	663.02	663.15	662.94	663.48	663.39	662.71	662.96	662.81	662.54	663.15	662.73	663.45	662.96	662.95	663.02	662.86	662.91	662.9	662.66	663.29	663.1	663.09	663.75	663.04	663.47	663.2	663.55	663.49	663.6	663.48	663.57	663.39	663.59	662.97	663.07	663.27	662.51	663.37	663.32	663.29	663.19
663.24	662.58	663.13	662.7	662.88	662.91	662.64	662.96	663.11	663.62	663.39	663.3	663.93	663.51	663.35	663.46	663.51	662.84	662.9	662.8	662.92	662.47	662.58	663.02	662.56	662.69	662.76	663.19	662.93	663.03	663.33	662.83	663.54	663.37	663.65	663.45	663.14	663.67	663.66	663.6	663.23	662.95	663	662.92	662.87	663.28	663.06	663.26	663.34	663.76
663.29	663.09	662.83	663.14	663.2	663.18	662.79	662.64	662.77	663.3	663.17	663.05	662.92	663.06	663.07	662.83	662.85	662.64	663.46	663.55	663.05	662.92	663.13	662.57	662.68	662.62	663.36	662.98	663.5	663.08	663.27	663.61	663.12	663.06	663.54	663.64	663.99	663.25	663.44	663.02	663.03	663.29	663	663.15	662.84	662.93	663.14	663.47	663.35	663.64
663.48	662.6	663.47	662.6	663.13	663.01	662.79	663.19	662.87	663.55	663.24	663.24	663.44	663.3	663.12	662.01	662.75	662.38	662.99	662.21	663.14	662.66	662.99	662.86	662.76	663.06	662.74	663.18	662.2	663.1	662.86	663.28	663.31	663.32	662.69	663.02	663.39	663.14	663.42	663.32	663.42	664.15	663.45	662.67	662.93	663.05	662.89	662.71	663.12	663.06
663.06	663.64	662.81	663.11	663.4	663.27	663.12	663.27	663.1	663.12	663.16	663.21	663.36	663.02	662.2	663.21	663.03	663.04	663.36	662.85	662.08	662.85	662.65	662.88	663.38	662.66	663.71	663.22	662.95	663.32	662.87	663.24	663.08	663.02	663.53	663.24	663.12	663.06	663.3	662.94	663.55	663.6	662.71	663.61	663.01	662.92	663.33	663.52	663.54	663.5
663.26	662.87	663.04	663.96	663.5	662.85	663.03	662.99	662.87	663.64	663.13	663.32	663.21	663.42	663.05	663	662.66	661.99	662.63	662.63	662.41	662.97	662.72	663.27	662.98	662.8	662.96	662.75	663.19	663.09	662.89	663.24	663.6	663.09	662.94	663.32	663.17	663.3	663.05	663.36	663.6	662.97	662.98	663.61	663.03	662.97	663.01	663.32	663.17	663.62
663.16	662.92	663.48	663.46	662.61	663.53	663.09	663.08	662.98	663.22	663.42	663.08	663.55	662.33	663.07	663.23	662.82	662.77	662.57	663.34	663.3	662.81	663.19	663.11	663.38	663.04	663.02	663.76	662.91	663.53	663.09	663.15	663.99	662.79	663.12	663.09	663.07	663.51	663.35	663.42	662.9	663.6	663.01	663.17	662.79	662.84	662.5	663.06	662.77	663.3
663.31	663.19	663.09	663.27	663.71	663.16	662.96	662.53	662.91	662.81	663.1	662.64	662.51	663.07	662.57	662.82	662.7	662.72	663.21	662.73	662.96	662.74	663.08	663.01	663.4	662.79	663.56	662.85	663.46	663.21	663.15	662.85	662.36	662.91	663.03	663.64	662.91	663.45	662.91	663.24	663.43	663.13	663.19	663.17	663.04	663.16	662.98	663.38	663.02	662.97
663.51	663.56	662.95	663.4	663.16	663.13	662.95	662.94	663.22	663.43	662.79	663.47	663.35	662.89	662.72	662.48	663	663.4	662.6	662.84	663.11	663.11	663.37	663.26	663.22	663.51	663.34	662.89	663.13	663.2	663.3	662.97	662.66	663.58	663.11	663.22	663	662.98	663.19	663.47	663.85	663.2	663.53	663.29	663.05	662.91	663.13	663.2	663.14	663.08
663.17	663.37	663.09	663.35	663.24	662.95	663.29	663.17	662.68	663.23	662.97	663.09	663.46	662.81	662.76	662.92	662.89	663.12	663.01	663.18	662.93	662.74	663.19	663.25	663.24	663.02	663.27	663.53	662.85	663.11	663.34	663.04	663.48	663.35	663.46	663.19	663.31	663.09	663.05	662.95	663.6	663.56	663.35	663.61	663.1	663.16	663.15	663.45	663.34	662.81
663.26	663.36	662.78	663.32	662.98	663.03	662.87	662.62	663.06	663.64	662.87	663.26	663.48	663.05	662.93	663.01	662.3	662.66	662.68	662.87	663.14	663.47	663.43	663.09	662.87	663.52	663.21	663.4	662.88	663.02	662.67	663.2	662.97	662.85	662.86	664.05	663.13	663.23	662.99	663.63	663.25	663.29	663.2	663.04	663.43	662.74	662.78	662.55	663.17	662.95
663.12	662.98	663.7	663.26	663.09	663.51	662.88	663.18	663.51	662.86	662.71	663.32	662.95	662.72	662.84	662.43	663.2	662.76	662.63	661.97	662.79	662.88	662.76	662.64	663.06	662.98	663.1	663.23	663.6	663.28	663.44	663.32	663.07	662.77	662.58	662.44	663.05	663.02	662.98	662.87	663.31	663.46	662.79	663.04	663.18	662.53	662.8	663.41	663.48	662.82
663.51	663.09	663.19	663.59	663.18	663.3	662.91	663.6	663.41	663.33	662.75	662.87	663.08	662.77	662.93	662.58	662.48	662.92	662.43	662.42	663	662.95	663.1	662.96	663.41	662.9	662.59	662.77	663.24	663.5	663.39	663.41	663.51	663.35	663.12	663.03	662.89	663.23	663.35	663	663.36	663.24	663.03	663.51	663.67	663.34	663.12	662.88	663.16	663.61
663.04	663.47	663.63	662.94	663.48	663.23	663.37	663.43	663.19	663.29	663.11	663.08	663.25	663.06	662.71	662.66	662.82	663.24	662.77	662.68	662.67	663.06	662.93	663.28	662.59	662.69	662.86	663.46	662.84	663.25	662.96	663.05	663.13	663.08	662.94	663.16	663.15	662.96	662.65	662.77	663.16	663.35	662.87	663.15	663	662.68	663.05	663.26	662.83	662.77
663.28	662.99	663.19	663.26	663.14	663.3	663.31	663.24	663.16	663.1	663.46	663.63	663.02	663.1	662.72	663.2	662.5	662.54	662.96	662.47	662.62	662.8	662.47	663.04	663.67	662.7	663.28	663.38	663.06	663.3	663.28	663.18	662.52	662.42	663.06	662.67	663.07	662.77	663.01	662.55	663.04	663.03	662.98	662.9	663.02	662.79	662.94	662.71	662.91	663.07
663.22	662.72	662.69	662.97	662.52	663.21	663.07	663.19	662.7	663.17	663.21	662.99	663.4	662.81	662.89	663.46	662.37	662.42	663.06	662.99	662.8	662.47	663.46	663.12	662.89	662.87	662.73	662.93	663.5	663	663.18	663.14	663.09	662.89	662.7	663.15	663.17	662.91	662.77	662.94	662.53	663.3	662.89	663.26	663.19	662.77	662.67	663.09	662.7	662.88
662.95	662.77	662.73	663.09	662.67	663.05	662.95	663.23	663.2	663.72	663.7	662.92	663.06	662.9	662.83	662.46	663.15	662.92	663.02	662.79	662.59	662.8	663.26	662.87	663.15	663.21	663.71	663.59	663.52	663.18	663.3	663.64	663.1	663.57	663.48	662.71	662.69	662.87	662.79	662.98	663.02	663.28	662.84	663.13	663.06	663.24	663.23	663.38	662.81	662.96
662.91	663.27	663.02	663.52	663.11	662.92	662.99	663.63	662.69	663.3	663	663.19	663.14	663.22	662.72	662.74	662.52	663.27	662.69	662.73	662.45	662.68	663.31	662.86	662.96	663.25	663.52	663.59	663.16	663.72	663.17	663.35	663.25	663.21	663.13	662.65	662.92	662.79	662.33	663.01	662.82	663.27	662.84	662.84	662.72	663.07	662.88	662.83	663.01	662.76
662.88	663.04	662.55	662.76	662.21	662.99	662.33	662.98	663.39	663.07	663.03	663.05	663.33	663.39	662.93	662.91	662.86	662.49	662.65	662.91	663.02	663.12	663.25	663.24	663.05	663.44	663.3	663.32	663.7	663.57	663.43	663.11	662.99	663.27	663.01	662.98	662.61	662.9	662.74	662.78	662.83	663.13	663.36	662.91	663.23	663.12	662.94	662.85	663.02	662.93
662.77	663	662.74	662.91	663.14	663.22	662.74	662.85	663.4	663.27	663.16	663.27	663.06	663	663.03	663.38	663.46	662.6	662.38	662.61	663.02	663.36	662.87	663.14	662.76	663.5	663.5	663.68	662.81	663.63	663.6	663.06	663.63	663.59	662.8	663.06	662.87	662.87	662.76	662.12	662.8	663.35	663.09	663.17	663.69	663.1	663.04	663.04	662.93	662.81
	662.43	662.91	663.08	663.56	662.87	663.18	663	662.88	663.13	663.98	663	662.93	662.91	662.92	663.03	662.83	662.7	662.34	662.04	662.98	663.11	663.01	663.29	663.25	662.84	662.58	663.12	663.47	662.98	663.06	663.15	663.11	663.03	662.52	663.01	662.6	662.23	662.38	662.79	662.68	663	662.74	662.85	663.04	663.1	662.87	662.37	662.99	662.87
	662.65	662.72	663.22	663.36	663.14	662.86	663.19	663.28	663.08	663.5	663.45	663.33	663.04	663.15	662.82	662.52	662.64	663.19	662.69	662.66	663	663.02	662.82	662.79	663.06	663.04	663.66	662.98	663.18	663.41	663.17	662.89	662.57	662.83	662.95	662.34	662.55	662.73	662.69	662.76	662.74	662.79	662.83	662.95	663.02	663.22	663.15	663.16	662.89
	662.66	663.32	663.15	662.98	663.24	663.19	662.76	663.23	663.7	663.42	663.46	663.09	663.31	662.94	663.09	663.15	662.62	662.65	662.49	663.16	662.89	662.86	663.39	663.18	662.7	662.78	663.26	663.64	663.18	663.56	663.46	663.3	662.79	663.09	662.91	662.4	662.56	662.8	662.32	662.83	663.16	662.62	662.74	662.85	663.17	663.24	663.04	662.75	663.36
	663.21	662.89	663.12	663.04	663.08	663.36	663.64	663.6	663.22	663.45	663.48	663.01	663.86	662.95	663.11	663.38	662.49	662.84	662.87	662.93	662.43	662.73	662.81	663.67	662.84	663.51	663.34	662.9	663.24	663.19	663.21	663.19	663.11	663.05	663.08	662.78	662.6	662.68	662.72	662.9	662.97	663.45	662.78	662.94	663.38	662.81	662.92	662.67	662.88
	662.76	663.02	662.46	662.78	663.49	664.04	663.46	663.27	663.38	663.55	663.7	663.38	663.72	663.19	662.86	663.17	663.18	662.62	662.92	662.8	662.2	662.67	662.62	662.84	663.39	663.07	663.3	662.77	662.99	663.23	663.57	662.48	662.88	663.32	663.15	662.67	662.59	662.46	662.7	662.89	662.86	663.31	662.91	662.83	662.59	662.68	662.44	662.94	662.73
	662.83	663.36	663.18	663	663.07	662.91	663.39	664.03	663.68	662.83	663.73	663.73	663.46	663.43	662.98	663.1	663.17	663.05	662.87	662.73	663.22	663.14	662.67	663.11	662.9	663.11	663.2	662.83	663.41	663.38	663.22	663.21	662.35	663.29	662.89	662.65	662.65	662.48	662.66	663.09	662.49	662.84	663.12	663.03	663.14	662.94	662.75	662.6	663.14
	663.53	663.42	663.2	663.36	663.21	662.71	663.18	663.17	663.59	663.35	663.67	663.36	663.44	662.86	662.84	663.16	662.47	662.87	662.98	662.26	662.38	662.28	662.96	663	662.35	663.5	663.13	663.38	663.13	663.63	663.21	663.35	663.11	662.93	663.29	662.55	662.38	662.41	662.72	662.83	662.89	662.88	663.36	663.18	662.98	663.2	662.86	662.58	662.89
	663.27	663.19	663.66	663.53	663.23	663.11	662.71	663.45	662.9	663.41	663.29	663.49	663.18	663.33	663.34	662.84	663.22	663.16	662.83	662.73	662.83	662.73	662.8	662.59	663.14	662.74	663.1	663.34	662.84	663.26	662.88	663.07	663.11	663.01	663.32	662.59	662.33	662.79	662.88	662.72	663.03	663.22	663.11	663.03	662.98	662.6	663.06	662.57	662.79
	663.25	662.96	663.19	662.97	663.77	663.87	663.36	663.08	663.03	663.58	663.79	663.82	663.63	662.87	663.43	662.83	662.7	662.85	662.9	662.43	662.72	662.78	662.88	662.24	663.16	663.89	662.77	663.33	663.39	663.51	663.18	663.1	662.91	663.37	662.73	662.59	662.5	662.57	662.71	662.48	662.9	663.12	662.88	662.96	662.85	662.16	662.92	662.77	662.34
		663.48	663.03	663.15	663.87	663.39	662.84	663.62	663.47	663.68	663.77	663.54	663.52	663.73	663.34	662.92	663.04	663.03	663.22	662.64	662.9	662.54	662.71	662.83	662.97	663.13	662.96	663.26	663.14	663.6	663.52	662.98	663.27	663.4	663.43	663.12	662.39	662.9	662.57	662.14	662.48	663.25	663.66	662.75	662.97	662.61	662.74	663.22	663.01
		663.41	662.99	663.6	663.44	663.86	663.24	663.4	663.26	663.34	662.94	663.43	662.92	663.12	663.14	662.91	663.24	662.98	662.63	662.58	662.8	662.86	662.61	663.14	662.59	662.8	663.02	663.18	663.39	663.26	663	663.37	663.24	662.85	663.19	662.55	662.7	662.58	662.86	662.64	663.09	662.43	662.94	662.79	663.3	662.88	662.36	662.87	663.03
		663.29	663.31	663.16	663.33	663.11	663.31	663.47	663.4	663.24	663.41	663.61	663.34	662.99	662.94	663.08	663.11	663.22	662.77	662.92	663.16	662.05	662.91	662.67	662.26	662.95	662.9	663.45	663.38	663.05	663.16	662.76	663.24	662.84	663	662.75	662.78	662.65	662.59	662.43	662.66	663.17	663.22	662.98	662.89	662.97	662.84	662.75	662.66
		663.11	663.11	663.1	663.04	663.03	663.77	662.83	663.39	663.25	663.44	663.59	663.54	663.44	663.13	663.16	662.67	662.82	662.83	662.59	662.63	662.34	662.58	663.17	662.76	662.97	662.91	663.12	663.32	663.07	662.97	662.98	663.03	663.01	663.21	663.11	662.91	662.55	662.91	662.8	662.95	662.89	662.82	662.79	662.75	662.95	662.98	662.84	662.58
		663.18	662.99	663.73	663.45	663.51	663.42	663.52	663.11	663.65	663.52	663	662.46	663.28	662.81	663.68	663.06	662.94	662.54	662.63	662.94	662.7	663.08	662.81	662.46	662.73	662.82	663.11	663.22	663.34	663.14	662.94	663.05	662.83	662.58	662.51	662.7	663.21	663.15	662.69	663.01	662.81	663.08	663.23	662.52	662.39	662.7	663.23	662.38
		663.21	663.5	663.32	663.23	663.63	663.89	663.53	663.34	662.73	663.36	663.12	663.16	662.58	662.38	662.84	663.13	662.9	663.05	662.47	662.65	662.72	663.03	662.98	662.73	662.87	662.6	662.91	662.61	663.35	663.34	663.04	662.97	662.81	662.75	662.99	663.08	662.52	662.94	662.56	662.95	662.89	662.92	663.22	662.58	662.74	662.44	663.14	662.54
		663.17	663.06	663.34	663.82	663.77	663.45	663.52	663.59	662.8	663.16	663.34	663.17	663.09	663.08	663.03	663.06	662.64	663.27	662.8	662.83	662.83	663.36	662.59	663.19	662.69	662.54	663.05	662.62	663.33	663	662.88	662.98	663.3	662.4	662.99	662.48	663.01	663.24	662.85	662.88	662.67	663.22	662.99	662.6	662.61	662.67	663	662.89
			663.37	662.93	663.53	663.24	663.17	663.2	663.51	663.53	663.06	662.86	663.43	663.14	663.04	662.95	662.76	663.19	662.33	663.13	662.89	663.08	662.72	662.85	663.29	663.4	663.25	663.13	662.59	662.58	663.11	663.69	662.75	663.17	662.65	663.33	662.55	662.9	662.86	663.19	662.65	663.03	662.77	662.62	662.73	663.08	662.84	663.03	663.19
			662.86	663.28	663.28	663.1	663.47	663.12	663.57	662.76	662.77	663.25	663	662.71	662.79	662.69	662.69	662.39	662.77	663.54	663.13	663.03	663.12	662.66	663.04	662.9	663.6	663.4	662.74	662.94	662.5	663	662.74	662.94	663.19	663.18	663.12	662.83	663.04	663.23	662.91	662.85	662.6	662.77	662.87	663.02	663.05	662.65	662.63
			663.24	663.28	663.12	663.18	663.11	662.77	663.29	663.29	662.83	663.24	663.27	663.03	662.8	662.74	662.96	663.2	663.66	662.85	663.24	662.8	663.1	662.58	663.13	663.13	662.81	662.86	662.57	663.08	663.38	663.25	662.94	663.2	663.2	662.77	662.79	662.88	663.18	662.93	662.98	662.97	663.07	662.85	662.77	662.49	662.86	662.85	662.34
			662.84	662.88	663.16	662.76	663.22	663.49	663.73	663.24	662.9	663.29	662.81	663.05	663.26	662.49	663.18	662.94	662.63	662.76	663.35	662.64	663.52	663.58	662.76	663.27	662.78	662.98	663.28	663.33	662.74	662.89	662.86	662.92	662.6	663.29	662.9	662.66	663.05	662.23	663.08	662.37	662.74	662.33	662.74	662.33	663.02	663	662.68
			663.22	663.02	663.35	663.08	663.15	663.45	663.07	663.34	663.19	663.08	663.25	663.03	662.8	663.24	662.87	663.18	662.79	663.36	663.38	663.03	663.13	663.3	662.97	662.94	662.82	663.69	662.68	663	662.93	662.9	663.02	662.6	662.92	663.02	663.07	662.99	662.97	662.98	663	663.03	662.72	662.5	662.86	662.22	662.52	662.66	662.81
			663.32	663.23	663.35	663.46	663.72	663.72	663.14	663.32	663.18	662.99	662.82	662.65	662.47	662.99	662.69	663.16	663.18	662.5	663.22	662.95	663.17	662.87	663.16	662.95	662.93	663.36	662.75	662.98	662.88	663.16	663.37	662.87	663.23	663.23	663.14	663.48	663.03	662.76	663.01	662.63	662.82	662.68	662.54	662.86	662.5	662.7	662.53
				663.18	662.84	663.01	663.59	663.21	663.66	663.59	663.34	662.99	662.76	662.86	662.85	663.09	663.27	662.93	662.72	663.04	662.55	663.23	663.05	663.05	663.65	663.23	663.32	662.68	662.47	663.77	663.01	663.09	663.14	663.19	663.37	662.83	663.43	663.29	663.22	663.1	663.15	663.23	663.07	662.74	662.56	662.67	662.61	663	662.45
				662.9	662.74	662.72	663.07	663.2	663.27	662.55	662.46	663.07	662.85	662.69	662.52	662.94	662.95	662.86	662.69	662.95	662.82	662.99	663.32	663.35	662.85	663.16	663.19	662.8	662.51	663.11	662.95	663.43	663.26	663.47	663.43	663.3	663.05	663.05	663.46	663.34	662.84	662.78	662.88	662.59	663.35	662.88	662.35	662.48	663.3
				662.75	662.97	663.17	663.23	663.22	662.91	663.13	663.27	662.97	662.75	663.19	663.24	662.66	663.02	662.96	662.68	663.1	662.71	662.67	662.78	663.4	663.61	662.9	662.89	662.83	662.98	663	662.78	662.78	663.08	663.67	663.35	662.98	663.28	663.59	662.95	663	663.13	662.78	663.07	662.8	662.58	663	662.86	662.96	662.38
				663.01	662.59	662.54	662.62	662.72	662.71	663.01	662.69	663.08	663.12	663.31	662.9	662.87	662.92	663.04	662.78	662.63	663.26	662.98	663.02	663.13	662.88	663.28	663.04	663.24	663.27	662.97	663.16	662.63	662.97	663.41	663.1	663.62	663.29	663.62	662.69	662.96	663.13	662.79	663	663.16	662.51	662.69	662.4	662.58	662.57
				663.04	663.18	662.97	662.8	662.89	663.35	662.85	663.26	663.59	662.66	662.83	662.74	662.61	663.3	663.12	662.63	663.08	662.65	662.53	663.09	662.79	662.44	663.04	663.45	662.71	663.57	662.98	662.77	663.05	662.92	662.99	663.55	662.61	662.83	663.31	662.85	663.22	663.22	663.02	662.37	662.79	662.57	662.73	662.9	662.31	662.5
					662.67	662.87	662.89	662.37	662.9	663.01	662.9	663.35	663.09	663.22	662.96	663	662.81	662.77	663.01	662.94	663.32	663.18	662.91	662.92	663.11	663.53	663.38	663.25	663.68	663.53	663.16	662.65	663.04	663.69	662.92	662.87	662.65	663.07	663	662.84	663.59	663.21	662.85	663.21	662.7	662.26	662.36	662.95	662.54
					663.24	662.97	662.92	663.39	662.96	663.54	662.91	662.91	663.06	662.78	662.68	662.81	662.73	663.11	662.69	662.43	662.84	663.25	663.07	663.19	663.07	663.2	662.7	663.2	663.27	663.22	662.84	663.02	663	663.5	663.36	663.15	662.93	662.96	663.37	662.96	662.58	662.71	663.09	663	663.1	662.83	663.19	662.22	662.6
					662.57	662.69	663.12	663.23	662.9	663.23	662.97	663.37	663.43	663.23	663.19	662.86	663.2	662.64	662.34	663.39	663.03	663.3	662.7	662.53	662.76	662.8	662.89	663.83	662.83	662.51	663.09	662.94	663.49	662.55	663.41	663.01	662.77	662.94	662.89	663.04	663.06	662.61	662.49	663.26	663.37	662.61	663	662.7	663.03
					662.96	662.46	663.04	662.91	662.65	663.2	663.49	662.8	662.81	662.66	663.42	663.27	663.65	663.09	662.74	663.18	662.83	662.73	663.02	662.97	663.53	663.06	663.41	662.89	662.87	662.98	663.14	663.28	662.96	662.9	662.58	662.69	663.29	663.27	663.04	662.93	662.79	662.94	662.79	662.95	662.99	663.21	662.77	662.61	662.89
					662.71	662.94	663.21	662.82	662.63	662.98	663.19	663.14	663.37	663.27	663.62	662.86	662.94	663.7	662.54	663.3	663.21	662.96	662.98	663.29	663.21	662.7	662.87	663.05	662.25	663.4	662.81	662.9	663.28	663.31	662.7	662.37	662.84	662.86	662.74	663.51	662.66	662.92	663.26	663.05	663.07	663.27	663.14	662.68	662.88
						662.91	662.84	663.38	663.08	663.2	662.8	663.32	662.71	662.76	662.98	663.16	662.38	663.03	662.9	662.87	663.3	662.93	663.03	663.22	663.1	663	663.17	662.96	663.07	662.78	662.9	663.2	662.67	663.44	662.93	663.15	663.1	662.94	662.53	663.01	663.38	662.9	663.22	663.1	662.74	662.91	662.92	662.61	662.85
						662.49	662.89	663.3	662.81	662.94	662.85	662.86	662.99	662.98	663.34	663.08	662.92	662.92	663.13	662.61	662.58	662.96	662.9	662.61	663.1	662.38	663.57	662.42	662.87	662.98	662.83	662.74	662.55	663.02	663.16	663.07	662.49	663.26	662.89	663.1	662.61	663.13	663.03	662.67	662.92	662.81	662.95	663.08	662.91
						663.03	663.21	663.15	662.83	663.34	663.15	663.29	663.3	663.1	662.98	662.87	663.12	662.55	662.94	663.62	662.94	662.56	662.93	663.04	662.87	663.1	662.99	662.85	662.79	662.54	663.14	663.03	662.97	663.24	663.05	662.83	663.1	663.21	662.81	663.51	663.1	662.54	662.72	662.7	662.77	662.79	663.06	662.87	663.45
						663.24	662.95	663.14	663.41	663.15	663.12	663.42	662.91	663.24	662.99	662.99	663.13	663.09	663.18	662.86	662.99	662.79	663.39	663.03	663.47	662.76	663.46	662.98	662.84	663.27	662.8	663.01	663.81	662.88	662.62	663.21	662.92	662.63	662.8	663.48	663.03	662.73	662.68	663.08	662.85	662.98	662.33	662.81	662.79
							663.15	663.06	663.04	663.03	662.8	663.3	662.97	663.08	663.32	662.89	662.93	663.09	662.94	662.88	662.66	663.1	662.96	662.92	663.29	662.51	663.02	663.11	662.82	662.78	662.8	662.79	662.54	663.25	662.96	663.14	662.94	662.95	663.24	663.05	662.77	663.18	662.33	663.18	662.25	663.35	662.98	662.76	663.26
							662.93	662.82	663.13	663.32	663.61	662.72	663.71	662.99	663.29	663.27	663.38	663.09	663.16	662.85	663.19	662.96	662.71	663.04	663.24	662.79	662.89	662.64	662.26	662.98	662.86	662.91	663.14	662.5	663.2	663.28	662.92	662.88	663.04	662.66	663.35	663.03	662.66	662.88	662.51	663.07	663.04	662.81	663.09
							662.89	662.84	662.41	663	663.38	663.45	663.34	663.11	663.19	663.28	662.95	663.11	663.41	663.04	663.19	663.46	662.85	663.39	663.15	663.03	663.21	663	663.48	663.45	663.03	662.54	662.63	662.94	662.81	663.24	663.31	662.83	663.32	662.7	662.66	662.62	662.63	662.91	662.96	662.76	662.89	662.7	663.27
							663.01	663.25	662.98	663.21	662.93	663.5	663.07	663.29	662.86	663.6	662.7	663.25	662.85	663.49	663.22	662.86	663.24	663.4	662.76	663.13	662.59	663.31	663.19	662.58	663.67	663.09	662.54	663.41	663.44	663.22	663.04	662.76	662.9	663.02	662.96	663.09	662.75	662.94	662.69	662.66	662.83	662.52	662.78
								662.78	662.79	663.55	662.98	663.47	663.51	663.32	663.29	663.33	663.11	663.21	663.01	663.17	663	662.7	663.21	663.03	663.34	663.2	663.47	662.93	662.46	662.72	662.95	663.21	662.79	663.06	662.86	662.72	662.97	663.18	662.59	663.14	662.89	662.95	662.78	662.8	662.66	662.71	662.37	663.07	663.25
								663.16	662.83	663	663.45	662.89	662.83	662.99	663.39	663.59	662.78	662.76	662.29	663.17	662.88	662.71	662.55	662.77	663.34	662.72	662.44	662.95	663.42	663.08	662.65	662.73	662.42	662.99	663.21	663.07	662.92	662.71	662.91	662.48	663.37	662.55	662.67	663.08	662.63	662.66	662.81	663.02	662.44
								663.03	662.45	662.66	662.79	663.03	662.92	663.04	663.06	662.74	663.23	663.12	663.52	662.65	662.94	662.56	662.74	663.09	662.82	662.71	663.18	662.58	662.37	663.15	662.79	662.68	662.89	662.84	662.47	662.77	662.8	662.76	662.6	662.37	662.85	663.06	662.85	662.96	662.61	662.41	662.83	663.25	663.42
								663.14	662.66	662.7	662.82	663.13	663.54	663.13	663.35	663.05	663.03	663.5	663.46	662.84	662.63	662.85	662.5	663.21	662.74	662.93	662.92	662.8	663.24	663.11	663.01	663.03	663.17	663.49	662.59	663.19	663.13	662.8	662.85	662.86	663.29	663.14	662.41	663.14	662.83	662.61	662.56	662.45	662.73
									663.23	663.18	662.82	663.57	663.41	662.81	663.07	662.73	662.88	662.94	662.98	662.56	663.12	662.97	662.91	663.11	663.17	662.76	663.15	662.38	663.15	663	662.71	663.05	662.78	662.56	662.92	663.11	662.72	662.43	662.53	663.03	663.21	663.03	662.63	662.66	662.46	662.56	662.99	662.94	662.44
									663	662.78	662.98	663.04	662.99	663.36	662.97	663.06	662.88	663.29	663.11	662.77	663.36	662.49	662.47	662.98	662.88	662.84	662.34	663.01	662.95	662.49	662.97	663.18	662.87	662.43	663.34	662.84	662.6	662.77	662.51	662.98	662.83	663.09	662.71	663.14	662.83	662.7	662.79	662.55	662.6
									662.81	663.32	662.78	663.29	662.91	663.25	663.03	662.91	662.87	663.24	663.02	663.16	663.14	662.87	662.78	662.78	662.52	662.76	662.85	662.84	663.03	663.14	663.43	662.4	662.55	663	662.81	662.69	662.61	663.32	663.21	663	663.17	662.47	663.2	662.54	662.49	662.95	662.75	662.22	662.69
									662.78	662.85	662.55	662.9	663.39	662.76	662.7	663.19	663.04	662.66	662.8	663.01	662.48	663.11	662.83	662.61	662.42	662.91	663.17	663.11	663	662.79	663.3	662.79	662.77	663.05	662.65	662.97	663	662.69	662.8	663.11	663.1	662.99	662.77	663	662.42	662.58	662.67	661.72	662.8
										662.84	662.7	662.95	662.62	663.34	662.91	663.17	663.01	663.11	663.56	663.24	663.14	662.84	662.95	662.92	662.71	662.78	662.73	662.85	663.03	662.68	662.99	662.41	662.71	663.05	662.62	662.98	662.86	662.73	662.64	662.89	662.91	662.67	662.82	662.73	662.61	662.55	662.94	662.64	662.7
										662.87	662.71	663.04	663.41	663.03	662.28	662.95	663.41	662.95	662.95	662.94	662.42	663	662.21	662.85	662.84	663.14	662.29	662.96	662.63	663.05	662.69	662.82	663.05	662.76	662.62	662.85	663.13	663.16	663.15	663.13	663.07	663.18	663.67	662.65	662.7	663.03	662.74	662.8	662.48
										663.43	662.87	662.84	662.47	662.87	662.76	663	663.09	663.07	662.66	663.34	662.85	662.95	662.73	662.73	662.84	662.49	663	662.91	663.17	663	662.9	662.6	662.78	663.03	662.9	662.97	662.5	662.65	662.7	663.07	663.07	663.06	663.05	662.69	662.8	662.36	662.81	662.73	662.56
											662.9	662.67	662.53	663.05	662.87	663.15	662.98	663.03	663.01	662.2	662.35	662.92	663.06	662.79	662.5	663.01	662.79	662.86	662.79	662.97	662.64	662.93	662.98	662.79	662.88	662.53	662.62	662.71	662.83	662.69	662.77	662.7	662.48	662.79	662.54	663.25	662.72	663.06	662.75
											663.11	662.68	662.57	662.51	663.13	662.76	663.08	663.19	663.13	662.62	662.99	662.45	662.64	662.19	662.96	662.89	662.33	663.14	662.94	662.76	662.4	663.13	662.88	662.36	662.75	663.06	662.71	662.66	662.98	662.74	662.76	662.4	662.94	662.9	662.59	662.5	663.23	662.74	662.57
											662.94	663.06	662.44	662.73	662.83	662.73	662.79	663	662.88	662.53	662.91	662.94	662.6	662.7	662.41	662.75	662.83	662.7	662.61	662.91	662.62	663.09	662.87	662.87	662.98	662.7	662.92	662.82	662.97	662.87	662.94	662.55	663.2	663.01	663.22	663.1	662.93	662.76	662.32
												662.74	662.61	663.15	662.54	662.51	662.8	663.02	663.4	662.85	662.93	662.49	663.1	662.43	662.77	663.04	663.29	662.49	662.48	663.05	662.7	663.02	662.69	663.2	663.36	662.96	662.31	662.93	662.77	662.53	662.36	662.26	662.67	663.22	663.31	662.93	662.81	663.44	663.09
												662.6	662.74	662.31	662.85	662.48	662.77	663.08	662.66	662.9	662.66	662.44	662.58	662.76	662.87	662.93	662.41	662.8	662.83	662.48	663.29	662.8	662.77	662.63	663.11	662.64	662.32	662.86	662.24	662.98	662.96	662.68	662.45	662.96	663.09	663.14	662.49	662.91	662.68
												662.99	662.49	662.74	662.87	662.64	662.79	662.86	662.73	663.14	663.37	663.24	663.1	662.91	663.16	662.66	662.72	662.54	662.66	662.48	662.16	662.73	663.17	662.27	662.67	663.04	662.9	662.51	662.45	662.64	663.31	663.04	662.83	663.35	662.37	663.2	662.6	662.75	662.94
													662.71	662.94	662.84	662.57	662.82	662.23	662.99	663.15	662.82	662.8	662.5	662.58	662.63	662.79	662.69	662.92	662.84	663.24	662.82	662.44	662.53	662.69	662.91	662.46	662.49	662.61	662.51	662.47	662.53	662.65	663.04	662.73	663.15	662.8	663.24	662.86	662.84
													662.72	662.93	662.77	662.84	663.16	663.06	662.59	663.19	662.28	662.97	662.65	662.99	662.53	662.62	662.66	662.83	662.88	662.43	662.79	662.76	662.75	662.78	662.89	662.4	662.78	662.65	662.49	662.84	662.7	662.77	662.31	662.45	662.66	662.61	662.96	662.73	662.73
													663.08	662.31	662.87	662.46	662.98	662.58	663.06	663.11	662.77	662.84	662.46	662.31	662.66	662.94	662.76	662.81	663.11	663.03	662.58	662.67	662.89	662.65	663	662.72	662.38	662.33	662.84	662.26	662.54	662.84	662.54	663.2	662.43	662.75	662.77	662.47	662.75
														662.71	662.68	662.86	662.4	662.69	663.14	662.52	662.63	662.69	662.16	662.48	663	662.29	662.54	662.44	662.67	662.5	663.09	662.72	662.84	663.04	662.46	662.63	662.68	662.61	662.62	662.01	662.4	662.63	662.26	662.94	662.33	662.95	663.03	663.04	662.78
														662.71	662.63	662.69	662.78	663.14	662.58	662.68	662.33	662.9	663.14	663.05	662.49	662.27	662.93	662.27	662.84	662.96	662.64	662.74	662.79	662.28	662.76	662.49	662.75	662.71	662.29	662.27	662.82	662.37	662.87	662.71	662.08	662.52	662.84	662.9	662.88
														662.71	662.75	662.69	663.25	662.44	662.62	662.45	662.58	663.07	662.76	662.74	663.04	662.27	663.11	662.3	662.45	662.82	662.55	662.03	662.73	662.3	662.78	662.62	662.48	662.57	662.79	662.43	662.82	662.37	662.9	662.85	662.81	663.26	662.84	662.79	662.41
															662.72	663.01	662.98	662.75	662.44	662.48	662.79	662.72	662.79	662.61	662.55	662.98	663.11	662.5	662.39	662.32	662.32	662.91	663.16	663.04	662.52	662.67	662.77	662.96	662.42	662.59	662.8	662.69	662.96	662.63	662.89	662.99	662.8	662.91	662.95
															662.94	662.59	662.35	663.07	662.87	662.75	662.76	662.55	662.51	662.58	662.74	662.58	662.39	662.29	662.49	662.11	662.96	662.95	662.43	662.31	662.12	662.74	662.57	662.82	662.56	662.37	663.04	662.62	662.58	663.17	662.5	662.92	662.69	662.78	663.23
															662.4	663.36	663.35	662.99	662.58	662.68	662.74	662.84	662.61	662.63	662.64	662.6	662.79	662.7	662.34	662.42	662.28	662.67	662.59	662.89	662.75	662.29	662.4	663	662.82	662.47	663.11	662.88	662.02	662.53	662.77	662.42	662.58	663.16	662.97
																663.36	662.63	662.61	662.89	663	662.85	662.86	662.35	662.82	663.24	662.56	662.49	662.34	662.31	662.9	662.28	662.46	662.13	663.06	663.01	662.54	662.57	662.39	662.58	662.41	662.65	662.65	662.66	662.42	662.72	662.38	662.93	662.33	662.94
																662.5	662.66	662.69	662.8	662.34	662.71	662.62	662.92	662.39	662.66	662.56	661.97	662.58	662.58	662.33	662.59	662.26	662.73	662.78	662.46	662.21	662.88	662.86	662.57	662.47	662.63	663.04	662.71	663.02	662.12	663.09	662.64	662.64	663.3
																	662.87	662.31	662.92	662.32	663.26	662.96	662.9	662.73	662.71	662.61	663.06	662.85	662.67	663.02	662.7	662.77	662.48	662.71	662.38	662.83	663.07	662.7	662.36	662.52	662.72	663.08	663.04	662.69	663.16	662.86	663.25	662.52	662.66
																	663.06	663.02	663.12	662.93	662.88	662.63	662.76	662.91	662.54	662.55	662.86	662.73	662.6	662.79	662.89	662.51	662.39	662.65	662.59	662.76	662.75	662.42	662.51	663.1	662.82	662.58	662.43	662.8	663.02	663.02	662.91	662.47	662.39
																	662.77	662.58	662.88	662.85	662.75	662.61	662.92	662.81	662.8	662.95	662.89	662.85	662.83	662.8	663.01	662.86	662.41	662.81	662.89	662.94	662.71	662.84	662.8	663.14	663.01	662.8	662.45	662.41	662.56	662.57	662.74	663.09	662.35
																		662.94	662.18	662.89	663.2	662.87	662.61	662.66	662.4	662.58	662.38	662.85	662.7	663.01	662.53	662.38	662.95	662.99	663.49	662.78	662.76	662.66	662.71	662.83	662.53	662.95	662.82	662.76	662.8	663.02	662.79	662.53	662.83
																		662.67	662.67	662.41	663.03	663.08	662.65	663.17	662.53	662.81	662.89	662.85	662.68	662.88	662.81	662.05	662.34	663.24	662.99	663.02	662.97	663.01	662.79	663.12	662.79	662.68	662.71	663.18	662.9	662.73	662.47	662.92	662.57
																			662.82	662.49	662.67	662.65	662.64	663.24	662.69	663.63	663.38	662.31	663.14	662.68	662.9	662.36	662.71	662.56	662.73	662.25	663.01	663.23	662.55	662.42	662.85	662.64	662.65	662.68	662.71	662.79	662.24	662.87	662.76
																			662.58	662.43	662.42	663.46	663.36	662.67	662.98	662.72	662.86	663.06	662.52	662.69	662.23	662.81	662.82	662.52	662.59	662.64	662.68	662.81	663.31	662.81	662.99	662.82	662.67	662.69	662.86	662.7	662.87	663.1	662.41
																				662.89	662.7	662.59	662.68	663.14	662.85	662.98	662.94	662.35	663.12	662.99	662.89	662.18	663.05	663.06	662.76	662.85	662.61	662.9	663.08	662.86	662.61	662.23	662.39	662.92	662.63	662.8	662.84	662.74	663.07
																				662.71	662.88	662.44	662.64	662.49	662.57	662.87	663.05	662.74	662.92	662.96	662.74	662.66	662.83	662.47	662.44	662.78	662.53	662.78	662.44	663.2	662.81	662.3	663.12	662.34	662.5	662.47	662.46	662.9	662.72
																				662.41	662.79	662.84	662.87	663.05	662.83	662.9	662.88	662.26	662.76	662.93	662.51	662.67	662.77	662.59	662.95	662.99	662.9	663.06	662.81	663.04	662.29	662.79	662.9	662.8	663.33	662.8	662.9	662.93	662.32
																					662.47	662.7	662.69	662.88	662.88	662.29	662.8	662.83	662.76	662.66	662.57	662.42	662.41	662.84	663.03	662.67	662.64	662.99	662.55	662.86	662.51	663.08	663.47	662.69	662.55	662.93	662.84	662.63	663.06
																					663.04	663.08	662.46	662.46	662.94	662.36	663.16	662.93	663.11	662.76	662.8	662.98	662.91	662.2	662.59	662.23	662.73	663.25	662.72	663.02	662.45	662.59	662.82	663.19	662.58	662.44	662.91	662.7	662.74
																						662.45	662.64	662.53	662.99	662.54	663.17	662.78	662.59	662.94	662.87	662.57	662.53	662.4	662.82	662.42	663.23	662.63	663.04	662.76	662.81	662.94	662.82	662.82	662.17	662.43	662.64	662.75	662.54
																						662.76	662.53	662.68	662.94	663.47	662.64	663.28	662.89	662.57	663.26	662.34	662.71	662.07	662.34	662.64	662.77	662.49	662.7	662.79	663.13	662.42	662.81	662.46	663.28	662.85	662.71	663.1	662.7
																							662.58	662.65	662.67	662.84	663.06	662.81	662.54	662.47	662.87	663.27	662.99	662.48	662.06	662.4	662.69	662.83	663.19	662.59	662.91	663.09	663.21	662.99	662.76	662.65	662.64	662.54	662.65
																							662.43	662.43	662.68	662.7	662.67	662.66	662.77	662.67	662.8	662.56	662.82	662.79	662.98	662.2	662.22	662.91	662.54	663.44	662.77	662.42	661.98	663.2	662.47	662.74	662.82	662.71	662.76
																								662.4	663.11	662.43	663.03	663	662.69	662.9	662.51	662.72	662.96	662.65	662.92	662.48	662.47	662.54	663.09	662.86	662.26	662.77	663.14	662.85	662.69	662.86	662.4	663.18	662.75
																								662.85	662.9	662.89	662.85	662.6	662.98	662.91	663.04	662.3	662.99	662.36	662.64	662.76	662.81	662.84	662.91	663.03	662.91	662.85	663.08	662.57	662.33	662.63	663.34	662.99	662.6
																									662.95	662.7	662.69	662.51	662.35	662.92	662.87	662.45	662.79	662.64	662.59	662.58	662.93	662.57	662.79	662.62	662.63	662.94	662.99	663.18	662.53	662.5	662.52	662.52	662.93
																									662.49	662.71	662.44	662.74	662.72	662.73	662.76	662.84	663	662.45	662.41	662.79	662.46	662.46	662.8	662.61	663.18	662.54	662.64	662.74	663.05	662.72	662.79	662.53	662.47
																									662.64	662.81	662.79	662.89	662.72	663.13	662.96	662.99	663.39	662.53	662.84	662.38	662.69	662.92	662.54	662.8	662.69	662.68	662.87	662.85	663.05	662.71	662.83	663.04	662.34
																										662.48	662.75	662.84	662.43	662.8	662.8	662.68	662.53	662.66	662.36	662.96	662.04	662.63	662.72	662.82	662.52	662.32	662.48	663.12	662.41	662.9	662.67	662.66	662.74
																										662.88	662.78	662.95	662.6	662.55	662.99	662.25	662.56	662.3	662.71	662.38	663.03	662.61	662.61	662.44	662.61	662.86	662.72	662.9	662.81	662.89	662.58	662.87	662.56
																											662.49	663.02	663.3	663.07	662.92	662.63	662.9	662.91	662.67	662.31	662.6	662.13	662.57	662.44	662.78	662.88	662.62	663.01	663.08	663.05	662.8	662.69	662.3
																												662.63	662.88	662.83	662.79	663.07	662.27	662.57	662.8	662.61	663.04	662.84	662.73	662.87	662.41	663.18	662.55	663.26	662.66	663.22	662.39	662.81	662.59
																												662.9	662.79	662.63	662.41	662.69	662.94	662.87	662.95	662.76	662.55	662.44	662.34	662.26	662.34	662.67	662.64	662.51	662.11	662.92	662.25	662.83	662.7
																													662.91	662.4	663.12	662.86	662.63	662.85	662.95	662.82	663.05	662.76	662.73	663.05	662.57	662.78	662.39	662.72	662.51	662.57	662.63	662.54	663.04
																													662.61	662.86	662.24	662.68	662.96	662.74	662.65	662.89	662.34	662.79	662.98	662.66	662.83	662.94	662.45	662.54	662.83	662.97	662.55	662.65	662.61
																														662.97	663.09	662.91	663	662.44	662.63	662.59	662.76	662.39	662.31	662.49	662.64	662.46	662.62	662.98	661.81	662.47	662.8	662.49	662.75
																														662.76	662.24	662.55	662.69	662.88	662.51	662.57	662.51	662.44	662.44	662.51	662.7	662.72	662.91	662.72	662.14	663.15	662.71	662.8	662.83
																															662.38	662.3	662.69	662.71	662.73	662.42	662.53	662.89	662.45	662.4	662.46	662.73	663.04	662.43	662.61	662.17	662.65	662.7	662.56
																															662.75	663.26	662.53	662.79	662.65	662.69	662.95	662.45	662.66	662.59	662.36	662.32	662.93	662.27	662.85	662.49	662.51	662.85	662.43
																																662.67	662.26	662.37	662.65	662.59	662.21	662.77	662.61	662.23	663.13	662.21	662.46	662.84	662.22	662.63	663.08	662.29	662.51
																																662.8	662.46	662.53	662.62	662.5	662.92	662.77	662.8	662.4	662.39	662.2	662.55	662.67	662.5	661.88	662.89	662.88	662.92
																																	662.72	662.6	662.72	662.43	662.81	662.89	662.9	662.47	662.27	662.52	662.26	662.68	662.76	662.64	662.07	662.7	662.33
																																		662.43	662.24	663	662.26	662.43	662.81	662.6	662.81	662.74	662.72	662.83	662.55	662.05	662.59	662.35	662.73
																																		662.6	662.75	662.85	662.88	662.52	662.57	662.68	662.93	662.31	662.36	662.57	662.79	662.22	662.65	662.4	662.64
																																			662.69	662.48	662.84	662.6	662.86	662.32	662.43	662.39	662.79	662.72	662.23	662.48	662.16	662.46	662.73
																																			662.32	662.31	663.01	662.48	661.95	662.73	662.72	662.96	662.22	662.54	662.15	662.63	662.8	662.65	662.51
																																				662.7	662.37	662.47	662.37	662.87	663.13	662.88	662.73	662.37	662.99	662.07	662.46	662.44	662.81
																																					662.33	662.54	662.84	662.47	662.53	662.4	662.35	662.19	662.66	662.19	662.86	662.64	662.6
																																					662.3	662.09	662.58	662.39	662.62	662.76	662.48	662.61	662.32	662.39	662.06	662.42	662.18
																																						661.94	662.75	662.86	662.55	662.54	662.27	662.4	662.79	662.34	662.41	662.78	662.86
																																						662.57	662.55	662.82	662.18	662.44	661.95	662.59	662.85	662.71	661.99	662.78	662.02
																																							662.58	662.29	662.96	662.89	662.68	662.68	662.9	662.81	662.3	662.59	662.81
																																								662.94	662.61	662.22	662.49	662.4	662.63	662.1	662.18	662.52	662.11
																																								662.56	662.14	662.28	662.61	662.85	662.88	662.21	662.32	662.6	662.5
																																									662.47	662.59	662.58	662.44	663.01	662.48	662.4	662.43	662.69
																																										662.66	662.31	663	663.02	662.88	662.19	662.67	662.32
																																										662.59	662.62	662.97	662.38	662.56	662.88	662.74	662.29
																																											663.05	662.83	662.96	662.81	662.17	662.5	662.35
																																												662.37	662.55	662.68	662.1	662.23	662.91
																																												662.5	662.84	662.16	663.24	662.33	662.7
																																													662.62	662.6	662.63	662.5	662.49
																																														662.67	662.54	662.23	662.48
																																															662.75	662.35	662.43
																																															662.91	662.69	662.65
																																																662.44	662.5
																																																	662.79
																																																	662.83

[truncated: 450 more columns]

## Sheet: n=1.3319

																																																	670.77
																																																	669.76
																																																670.36	670.37
																																															669.96	670.65	670.06
																																															670.05	670.57	670
																																														670.49	670.39	669.96	669.89
																																													670.26	670.27	670.38	670.63	670.29
																																												670.23	670.43	670.22	669.9	670.16	670.33
																																												669.76	669.66	670.2	670.29	670.58	669.52
																																											670.44	670.07	670.38	670.29	670.18	670.44	670.5
																																										670.69	670.2	670.35	670.48	670.01	670.1	669.9	669.8
																																										670.7	670.21	670.18	670.3	669.72	670.02	670.66	670.11
																																									670.53	670.35	669.73	669.96	669.88	670.12	669.58	670.59	670.16
																																								670.44	669.66	669.7	670.17	670.46	669.81	670.2	670.15	670.25	670.15
																																								669.84	670.26	669.64	669.21	669.93	669.94	669.51	670.11	670.43	670.58
																																							670.55	669.94	670.23	669.89	670.13	669.51	670.53	670.12	670.58	670.4	670.38
																																						669.74	670.3	670.25	669.5	669.96	670.11	670.21	670.61	670.36	670.16	670.43	670.72
																																						669.76	669.99	670.2	670.13	670.17	670.1	670.23	670.63	670.25	670.01	669.64	670.49
																																					669.87	670.68	670.32	670.15	669.83	670.41	669.83	670.42	669.95	670.12	669.98	670.48	670.51
																																					669.97	669.85	669.48	669.87	669.77	670.14	669.76	670.11	670.26	670.07	669.95	669.82	670.46
																																				670.33	670.26	670.15	670.22	670.53	670.06	670.71	670.18	670.64	670.63	669.52	670.08	670.02	669.97
																																			669.81	669.88	670.1	670.14	669.76	669.55	670.19	669.97	669.8	669.96	670.23	670.12	669.48	670.27	670.17
																																			669.8	669.99	669.8	670	670.36	669.78	669.9	670.17	669.64	669.69	670.52	670.58	670.3	670.53	670.42
																																		669.92	670.14	670.03	669.68	669.69	669.19	670.06	669.79	670.23	670.41	670.82	669.93	669.79	669.94	670.22	670.15
																																		669.67	670.11	669.7	669.82	670.13	669.6	670.59	670.1	670.2	669.66	669.79	669.99	670.02	669.91	670.4	669.99
																																	670	669.74	669.67	669.59	669.8	669.96	669.88	669.85	670.05	670.34	670.19	670.39	670.02	670.06	670.32	670.42	670.35
																																670.3	669.89	669.85	670.06	669.97	669.64	670.17	669.71	670.24	670.08	670.07	670.12	669.75	669.48	670.56	669.9	669.88	670.1
																																669.57	669.76	669.61	669.81	669.96	669.94	669.47	670.06	669.8	669.98	669.7	670.06	670.26	670.42	670.17	670.34	670.31	670
																															670.08	669.79	669.48	669.58	669.93	669.62	670.18	669.48	669.57	669.58	669.8	669.55	669.86	670.48	670.07	670.22	670.34	670.97	670.62
																															668.96	669.41	670.02	670.28	669.88	669.96	669.65	669.61	669.31	670.5	670.05	669.64	670.11	669.99	670.55	670.38	670.39	669.88	670.4
																														669.56	669.8	670.03	670.08	669.73	669.41	670.04	669.76	669.56	670.07	669.59	670.15	669.68	670.08	669.78	669.91	669.66	670.66	669.73	669.85
																														669.79	669.6	669.79	669.37	669.5	670.23	669.07	669.88	669.74	669.99	670.05	669.42	670.23	669.91	670.2	670.12	669.41	670.04	669.78	670.18
																													669.5	669.91	669.72	669.83	670.14	669.47	669.91	669.64	670.59	670.11	670.21	669.7	670.03	670.37	669.46	670.15	669.9	670.2	669.94	670.07	669.63
																													669.99	669.57	669.74	670.03	669.92	670.07	669.76	669.27	670.31	670.2	670.03	669.67	669.87	669.85	670.53	669.8	669.53	669.62	669.93	670.15	669.76
																												670.24	669.74	670.28	670.06	669.63	669.86	669.47	669.65	669.68	669.14	670.31	669.64	669.56	669.64	670.24	669.83	669.9	669.68	669.94	669.97	669.71	670.25
																												669.66	670.09	669.48	669.49	670.21	669.97	669.58	669.32	670.53	669.6	669.88	669.9	670.29	670.34	670.22	670.11	669.98	669.72	670.63	669.39	669.79	669.68
																											669.46	670.14	670.15	670	670.14	669.92	669.52	669.26	670.09	669.44	669.67	669.42	670.06	669.78	669.45	669.86	669.75	670.32	669.94	670.06	669.07	669.76	669.79
																										669.48	669.99	670.31	669.99	669.68	669.59	670.31	669.68	669.56	669.91	670.2	669.17	670	669.91	669.44	669.53	669.36	669.28	670.13	670.22	669.97	669.53	669.78	670.46
																										669.42	669.29	669.32	669.56	669.48	669.85	669.53	669.93	669.5	669.74	669.86	670.59	669.74	669.71	669.69	670.3	669.99	669.74	669.37	669.93	669.68	669.9	670.33	670
																									668.73	670.06	670.33	669.12	670.17	669.36	669.27	670.08	670.08	670.17	670.11	669.57	670.02	670.3	669.81	669.81	669.5	669.88	669.81	669.61	669.68	669.67	670.62	670.08	669.78
																									669.81	669.72	669.77	669.7	669.69	669.32	669.74	670.35	669.47	669.27	670.14	669.14	669.91	670.04	669.45	669.36	669.6	669.48	669.76	670.09	669.13	669.56	669.74	669.92	670.2
																									670.28	670.14	670.14	669.18	669.41	670.04	669.84	669.91	670.11	670.17	669.14	670.01	669.68	669.73	670.42	669.99	669.79	669.96	669.8	669.92	670.03	670.61	669.71	669.59	669.87
																								669.51	669.85	669.59	669.45	669.3	669.58	670.17	670.55	669.78	669.93	669.27	669.89	669.7	669.49	670.43	669.72	670.14	669.84	669.81	668.96	669.51	669.23	669.2	669.69	670.34	669.96
																								669.52	669.52	669.51	669.57	669.94	669.72	669.62	669.92	669.98	669.61	669.98	669.66	669.82	669.78	670.77	669.45	669.53	669.78	669.91	670.06	670.01	669.23	670	669.59	670.16	669.53
																							669.1	669.61	669.75	669.86	669.83	669.71	669.21	669.06	669.22	670.02	670.18	670.4	670.1	669.57	670.13	669.36	670.27	669.56	670.21	669.8	669.93	669.27	669.83	669.58	669.9	669.77	669.54
																							669.16	669.28	669.85	669.57	669.77	669.51	669.49	669.79	669.75	670.16	669.57	669.75	669.7	669.69	670.06	670.14	669.92	669.86	670.21	669.81	669.73	670.3	669.52	669.41	669.62	669.83	670.16
																						669.82	669.24	669.13	669.56	669.61	669.38	669.84	670.08	669.89	669.66	669.65	669.3	670.01	669.3	669.88	669.15	669.84	669.85	669.69	669.32	670.61	669.9	669.67	669.43	670.43	670.1	669.82	669.88
																						669.26	669.54	669.82	669.7	668.83	670.09	670.26	669.31	669.95	669.83	669.78	669.84	669.83	670.6	670.13	669.71	669.41	669.47	670.07	669.97	670.08	669.65	670	669.75	670.01	669.83	669.68	669.56
																					669.56	669.69	669.06	670.03	669.62	669.87	669.47	669.89	669.84	669.24	669.91	669.94	669.32	669.61	669.84	669.83	669.71	670.18	669.4	670.23	670.22	669.6	669.78	669.95	669.68	669.42	669.74	669.57	669.9
																					669.15	669.66	669.63	669.72	669.32	670.09	669.92	670.03	669.99	670.22	669.37	669.49	669.63	669.71	669.98	670	669.32	669.28	669.98	669.98	669.78	669.84	669.55	670.29	670.33	669.89	670.27	669.2	669.96
																				669.62	669.51	670.14	669.65	669.94	669.15	669.55	669.89	669.98	668.97	669.62	669.31	669.89	669.82	669.78	669.77	669.64	670.31	669.99	669.71	669.72	669.7	669.17	670.18	670.48	669.81	669.34	669.71	669.93	669.91
																				669.53	669.94	670.32	669.44	669.56	669.8	669.39	669.45	669.66	668.94	669.76	669.31	669.19	669.88	669.48	670.28	670	669.38	669.75	669.68	669.74	670.07	669.51	669.76	669.85	670.29	669.63	669.8	669.4	670.42
																				669.86	669.62	669.63	669.56	669.52	669.63	669.29	669.26	670.1	669.57	669.91	669.84	669.94	669.38	669.42	670.29	669.74	669.66	669.87	669.31	670.01	669.67	669.41	669.25	669.17	669.91	669.96	669.46	669.93	670.4
																			669.59	669.2	669.55	669.56	669.88	669.27	669.95	670.03	669.32	670.53	669.72	669.61	669.48	669.09	669.53	669.39	669.65	669.88	669.4	669.38	670.09	669.57	670.34	669.63	669.77	669.36	670.04	669	670.12	669.75	669.69
																			669.96	669.96	669.7	669.3	669.38	668.96	669.7	669.44	669.13	669.43	669.57	669.86	669.63	669.67	670.09	670.21	669.27	669.9	669.69	669.5	669.8	669.6	669.61	669.81	669.87	669.86	669.57	669.05	669.96	669.03	670.06
																		669.45	669.41	669.83	669.39	669.31	669.39	669.11	669.7	668.99	670.07	669.91	670.08	669.83	669.76	669.98	669.26	669.9	670.03	669.06	669.69	669.19	669.69	669.9	669.61	669.43	670.19	669.47	670.09	670.63	669.73	669.56	670.56
																		669.82	669.55	669.81	669.62	669.49	669.08	669.76	669.59	669.41	669.3	670.22	669.64	669.53	669.89	669.85	670.2	669.85	669.22	669.28	669.81	670.08	669.64	669.46	669.69	669.53	669.24	669.73	669.69	669.96	669.59	670.03	669.48
																	669.44	669.33	669.08	669.92	669.13	669.37	669.83	669.89	669.28	669.66	669.62	669.83	669.93	669.85	669.54	669.52	669.81	670.01	669.87	669.73	669.15	669.36	670.34	669.47	670.17	669.82	669.37	669.78	668.95	670.39	669.54	669.93	669.97
																	669.05	669.42	669.5	669.95	669.68	669.31	669.44	669.05	669.31	670.41	669.92	670.3	669.33	669.91	669.48	669.06	670.22	669.73	669.45	669.76	669.33	669.28	669.61	669.4	669.36	669.65	669.78	669.24	670.11	669.71	669.57	669.24	669.83
																	669.59	669.76	669.26	669.71	669.91	669.26	669.54	669.44	669.6	670.02	669.46	669.84	669.75	669.63	669.75	670.25	669.92	670.41	669.36	669.59	669.34	669.09	669.93	669.51	669.39	669.25	669.62	669.26	669.53	669.34	669.41	669.97	670.24
																669.9	669.72	670.08	668.67	669.83	669.85	669.78	668.94	669.46	669.28	669.2	669.43	670.21	669.82	669.79	670.24	669.67	670.16	669.44	669.69	668.88	669.26	669.08	669.75	668.64	669.49	669.86	669.22	669.99	669.65	670.07	669.32	670.3	669.66
																670.03	669.71	669.27	669.8	669.35	669.59	669.66	669.34	669.57	669.78	669.71	669.21	669.94	669.74	669.59	669.41	669.65	669.94	669.34	669.44	669.03	668.86	668.5	669.31	669.74	669.7	669.67	669.7	668.91	669.55	669.07	669.03	669.66	669.65
															669.6	670.01	669.31	669.27	669.81	669.58	669.76	669.75	669.7	669.3	669.34	669.06	669.88	669.88	669.51	669.36	669.25	669.87	669.63	669.46	669.9	669.06	668.93	668.9	669.31	669.02	669.26	669.9	669.07	669.55	669.62	669.71	669.26	669.09	669.48
															669.94	669.88	670.33	669.84	669.94	669.8	669.87	669.56	669.29	669.44	669.42	669.89	669.61	669.32	669.4	669.26	668.76	669.21	669.6	669.76	669.55	669.05	669.4	668.82	668.93	669.56	669.38	669.02	669.36	669.82	669.59	669.44	668.87	669.25	669.89
															669.97	669.87	669.67	669.61	669.79	670.16	670.18	669.78	669.39	669.11	669.39	669.21	669.23	669.31	669.44	669.08	669.46	669.17	669.16	668.7	669.59	668.95	668.49	668.45	669.41	669.35	668.89	668.96	669.43	669.19	669.03	668.67	669.99	669.95	669.64
														669.32	670.16	669.91	669.09	669.96	669.84	669.83	669.74	669.43	669.39	669.03	669.43	669.39	669.54	669.53	669.04	668.59	669.55	668.86	669.87	669.3	669.61	669.32	668.69	668.93	669.36	669.42	669.37	669.42	669.21	669.24	669.09	669.2	668.95	669.3	669.34
														669.38	669.78	669.69	669.32	669.77	669.43	669.38	669.48	669.62	669.58	669.23	669.17	669.29	669.4	669.16	669.02	668.86	669.2	669.52	669.16	669.29	668.38	669.17	668.87	670.1	669.53	669.18	669.27	668.9	669.74	668.86	669.38	669.55	669.3	668.95	669.3
														669.26	669.7	670.42	669.58	670.27	669.31	669.39	669.69	669.36	669.1	668.54	668.64	669.41	669.27	668.6	668.97	668.96	669.2	669.32	668.69	668.92	669.24	668.65	669.49	669.14	669.18	669.41	669.13	668.76	668.96	669.56	669.55	669.47	669.08	669.85	669.37
													669.84	669.63	669.62	669.7	669.61	669.05	669.45	669.28	669.51	669.68	669.49	669.18	668.53	668.75	668.99	668.51	669.01	669.08	669.31	668.77	669.07	669.55	668.87	669.72	668.9	668.85	668.88	668.78	669	668.98	668.92	669.37	669.55	669.27	669.76	669.09	669.59
													669.82	669.15	669.84	669.61	669.71	669.59	669.28	669.31	669.16	669.21	669.31	668.29	669.55	669.26	669.07	669.33	668.94	668.75	668.47	669.11	669.19	669.43	669.47	669.48	669.28	669.31	669.58	669.73	669.35	668.82	669.55	669.33	669.09	669.4	668.65	670.14	669.8
													669.55	669.84	669.89	669.42	669.45	669.3	669.32	669.05	668.92	670.04	669.1	668.52	668.89	668.85	669.23	669.2	668.55	669.14	668.58	669.15	669.32	669.74	668.94	668.91	669.34	669.65	668.98	669.28	669.24	668.96	669.11	669.74	669.19	669.46	669.26	669.2	669.27
												669.61	669.37	669.28	669.22	669.46	669.12	669.41	669.51	669.54	669.45	669.53	669.55	668.93	669.44	668.95	668.77	668.81	669.72	668.96	668.97	669.35	669.28	669.11	669.63	669.21	669.31	668.98	669.5	669.17	669.4	669.83	669.54	669.45	669.45	669.38	670.17	669.19	669.39
												669.77	669.06	669.37	669.03	669.6	669.46	669.38	669.16	669.17	669.14	669.7	668.56	669.15	669.62	669.64	669.31	669.26	669.69	669.05	669.69	668.69	668.99	669.16	669.16	669.82	669.78	669.41	669.72	669.63	668.69	669.99	668.96	669.25	669.18	669.86	669.67	669.36	669.12
												669.35	669.56	669.19	669.86	669.46	669.52	669.6	669.01	669.19	669.37	669.36	669.21	668.9	668.56	669.28	669	669.53	669.31	668.98	669.48	668.89	669.51	669.1	669.68	668.95	670.39	669.87	669.63	669.13	669.14	670.17	669.69	670.4	669.85	669.95	669.64	669.51	669.53
											669.4	669.08	669.1	669.32	669.08	669.52	669.46	668.79	669.67	669.42	669.58	669.43	668.71	669.12	669.1	669.45	668.78	669.2	669.17	669.74	669.42	669.21	669.57	669.4	669.15	669.65	669.22	669.69	669.5	669.26	669.81	669.14	670.12	669.77	669.43	669.47	668.88	669.82	669.81
											669.48	669.61	669.1	668.89	669.42	669.02	669.71	669.17	669.37	670.01	668.66	669.38	669.56	669.39	669.58	669.26	669.81	669.61	668.78	669.18	669.58	670.06	669.48	669.8	669.01	670	669.54	669.98	670.13	669.54	669.62	669.7	670.05	669.18	670.33	669.61	670.02	669.79	669.97
											669.44	669.64	669.02	669.66	668.92	668.64	669.19	669.45	669.38	669.05	669.9	669.65	669.53	669.24	669.11	669.58	669.72	669.2	670	669.78	669.37	669.88	669.47	669.91	670.13	669.86	669.74	669.84	670.21	669.78	669.86	670.17	669.22	669.93	669.52	669.78	669.68	669.73	669.84
										669.48	669.46	669.12	669.46	669.24	669.26	668.55	668.91	669.43	669.6	668.51	668.7	669.07	669.02	669.66	669.9	669.67	669.43	670.2	669.39	669.8	669.34	669.9	669.74	669.9	669.39	670.04	669.54	669.83	669.22	669.9	669.63	669.71	668.91	669.43	669.71	669.4	669.7	670.37	669.95
										669.49	669.04	669.27	669.38	669.65	669.7	669.35	669.26	669.35	669.13	669.21	669.41	669.71	669.47	669.32	669.49	669.95	670.12	670.14	670.35	669.4	669.71	670.06	669.07	669.4	669.49	669.3	669.24	669.49	669.16	669.48	669.36	669.82	669.92	670.47	669.49	669.61	669.66	669.66	669.71
										669.74	669.48	669.65	669.1	669.54	669.15	669.38	669.11	669.73	669.26	669.65	669.39	669.43	669.29	669.85	670.16	669.42	669.5	670.18	669.85	669.92	670.26	670.08	669.87	669.79	669.72	669.58	669.44	669.57	669.43	669.61	669.86	669.69	669.74	669.41	669.52	669.84	670.21	669.59	669.61
									669.66	669.45	669.49	669.43	669.19	669.59	669.09	669.01	669.21	669.37	669.89	669.22	669.93	669.29	669.95	670.25	669.99	669.79	669.53	669.09	669.15	669.44	669.45	669.73	669.63	669.46	669.51	669.76	669.94	669.91	670.2	669.06	669.21	670.14	669.86	669.84	670	669.67	669.66	669.83	669.44
									669.74	669.81	669.17	669.77	669.69	669.34	669.6	669.01	669.14	669.47	669.63	669.71	668.48	668.68	668.87	669.94	669.9	669.94	669.64	670.07	669.75	669.77	670.04	669.17	669.65	669.75	669.54	669.36	670.05	669.28	669.48	669.29	669.74	669.91	670.03	669.26	669.86	669.63	669.73	670.72	669.56
									669.12	669.36	669.05	669.15	668.96	669.52	669.77	668.93	668.89	669.74	669.45	669.14	669.8	669.49	669.9	669.74	669.39	670.16	669.68	669.88	669.18	669.97	669.18	670.02	669.72	669.39	669.21	669.93	669.53	669.59	669.71	669.64	670.42	669.46	669.26	669.81	669.28	669.72	669.76	669.54	669.9
									669.38	668.94	669	669.23	669.72	670.1	669.13	669.52	669.45	669.04	668.86	669.79	669.66	669.52	669.24	669.57	670.24	669.96	669.41	669.1	669.52	669.46	668.95	668.94	669.47	668.81	670.01	669.59	669.77	669.66	669.43	669.62	670	669.69	669.68	668.98	669.6	669.35	669.48	669.93	670.07
								668.84	669.03	669.23	669.56	669.04	668.92	669.11	669.91	668.77	669.18	669.34	669.76	669.67	669.25	669.71	669.82	669.28	669.59	670.25	670.02	669.42	669.65	669.59	668.91	668.89	670.01	670.12	669.38	670.06	670.15	669.72	670.16	669.7	669.96	669.6	670	669.76	669.55	669.32	669.74	669.41	669.02
								668.72	669.78	669.24	669.09	669.3	669.26	669.56	669.37	669.37	668.58	669.38	669.37	669.69	669.23	669.09	670.08	669.66	669.6	669.65	669.39	669.98	669.77	669.57	669.9	669.43	669.98	669.96	669.41	669.08	669.39	668.72	669.72	669.24	669.68	669.59	669.54	669.16	669.47	669.33	669.38	668.65	669.94
								669.43	669.19	668.65	669.33	669.89	669.08	669.64	669.29	669.23	669.67	669.64	669.63	669.47	669.46	669.48	669.72	669.91	670.09	669.45	669.5	669.65	669.17	669.84	669.38	669.92	669.46	669.9	669.07	668.96	669.74	670.5	669.27	669.6	670.06	669.84	669.46	669.49	669.98	669.72	669.29	669.23	669.51
								668.65	669.19	669.66	669.19	669.55	669.59	669.15	669.08	668.93	669.35	669.07	669.17	669.23	669.3	669.75	669.8	669.56	669.64	669.62	669.17	669.7	669.5	669.95	669.8	669.16	669.43	669.57	670.32	670.06	669.45	670.12	669.92	669.52	670.31	669.42	669.05	669.11	668.95	669.18	668.96	669.27	669.63
							668.95	669.22	669.21	668.94	669.31	668.97	669.4	669.15	669.23	669.57	668.93	669.45	669.3	669.76	669.58	669.25	669.63	669.64	669.3	669.92	669.42	669.26	669.94	669.89	669.81	669	669.51	669.53	669.84	669.44	669.84	669.81	669.54	670.36	669.52	669.74	669.36	669.55	669.54	669.72	669.28	669.89	669.47
							668.5	669.03	668.94	669.02	668.8	668.38	668.96	669.4	668.92	669.51	669.81	668.73	669.72	669.3	670.22	669.89	669.58	669.73	669.94	669.95	669.24	670.01	669.26	669.53	669.09	669.41	669.35	669.14	669.12	669.81	669.11	669.46	669.85	670.62	669.16	670.01	668.92	669.06	669.02	669.23	669.34	669.67	670.18
							668.49	668.35	669.17	669.67	668.94	669.12	668.75	669.26	669.96	668.69	669.34	669.04	669	669.64	669.39	669.93	669.73	669.67	669.29	669.79	669.25	669	669.71	669.36	668.92	669.33	669.42	669.37	669.37	669.56	669.12	669.32	669.69	669.55	669.81	669.86	669.31	670.14	669.36	669.29	668.88	668.65	669.33
							668.45	669.03	668.72	669.01	669.04	669.33	668.99	668.7	669.4	669.13	669.01	669.4	668.98	669.46	669.22	669.93	669.86	669.48	669.54	668.79	669.9	669.51	669.31	669.28	669.21	669.06	669.55	668.81	669.3	669.96	669.71	669.82	669.49	670.07	669.78	669.68	669.78	669.48	668.69	669.9	669.09	669.22	669.62
						668.52	669.47	669.22	668.57	669.38	668.76	669.31	668.78	669.04	669.24	668.97	669.24	669.69	669.4	669.48	669.62	669.77	669.45	670.11	669.41	669.88	669.87	669.27	669.28	668.81	669.38	669.34	669.31	669.21	669.18	669.63	669.22	669.54	669.33	669.18	669.88	669.01	669.11	669.12	669.87	669.57	669.93	669.15	669.23
						668.24	668.57	669.56	668.98	669.34	668.81	668.61	668.76	669.23	669.24	669.54	669.74	669.1	669.26	669.25	669.83	669.48	669.63	669.16	668.85	668.93	669.76	669.55	669.51	669.09	670	669.8	669.04	669.02	669.56	669.41	669.37	669.06	669.16	669.46	669.22	669.7	669.47	669.81	669.61	670.16	669.87	669.64	670.11
						669.08	669.14	669.34	669.13	669.52	669.09	668.71	669.48	668.89	668.91	669.33	669.21	669.65	669.55	669.63	669.64	670.17	669.48	669.8	669.73	669.26	668.92	669.28	669.44	669.25	668.71	669.22	669.35	668.93	669.38	669.44	669.04	669.27	668.92	669.83	668.79	669.09	669.88	670.11	669.43	669.95	669.64	669.79	669.73
						669.27	669.54	669.1	669.88	668.92	669.02	668.9	668.6	669.27	669.6	669.21	669.63	669.4	669.15	669.12	669.25	669.5	669.65	669.21	669.32	669.66	669.45	669.35	669.77	669.74	669.08	669.22	669.94	669.43	668.93	668.47	669.07	668.84	669.01	669.28	669.61	669.74	669.28	670.18	669.87	669.38	670.12	669.45	670.12
					669.68	669.22	669.02	669.64	669.77	669.67	669.09	669.07	669.91	668.95	668.87	669.44	668.96	669.2	669.41	669.9	669.97	669.42	669.24	669.57	668.97	669.14	669.04	668.88	669.41	669.15	669.38	668.84	669.26	668.93	669.2	669.06	669.12	669.41	669.56	669.29	669.87	669.31	669.34	669.22	669.41	669.83	669.7	669.79	669.78
					669.51	670.16	669.75	668.97	669.84	669.02	669.16	668.88	668.73	669.1	669.6	669.81	668.97	669.63	669.28	669.86	669.1	669.5	669.37	669.39	669.07	669.65	669.35	669.33	669.51	669.53	670.55	669.52	669.51	669.69	668.82	669.26	669.58	669.21	668.87	669.54	669.46	669.24	669.03	669.22	670.33	670.63	670.33	670.4	669.45
					669.66	669.35	669.2	669.35	669.71	669.43	669.14	669.28	669.33	669.07	668.86	668.93	669.36	669.34	669.44	669.69	669.3	669.98	670.02	669.63	669.97	669.26	669.09	669.36	669.54	669.58	669.51	669.28	670.09	669.46	669.34	669.04	669.08	669.04	668.5	668.88	669.58	669.47	669.38	669.77	670.25	670.48	670.01	670.15	669.87
					670.25	669.44	669.61	669	669.8	669.64	669.61	669.71	668.65	669.31	669.16	670.22	668.7	670.02	669.66	670.19	669.46	669.85	669.71	668.74	669.58	668.75	669.12	668.92	669.42	669.34	669.44	669.68	669.61	669	669.53	669.4	669.14	669.67	669.28	669.77	669.33	669.36	670.18	669.33	670.05	670.16	670.02	669.99	670.73
					669.52	669.75	669.67	669.45	669.71	669.36	669.64	669.41	669.65	669.28	669.23	669.35	669.2	669.41	669.59	670	669.63	668.95	669.5	669.3	669.68	669.41	669.14	668.62	669.58	669.44	669.66	669.4	669.25	669.27	669.13	668.89	669.33	668.56	669.59	669.1	668.84	670.01	670.08	670.12	669.6	669.91	670.11	670.46	670.74
				669	669.62	669.58	669.72	669.74	669.36	669.76	669.65	668.49	669.53	669.24	668.76	669.28	669.37	669.01	669.26	669.91	669.03	668.75	669.11	668.99	669.79	669.27	670.11	669.25	669.14	669.81	669.58	669.97	670.38	669.68	669.69	669.03	669.4	669.99	669.43	669.47	669.83	669.35	670.37	670.19	670.37	669.8	670.54	670.33	669.81
				669.18	669.72	669.51	669.76	669.31	669.06	669.77	669.53	669.52	669.2	668.69	669.16	669.88	668.95	669.4	669.75	669	669.59	668.64	669.66	669.26	668.99	669.32	669.5	668.89	669.48	669.68	668.64	669.73	669.54	669.78	669.33	670.3	669.82	668.81	670.05	669.7	669.4	668.9	670.08	669.77	670.15	669.57	669.82	670.03	670.15
				669.2	670.16	669.34	669.69	669.09	670.24	668.8	669.28	669.35	669.03	668.62	668.91	669.32	669.05	668.6	669.26	669.49	669.93	669.79	669.7	669.21	669.38	669.51	669.24	669.15	669.79	669.52	669.62	669.79	669.81	670.58	669.07	669.7	669.58	669.67	669.93	669.49	669.37	669.26	669.45	669.64	669.72	669.9	670.41	669.64	670.23
				669.36	670.1	669.71	669.49	670.23	669.31	669.46	669.24	669.07	669.89	669.28	669.19	669.62	669.56	668.6	669.52	669.48	669.39	669.18	669.59	668.8	668.99	669.54	669.41	669.52	669.57	669.92	669.77	669.15	670.51	669.45	669.2	669.05	670.13	669.49	668.77	668.94	669.78	669.52	669.25	669.97	670.07	670.01	669.53	670.05	670.06
				669.41	669.27	669.7	669.84	669.46	669.64	669.39	669.18	669.68	669.55	669.41	668.77	669.01	669.13	669.23	669.41	669.39	669.64	669.29	669.35	668.98	669.29	669.7	669.51	669.41	669.07	669.62	669.58	670.64	669.8	669.81	669.7	670.1	669.35	669.81	669.19	669.64	669.15	669.95	670.03	669.85	670.15	669.98	670.35	670.44	669.88
			668.62	669.46	669.42	669.49	669.77	669.56	669.32	669.06	669.59	668.81	669.2	669.1	669.05	669.05	668.6	669.13	669.24	669.06	669.77	669.45	669.15	669.88	669.45	669.28	668.93	669.17	669.1	669.57	670.3	670.28	669.89	670.13	669.41	670.24	669.64	669.67	669.62	670.07	669.97	669.49	669.69	669.84	669.99	670.06	669.75	669.7	670.1
			668.92	669.41	669.33	669.52	669.39	669.37	669.56	669.95	668.96	669.06	669.74	669.78	669.22	668.55	668.91	668.99	668.97	669.95	669.68	668.93	669.32	669.37	669.66	668.77	669.09	669.66	669.26	669.51	669.25	669.9	670.16	670.35	669.89	670.17	669.86	668.97	670.05	669.59	668.75	670.08	669.39	669.76	670.16	670.04	669.81	669.95	669.55
			669.06	669.15	669.06	669.4	669.44	669.54	669.73	669.72	669.73	669.64	669.27	668.64	669.51	669.3	669.14	669.29	669.12	669.39	669.85	668.68	669.33	668.62	669.71	668.88	669.7	668.96	669.66	669.74	669.97	669.76	669.24	669.9	669.47	669.9	669.67	669.68	669.78	668.97	669.14	669.52	669.5	669.69	669.24	669.22	669.98	670.32	670
			669.33	669.05	669.09	669.38	669.86	669.12	669.45	669.65	668.93	669.51	668.71	669.42	668.88	669.14	669.35	669.36	669.53	669.13	669.33	669.01	668.78	669.54	669.33	669.63	669.46	669.01	669.63	669.72	669.67	669.59	669.93	670.08	669.95	669.69	669.73	669.61	669.52	669.07	669.56	670	669.59	669.92	669.82	669.76	669.24	670.17	669.6
			668.62	669.33	669.01	669.34	669.78	669.7	669.2	669.57	669.26	670.34	669.29	669.22	668.92	668.68	668.7	669.36	669.37	668.62	668.76	668.98	669.25	669.15	669.15	669.29	668.85	668.72	669.22	670.06	668.82	670.58	669.94	669.58	670.06	669.64	670.56	669.55	668.95	669.83	669.53	669.62	669.98	669.83	669.46	669.07	669.32	669.54	669.57
			668.57	669.04	669.55	669.15	669.63	668.75	669.36	668.87	669.16	669.62	669.1	669.26	669.64	669.41	669.15	669.21	669.13	669.57	669.28	668.83	668.98	668.63	669.29	669.25	669.52	669.25	669.61	669.91	669.81	669.36	670.12	670.43	669.89	670.04	669.75	670.16	669.36	669.8	669.52	669.89	669.22	669.52	669.36	669.66	669.74	669.63	669.56
		668.58	668.64	668.94	669.35	668.52	669.36	668.93	669.17	669.53	669.64	669.32	669.33	669.59	668.96	668.79	668.45	669.39	669.37	668.44	669.06	669.4	669.63	668.34	669.13	669.25	668.83	669.53	669.34	669.48	670.11	669.92	669.41	669.75	670.28	670.32	670.33	670.31	669.45	669.26	669.21	669.21	669.1	669.81	668.85	669.29	669.29	669.66	669.08
		669.72	669	669.13	668.76	668.53	668.54	668.7	669.08	669.37	669.15	669.9	670	669.7	668.54	668.96	670.05	669.15	669.48	668.88	669.37	669.01	669.41	669.05	669.3	668.16	668.7	669.05	669.47	668.71	669.28	669.5	670.1	669.56	670.16	669.68	669.76	669.61	669.4	669.6	669.1	668.81	669.04	668.91	669.46	668.76	669.31	668.84	669.27
		668.82	669.13	668.87	669.01	668.24	668.17	669.18	668.87	669.27	669.1	669.41	669.42	668.72	669.15	668.85	669.17	669.4	669.22	669.33	668.45	669.13	669.28	668.84	668.85	669.22	668.86	669.05	669.33	669.38	669.58	669.61	670.05	669.48	670.6	670.14	669.36	669.16	668.73	669.59	669.18	669.37	669.04	668.75	669.13	669.14	669.33	669.19	669.38
		669.41	668.38	668.67	669.08	668.45	668.78	668.79	669.78	669.81	669.19	669.2	669.55	669.49	668.88	669.25	669.21	669.47	669.65	668.93	669.12	669.02	669.53	669.08	669.28	669.05	669.12	669.42	668.65	669.04	668.92	669.12	670.23	669.9	669.72	669.97	669.61	669.26	669	669.63	669.23	669.48	669.28	668.74	669.03	669.02	669.47	669.05	668.98
		668.35	668.39	668.16	669.03	669	668.94	669.44	669.27	669.23	669.31	669.47	669.21	668.87	669.66	668.8	669.31	669.03	669.09	669.12	669	669.17	669.6	669.07	668.96	669.1	668.78	670.14	669.14	668.59	668.64	669.52	670.11	669.44	669.3	670.14	669.45	669.4	668.94	669.17	668.94	669.03	668.72	668.94	669.05	668.96	668.34	668.58	669.25
		668.24	669.06	668.79	668.81	669	669.22	669.15	668.78	668.9	669.6	669.16	669.35	669.69	669.24	669.02	669.74	669.23	669.09	669.23	668.94	668.54	669.32	668.76	668.98	668.92	669.38	668.49	669.12	668.88	669.02	669.69	670.28	669.78	669.77	669.59	670.08	669.51	669.02	669.59	668.91	669.31	668.89	669.07	668.86	669.08	669.77	669.33	669.24
		669.1	668.33	669.1	669.2	668.48	668.92	668.9	669.66	670.04	669.13	669.78	669.42	669.12	669.51	669.46	669.38	669.31	669.39	669.49	669.34	668.86	669.55	669.24	668.77	669.66	668.95	668.29	669.18	669.69	669.37	669.27	669.41	669.35	670.09	670.14	669.87	668.96	669.43	669.5	668.97	669.08	668.88	669.3	669.2	668.7	669.36	669.12	669.44
	669.18	668.76	668.6	669.05	669.48	668.82	668.8	669.14	669.09	669.28	669.39	669.4	670.19	669.73	669.73	669.13	669.06	669	669	669.37	669.67	669.44	669.44	669.55	669.08	668.61	669.02	669.56	669.46	669.99	669.06	669.52	669.39	668.92	670.11	669.74	669.44	668.59	669.61	669.4	669.47	669.32	669.05	668.78	669.17	669.01	668.88	669.36	669.47
	669.04	668.28	669.61	669.01	668.92	669.04	668.88	669.82	670.35	670.18	669.46	669.24	669.78	669.73	669.24	669.6	669.31	669.02	669.44	669.31	669.32	669.04	669.43	669.26	668.95	669.19	669.14	668.97	668.81	668.82	670.07	668.83	669.33	669.29	669.62	669.45	669.52	669.34	669.58	668.93	668.94	669.31	668.91	669.25	669.18	669.29	668.93	668.91	668.89
	669.36	668.36	668.52	669.03	668.87	668.79	668.58	669.56	669.16	669.24	670.24	669.8	669.56	669.47	669.5	668.85	669.38	669.62	669.26	669.42	670.01	668.41	668.8	669.4	668.79	668.98	669.16	668.6	669.44	669.42	669.39	670.01	668.95	670.1	669.44	669.33	669.41	669.54	669.35	668.83	669.03	669.44	669.09	669.4	669.27	668.52	669.48	669.65	669.31
	669.42	669.34	668.68	669.03	669.02	669.4	669.37	669.37	669.54	669.43	669.33	669.47	669.85	669.56	669.7	669.54	669.92	669.64	669.3	669.65	669.35	669.28	669.6	669.08	669.19	669.47	668.86	669.02	669.61	669	669.47	669.74	669.78	669.5	669.34	669.3	669.11	669.05	669.67	669.3	669.57	669.11	668.69	669.2	669.3	668.93	668.94	668.74	670.03
	669.1	668.73	669.57	669.09	668.89	668.6	669.71	669.39	669.21	669.54	669.86	669.97	669.6	669.77	669.61	669.57	669.34	669.66	669.44	669.66	669.4	669.41	669.4	668.96	669.55	669.2	668.71	668.69	669.32	669.56	669.25	668.99	669.83	668.92	669.35	669.58	669.19	669.02	669.42	668.7	669.03	669.37	668.66	669.33	669.17	669.45	668.69	669.5	668.86
	669.76	669.22	669.98	669.12	669.7	669.62	670.22	669.58	669.85	669.55	668.58	670.05	669.36	669.8	670.13	669.31	669.47	669.61	669.65	669.72	669.44	669.04	669.28	668.99	668.73	668.78	668.62	669.59	668.79	669.77	668.73	669.67	669.1	669.37	669.23	668.93	669.06	669.62	669.36	669.28	669.37	668.62	668.85	669.35	669.18	669.23	669.44	669.32	669.69
	669.44	669.57	669.71	669.22	669.64	669.67	669.1	669.62	669.31	669.4	670	669.79	669.65	669.04	669.7	669.65	669.6	669.74	669.1	669.17	669.42	668.94	668.86	669.08	668.82	669.03	669.96	669.26	669.28	669.5	669.64	669.74	669.5	669.38	669.73	668.91	669.32	669.65	669.38	669.24	669.09	669.52	669.01	669.13	669.23	668.74	669.16	668.82	669.4
	669.42	669.8	670.07	669.63	669.83	669.54	669.8	669.65	669.73	669.19	670.06	670.13	669.69	669.29	669.83	669.03	669.4	669.2	670.13	669.81	668.97	669.81	669.63	669.55	669.21	669.28	669.59	669.29	669.63	669.49	669.59	669.67	669.59	669.38	669.22	669.7	669.48	669.44	669.65	668.8	669.19	669.47	669.17	669.15	669.07	669.27	669.69	669.3	669.6
	669.08	669.86	669.42	668.68	669.72	669.72	669.36	669.06	669.82	670.28	670.02	670.16	669.52	669.28	669.62	669.69	669.71	669.3	669.59	669.19	669.23	669.02	669.41	669.63	668.82	669.42	668.99	669.23	669.5	669.33	669.79	669.93	669.39	670.12	669.19	669.03	669.44	668.89	669.19	668.92	669.22	669.45	668.68	669.44	669.25	669.65	669.17	669.37	669.12
669.36	669.72	669.23	669.28	670.24	669.28	669.98	669.4	669.95	669.17	669.6	670.07	670.1	670.22	669.22	670.33	669.87	669.45	669.64	670.19	669.15	669.67	669.09	669.02	668.13	669.11	669.21	669.23	669.2	669.51	669.7	669.69	669.87	669.94	669.73	669.37	668.96	669.38	669.34	669.23	669.43	669.02	669.16	669.22	669.44	669.45	669.39	669.36	669.47	669.06
669.36	669.74	669.39	669.49	669.97	669.74	669.19	669.64	669.42	669.96	669.62	669.82	669.87	669.71	669.74	669.22	669.57	668.72	669.49	669.3	669.52	669.15	669.75	669.76	669.2	669.42	669.43	669.48	669.24	668.95	669.75	668.95	670.13	669.75	669.83	669.5	669.51	668.9	669.18	668.69	669.29	669.03	668.97	669.23	669.34	669.07	669.6	669.54	669.51	669.79
670.17	669.15	669.42	670.16	669.96	669.17	670.07	669.8	669.11	669.22	670	669.54	669.93	669.96	670.13	669.28	669.64	669.48	669.43	669.71	669.03	668.8	669.07	669.53	669.24	669.99	669.47	669.48	669.82	669.95	669.78	669.35	670.17	669.64	669.28	669.42	669.3	669.05	669.04	669.1	668.41	669.14	669.17	669.43	669.43	668.83	669.35	669.39	669.56	670.15
669.47	669.36	670.3	669.53	669.91	668.87	669.77	669.88	669.81	669.55	669.85	669.74	669.79	669.63	669.3	669.86	669.79	670.31	669.75	669.54	668.94	668.72	669.09	668.87	668.81	669.39	668.95	668.9	669.58	669.17	669.82	669.81	670.17	669.68	669.86	669.86	670.07	669.27	669.29	669.76	669.11	669.17	668.76	669.12	669.46	668.63	669.47	669.44	669.06	669.89
669.47	669.46	669.43	669.42	669.62	669.89	669.64	669.29	670.13	669.96	669.52	669.36	669.6	669.58	669.99	669.45	669.62	669.43	669.23	669.57	668.99	669.31	669.19	669.41	668.89	669.26	668.91	669.12	668.88	669.05	669.26	669.25	669.32	669.41	669.25	669.64	669.59	669.47	669.78	668.84	669.3	669.14	669.28	669.01	668.86	669.13	668.91	669.18	669.92	669.92
669.7	669.71	669.72	669.92	669.74	669.89	669.93	668.83	669.29	669.44	669.28	669.97	669.89	669.65	669.25	669.33	668.85	669.29	669.97	669.12	669.11	669.35	669.38	668.86	669.33	668.98	668.72	670.05	669.48	668.69	669.69	669.59	669.32	669.74	668.79	668.54	668.83	669.13	669.03	668.53	668.77	668.12	669.44	669.14	669.03	668.9	668.88	669.58	669.25	668.98
669.73	669.6	669.3	669.4	669.49	670.45	669.78	668.67	669.54	669.66	669.68	669.61	669.42	668.95	669.22	669.37	669.97	669.32	669.03	669.2	669.12	669.35	668.61	669.37	669.42	668.98	669.48	668.88	669.57	669.47	669.86	669.39	668.92	670.02	668.9	668.98	669.14	669.55	668.67	669.16	669.18	669.11	669.01	668.92	668.64	668.72	668.5	669.29	668.99	669.08
669.43	669.09	669.8	669.51	669.76	669.76	668.97	669.37	669.66	669.62	670.02	668.97	669.56	669.72	669.23	669.85	669.83	670.34	669.07	669.75	669.3	668.75	668.91	669.04	669.55	669.09	669.35	669.14	669.32	668.93	669.62	668.61	669.32	669.99	668.66	669.34	668.47	669.49	668.94	668.55	668.83	669.6	668.78	668.92	669.15	668.74	669.2	668.85	669.26	669.52
670.06	669.61	670.21	669.6	669.14	669.18	668.74	668.53	669.02	669.11	669.39	668.83	670.09	669.49	669.35	669.37	669.33	669.07	669.74	668.84	669.29	668.88	669	668.82	668.44	669.29	669.37	669.5	669.25	669.68	669.91	669.38	669.21	669.85	668.95	669.27	669.1	669.28	669.08	668.68	668.42	669.17	668.85	669.12	668.45	667.96	669.11	669.17	668.87	668.97
669.26	669.17	669.25	669.4	669.29	669.27	669.2	669.5	668.64	669.31	669.53	669.16	669.17	669.29	669.01	669.09	669.74	668.96	669.23	669.23	669.55	669.42	669.3	669.42	668.91	668.99	668.7	669.37	669.27	669.69	669.36	669.05	669.63	669.51	669.41	669.41	669.24	669.2	669.21	668.97	669.78	668.7	668.92	668.16	668.96	668.68	668.62	668.08	669.34	669.24
669.28	669.08	669.62	669.58	669.32	669.69	668.49	669.28	669.54	668.86	669.67	669.21	669	668.92	669.84	669.81	669.53	669.39	669.46	669.36	669.94	669.44	668.36	668.57	669.12	668.84	669.23	668.97	668.82	669.92	669.11	669.03	669.35	669.29	669.27	669.05	668.81	669.1	668.85	669.42	668.97	669.08	669.04	668.97	668.83	669.01	669.02	669.03	669.25	669.31
669.87	669.68	668.91	670.19	669.54	669.38	668.94	668.68	668.98	669	668.85	668.13	668.77	669.1	669.34	669.49	668.74	669.41	669.03	669.37	669.31	670.16	669.73	669.32	668.91	669.43	669.42	669.51	669.26	669.71	669.42	669.96	669.34	668.88	669.61	669.57	668.63	669.41	669.47	668.98	668.33	669.08	669.03	668.44	668.67	668.58	669.02	668.72	669.87	668.75
669.42	668.85	669.53	669.25	669.81	669.36	668.91	669.02	669.07	669.03	669.78	668.86	669.11	669.03	669.17	669.59	670.03	668.99	669.1	669.25	669.7	669.87	669	669.64	669.26	669.55	668.78	669.73	669.64	669.68	669.79	669.51	669.24	669.72	670.04	669.31	669.2	668.95	669.1	669.06	669.5	669.43	668.87	668.79	668.89	669.12	669.08	669.06	668.79	669.16
668.93	669.54	669.56	669.22	669.14	669.09	669.61	669.25	668.69	668.75	669.18	668.18	668.72	668.93	668.92	669.02	669.06	669.01	669.42	669.46	669.31	669.21	669.03	669.44	669.24	668.69	669.16	669.39	669.29	669.01	669.22	669.32	669.23	669.19	669.59	668.96	669.09	669.34	669.61	668.57	669.53	668.77	669.22	668.46	669	668.93	668.92	668.93	669.17	669.01
668.7	668.37	669.29	668.69	669.2	669.25	669.19	669.13	668.51	668.82	668.84	668.49	668.11	669.29	669.24	669.69	669.14	669.35	669.27	669.31	668.74	669.16	668.97	669.29	669.48	669.76	669.4	669.79	669.49	669.45	669.64	670.29	669.84	668.95	669.24	669.18	669.46	669	669.59	669.09	669.22	668.81	668.65	669.13	668.72	669	668.9	668.89	669.13	669.62
668.15	669.79	668.82	669.28	669.2	668.99	670.31	669.27	668.95	668.77	669.04	668.89	668.34	668.8	668.84	669.17	669.94	669.22	669.5	669.64	669.67	669.14	669.38	669.69	669.6	669.63	669.71	669.62	669.18	669.5	669.25	668.99	669.24	669.46	669.7	668.68	669.82	669.42	668.94	668.85	669.1	669.21	669.12	669.14	668.96	669.13	668.84	669.39	668.46	668.78
669.21	668.94	668.52	669.2	669.52	669.46	668.88	669.03	668.8	669.04	668.95	668.9	669.17	668.75	669.48	668.76	668.82	668.68	669.28	669.46	668.78	668.86	669.16	669.65	669.41	669.13	668.69	669.58	669.05	669.37	669.43	668.9	669.07	669.32	669.32	669.4	669.06	669.52	668.76	669.66	669.21	668.91	668.8	669.17	669	668.31	669.64	668.72	669.32	669.21
668.69	668.35	668.83	668.65	668.89	669.24	668.67	669.18	668.68	669.22	668.97	669.18	669	669.1	668.9	668.54	668.66	669.43	668.93	669.24	669.18	669.65	669.12	668.99	669.18	669.66	668.59	668.9	669.04	669.38	670.14	669.36	669.31	669.4	669.4	669.7	669.07	669.18	668.97	668.92	669.18	669.08	669.48	669.4	668.75	668.8	669.05	669.78	669.07	669.65
669.27	668.34	669.05	668.93	669.18	668.82	668.85	669.16	668.84	669.32	668.59	669.09	669.02	669.41	669.13	668.7	669.26	669.63	668.77	669.6	669.24	669.74	669.51	669.28	669.49	669.59	669.38	668.56	669.7	669.25	669.38	668.82	669.24	669.11	669.25	669.1	669.14	669.31	668.94	668.73	669.22	669.19	669.05	668.67	669.12	669.45	669.34	669.41	668.91	669.81
668.49	668.66	668.59	668.9	669.28	669.14	669.45	668.96	668.9	669.1	669.45	668.58	669.46	668.84	669.56	668.78	668.82	669.31	669.55	669.1	669.53	669.19	668.66	669.08	669.57	669.04	669.21	668.95	669.35	670.02	669.01	669.86	668.94	669.43	669.38	669.39	669.47	669.28	669.03	669.29	668.63	668.83	668.43	669.07	668.94	669.16	668.95	668.71	668.88	669.41
668.04	668.27	668.17	668.86	668.59	668.8	669.23	668.38	669.06	668.87	669.22	669.41	669.44	669.51	669.48	669.5	668.93	668.71	669.51	669.31	669.65	669.11	669.46	669.19	669.25	669.58	669.59	669.25	669.32	669.18	668.71	668.89	669.92	670.05	669.36	669.27	669.48	669.44	669.58	669.26	668.75	669.13	669.3	669.29	669.37	669.2	669.38	669.3	669.31	669.2
668.3	668.43	668.77	668.58	668.81	669.02	668.85	669.05	669.04	669.22	669.12	668.58	669.16	668.72	669.07	669.01	669.06	669.42	669.52	669.2	669.24	668.84	669.52	669.23	669.23	669.22	669.45	669.97	669.74	669.62	669.88	669.33	669.22	669.07	669.34	669.42	669.59	669.47	669.03	668.65	668.85	669.13	668.93	668.83	669.29	669.57	669.11	669.58	669.63	668.88
668.29	668.84	668.47	668.69	669.43	669.06	668.67	669.12	668.99	668.86	669.28	669.01	669.51	669.32	669.49	668.98	668.92	669.15	669.37	669.66	669.25	669.32	668.79	669.44	669.09	669.42	669.64	668.95	669.11	669.38	668.96	669.56	668.91	669.24	669.39	669.1	668.99	669.01	668.69	668.86	669.37	668.82	669.46	669.29	668.32	668.67	669.66	669.85	669.01	669.64
668.55	668.33	669.47	668.85	669.54	669.64	669.47	668.75	669.14	669.56	669.55	669.23	669.59	669.12	669.2	669.47	669.06	669.1	669.02	669.34	669.48	669.77	669.22	669.56	669.1	669.48	669.67	668.98	669.67	669.29	669.18	669.41	669.06	669.84	669.24	669.35	669.18	669.14	668.96	669.18	669.25	669.36	668.84	669.26	669.27	669.52	669.16	669.41	669.44	669.95
669.36	668.75	668.46	668.6	668.43	668.94	669.37	669.03	668.98	668.77	669.56	669.41	669.14	669.27	669.35	669.53	668.55	669.07	669.28	669.47	669.29	669.82	668.97	668.83	669.58	668.95	668.9	669.12	668.81	669.03	669.14	669.99	669.53	669.89	669.5	669.66	669	669.12	669.27	669.44	669	668.96	669.49	668.91	668.92	668.83	669.66	668.74	670.02	669.17
669.23	669.15	668.6	668.86	668.87	668.45	668.66	668.74	668.61	669.05	669.29	668.85	668.9	669.5	669.25	669.31	669.21	668.93	668.95	668.98	669.31	669.33	669.9	669.24	669.37	669.06	668.75	668.67	669.85	669.57	669.46	669.43	669.45	669.29	669.39	669.24	669.37	669.25	669.15	668.59	668.93	669.33	669.15	669.3	668.56	669.11	669.5	668.64	668.79	669.58
668.92	668.52	669.13	668.95	668.62	668.76	669.07	669.77	669.58	669.56	669.48	669.33	669.34	669.07	668.78	668.91	669.09	668.82	668.23	669.49	668.93	669.84	670	669.66	669.52	669.05	669.06	669.55	669.28	669.57	668.98	669.91	668.85	669.35	669.15	669.92	669.46	669.69	669.75	669.62	669.51	669.37	668.48	669.3	669.25	669.6	669.19	669.82	669.77	669.04
668.28	668.85	669.01	668.95	669.43	668.74	669.06	668.99	669.23	669.72	669.25	669.06	669.15	668.54	668.63	669	669.32	668.95	668.88	669.13	668.21	668.33	669.2	668.86	669.37	668.65	669.53	668.55	668.78	669.47	669.26	669.19	669.21	669.47	669.29	669.97	670.14	669.01	668.8	669.24	669.2	669.24	669.7	668.83	669.24	668.7	668.9	669.47	668.59	669.52
668.55	668.35	668.88	670.12	669.49	668.99	669.5	669.12	669.11	669.18	669.69	669.45	669.4	669.14	668.68	668.96	668.92	668.74	668.38	669.23	669.02	669.78	669.42	669.2	669.35	669.59	668.46	669.19	669.29	669	669.92	668.93	669.56	669.77	669.52	669.69	668.87	669.44	668.79	669.24	668.73	669.19	668.94	669.49	669.48	669.07	668.57	669.31	669.21	669.88
669.49	669.06	669.26	668.92	669.06	669.22	669.58	668.85	669.8	669.63	668.85	669.05	669.82	669.59	669.08	669.18	669.24	668.87	668.88	669.22	669.96	669.35	669.56	669.13	668.96	669	669.31	669.24	669.34	669.43	669.27	669.07	669.79	669.67	669.51	670.11	669.77	669.84	669.46	669.31	669.76	669.05	669.05	669.11	668.72	668.61	669.07	668.82	669.41	669.1
668.92	668.85	668.7	669.65	669.18	669.38	669.29	669.74	669.53	669.26	669.46	669.11	669.15	669.71	668.9	668.81	669.19	669.24	668.74	669.72	669.05	668.91	669.3	668.84	669.13	669.07	668.75	668.92	669.57	669.07	669.04	669.01	669.86	669.74	669.13	670.05	669.54	669.63	669.72	669.22	668.51	668.8	669.5	669.45	669.09	669.39	668.8	669.49	669.48	669.3
669.52	669.35	668.91	668.98	669.24	669.29	669.23	669.3	668.72	668.63	669.16	668.73	668.86	669.38	669.63	669.09	668.74	669.27	668.6	668.68	668.97	669	669.6	669.26	669.59	669.5	669.68	669.26	668.96	669.53	668.73	669.57	669.45	669.07	669.7	669.44	669.06	669.35	669.14	669.56	669.66	669.45	669.25	668.87	668.85	668.71	668.71	669.68	669.8	669.89
670.31	669.74	669.39	669.7	669.65	669.16	669.04	668.81	669.1	669.33	669.72	669.51	669.41	668.61	669.64	668.11	668.96	668.81	669.09	668.67	668.97	669.77	668.97	669.75	669.36	668.84	669.14	669.41	669.18	669.25	669.62	669.43	669.26	669.93	669.82	669.33	669.19	669.31	669.34	669.33	669.24	669.3	669.32	669.13	669.3	669.58	669.44	669.22	668.82	668.91
669.6	668.96	669.14	669.67	669.3	669.41	669.05	669.43	669.1	669.4	668.69	669.69	669.18	669.07	668.72	669.26	668.36	668.69	669.23	668.98	669.45	669.43	669.27	669.76	669.26	668.91	669.24	669.43	669.01	669.5	668.84	669.23	669.3	669.78	669.11	669.31	668.77	669.45	669.49	669.29	669.73	669.67	668.83	669.18	669.24	668.57	669.04	669.02	668.92	669.27
669.39	668.67	669.41	669.34	669.02	668.9	669.22	669	669.13	669.28	668.96	669.05	669.14	668.49	669.39	669.42	668.54	668.77	669.38	668.84	669.06	668.98	669.44	668.86	669.11	668.95	668.98	669.22	669.27	669.5	669.12	669.56	669.25	669.14	669.5	669.42	669.06	669.42	668.97	669.46	669.56	669	668.75	668.97	669.31	669.02	669.2	669.14	668.55	669.03
669.74	669.3	668.65	669.13	669.99	669.28	669.75	669.17	669.22	668.9	669.22	669.24	669.4	668.87	668.78	668.5	669.17	669.47	668.98	669.28	669.67	669.08	668.74	668.79	669.35	669.67	669.06	669.44	669.18	669.35	669.01	669.04	669.47	669.39	669.08	669.29	669.26	669.15	669.27	669.78	670	669.81	669.41	669.57	669.07	668.91	669.63	669.79	669.29	669.01
669.35	669.02	669.73	669.27	670.1	669.73	669.64	669.92	668.83	669.63	669.35	669.06	668.54	668.81	668.98	669.35	668.57	669.43	669.41	669.4	669.22	669.81	669.49	669.83	669.12	669.42	669.44	669.8	669	668.85	669.54	668.84	669.04	669.09	669.16	669.01	669.3	669.45	668.94	669.3	669.54	669.78	669.7	669.21	669.99	669.08	669.36	669.22	668.94	668.74
669.89	669.56	669.6	669.27	669.68	669.09	668.68	669.74	669.4	669.1	669.24	669.13	669.11	668.46	669.19	669.07	669.22	669.08	669.13	669.52	669.69	669.53	669.09	668.67	669.41	669.06	668.99	669.54	669.25	669.62	669.39	669.18	669.44	669.35	668.73	669.07	668.73	669.06	668.98	669.37	669	668.86	669.29	669.45	669.32	669.06	669.4	668.95	669.05	668.73
668.83	669.29	669.35	669.41	669.61	669.12	669.24	669.77	668.87	669.81	669.22	669.21	669.32	669.14	668.94	669.79	669	669.16	668.96	669.47	669.57	669.1	669.51	669.47	669.46	669.54	669.23	669.12	669.75	669.65	669.62	669.25	669.05	669.1	669.77	669.22	669.43	669.08	668.46	668.85	669.3	669.78	669.6	669.67	668.75	669.42	668.73	668.8	669.01	669.38
669.48	669.93	669.15	668.91	668.53	669.16	669.31	668.57	669.04	668.7	669.7	669.29	668.86	668.99	668.75	669.01	668.47	668.96	668.58	669.66	668.71	669.68	669.37	668.94	669.44	669.38	669.33	669.37	669.12	669.03	669.68	669.25	669.3	669.5	669.02	669.17	669.56	668.73	668.97	669.54	669.84	669.3	668.99	669.17	669.18	669.37	669.15	669.12	669.46	669.25
668.76	669.01	669.16	669.51	669.93	669.23	669.29	669.3	668.99	668.94	669.63	668.85	669.15	669.42	669.1	669.14	668.63	668.91	669.23	669.2	669.21	669.41	668.75	669.67	669	669.1	669.49	669.37	669.07	668.48	669.12	669.59	669.38	669.06	669.16	669.2	669.03	669.23	668.87	669.76	669.31	669.28	669.03	669.15	669.46	669.29	669.1	668.91	668.71	668.89
668.45	668.6	669.55	669.07	668.84	669.26	668.54	669.01	668.32	669.01	669.04	669.3	668.54	669.24	668.48	668.52	669.56	669.25	668.93	669.22	669.27	669.49	668.89	669.41	668.9	669.6	669.03	668.62	668.78	669.76	669.17	669.36	669.55	669.46	669.49	668.98	669.18	668.94	668.98	668.82	669.75	668.93	669.8	669.14	668.68	669.31	669.02	669.24	669.18	669.61
669.05	668.86	669.06	669.03	669.54	668.89	669.12	669.6	668.31	669.25	668.86	669.55	669.35	669.14	668.53	669.35	668.54	668.95	669.39	668.92	669.21	668.96	669.56	668.76	669.57	669.06	669.43	669.29	669.31	668.85	669.33	669.43	669.29	669.2	669.3	668.86	668.55	669.06	668.93	669.55	669.4	668.95	669.26	669.41	669.45	668.77	668.85	669.41	668.93	669.15
668.34	669.3	668.61	669.33	668.62	669.09	669.36	669.32	669.18	669.43	669.63	669.4	669.26	669.14	668.37	668.8	668.76	668.62	670.02	669.16	669.27	669.5	669.61	669.38	668.98	669.65	668.69	669.64	669.22	668.8	669.79	669.39	668.99	669.42	669.08	669.26	668.79	668.93	669.08	669.09	669.55	669.35	668.5	669.12	669.12	669.32	668.53	668.86	669.4	669.08
669.16	669.45	668.87	669.61	669.29	668.62	669	669.28	669.46	668.68	669	669.36	668.79	668.72	669.19	669.02	668.82	669.17	668.89	669.49	669.21	669.32	668.87	668.71	669.81	669.71	669.28	669.16	669.33	669.14	669.77	669.37	669.11	669.26	668.77	668.9	668.53	668.34	668.94	669.16	668.7	669.4	669.86	669.59	669.04	669.25	668.82	668.95	668.92	669.05
	668.72	668.67	668.52	669.43	669.14	669.48	668.91	669.38	669.12	669.07	669.12	668.69	668.95	669.34	669.01	668.89	668.53	668.72	668.44	668.89	669.45	669.34	669.59	669.53	669.23	670.03	669.47	670.02	669.39	669.72	668.97	669.09	669.24	669.31	669.37	668.86	668.54	668.73	668.34	669.08	669.2	669.74	669.23	669.05	669.3	669.41	668.51	669.48	669.18
	668.51	668.78	669.24	669.57	669.52	669.24	669.72	668.85	669.56	669.44	669.08	668.88	668.74	669.3	669	668.93	669.01	668.71	669.72	669.34	669.05	669.17	669.42	669.5	669.5	669.35	668.84	669.22	669.09	669.72	669.13	669.06	669.22	668.82	668.89	668.99	668.78	669.21	669.22	669.37	669.96	669.76	668.88	669.3	669.26	669.33	668.98	668.92	668.83
	668.62	668.83	669.16	669.09	669.62	669.23	669.62	669.81	670.04	668.66	669.7	668.59	669.32	669.19	669.2	668.72	668.28	668.85	668.5	669.16	669.49	669.35	669.13	669.51	669.64	669.45	668.76	670.06	669.29	669.12	669.43	669.42	669.41	669.25	668.97	668.66	669.05	668.99	669.05	668.95	669.26	669.22	669.36	669.08	668.88	669.33	668.49	668.76	669.21
	669	669.39	668.5	669.06	668.87	668.68	669.29	669.49	669.7	669.63	669.08	669.71	669.03	668.98	668.93	669.35	669.01	669.34	669.1	669.31	668.52	669.42	669.33	669.14	669.04	669.3	669.27	669.44	669.34	669.63	668.99	668.88	669.19	669.27	669.03	668.6	669.3	668.93	668.87	669.57	669.03	668.93	668.66	669.13	669.87	668.64	669.07	668.68	669.18
	668.86	668.96	669.29	669.43	669.07	668.85	669.82	669.29	670.12	669.24	669.59	669.21	668.87	669.32	669.19	669.01	668.73	668.53	668.74	669.4	669.44	668.78	669.58	669.36	669.23	669.38	669.3	669.43	669.46	669.77	669.06	669.03	669.14	668.94	668.54	668.82	668.84	668.57	669.06	669.09	669.29	668.83	669.21	668.75	668.86	668.96	669.3	668.81	669.23
	668.95	668.86	669.07	668.58	669.19	668.95	669.27	669.61	669.7	669.32	669.16	668.59	669.71	668.88	669.57	669.12	668.62	668.91	669.2	669.13	669.13	668.69	669.48	669.16	669.26	669.94	669.52	669.7	669.19	669.12	669.34	668.68	669.36	668.99	668.96	668.36	668.46	668.56	669.78	669.25	668.93	669.53	669.49	669.63	669.02	668.6	669.3	668.63	668.56
	668.93	669.09	669.25	668.82	669.49	669.5	669.39	669.47	669.24	669.38	669.56	669.44	669.54	668.88	669.29	669.18	668.62	668.81	669.12	669.08	669.43	669.35	669.17	669.13	669.63	669.21	669.08	669.36	669.2	669.3	669.51	669.51	669.16	669.52	669.42	668.22	668.01	669.44	668.71	669.24	669.03	669.21	669.06	669.87	669.31	668.87	668.6	668.68	668.93
	668.86	669.39	669.88	669.02	669.12	669.67	669.29	669.43	668.84	669.39	669.39	669.88	668.95	669.47	669.22	669.3	668.63	669.02	668.97	668.96	669.3	669.48	669.17	669.1	669.42	669.11	669.42	669.77	669.57	669.75	669.09	669.37	669.26	668.86	668.9	668.73	668.54	669.16	669	669.11	669.33	669.51	669.6	669.39	669.3	668.98	669.4	668.31	668.51
	669.14	669.25	669.1	668.91	669.4	669.22	669.38	669.16	668.97	669.39	669.76	668.62	669.53	668.83	669.74	669.66	668.45	668.87	668.65	669.05	668.71	669.37	668.71	669.37	669.54	669.65	668.92	669.27	669.15	669.3	669.12	668.73	668.92	668.4	668.19	668.6	668.96	668.68	669.4	669.14	669.46	669.53	669.13	669.39	669.5	669.1	668.42	668.64	669.15
		669.02	669.7	669	668.96	669.51	669.67	669.63	668.57	669.58	669.83	669.25	669.46	669.44	668.98	669.19	668.23	669.14	669.29	669.09	668.67	669.59	669.19	669.33	669.33	669.38	669.76	669.62	669.3	669.25	669.24	669.3	668.91	669.38	668.87	669.14	668.62	669.12	668.89	669.03	668.82	669.49	668.83	669.2	669.38	669.02	668.63	668.75	668.37
		669.5	669.43	669.49	669.09	669.01	669.46	669.05	669.82	669.74	669.39	669.58	669.65	669.42	669.45	669.5	668.84	669.11	668.56	668.55	669.28	669.05	669.06	669.4	668.98	669.02	669.82	668.8	669.07	669.38	669.15	669.48	669.01	669.02	668.97	668.88	669.03	669.39	668.66	668.85	669.04	669.5	668.75	669.63	669.01	668.74	668.79	669.14	668.26
		669.06	669.34	669.63	668.81	669.29	669.1	669.08	669.27	668.81	669.01	669.2	669.68	668.95	669.3	668.81	668.95	669.33	669.28	668.8	668.93	668.93	668.73	668.92	669.13	669.32	669.27	669.67	669.94	669.28	669.12	669.19	669.58	668.98	669.12	668.48	668.59	668.95	669.25	668.65	669.46	668.83	669.53	669.14	668.24	668.99	669	669.18	669.04
		669.4	669.27	669.79	669.24	669.08	669.31	669.11	669.33	669.24	669.17	669.31	669.24	668.87	669.29	669.36	669.11	669.1	668.9	669.5	668.92	668.56	668.45	669.42	669.28	670.01	668.89	669	669.69	669.33	668.86	669.15	669	669.09	669.09	669.05	668.59	669.24	669.11	668.57	669.06	668.71	668.6	669.47	669.36	668.89	668.61	669	668.77
		669.1	669.52	669.74	669.74	668.97	669.6	669.45	668.8	669.14	669.02	669.31	669.37	669.53	669.47	669.35	669.15	669.09	669.34	668.4	668.81	669.44	668.56	668.84	669.29	668.83	669.06	668.56	668.96	669.02	669.17	668.93	669.34	669.15	669.46	669.39	668.97	669.18	668.83	669.08	669.31	668.86	668.99	669.23	669.13	669.11	669.2	668.63	668.99
		669.48	669.17	669.37	669.88	669.34	669.02	669.13	669.01	668.97	669.52	669.35	668.98	669.48	669.07	669.39	668.65	669.08	668.7	668.78	669.1	669.03	669.05	669.16	668.89	669.62	669.13	669.15	669.08	669.21	669.26	668.6	668.87	669.35	669.04	669	668.83	668.43	669.01	668.64	669.19	669.28	668.81	668.58	668.71	669.1	668.42	669.02	669.03
		669.3	669.35	669.15	669.67	670.01	669.33	669.06	669.02	669.2	669.21	669.04	668.97	668.88	669.54	668.94	668.65	669.42	668.78	668.8	668.94	669.06	669.1	668.66	669.44	669	669.93	668.92	669.26	669.22	668.87	668.68	668.9	669.34	669.06	668.55	668.96	669.22	669.37	669.38	669.27	669.02	669.18	668.62	668.91	668.64	668.79	668.92	668.75
			669.53	669.2	669.26	668.89	669.39	668.9	669.02	669.15	669.64	668.71	669.71	669.45	669.22	668.88	669.2	669.03	668.78	668.46	669.2	669.3	669.55	669.07	668.64	669.05	669.65	669.51	668.92	669.37	669.24	669.55	669.25	669.09	668.16	669.16	669.19	668.68	669.09	668.86	668.81	668.87	668.85	668.54	668.79	668.38	668.89	668.52	669.04
			669.37	669.57	670.04	670.01	669.2	669.02	669.19	669.21	669.62	668.98	669.54	668.66	668.97	669.21	669.19	669.03	668.71	669.36	669.02	669.15	669.5	668.77	669.11	669.1	669.58	669.04	669.78	668.8	669.28	669.68	669.29	669.03	669.25	669.54	668.82	668.67	669.43	669.07	669.5	669.23	668.59	669.18	668.44	669.27	668.67	669.18	668.89
			668.96	669.37	669.61	669.73	669.57	669.64	669	668.9	669.24	668.87	668.54	668.63	669.48	669.43	669.14	669.52	668.71	669.08	669.86	669.24	669.37	669.45	668.9	668.98	669.38	669.3	669.21	668.85	669.09	668.91	669.5	669.03	669.37	669.02	669.28	669.88	669.04	668.92	668.66	668.82	669.15	669.32	668.85	668.92	668.6	668.69	668.97
			668.64	669.68	669.09	669.03	669.84	669.31	669.01	669.13	668.86	668.62	668.9	669.36	668.74	668.59	669.15	669.07	669.09	668.88	668.95	668.46	669.19	669.39	669.25	668.92	668.63	669	669.24	668.58	669.45	668.9	669.2	669.23	668.97	669.1	669.25	668.69	668.92	669.06	668.82	669.19	669.25	669.26	668.7	669.26	668.91	668.17	669.33
			668.62	669.53	669.28	669.38	669.74	669.41	669.61	669.52	669.06	668.73	668.69	669.05	668.91	669.41	669.38	668.71	669.41	668.76	669.35	669.2	669.34	668.98	669.48	669.82	668.86	669.76	668.98	669.68	669.14	669	669.13	669.3	669.77	669.1	669.3	669.01	669.02	668.97	668.88	668.63	669.05	668.48	669.45	668.97	669.08	668.44	669.14
			669.34	668.86	669.08	669.83	669.65	669.08	669.17	669.44	669.38	668.92	669.45	668.97	668.58	668.99	669.04	668.43	669.1	669.91	669.09	669.34	668.65	669.41	669.2	669.09	668.74	669.1	668.26	668.82	669.18	669.12	669.63	669.28	669.58	669.32	668.92	669.21	669.27	669.64	669.35	668.97	668.96	668.5	668.79	669.06	669.34	668.33	669.25
				669.66	669.36	669.28	669.3	669.2	669.25	669.84	669.06	669.46	668.96	668.89	668.77	668.99	668.64	668.54	668.93	669.42	669.48	668.85	669.2	669.22	669.5	668.5	669.03	669.41	668.36	668.88	669.29	669.47	669.7	669.01	669.02	669.49	668.98	668.94	668.96	669.17	668.83	669.56	668.86	668.66	668.82	668.72	668.53	669.01	668.91
				669.34	669.24	669.58	669.36	669.62	669.26	669.19	669.08	669.2	669.2	668.5	668.59	668.43	668.27	668.88	669.2	669.96	669.22	669.03	669.55	669.64	669.03	668.74	669.28	668.59	669.24	669.28	669.17	668.61	668.87	668.89	669.31	669.29	669.68	669.53	669.55	669.33	668.96	668.93	668.59	669.65	669	668.91	668.88	669.06	668.58
				668.99	669.55	669.22	668.75	669.23	669.17	669.14	669.21	669.35	669.27	668.48	668.68	668.6	669.37	669.27	668.95	668.77	669.02	668.62	669.94	669.15	668.69	669.6	668.75	668.46	669.52	669.47	669.29	669.37	668.94	669.57	669.73	669.34	669.15	669.47	669.36	669.52	669.3	668.23	668.9	669.27	668.42	668.66	668.81	668.69	669.18
				669.53	669.39	669.2	668.95	668.78	669.1	668.32	669.62	668.53	669.06	668.64	668.76	669.09	668.95	669.03	669.01	668.54	669.16	669.48	669.12	669.59	669.06	669.39	669.01	669.29	669.67	669.1	669	669.07	669.12	669.47	669.41	669.61	669.31	669.48	669.08	669.38	669.52	669.3	668.54	668.96	669.46	668.89	668.81	668.97	668.78
				668.8	669.25	669.2	669.39	668.96	669.26	668.95	669.17	669.51	668.75	668.75	668.65	668.74	668.82	668.97	669.43	668.8	668.68	669.13	668.72	668.94	668.88	669.14	668.84	668.82	668.88	669.03	669.19	669.42	669.44	669.09	669.21	669.43	669.44	669.54	669.87	669.64	669.29	668.72	668.81	669.19	668.52	668.7	669.1	668.66	669.03
					668.58	668.95	668.7	668.82	669.26	669.14	669.22	668.72	669.44	669.23	668.27	668.89	668.32	668.88	669.13	668.15	669.01	669	669.13	668.98	669.22	669.2	669.12	669.25	669.35	668.54	668.91	669.41	669.24	669.56	669.21	669	669.06	669.58	668.93	669.36	669.18	669.22	668.52	669.08	668.7	669.05	669.14	668.59	669.05
					669.16	668.27	668.85	668.72	669.23	669.33	669.11	668.98	668.8	669.12	668.78	669.05	667.99	668.99	668.96	668.72	669.62	669.18	668.84	668.92	669.56	668.71	668.78	669.34	669.02	668.9	669.71	669.8	668.86	669.41	669.14	668.61	669.16	669.12	669.63	669.92	669.45	668.71	668.85	669.02	668.96	669.58	668.94	668.99	669.18
					668.97	669.09	669.26	668.72	669.07	669.24	669.4	668.97	669.48	668.5	669.46	669	668.52	668.35	668.6	669.12	668.69	669.17	669.51	668.93	669	668.82	669.2	669.6	669.6	669.37	669	669.2	669.1	668.83	669.32	669.36	669.18	669.31	669.39	668.75	669.55	669.29	669.16	669.28	669.01	668.93	668.77	669.3	668.99
					668.78	669.18	668.37	668.97	669.02	669.33	668.92	669.18	668.56	668.9	668.59	668.88	668.78	668.92	668.51	669.09	668.73	669.05	669.25	668.67	669.21	669.09	669.17	669.38	669.39	669.26	669.33	669.52	669.34	669.23	669.39	668.82	669.73	669.04	668.73	668.83	669.73	668.86	669.47	669.11	668.77	669.51	669.23	668.94	668.76
					668.83	668.79	668.58	668.77	669.38	668.8	668.91	668.94	668.9	668.71	668.57	668.87	669.06	669.06	669.1	668.77	668.61	668.7	669.33	668.93	668.34	669.41	669.58	668.92	669.8	669.23	669.03	669.04	669	669.27	668.55	669.08	669.17	669.79	668.91	669.2	669.42	668.74	669.41	669.26	669.33	669.31	669.23	669.41	669.13
						669.16	669.01	668.54	668.8	669.04	669.47	669.2	668.79	668.58	669.07	670.11	669.41	669.04	669.19	669.17	669.28	668.89	668.67	669.11	668.72	669.43	668.96	669.59	669.17	669.22	669.07	669.44	669.08	669.47	668.99	668.72	670.11	668.55	668.98	669.44	668.97	669.13	669.19	669.01	669.62	669.1	669.29	668.89	668.7
						669.22	668.62	668.9	669.23	668.84	668.88	668.63	669.5	669.3	668.62	669.38	669.4	668.89	669.48	669.89	669.09	668.87	669.13	669.04	668.93	669.23	669.28	669.39	669.47	668.48	669.01	669.37	669.56	669.29	669.25	668.91	669.39	668.68	669.11	669.44	669.6	669.23	669.11	668.9	669.44	668.82	668.89	669.14	669.78
						668.55	668.74	669.3	668.73	669.2	668.65	668.88	669.12	668.94	668.58	669.12	668.78	669.34	669.04	668.39	669.02	668.79	669.06	668.56	668.91	668.91	669.31	669.48	669.41	669.15	669.49	669.24	669.49	669.15	669.32	669.01	668.89	669	669.29	669.01	669.02	669.17	669.38	669.31	669.25	669.13	669.23	668.83	669.67
						669.27	668.8	669.65	669.02	669.1	668.9	669.37	669.82	669.72	668.96	668.42	668.93	669.08	669.26	668.63	668.93	669.36	668.75	669.08	669.26	669.2	668.71	669.3	669.35	669.17	668.38	669.51	668.89	668.85	668.53	668.79	669.29	669.32	668.7	669.44	669.41	670.05	668.81	668.74	669.54	669.19	669.34	668.83	668.97
							668.82	668.76	669.15	669.11	669.22	668.54	669.22	669.3	669.55	669.02	669.01	668.97	669	668.96	668.89	669.09	668.86	668.32	669.26	668.98	669.23	668.5	668.72	668.9	669.1	669.06	669.32	669.14	668.74	669.27	668.9	669.28	669.2	669	669.25	669.49	669.69	669.59	669.54	668.64	668.95	668.77	668.83
							669.13	668.82	668.12	668.65	668.74	669.1	668.74	669.59	668.79	669.07	669.55	669.05	669.14	669.15	668.54	668.43	669.14	669.27	668.78	668.09	669.02	669.5	668.79	668.83	668.87	668.51	669.72	669.25	668.8	669.07	668.82	668.88	668.99	668.98	669.22	668.59	668.26	669.22	669.03	668.85	669.6	668.96	669.01
							668.59	668.85	668.77	668.49	668.91	669.43	668.56	669.08	669.14	668.87	668.99	668.91	669.23	668.95	668.87	668.7	669.33	669.07	669.31	669.47	669.34	669.51	669.13	669.28	669.51	669.34	669.12	668.96	669.06	668.6	669.22	668.91	669.69	669.06	669.49	669.09	668.86	669.26	669.33	668.94	668.29	669.06	668.94
							668.84	669.31	669.43	668.58	668.77	669.2	669.62	668.5	669.14	668.81	669.49	669.13	669.25	669.01	668.57	669.06	668.76	668.76	669.06	669.13	668.96	668.64	669.04	668.51	669.58	669.12	669.74	668.7	669.04	669.26	669.35	669.11	668.89	669.06	668.92	669.05	669.48	669.17	668.63	669.32	668.85	668.91	669.41
								668.67	669.25	669.2	669.05	669.41	669.07	669.37	669	668.9	669.31	669.04	669.26	668.73	668.65	668.57	668.32	668.88	669.11	669.05	669.51	669.04	668.78	668.71	669.26	669.16	669.16	669	668.92	669.05	669.28	669.31	669.08	668.64	669.1	668.91	668.49	669.24	669.37	669.45	668.69	668.77	669.14
								668.85	669.44	668.94	668.6	668.89	668.26	669.32	668.69	668.8	669.27	668.9	668.98	668.77	668.68	668.98	668.96	669.08	668.67	668.8	669.15	669.03	668.88	668.76	668.76	669.45	668.77	669.47	669.19	668.77	669.19	668.89	669.03	668.59	669.48	668.91	668.94	668.5	668.56	669.03	669.08	668.7	668.7
								668.96	668.57	669.13	668.61	668.7	669.25	668.67	669.07	669.11	669.1	668.73	669.21	668.86	668.65	668.54	669.21	669.19	669.52	668.98	668.83	669.04	668.52	668.72	669.1	668.98	669.31	669.09	669.68	668.58	668.98	668.8	668.54	668.79	668.75	668.39	669.29	668.85	668.39	668.57	668.69	668.8	669.16
								669.09	668.52	668.7	669.05	668.85	669.48	668.92	669.55	668.73	668.99	668.93	669.32	668.95	669.32	668.8	668.49	669.05	668.41	669.33	668.74	668.72	668.88	668.1	669.45	668.83	669.43	668.78	669.07	669.14	669.09	669.08	668.82	669.18	668.7	668.71	668.73	669.07	669.66	668.69	669.04	668.94	668.29
									669.02	668.68	668.84	669.03	669.13	669.67	668.71	668.62	668.77	668.91	668.88	669.04	669.09	669.17	668.72	668.56	669.17	669.14	668.65	669.31	668.94	669.27	669.26	668.84	669.28	669.23	668.75	669.36	669.59	668.57	669.32	669.29	668.87	668.73	669.02	668.51	668.98	669.1	668.82	669	668.6
									669.03	668.51	668.88	669.02	668.85	668.24	669.37	668.37	668.62	668.81	668.53	668.56	669.21	668.65	668.51	668.98	669.14	669.27	668.69	669.17	669.09	668.96	668.07	668.64	668.83	669.24	669.29	669.52	669.22	669.17	669.17	668.94	668.26	668.5	669.1	668.7	668.7	669.09	668.93	668.47	669.32
									668.62	668.67	668.96	668.98	669.4	669.24	669	669.21	668.72	668.97	669.05	668.35	669.38	668.86	668.99	668.7	669.16	669.06	668.38	668.67	668.79	668.86	668.35	668.97	669	668.8	668.52	668.28	669.26	668.77	669.18	669.16	668.65	668.76	669.54	668.92	668.39	668.62	669.05	668.1	668.78
									668.59	668.37	669.07	668.97	669.38	669.15	668.65	668.98	668.64	668.3	668.62	669.13	667.85	668.88	668.65	668.41	668.95	668.68	669.02	669.06	668.96	668.75	669.08	669.33	669.13	668.24	668.9	669.05	668.76	669.11	669.4	669.01	669.17	669.31	669.26	668.69	668.95	668.74	668.81	668.94	668.73
										668.7	668.5	668.84	669.67	668.86	669.28	669.19	668.69	669.16	669.13	669.22	668.47	668.63	668.43	668.47	668.37	668.94	668.98	669.35	668.5	669.38	668.76	668.88	668.98	668.7	668.55	668.2	669.05	668.66	668.84	668.94	669.28	669.15	668.99	669.04	668.85	668.83	668.41	668.62	668.98
										668.83	668.34	668.69	668.78	668.21	668.63	669.21	668.52	668.91	668.59	668.8	669	668.82	669.07	668.72	668.83	669.24	668.77	668.89	669.05	668.8	668.72	668.65	668.83	668.77	668.92	669.11	669.14	669.1	668.3	668.71	669.07	669.43	668.96	668.67	669.23	668.68	669.12	668.7	669.23
										668.49	669.23	668.64	669.2	669.26	669.18	669.06	669.06	668.47	668.37	668.68	668.99	667.96	668.68	668.65	669.43	669.43	668.96	668.81	668.88	668.93	669.24	668.4	668.99	668.7	668.51	668.38	669.16	668.9	669.25	669.29	668.47	668.71	668.97	668.74	669.14	668.71	668.95	668.52	668.42
											668.72	668.77	668.77	668.87	669.17	669.13	668.55	668.86	668.53	668.68	668.87	668.96	668.26	668.68	669.03	668.74	669.07	668.85	669.51	668.67	669.02	668.52	669.33	668.65	668.31	669.06	669.11	668.48	668.68	668.71	668.49	669.17	668.62	668.79	668.59	669.06	668.3	668.48	668.56
											668.52	668.72	669.37	668.87	669.33	668.79	669.21	668.76	668.8	668.98	668.55	668.17	668.23	669.18	668.59	669.05	669.05	668.17	669.53	668.48	668.46	668.91	669.07	669.29	668.81	668.9	669.22	668.58	668.53	668.76	668.99	668.86	668.3	669.12	668.7	668.97	668.46	668.47	668.4
											669.03	669.1	668.89	668.78	668.89	669.02	668.92	669.03	669	669.07	668.78	668.94	668.26	668.88	668.22	668.34	668.85	668.94	668.98	668.54	669.08	668.88	669.25	669.68	668.81	668.61	669.29	668.84	668.43	669.03	669.2	668.9	669.26	668.94	668.65	668.25	668.61	668.51	668.93
												668.56	668.82	669.14	668.79	669.07	669	668.86	668.94	668.7	668.71	668.79	669.24	668.29	668.47	668.88	669.7	668.65	668.45	668.52	668.9	669.12	669	668.67	668.42	668.82	668.45	668.79	669	668.14	668.67	668.85	668.63	669.45	668.79	668.56	668.93	668.5	669.22
												668.55	668.62	668.6	668.98	668.7	668.44	668.64	669.03	669.13	668.48	669.14	668.35	668.47	668.72	668.52	668.53	668.49	668.75	669.14	669.06	668.25	668.97	668.6	668.75	669.06	669.13	668.3	668.29	668.75	668.66	668.58	668.91	668.91	669.08	668.97	668.75	668.92	669.15
												668.59	668.15	668.06	668.9	668.81	668.94	669.06	669.31	668.46	668.64	668.79	668.47	668.92	668.77	668.63	669.01	668.29	668.89	668.13	668.53	668.86	668.68	668.75	668.83	668.87	668.59	668.19	668.4	668.34	668.56	668.3	668.85	668.72	668.65	668.59	668.54	669.17	669.34
													668.36	668.49	669.14	668.45	668.5	668.72	668.98	669.06	668.59	668.57	668.49	668.67	668.16	668.99	669.3	668.66	668.42	668.78	668.3	669.08	668.63	668.89	668.82	668.2	668.26	668.97	668.31	668.3	668.56	668.28	669.19	668.77	669.11	668.62	668.85	668.57	668.56
													668.63	668.89	669.07	668.72	669.15	668.65	668.49	669.27	668.58	668.33	668.72	668.41	668.45	668.34	669.18	668.19	668.27	668.43	668.2	668.8	668.72	668.86	668.93	668.73	668.44	668.54	668.75	668.21	668.98	668.9	668.22	668.36	668.87	668.63	669.01	668.71	668.8
													668.95	668.76	668.66	668.33	668.37	668.96	668.85	668.76	669.25	668.94	669	668.41	668.7	668.53	668.03	668.89	668.63	669.02	668.61	668.46	668.48	668.13	668.67	668.9	668.49	668.46	668.84	668.38	668.61	668.87	668.7	668.57	668.74	668.81	669	668.54	668.96
														668.81	668.76	668.95	668.7	668.4	668.88	668.65	668.31	668.77	668.54	669.02	668.12	668.07	668.54	668.2	668.77	668.87	668.89	668.49	668.71	668.47	668.47	668.68	668.69	668.58	668.59	668.51	668.53	668.39	668.33	668.53	669.21	668.44	668.88	668.89	668.79
														668.44	668.89	668.11	668.51	668.7	669	668.74	668.7	668.64	668.48	668.32	668.2	668.47	668.77	668.73	668.61	668.59	668.77	668.39	668.22	668.42	669.19	668.41	668.42	668.94	668.14	668.68	668.21	668.55	668.88	668.74	668.75	668.92	668.38	668.76	668.81
														668.46	668.57	668.59	668.87	668.59	668.7	668.54	668.47	668.47	669.01	668.58	667.52	668.52	668.06	668.5	668.51	668.15	668.3	668.75	668.37	668.54	668.69	668.23	668.33	668.21	668.6	668.69	668.62	668.24	667.92	668.66	668.68	668.7	668.79	668.79	668.6
															668.52	668.42	668.85	668.57	668.65	668.08	668.42	667.95	668.53	668.54	668.85	668.57	668.46	668.29	668.35	668.74	668.61	667.88	668.54	668.13	668.27	668.54	668.27	668.75	668.23	668.59	667.79	668.18	668.46	668.03	668.21	669.02	668.62	669.06	668.75
															668.69	668.19	668.22	668.65	669.23	669.18	668.52	668.15	668.51	668.53	668.4	668.82	668.13	668.69	668.81	668.94	668.2	667.68	668.44	667.78	668.21	668.32	668.71	668.38	668.02	668.41	668.39	668.7	668.64	668.87	668.65	668.55	669.1	668.56	668.85
															668.4	668.36	668	668.24	668.19	668.63	668.23	668.21	667.95	668.67	669.1	668.35	668.5	668.45	668.24	668.38	668.54	668.56	668.41	668.39	668.93	668.89	668.45	668.65	668.16	668.1	668.35	668.78	668.47	668.69	668.16	668.59	668.2	668.46	668.51
																668.11	668.46	668.85	668.64	668.86	668.91	669.02	668.32	668.13	668.58	668	668.31	668.68	668.68	668.49	668.81	668.88	668.46	668.23	668.52	668.3	668.96	668.45	668.29	668.16	668.81	668.6	668.48	668.39	668.66	668.27	668.75	667.76	668.7
																668.74	668.63	668.56	668.29	668.8	668.28	668.1	668.57	668.32	668.22	668.24	668.55	668.93	668.57	668.18	667.53	668.32	667.64	668.17	668.59	668.86	668.43	668.29	668.71	668.79	668.47	668.17	668.87	668.83	668.15	667.95	668.71	668.62	668.23
																	668.41	669.24	668.96	668.58	668.12	668.25	668.42	668.06	668.59	668.49	668.37	668.83	668.73	668.49	668.43	668.66	668.5	668.45	668.45	668.87	668.66	668.32	668.19	667.79	668.39	668.27	668.54	668.77	668.56	668.28	668.48	668.44	668.95
																	668.1	669.03	668.65	668.5	668.91	668.4	668.54	667.93	669.04	668.32	668.01	668.35	668.01	668.06	668.62	668.08	668.67	668.97	668.39	668.28	668.32	668.52	668.6	668.7	668.07	668.75	669.05	668.45	668.23	668.89	668.96	668.87	668.56
																	668.66	667.97	667.81	668.54	668.69	669.02	668.5	668.55	668.36	668.52	668.26	668.63	668.39	668.6	668.63	668.35	668.64	668.47	668.47	668.79	669.23	668.31	668.21	668.67	668.51	668.42	668.51	668.65	668.48	668.4	668.57	668.29	668.67
																		668.79	668.68	668.62	668.81	668.73	669.02	668.75	668.61	668.65	668.33	668.3	668.7	667.94	668.39	668.28	668.62	668.33	668.62	668.57	668.48	668.59	668.45	668.59	668.45	668.22	667.99	668.59	668.63	668.42	669.05	668.5	668.24
																		668.24	668.37	668.49	668.7	668.23	668.68	668.55	668.19	668.18	668.13	668.2	668.11	668.76	668.72	668.57	668.92	668.54	668.86	668.55	668.2	668.26	668.83	668.46	668.83	668.3	668.88	668.48	668.55	669.05	668.39	668.27	667.95
																			668.31	669.25	668.86	668.42	669.69	668.23	668.73	668.82	668.46	668.52	668.47	668.32	668.77	669.35	668.54	668.73	668.49	668.31	668.75	668.49	668.76	668.59	668.91	668.83	668.14	668.78	668.28	668.23	668.57	668.36	668.64
																			668.34	668.08	668.3	668.81	668.13	668.58	668.86	668.47	668.46	667.79	668.34	668.13	668.92	668.62	668.37	668.17	668.78	668.9	668.58	669.01	668.32	668.93	668.79	669.17	668.56	668.96	668.78	668.44	668.46	668.45	669.19
																				668.28	668.52	668.27	668.3	668.48	668.71	668.85	668.6	668.6	668.17	668.75	668.51	668.64	668.49	668.66	668.34	668.76	668.66	668.77	668.5	668.84	668.02	668.68	668.56	668.91	668.99	668.4	667.92	668.46	667.81
																				668.66	668.36	668.2	668.65	668.56	668.61	668.27	668.48	668.28	668.39	668.47	668.65	668.69	669.32	668.89	668.41	668.93	668.83	668.48	668.18	668.91	668.97	668.63	668.12	669.09	668.27	668.43	668.62	668.56	668.21
																				667.93	668.99	668.54	668.45	668.1	668.92	668.74	668.53	668.58	667.71	668.29	668.27	668.96	668.64	668.26	668.44	667.84	668.66	668.66	668.79	669.17	668.85	668.45	668.12	668.5	668.66	667.88	668.12	668.68	668.4
																					668.62	668.29	668.56	668.98	669.11	668.91	668.74	669.09	668.63	668.21	668.65	668.28	668.5	668.8	668.62	668.41	667.74	668.27	668.52	668.28	668.56	668.66	668.16	668.53	668.42	668.76	668.7	667.96	669.1
																					669.02	668.08	668.43	668.62	668.72	668.87	669.06	668.57	668.72	668.74	668.58	668.29	668.44	668.52	668.86	667.77	668.8	668.27	668.69	668.97	668.88	669.03	668.53	668.47	669.03	668.15	668.07	668.72	668.22
																						668.29	668.59	668.57	668.43	669.03	668.67	668.95	668.76	669.24	668.56	668.77	668.87	668.34	668.13	668.46	667.94	668.72	668.75	667.95	668.91	668.78	668.64	668.72	668.38	668.51	668.03	668.82	668.56
																						669	668.08	668.7	668.78	668.3	668.7	668.36	668.6	668.14	668.5	667.94	668.39	668.59	668.18	668.43	668.5	668.52	667.92	668.46	668.64	667.87	668.92	668.6	669.03	668.71	668.43	667.98	668.31
																							668.83	668.86	668.49	668.26	668.16	668.78	668.84	668.37	668.59	668.25	668.51	668.6	668.63	668.63	668.53	668.37	669.03	669.19	669.04	668.86	668.8	668.77	668.23	668.77	668.43	668.63	668.31
																							668.6	668.38	669	668.15	668.16	668.51	669.27	668.45	668.63	668.66	668.77	668.83	668.1	668.19	668.15	668.17	668.48	668.54	668.65	668.52	668.59	668.6	668.72	668.91	668.43	668.54	668.63
																								668.97	668.33	669.36	668.09	668.45	668.69	668.96	668.97	668.35	668.63	668.47	668.65	667.82	668.41	668.35	668.77	668.89	669.01	668.51	668.63	668.8	668.82	668.43	668.47	668.28	668.54
																								668.62	668.92	668.08	668.4	668.8	668.68	668.7	668.42	668.62	668.81	668.58	668.24	668.42	668.29	667.78	668.41	668.82	668.43	668.7	668.62	668.73	668.1	668.56	668.83	668.51	668.28
																									668.42	668.93	668.62	668.86	668.69	668.56	668.47	668.53	668.86	668.7	668.69	669.01	668.34	668.66	668.2	668.53	668.55	668.78	668.76	668.72	668.5	668.47	668.82	668.5	667.76
																									668.79	668.72	668.3	668.39	668.61	668.12	668.64	668.38	668.86	668.77	668.51	668.47	667.82	668.39	668.32	667.82	668.59	668.38	668.46	668.38	668.27	667.95	668.48	668.11	668.78
																									668.58	668.11	668.46	668.39	668.72	668.75	668.35	667.98	668.69	667.81	668.55	668.15	668.32	668.73	668.57	668.63	669.03	669.24	667.7	668.35	668.83	668.36	668.29	668.81	668.69
																										668.92	668.45	668.38	669.36	668.61	669.31	668.63	668.42	668.23	668.39	668.42	668.77	668.49	668.68	668.67	668.95	668.39	669.12	668.75	668.37	668.36	668.19	668.05	668.63
																										668.82	668.28	668.51	668.57	668.74	668.81	668.69	668.85	668.32	668.29	668.7	668.65	668.72	668.48	668.35	668.45	668.6	668.52	668.45	668.63	668.57	669.12	668.59	668.46
																											668.85	668.78	668.36	668.62	668.9	668.33	668.43	668.76	668.29	668.53	668.73	668.67	668.47	667.95	668.76	668.41	668	668.54	668.67	668.48	668.16	668.33	668.14
																												668.63	668.51	668.71	668.42	668.41	668.62	669	668.31	668.16	668.36	668.67	668.17	667.97	668.45	668.34	668.53	669.32	668.83	668.76	668.38	668.68	668.4
																												668.78	668.42	668.82	668.05	668.04	668.72	668.2	668.28	668.31	668.26	668.59	668.05	668.7	668.07	668.46	668.91	668.47	668.35	668.47	668.51	668.13	668.47
																													668.77	668.37	668.69	668.69	669.02	668.11	668.04	668.36	668.58	668.7	668.51	668.46	668.66	668.28	668.7	668.2	668.56	668.75	668.94	669.03	668.43
																													668.8	668.27	668.38	668.4	668.58	668.91	668.24	668.21	668.21	668.46	668.45	668.26	668.57	668.25	668.6	668.28	668.46	668.59	668.28	668.52	668.52
																														667.91	668.43	668.34	668.71	668.46	668.31	668.35	668.32	668.83	668.62	668.53	668.12	668.64	668.76	668.4	668.44	668.64	668.83	668.56	668.22
																														668.83	667.98	668.65	668.44	668.84	668.67	668.2	668.25	668.54	668.44	668.69	667.99	668.64	668.67	668.45	668.38	668.35	668.74	668.25	668.57
																															669.24	668.46	668.85	669.14	668.63	668.16	668.67	668.14	668.67	668.56	668.21	668.23	669.15	668.54	668.08	668.16	668.61	668.68	668.79
																															668.19	668.54	669.07	669.23	668.3	668.06	668.58	668.29	667.92	668.62	668.59	668.05	668.17	668.52	668.63	669.01	668.47	668.71	669.01
																																668.31	668.12	669.13	668.23	668.07	668.72	668.58	668.34	669.11	668.46	668.1	668.42	668.7	668.43	668.47	668.28	667.82	668.65
																																668.52	668.77	668.9	668.15	668.16	668.13	668.46	669.15	668.54	668.58	668.9	668.77	668.13	668.6	668.76	668.84	668.29	668.71
																																	668.36	667.94	668.9	668.7	669.25	668.22	668.57	668.47	668.07	668.19	668.53	668.92	668.24	667.9	668.77	669.08	669.07
																																		668.56	668.84	668.32	668.96	668.11	668.32	668.5	668.1	668.68	668.52	668.74	668.24	668.54	668.25	668.24	668.64
																																		668	668.1	668.42	668.66	668.76	668.09	668.94	668.82	668.2	667.98	668.75	668.12	668.54	668.06	668.34	668.29
																																			668.95	668.34	668.06	668.52	668.52	668.42	669.36	668.14	668.27	669.22	668.02	668.37	668.67	668.47	668.36
																																			668.8	668.15	668.63	668.51	668.7	668.34	668.43	668.66	668.85	668.18	668.61	668.46	668.56	668.31	667.93
																																				668.74	668.22	668.13	668.38	668.49	668.25	668.1	668.85	668.15	668.03	668.27	667.92	668.76	668.4
																																					668.29	668.68	668.91	668.5	668.66	668.41	668.01	668.79	667.95	668.56	668.57	668	668.22
																																					669.07	667.99	668.32	668.51	668.36	668.04	667.86	668.27	668.68	668.64	668.46	668.61	668.33
																																						668.35	668.59	668.98	668.66	667.94	668.28	668.21	668.4	667.98	668.59	668.54	668.43
																																						667.72	668.34	668.9	668.36	667.87	668.42	668.24	668.79	668.69	667.85	668.19	668.55
																																							668.75	668.41	668.36	668.91	668.58	668.49	668.47	668	668.1	668.38	668.49
																																								668.67	668.45	668.52	668.19	668.85	668.22	668.33	667.94	668.31	668.63
																																								668.22	668.62	668.28	668.39	668.56	668.79	667.78	668.6	668.11	667.95
																																									668.71	668.52	668.4	668.49	668.35	668.16	668.35	668.55	668.2
																																										668.25	668.24	667.8	668.5	668.57	668.26	667.86	668.02
																																										668.41	668.52	668.41	668.41	668.4	668.45	667.98	668.34
																																											668.4	668.98	668.8	668.09	667.83	668.42	668.39
																																												668.57	668.45	668.28	668.57	668.07	668.35
																																												668.48	668.51	668.5	668.69	668.02	668.41
																																													668.47	668.43	667.98	668.63	668.43
																																														668.22	668.19	668.46	668.03
																																															668.05	668.49	668.26
																																															668.81	668.71	667.88
																																																668.39	667.99
																																																	668.06
																																																	668.69

[truncated: 450 more columns]

## Sheet: n=1.3357

																																																	680.19
																																																	680.01
																																																679.66	679.78
																																															680.02	680.35	680.59
																																															679.83	679.37	680.07
																																														680.24	680.01	679.82	680.35
																																													680.55	679.91	679.85	679.86	679.88
																																												680.46	680.51	679.91	679.77	679.84	679.83
																																												680.12	679.85	679.94	680.08	680.63	679.97
																																											680.06	680.4	680.43	679.82	680.07	680.16	679.79
																																										680.06	679.87	679.88	679.74	679.93	680.15	679.99	680.35
																																										680.12	680.47	680.58	680.19	680.17	680.06	679.83	680.04
																																									680.2	679.69	680.38	680.56	680.02	680.2	680.3	679.56	679.37
																																								680.4	679.29	680.07	679.83	679.99	680.24	680.44	680.33	680.31	680.72
																																								679.77	680.25	680.39	680.55	680.28	679.87	680.52	679.95	680.16	680.43
																																							680.4	679.55	679.87	680.33	679.97	680.31	680.41	680.43	680.77	680.76	680.65
																																						680.24	680.59	679.89	679.9	680.18	679.6	679.99	680.15	680.04	680.36	680.5	679.82
																																						680.18	680.15	679.86	679.69	680.39	680.23	679.95	679.83	680.86	680.4	680.02	680.4
																																					679.87	679.48	680.34	680.47	679.96	679.98	680.43	679.41	679.91	680.05	680.43	680.16	680.32
																																					679.58	680.56	680.62	680.52	680.46	680.55	680.32	680.36	679.98	680.66	680.27	680.71	680.07
																																				679.71	680.53	680.21	680.35	680.05	679.9	680.14	680.19	679.88	679.95	680.52	680.21	680.71	679.81
																																			680.01	680.47	679.6	679.61	679.96	680.19	680.09	680.23	680.51	680.74	679.87	680	679.84	679.8	680
																																			679.48	679.45	680.06	680.28	680.38	680.27	679.99	679.95	680.19	681.03	680.2	680.13	679.89	679.9	679.96
																																		679.83	679.85	679.91	680.33	680.26	679.87	680.45	679.79	679.81	679.92	680.32	680.02	680.12	679.87	680.16	680.28
																																		679.77	680.24	679.97	680.04	680.25	680.07	680.12	680.16	679.92	680.34	680.16	680.17	680.3	679.96	680.49	679.46
																																	679.89	679.9	679.87	679.59	679.96	679.75	680.17	679.78	680.24	680.16	680.4	680.42	680.11	680.22	680.1	679.95	680.54
																																680.01	680.17	679.8	680.14	679.54	679.45	679.97	679.8	680.7	680.2	679.24	680.02	679.96	679.59	680.65	680.13	680.6	681.16
																																679.46	680.02	680.41	680	680.04	680.09	679.86	680.06	680.05	679.99	680.75	680.14	680.2	680.58	680.14	679.75	679.45	680.32
																															680.03	680.01	680.13	680.19	680.29	680.13	680.64	680.36	679.82	680.01	679.91	679.71	680.1	680.18	679.62	680.04	680.35	680.39	679.69
																															680.12	679.96	680.14	679.63	680.25	679.74	679.64	680.14	679.78	679.77	679.91	680.07	679.62	679.93	680.29	680.35	679.65	680.38	680.16
																														680	679.89	680	679.3	680.45	679.59	679.93	679.72	680.32	680.1	680.2	680.08	680.34	680.6	680.09	680.79	680.53	679.97	680.18	680.56
																														680.04	679.82	680.15	680.15	679.79	680.29	679.94	679.61	680.08	679.71	680.33	680.3	679.86	679.86	680.77	679.47	679.76	680.53	680.45	680.45
																													680.06	679.78	680.26	680.05	680.15	680.26	680.59	680.21	679.95	680.21	680.69	680.55	680	680.03	680.42	679.99	680.34	680.07	679.84	680.61	680.12
																													679.78	680.19	680.24	679.78	680.46	679.8	680.3	679.88	680.31	680.49	680.28	679.98	680.13	680.29	680.33	679.93	680.64	680.32	679.86	680.27	680.07
																												679.84	680.29	680.4	680.16	680.04	680.15	680.75	679.87	680.26	679.99	680.23	680.13	680.03	679.57	680.36	680.81	680.04	680.13	680.25	680.03	680.17	679.97
																												680.55	680.02	680	680.06	680.11	679.96	680.59	680.27	680.16	679.89	679.84	680.39	679.97	680.21	680.22	680.07	680.17	680.19	680.34	679.66	680.2	680.4
																											679.75	680.43	679.3	680.92	680.46	680.39	680.61	680.06	680.24	680.3	679.91	680.25	680.72	680.01	679.94	679.88	679.95	680.2	680.12	680.78	680.31	679.92	680.32
																										680.12	680.27	680.13	680.28	680.22	680.92	680.21	680.16	680.43	680.45	680.12	679.87	680.13	679.88	680.11	680.45	680.48	680.27	680.14	680.02	679.93	679.97	679.94	680.2
																										680.42	680.22	680.78	680.08	679.94	679.56	679.4	680.12	679.76	679.94	679.59	679.65	680.09	680.29	680.43	679.92	680.07	680.09	680.26	680.63	680.52	680.28	680.05	680.31
																									680.58	679.63	680.4	680.35	680.24	679.88	679.92	679.76	680.46	680.06	680.28	680.05	680.03	679.98	679.87	680.65	679.64	680.5	680.72	679.81	679.64	680.13	680.57	679.94	680.33
																									680.58	679.97	679.62	679.94	679.8	680.42	680.2	679.97	680.25	680.06	680.38	680.28	680.19	680.25	680.02	680.13	680	679.41	680.28	679.51	680.46	680.28	679.95	680.21	680.59
																									680.3	680.31	679.86	679.86	680.42	679.88	680.24	679.49	679.78	679.84	680.19	679.96	679.97	680.62	679.78	680.44	679.92	680	679.63	679.86	680.32	680.01	679.85	680.04	680.11
																								680.15	679.79	679.96	680.28	680.11	679.91	679.55	680.11	680.17	679.87	679.84	680.06	680.68	680.01	680.24	679.85	679.76	680.07	679.94	680.18	680.28	680.57	679.61	680.45	680.47	680.32
																								679.44	680.22	680.55	679.83	680.16	679.71	680.11	680.04	679.73	680.07	679.87	680.11	679.52	680.42	680.13	680.36	679.79	680.46	680.15	679.72	680.18	680.15	680.62	679.66	679.95	680.06
																							680.28	680	679.98	680.61	679.94	680.28	680.04	679.97	680.46	679.97	680.1	680.12	679.9	680.19	679.66	680.14	680.64	680.02	679.77	679.82	680.07	680.2	679.92	680.09	680.03	679.99	680.79
																							679.95	680.35	679.72	679.76	679.7	680.4	679.77	680.11	680.03	679.74	679.77	679.93	679.98	679.55	680.15	679.58	680.12	680.51	680.01	679.89	680.72	680.01	680.31	680.51	680.53	680.23	680.17
																						679.85	680.29	680.24	680.37	680.16	679.78	679.58	680.05	679.58	680.13	680.13	680.14	680.39	680.47	680.08	679.73	680.38	679.76	680.42	680.1	680.25	679.93	680.02	679.64	679.97	680.3	680.52	680.46
																						680.46	680.42	679.67	680.22	680.14	680.44	679.87	679.7	680.03	680.04	679.9	680.25	679.79	679.63	680.54	680.36	680.25	680.13	679.73	680.66	680.08	680.01	679.83	680.29	680.26	679.91	679.59	680.27
																					679.68	679.2	680.08	680.27	679.97	679.99	680.15	680.66	679.98	679.95	679.67	680.17	680.2	679.97	679.74	680.33	679.94	680.38	680.94	679.61	679.89	680.31	680.06	680.23	680.32	680.2	680.25	679.81	680.03
																					680.3	680.18	680.53	680.18	679.73	680.71	679.73	680.1	680.06	679.66	679.99	679.64	680.02	679.83	680.52	680.28	680.02	680.03	679.79	679.77	679.99	680.28	680.01	679.89	679.92	679.97	679.64	680.21	680.48
																				680.36	679.85	680.28	680.08	679.93	679.69	680.13	679.65	680.21	680.15	679.53	679.74	679.82	679.7	679.67	679.85	680.51	679.72	680.07	679.84	679.85	680.44	680.34	679.93	680	680.04	679.92	680.33	680.07	680.06
																				679.99	680.67	680.57	679.55	680.2	679.82	679.71	679.68	680.25	680.25	679.83	679.73	680.36	681.03	679.47	679.98	680.03	680.3	679.97	679.31	680	679.64	680.3	680.23	679.55	679.85	680.05	679.78	680.36	680.12
																				680.41	680.57	680.07	680.62	680.21	679.76	679.89	680.48	679.8	679.86	680.13	680.14	679.8	680.03	680.21	679.93	680.07	680.46	680.2	680.53	680.17	680.28	680.04	680.31	680.22	679.96	679.68	680.13	680.12	680.41
																			680.2	679.94	679.68	680.16	680.42	680.03	680	680.21	679.95	680.4	680.43	679.72	679.2	679.71	680.35	680.19	679.71	680.51	680.46	680.1	679.98	680.37	679.66	680.02	679.84	680.11	679.95	680.21	679.94	680.2	679.77
																			680.13	680.55	680.21	679.8	680.18	680.22	679.93	679.85	680.03	679.4	680.5	679.42	679.91	679.96	680.22	679.93	680.42	679.91	680.27	680.42	680.09	680.22	680.13	679.8	680.05	679.67	680.05	680.13	680.52	680.51	680.25
																		680.23	679.89	680.16	680.12	679.83	679.99	680.76	680.46	680.22	680.24	680.32	680.17	680.66	680.39	680.16	679.83	680.79	680.15	680.47	679.64	680.46	680.06	680.07	679.65	680.05	679.76	680.46	680.17	679.39	679.31	680.11	680.57
																		679.86	680.4	680.07	680.2	679.85	679.49	680.04	680.45	680.02	679.7	680.09	680.57	679.49	680.31	680.22	679.62	679.9	679.74	679.96	679.98	680.41	679.71	680.26	679.99	679.76	679.83	680.12	680.31	680.17	680.17	680.08	680.42
																	680.58	679.97	680.28	680.17	680.44	679.83	679.96	680.56	680.66	680.1	680.33	680	680.46	679.61	680.09	679.65	680.48	679.83	680.12	680.43	679.29	679.69	679.8	679.82	680.3	680.5	679.98	679.45	679.8	680.05	680.18	679.88	679.72
																	680.42	679.78	680.28	680.57	680.33	680.65	679.87	680.05	680.27	679.81	680.4	679.91	679.55	679.58	679.82	680.43	680.01	679.74	680.03	679.57	680.04	680.24	679.32	679.7	680.23	680.3	680.01	679.63	679.73	679.72	680.43	680.04	679.76
																	679.99	680.68	679.91	680.15	680.82	680.19	680.78	679.89	679.85	679.67	679.95	679.97	679.77	680.69	680.36	679.92	679.87	679.65	679.65	680.05	679.82	679.57	680.02	680.21	679.7	680.36	679.64	679.37	680.09	679.77	679.8	679.38	679.92
																679.95	681.07	679.75	679.9	679.91	680.2	679.76	679.98	680.21	680.12	679.89	680.17	680.24	680	680.16	680.2	680.22	679.36	679.79	679.68	679.63	679.3	679.57	680.02	679.51	679.9	679.86	679.58	680.29	679.79	679.6	680.33	679.79	679.36
																680.19	680.37	680.62	680.2	679.51	680.28	679.85	680.19	680.49	679.94	679.97	680.33	679.72	679.7	679.65	680.13	679.5	680.37	679.75	679.31	679.61	678.81	679.43	679.6	679.63	679.55	679.14	679.38	679.49	679.24	679.8	679.54	679.78	679.53
															680.18	679.82	680.51	680.1	680.28	679.7	680.51	680.5	680.33	680.21	680.26	679.95	679.88	679.69	679.34	680.2	679.79	679.68	679.98	678.94	679.77	679.5	679.6	679.34	679.19	679.61	679.42	679.26	679.6	679.76	679.24	679.73	680.07	679.5	679.74
															680.29	679.9	680.38	680.42	680.48	679.91	679.48	679.86	680.46	679.61	679.9	679.89	680.14	680.35	680.15	680.02	679.42	679.53	679.59	679.95	679.22	679.64	679.36	679.74	679.24	679.43	679.68	679.8	679.27	679.47	679.46	679.67	679.35	679.82	679.73
															680.15	680.12	680.16	680.27	680.12	679.68	680.77	680.03	679.8	680.18	679.34	680.09	679.34	679.08	679.67	679.98	679.4	679.6	679.76	679.58	679.51	679.61	679.48	679.27	679.41	679.24	679.11	679.07	679.32	678.82	679.77	679.13	679.6	679.46	679
														680.09	679.8	679.79	680.29	680.01	680.4	680.31	679.57	680.37	679.53	679.69	679.85	679.54	679.29	679.42	679.51	678.96	679.66	679.56	679.38	678.93	679.26	679.26	679.23	679.01	679.64	679.61	679.29	679.34	679.17	679.5	679.6	680	678.98	679.58	679.38
														680.1	680.31	679.89	680.16	680.21	679.72	680.05	680	679.74	679.6	679.32	679.76	679.47	679.98	679.82	679.15	680	679.62	679.22	679.08	679.7	680.1	679.22	679.31	679.61	678.97	678.94	679.25	679.39	679.86	679.62	679.19	680.03	679.61	679.49	679.39
														680.13	680.18	679.88	679.88	680.4	679.7	679.88	679.42	679.24	680.11	679.8	679.67	679.47	679.41	679.07	679.34	679.29	678.76	679.44	679.18	679.37	679.51	679.44	679.68	679.27	679.25	679.5	678.85	679.6	679.18	679.21	680.14	679.32	680.05	679.48	679.49
													679.91	680.33	680.49	680.36	679.95	679.98	679.66	679.89	679.58	679.66	679.39	679.87	679.67	679.62	679.38	679.25	679.65	679.52	679.15	679.95	679.71	679.68	679.79	678.93	679.45	679.33	679.48	679.4	679.41	679.7	679.53	679.13	679.5	679.97	679.58	679.83	679.81
													679.75	680.58	680.38	679.95	679.31	679.63	680.11	680.05	679.27	679.65	680.15	679.98	679.52	679.84	679.28	679.44	679.23	679.94	679.44	680.16	679.78	679.49	679.46	679.53	679.37	679.9	679.9	679.85	679.39	679.91	679.27	679.59	679.54	679.84	679.96	680	679.95
													679.74	680.29	680.23	679.5	680.79	679.22	679.96	679.48	679.68	679.83	679.58	680.11	679.32	679.97	679.41	678.94	679.21	679.97	679.48	679.88	679.71	680.03	679.57	679.02	679.15	679.33	679.63	679.66	679.38	679.62	679.34	679.32	679.9	679.25	679.82	680.01	679.44
												679.45	680.29	680.15	679.8	680.76	680.48	680.25	679.45	679.64	679.58	679.69	679.39	679.79	679.9	679.04	679.63	679.21	679.67	679.9	679.35	679.45	679.14	679.58	679.74	678.65	679.64	679.43	680.21	679.68	679.37	679.93	679.58	679.39	679.57	679.34	679.53	679.98	680.02
												680.09	680.12	680.03	679.72	680.26	679.86	679.96	679.26	679.96	680.41	679.43	679.94	680.16	679.26	679.57	680.03	679.37	679.52	679.83	679.31	679.24	679.71	679.91	679.19	679.42	679.31	679.88	680.32	679.78	680.17	679.55	679.51	679.73	679.85	680.19	679.28	679.31	679.01
												679.99	679.39	680.58	679.86	680.31	680.04	679.94	680.43	680.24	679.88	680.08	679.97	679.84	679.51	679.18	680.04	679.3	678.89	678.88	679.74	679.33	679.64	679.6	679.05	679.4	679.69	679.66	679.52	679.37	679.65	679.02	680.36	680.36	680.43	679.45	679.94	679.93	679.85
											679.85	679.67	680.51	680.19	679.87	680.17	680.12	680.21	680.06	680.28	680.26	679.93	679.59	680.19	679.74	679.96	679.37	680.08	679.26	679.87	680.05	680.62	679.39	679.56	679.81	679.77	679.79	679.39	679.81	679.68	679.53	680.63	679.59	679.33	679.93	680.52	679.56	679.85	679.41
											680.05	679.91	679.25	679.49	679.28	680.24	680.05	679.9	679.93	679.98	680.14	679.83	679.61	679.31	679.46	679.94	679.23	679.18	679.92	679.31	680.35	679.31	679.74	679.44	679.39	679.59	680.43	680.74	679.42	680.27	680.02	680.23	680.13	679.85	679.76	679.81	680.33	679.65	680.42
											680.15	680.04	679.94	679.75	679.71	680.52	679.53	679.42	679.88	680.58	679.77	679.86	679.36	679.82	679.38	679.64	679.74	679.76	680.16	679.07	679.84	679.91	679.63	680.11	679.74	680.06	679.57	680.61	679.87	679.85	679.51	680.01	679.86	679.82	679.52	679.93	679.72	680.02	679.91
										680.48	680.02	679.76	679.9	679.79	680.03	680.12	679.64	679.79	680.1	680.29	680.12	680.24	679.69	679.95	680.06	679.73	679.93	679.8	679.93	680.08	679.55	679.89	679.89	679.43	679.38	680.11	679.56	680.01	679.82	679.83	680	680.68	679.67	680.38	679.87	680.22	680.64	679.93	680.9
										679.58	680.25	680.03	679.68	679.89	680	680.18	679.7	679.93	680.26	680.3	679.7	679.55	679.26	680.02	679.68	680.24	679.91	679.72	680.14	679.59	679.68	679.99	680.21	679.76	680.19	679.81	679.84	680.01	680.23	680.09	680.27	680.07	680.58	680.02	680.62	679.9	679.86	679.42	680.01
										679.88	679.91	680	679.95	679.63	679.99	679.1	679.69	679.73	680.31	680.05	680.07	680.34	679.99	679.61	679.48	680.07	679.79	679.8	679.7	679.25	679.68	679.96	680.27	679.08	680.04	679.79	679.57	679.79	679.64	679.96	680.26	680.04	679.9	680.06	680.19	679.43	679.69	680.02	680.38
									680.39	679.77	680.07	679.88	679.75	680.37	680.1	680.07	680.39	679.31	680.13	679.22	679.86	680.42	680.33	679.98	679.91	680.17	679.9	679.31	680.31	680.15	679.17	680.17	680.4	679.92	679.91	680.08	679.82	679.89	680.32	679.85	679.87	680.54	680.08	679.42	679.88	679.91	680.05	679.6	680.54
									680.14	679.75	679.66	679.73	679.44	679.72	680.51	680.34	680.54	679.95	679.99	680.06	679.8	680.08	680.17	679.82	680.16	679.54	680.13	680.24	680	680.88	679.79	679.99	680.1	679.75	680.5	679.94	680.27	680.05	680.03	679.53	679.99	679.87	679.47	679.38	679.15	680.7	680.16	680.01	680.17
									679.41	679.63	680.14	680.05	679.68	680.53	679.73	680.54	680.3	679.77	679.72	679.94	679.52	679.66	679.81	680.2	679.98	679.68	680.51	679.27	679.61	679.71	679.58	679.92	680.32	680.1	679.83	680.26	679.76	680.29	680.7	680.18	680.23	680.4	679.81	679.91	680.28	679.91	680.27	679.89	680.79
[truncated: 219 more rows]
[truncated: 450 more columns]

## Sheet: n=1.3378

																																																	685.65
																																																	686.88
																																																686.71	687.17
																																															686.82	686.19	686.55
[truncated: 298 more rows]
[truncated: 450 more columns]

## Sheet: n=1.3387

[truncated: 302 more rows]
[truncated: 450 more columns]

## Sheet: n=1.3414

[truncated: 302 more rows]
[truncated: 450 more columns]

## Sheet: n=1.3468

[truncated: 302 more rows]
[truncated: 450 more columns]

[truncated: 4 more sheets: n=1.3480, n=1.3491, Figure 5d, Figure 5e]
