# Supplementary material for: Flexible hyperspectral surface plasmon resonance microscopy
Source: Nat Commun. 2022 Oct 29;13:6475. doi: 10.1038/s41467-022-34196-7 (PMC9617892; doi:10.1038/s41467-022-34196-7)
Supplement: Supplementary file 4 — Source Data [file 41467_2022_34196_MOESM4_ESM.zip › Source Data/Figure 6.xlsx]

## Sheet: Figure 6a

																																																	3094.27
																																																	3081.07
																																																3081.75	3097.27
																																															3097.71	3057.3	3101.38
																																														3067.35	3089.07	3099.1	3070.76
																																														3082.11	3073.18	3094.35	3091.29
																																													3076.4	3083.52	3096.07	3079.74	3068.31
																																												3093.73	3095.48	3090.28	3096.4	3083.96	3093.63
																																												3065.66	3089.46	3082.11	3087.37	3060.72	3048.15
																																											3101.65	3089.45	3081.79	3104.41	3083.21	3077.2	3082.4
																																										3110.93	3059.08	3096.4	3095.41	3084.4	3072.61	3081.43	3088.42
																																										3051.38	3104.31	3091.15	3099.74	3058.21	3097.44	3065.28	3098.45
																																									3062.61	3070.51	3063.72	3059.78	3087.66	3104.38	3092.17	3052.66	3077
																																								3054.66	3114.73	3058.44	3080.47	3088.15	3094.99	3091.65	3080.18	3079.52	3091.99
																																								3072.15	3093.51	3082.53	3104.23	3074.92	3090.59	3094.7	3088.17	3109.15	3099.83
																																							3062.2	3078.67	3061.71	3078.38	3085.95	3075.11	3089.29	3089.41	3083.56	3089.31	3094.57
																																							3077.53	3069.93	3076.05	3060.69	3067.57	3075.84	3086.67	3114.09	3103.95	3087.54	3089.56
																																						3062.32	3091.42	3090.57	3090.27	3077.13	3105.02	3072.08	3090.53	3110	3089.51	3095.34	3096.68
																																					3095.29	3079.17	3095.63	3079.97	3087.55	3093.2	3082.8	3093.74	3084.98	3082.01	3090.72	3093.13	3087.03
																																					3082.12	3075.19	3069.84	3084.38	3086.51	3091.31	3084.11	3070.19	3079.61	3097.05	3099.94	3095.97	3065.2
																																				3079.51	3085.6	3115.43	3086.29	3095.42	3093.77	3106.94	3096.12	3062.9	3080.85	3064.48	3105.92	3074.16	3084.58
																																				3091.77	3089.2	3067.85	3093.33	3078.86	3087.93	3047.44	3085.39	3087.05	3120.24	3081.07	3090.21	3066.41	3094.41
																																			3080.23	3093.1	3102.71	3087.14	3072.95	3081.05	3082.58	3094.08	3096.24	3080.82	3099.26	3076.53	3103.24	3086.72	3082.95
																																		3069.3	3084.96	3067.47	3065.88	3083.65	3076.02	3077.46	3076.44	3085.53	3084.35	3081.45	3080.34	3072.75	3097.4	3093.02	3078.53
																																		3083.1	3076.97	3087.74	3094.76	3086.03	3060.66	3102.5	3080.04	3082.55	3075	3102.05	3082.9	3092.19	3096.98	3069.15	3069.15
																																	3053.8	3090.11	3093.44	3097.56	3081.53	3093.48	3086.83	3079.2	3090.69	3108.1	3080.44	3101.45	3099.51	3083.14	3100.48	3066.06	3074.65
																																	3081.97	3080.52	3082.72	3051.01	3080.11	3071.88	3089.21	3096.35	3098.25	3081.99	3094.23	3081.73	3071.55	3097.68	3064.63	3105.55	3067.13
																																3093.52	3071.64	3081.32	3071.09	3095.66	3090.92	3091.9	3096.24	3079.08	3080.37	3099.32	3107.74	3091.99	3096.41	3076.35	3083.4	3097.37	3087.86
																																3065.44	3088.29	3073.34	3082.72	3098.11	3082.83	3085.88	3077.13	3099.43	3105.85	3090.01	3076.85	3086.43	3105.28	3092.86	3075.37	3093.48	3078.97
																															3087.01	3074.97	3087.01	3112.81	3072.48	3112.47	3080.77	3097.96	3090.48	3081.23	3093.15	3065	3066.48	3080.31	3080.86	3087.68	3085.56	3073.86	3083.99
																															3110.68	3086.7	3077.23	3079.16	3104.59	3079.04	3074.02	3071.87	3088.61	3081.91	3078.39	3092.61	3109.46	3091.46	3081.34	3087.29	3074.16	3084.78	3072.74
																														3055.17	3083.16	3063.39	3103.31	3094.56	3085.7	3083.49	3083.48	3086.2	3070.71	3082.2	3069.13	3086.52	3087.13	3057.25	3092.16	3095.16	3071.69	3071.75	3079.7
																														3074.01	3105.39	3083.45	3099.62	3081.62	3085.27	3106.44	3083.59	3103.18	3082.19	3071.01	3077.92	3080.11	3103.13	3069.26	3066.53	3087.79	3096.14	3104.23	3086.55
																													3093.71	3075.05	3096.23	3088.78	3096.82	3085.23	3103.98	3064.23	3070.01	3089.15	3079.05	3068.24	3086.86	3067.7	3064.26	3093.1	3090.34	3077.32	3102	3079.93	3097.43
																												3089.37	3077.13	3108.81	3083.63	3090.78	3088.73	3088.02	3071.83	3097.85	3078.02	3065.9	3048.88	3074.42	3057.07	3080.73	3082.73	3089.56	3114.73	3098.17	3095.67	3082.65	3081.43
																												3072.43	3085.61	3093.53	3112.2	3092.54	3099.5	3094.05	3083.75	3061.33	3076.63	3081.18	3082.62	3079.93	3060.01	3083.35	3070.7	3108.71	3085.25	3089.15	3064.04	3096.68	3099.33
																											3093.41	3101.25	3089.31	3101.92	3090.78	3084.64	3090.15	3112.72	3075.69	3097.06	3085.18	3092.56	3052.01	3081.23	3045.55	3077.47	3072.63	3091.34	3120.65	3078	3103.61	3079.72	3068.86
																											3104.44	3086.38	3087.13	3100.66	3092.45	3088.53	3080.16	3083.35	3076.9	3097.08	3072.53	3074.16	3098.89	3080.14	3079.9	3049.73	3075.48	3077.63	3087.19	3071.09	3075.61	3079.3	3102.47
																											3099.3	3089.05	3101.1	3083.31	3101.73	3105.57	3088.52	3068.9	3083.29	3080.57	3085.07	3086.02	3059.05	3058.7	3063.1	3071.74	3071.34	3084.52	3084.53	3084.63	3100.06	3069.06	3094.77
																										3087.91	3111.76	3088.5	3104.28	3102.82	3094.85	3081.86	3110.07	3090.67	3103.27	3076.11	3058.51	3067.81	3076.23	3076.86	3069.74	3084.06	3103.45	3080.19	3092.89	3115.63	3105.47	3089.1	3112.73
																										3094.22	3097.98	3094.87	3101.85	3085.75	3070.05	3121.74	3078.59	3095.62	3076.53	3060.38	3063.26	3057.14	3064.63	3062.06	3060.66	3089.73	3085.03	3095.65	3099.39	3075.3	3089.91	3105.52	3086.88
																									3088.31	3092.07	3095.85	3087.81	3092.33	3098.78	3108.8	3097.98	3098.25	3096.42	3076.62	3080.12	3072.48	3054.85	3047.61	3100.08	3063.28	3080.33	3085.85	3106.61	3070.47	3098.81	3111	3130.1	3129.22
																									3090.51	3108.2	3093.2	3097.05	3124.78	3101.44	3100.81	3091.76	3112.28	3078.67	3088.03	3061.97	3079.53	3076.81	3062.06	3051.57	3052.73	3077.89	3098.36	3092.03	3108.37	3084.73	3092.23	3086.45	3100.4
																								3074.83	3090.92	3082.34	3107.99	3101.94	3095.76	3106.36	3092.72	3103.89	3096.55	3088.09	3096.2	3111.19	3083.89	3079.18	3079.9	3053.92	3081.85	3061.44	3078.76	3086.98	3077.14	3091.26	3101.38	3118.13	3116.09
																								3083.93	3091.14	3093.36	3090.96	3098.64	3081.34	3102.55	3093.62	3081.99	3092.03	3066.49	3091.78	3073.29	3084.54	3052.33	3066.28	3058	3075.57	3062.84	3075.39	3079.83	3089	3104.05	3101.45	3095.53	3104.16
																							3084.38	3089.14	3085.94	3088.41	3094.59	3113.81	3082.04	3100.09	3098.36	3105.22	3064.08	3074.57	3064.1	3089.07	3061.47	3072.89	3085.87	3078.31	3075.77	3075.89	3094.72	3062.64	3071.36	3085.35	3091.53	3104.39	3075.29
																							3084.44	3087.46	3075.09	3086.9	3082.56	3094.97	3107.35	3079.06	3103.16	3076.88	3072.01	3092.61	3094.89	3078.36	3079.89	3078.26	3090.4	3061.03	3071.55	3087.17	3100.53	3060.89	3079.37	3086.05	3075.69	3095.55	3087.04
																						3070.98	3080.78	3066.34	3098.76	3061.71	3092.61	3084.89	3105.1	3081.53	3081.99	3102.85	3096.21	3079.14	3070.64	3095.11	3078.75	3066.34	3049.95	3080	3084.37	3093.26	3064.31	3058.64	3100.9	3114.67	3097.63	3089.22	3107.08
																						3075.06	3079.15	3081.3	3090.32	3077.85	3088.05	3084.24	3089.22	3083.15	3100.66	3107.76	3068.07	3072.1	3065.75	3056.37	3050.2	3082.39	3082.07	3054.79	3064.01	3067.9	3073.01	3080.68	3098.01	3083.28	3118.09	3110.63	3090.33
																						3091.44	3097.46	3091.04	3077.16	3061	3088.79	3092.97	3084.94	3073.99	3070.27	3080.93	3073.07	3075.53	3081.8	3075.83	3047.51	3081.94	3088.33	3097.79	3071.69	3073.61	3087.25	3095.27	3095.81	3105.8	3077.86	3083.37	3105.75
																					3060.45	3068.78	3066.07	3073.58	3076.61	3083.86	3079.14	3085.84	3066.75	3100.27	3081.49	3073.49	3075.44	3063.88	3094.85	3081.57	3086.3	3068.06	3073.52	3087.99	3089.61	3088.49	3071.93	3076.62	3088.69	3078.42	3089.96	3077.24	3091.45
																					3076.28	3073.79	3084.22	3078.83	3073.47	3087.17	3078.9	3080.35	3086.39	3073.1	3071.95	3082.59	3061.75	3076.95	3063.52	3066.4	3081.12	3080.71	3070.36	3090.71	3078.31	3074.19	3079.9	3100.06	3074.3	3088.14	3075.53	3081.37	3086.19
																				3077.79	3086.7	3061.16	3099.77	3068.63	3061.45	3086.63	3069.01	3090.7	3079.73	3069.84	3081.24	3073.78	3057.47	3065.07	3096.41	3062.95	3066.76	3082.04	3075.37	3062.96	3087.73	3073.1	3080.39	3082.3	3078.83	3070.45	3083.21	3092.29	3077.56
																				3087.71	3088.51	3072.25	3061.59	3087.63	3077.42	3067.4	3078.76	3064.38	3068.73	3071.46	3054.54	3082.25	3072.67	3062.55	3074.33	3081.78	3068.93	3084.07	3085.12	3084.56	3093.71	3071.41	3076.16	3049.83	3085.96	3089.04	3093.16	3090.26	3062.11
																			3083.11	3095.91	3073.96	3107.13	3086.94	3071.08	3088.2	3078	3079.06	3069.02	3068.53	3072.06	3059.93	3069.67	3071.98	3073.44	3093.51	3066.14	3066.38	3073.14	3067.99	3093.57	3082.58	3075.97	3071.2	3088.77	3098.45	3084.65	3094.89	3080.48	3071.78
																			3073.35	3084.97	3104.58	3077.93	3069.2	3082.84	3087.95	3080.93	3074.62	3089.86	3092.5	3060.87	3062.28	3066.61	3067.81	3065.59	3069.62	3058.56	3083.6	3061.67	3060.49	3085.49	3071.06	3085.14	3080.77	3073.65	3086.97	3085.65	3071.51	3077.14	3079.34
																			3090.71	3091.2	3060.11	3079.69	3060.22	3095	3082.15	3068.11	3059.12	3071.53	3068.57	3058.43	3079.34	3087.23	3103.06	3091.55	3081.23	3073.53	3105.21	3070.3	3064.69	3070.06	3096.12	3069.77	3061.16	3058.84	3100.09	3082.63	3067.96	3077.97	3067.38
																		3072.53	3089.62	3097.36	3075.3	3072.13	3079.36	3066.95	3060.96	3084.58	3097	3086.75	3060.13	3070.87	3086.93	3054.32	3075.58	3079.93	3079.76	3083.41	3077.3	3055.64	3078.95	3078.91	3087.07	3098.38	3073.55	3067.07	3079.75	3074.42	3085.82	3085.8	3074.01
																		3056.16	3047.92	3069.41	3082.58	3086.72	3072.84	3085.6	3060.72	3066.25	3056.42	3076.62	3066.81	3057.4	3075.99	3041.07	3074.85	3087.23	3071.68	3059.87	3084.65	3050.21	3066.15	3086.59	3085.61	3071.68	3090.87	3089.49	3070.89	3078.28	3067.09	3071.05	3096.28
																	3068.73	3076.19	3060.19	3094.16	3065.97	3068.69	3071.59	3063.39	3086.35	3062.69	3077.52	3050.15	3060.05	3058.45	3050.62	3055.82	3066.96	3074.86	3075.27	3059.33	3062.67	3073.79	3068.35	3110.22	3068.01	3060.38	3082.39	3081.08	3063.51	3070.82	3067.67	3083.25	3063.37
																	3064.97	3083.9	3055.18	3088.08	3066.57	3091.73	3093.24	3057.76	3073.14	3072.05	3068.43	3058.69	3050.94	3068.73	3071.85	3059.87	3081.97	3086.31	3077.8	3091.49	3091.33	3085.62	3050.59	3093.04	3066.93	3058.48	3088.61	3066.84	3063.23	3074.71	3070.35	3074.22	3062.21
																	3086.43	3077.87	3066.05	3084.2	3080.89	3074.81	3098.94	3076.01	3071.24	3076.62	3066.89	3057.79	3066.99	3077.13	3061.11	3057.11	3085.53	3082.66	3088.64	3065.56	3074.81	3063.54	3072.31	3075.52	3090.08	3083.3	3066.57	3082.69	3090.86	3067.96	3064.31	3067.9	3097.57
																3051.76	3069.31	3060.65	3089.77	3087.45	3091.38	3065.27	3072.62	3084.95	3077.08	3056.77	3068.9	3064.31	3071.2	3052.31	3066.01	3071.93	3072.63	3069.2	3082.83	3076.47	3074.62	3053.66	3083.76	3069.08	3063.58	3059.13	3076.31	3072.36	3059.2	3064.49	3074.21	3083.73	3067.41
																3081.51	3062.19	3076.9	3086.55	3085.47	3069.35	3079.07	3071.53	3080.58	3078.51	3083.55	3068.92	3086.85	3090.88	3080.06	3057.15	3083.1	3080.69	3081.89	3076.39	3050.92	3067.81	3078.16	3068.11	3071.78	3083.12	3077.25	3078.38	3061.79	3088.12	3084.63	3067.75	3073.73	3063.95
																3077.52	3053.55	3062.98	3088.7	3064.31	3060.2	3076.28	3059.01	3057.27	3056.82	3065.96	3076.26	3058.53	3068.74	3069.37	3072.08	3049.41	3087.71	3068.86	3071.3	3081.49	3085.85	3070.09	3091.9	3102.07	3074.28	3056.35	3089.68	3069.78	3066.54	3050.7	3086.83	3057.09	3075.21
															3085.56	3069.46	3061.64	3070.13	3066.08	3075.22	3070.76	3074.2	3078.5	3091.53	3063.81	3050.14	3070.86	3079.95	3081.24	3061.87	3060.7	3046.21	3086.09	3059.42	3096.22	3077.23	3084.71	3067.34	3054.22	3088.52	3061.24	3094.16	3075.54	3065.58	3078.6	3077.97	3081.17	3065.29	3075.58
															3043.7	3059.64	3061.89	3069.43	3071.6	3090.63	3070.28	3072.32	3091.09	3078.7	3084.01	3080.48	3071.33	3060.24	3055.34	3084.63	3059.34	3086.88	3072.45	3085.81	3071.82	3093.25	3073.8	3072.88	3091.05	3072.11	3063.58	3070.94	3065.83	3069.41	3070.52	3061.52	3064.27	3064.27	3101.85
															3077.55	3066.14	3086.83	3048.51	3076.72	3067.1	3066.24	3055.46	3075.07	3069.41	3070.27	3055.33	3075.47	3058.46	3082.56	3062.53	3064.18	3068.34	3071.69	3078.24	3077.57	3090.76	3073.9	3059.04	3089.18	3076.75	3061.36	3086.48	3088.54	3097.74	3051.06	3050.6	3068.53	3088.18	3070.1
														3064.12	3073.47	3072.4	3073.57	3068.66	3060.67	3072.73	3062.99	3078.49	3070.9	3064.79	3071.59	3079.3	3067.28	3076.02	3077.47	3082.09	3065.14	3072.49	3069.74	3066.79	3074.58	3075.68	3087.97	3071.67	3072.71	3073.46	3077.95	3060.6	3070.95	3065.99	3066.62	3074.57	3078.55	3057.25	3085.67
														3067.13	3085.85	3071.59	3070.96	3072.53	3062.56	3086.35	3064.75	3058.88	3052.93	3059.88	3058.51	3048.29	3072.02	3070.93	3065.12	3053.47	3081.46	3083.2	3060.78	3082.94	3074.86	3076.07	3087.96	3054.03	3101.35	3085.26	3074.43	3071.6	3086.3	3070.75	3078.53	3073.77	3071.67	3088.1	3057.89
														3095.8	3059.6	3060.31	3078.05	3082.5	3085.08	3093.17	3055.08	3053.34	3045.09	3061.27	3069.63	3071.53	3076.43	3069.93	3061.56	3074.99	3087.25	3077.69	3063.86	3065.84	3083	3048.18	3073.76	3080.73	3085.58	3074.37	3086.45	3060.94	3080.11	3056.16	3056.4	3050.46	3073.49	3077.59	3065.28
													3059.45	3067.96	3053.7	3070.6	3079.26	3067.86	3089.76	3064.01	3074.67	3055.58	3050.38	3058.44	3056.55	3069.56	3065.79	3067.8	3070.97	3072.82	3078.69	3066.38	3074.14	3089.47	3065.91	3068.46	3066.23	3081.63	3058.37	3072.27	3076.18	3062.86	3061.96	3066.94	3075.57	3052.2	3058.08	3046.69	3070.69
													3052.73	3072.59	3069.08	3072.12	3091.98	3051.86	3054.27	3051.9	3052.84	3064.01	3069.28	3042.53	3055.73	3067.85	3062.44	3063.46	3098.29	3073.82	3061.39	3054.03	3079.69	3071.27	3067.97	3073.33	3075.06	3083.48	3068.85	3077.68	3087.47	3053.71	3084.92	3060.27	3080.17	3064.92	3072.39	3076.17	3081.06
													3066.43	3050.66	3081.94	3062.52	3072.19	3081.36	3073.87	3079.35	3052.93	3081.76	3061.44	3051.1	3057.72	3074.9	3070.03	3059.98	3072.21	3088.49	3096.63	3072.73	3076.3	3058.32	3068.27	3077.83	3074.51	3079.13	3051.94	3067.39	3062.12	3059.88	3067.78	3058.23	3074.02	3075.89	3081.65	3070.39	3068.39
												3066.03	3064.98	3086.8	3077.34	3061.6	3060.11	3046.58	3053.21	3084.24	3077.06	3074.87	3060.79	3082.23	3052.83	3062.79	3075.64	3053.6	3052.32	3060.04	3063.44	3064.59	3065.86	3072.49	3077.58	3061.41	3066.82	3054.89	3063.11	3054.32	3042.41	3072.12	3056.04	3081.39	3084.24	3067.58	3090.84	3062.08	3070.75
												3065.02	3074.7	3078.74	3065.7	3064.67	3075.39	3073.15	3043.03	3073.59	3075.5	3054.94	3043.38	3073.85	3050.31	3064.81	3081.23	3062.79	3046.92	3059.5	3072.22	3077.13	3057.29	3076.67	3072.64	3083.32	3086.71	3073.38	3071.85	3060.47	3071.58	3065.46	3065.59	3064.64	3088.33	3081.02	3069.1	3078.24	3075.25
												3053.81	3069.38	3072	3102	3044.5	3060.72	3073.11	3051.21	3073.41	3044.79	3064.37	3059.24	3080.03	3056.64	3053.03	3056.89	3090.01	3060.7	3047.25	3085.11	3071.07	3077.89	3062.51	3067.2	3062.89	3067.36	3054.85	3056.82	3062.48	3065.1	3071.88	3085.87	3072.01	3059.73	3065.6	3079.93	3071.98	3083.54
											3057.52	3088.21	3061.33	3054.85	3082.2	3065.43	3068.04	3064.53	3055.56	3076.52	3054.92	3045.42	3053.59	3065.02	3057.71	3068.37	3065.84	3053.35	3060.44	3079.84	3090.37	3077.34	3083.06	3066.02	3088.25	3068.64	3082.99	3071.35	3076.25	3055.8	3067.58	3060.45	3054.12	3068.34	3080.69	3069.71	3088.58	3073.47	3061.55
											3056.75	3057.84	3049.94	3072.84	3057.69	3069.42	3079.84	3055.05	3044.98	3049.88	3065.1	3053	3052.29	3056.04	3059.72	3072.7	3053.84	3075.36	3054.66	3064.26	3084.3	3057.81	3080.98	3074.64	3092.44	3079.39	3061.03	3066.13	3073.11	3060.5	3072.08	3068.92	3060.26	3071.35	3077.08	3073.35	3062.69	3077.79	3059.26
											3067.24	3066.72	3070.34	3076.79	3071.22	3083.13	3043.38	3048.07	3061.71	3050.58	3049.34	3062.33	3068.92	3063.08	3058.19	3047.46	3063	3051.69	3065.25	3067.13	3076.11	3047.08	3061.12	3056.99	3065.56	3067.37	3043.98	3055.73	3073.22	3055.71	3058.97	3058.97	3062.78	3078.75	3070.9	3075.63	3079.03	3080.09	3080.79
											3061.63	3072.06	3059.26	3053.93	3066.5	3060.19	3048.02	3061.69	3041.24	3062.94	3052.5	3048.47	3083.48	3069.79	3052.89	3047.37	3052.35	3052.23	3051.36	3055.03	3072.54	3075.08	3056.66	3077.39	3072.58	3068.24	3073.23	3072.49	3052.85	3066.26	3056.61	3067.88	3062.73	3073.57	3062.88	3073.02	3068.24	3075.93	3072.27
										3046.26	3064.99	3056.53	3064.56	3072.16	3062.79	3054.31	3067.81	3063.45	3060.91	3073.19	3049.72	3061.91	3062.39	3063.24	3070.2	3065.44	3070.08	3067.63	3069.29	3059.78	3054.53	3054.44	3068.4	3059.49	3064.95	3088.81	3056.84	3063.28	3043.54	3069.27	3049.65	3079.04	3077.64	3071.5	3072.61	3090.99	3069.26	3079.27	3069.47
										3049.24	3044.94	3050.55	3061.15	3067.45	3086.64	3078.16	3077.08	3043.93	3059.81	3049.84	3039.41	3059.55	3062.05	3051.91	3056.86	3058.05	3063.24	3056.84	3063.59	3067.62	3057.67	3053.79	3057.67	3057.32	3070.52	3074.64	3060.8	3059.8	3045.76	3066.69	3069.31	3062.47	3076.72	3069.11	3064.37	3079.91	3066.87	3076.4	3076.55
										3053.85	3082.16	3069.92	3075.13	3070.59	3078.84	3051.47	3048.63	3064.14	3041.18	3039.44	3056.4	3043.52	3044.43	3037.79	3061.02	3066.43	3057.14	3079	3054.87	3073.62	3071.12	3072.3	3078.85	3055.58	3067.77	3060.6	3060.68	3064.49	3054.82	3076.68	3064.88	3064.04	3069.26	3070.54	3086.3	3066.35	3059.17	3055.76	3066.57
										3038.35	3048.07	3062	3060.74	3074.69	3036.5	3066.28	3062.75	3070.13	3038.92	3057.79	3040.38	3059.33	3066.27	3069.96	3067.32	3050.71	3063.48	3057.21	3058.95	3058.37	3060.11	3054.28	3068.62	3074.46	3040.05	3045.61	3065.7	3069.69	3062.35	3058.07	3059.87	3062.46	3072.96	3083.88	3052.45	3087.96	3074.78	3059.07	3076.73
									3045.94	3048.13	3066.8	3056.68	3060.7	3067.93	3050.31	3055.55	3060.32	3079.68	3039.54	3058.44	3041.11	3067.99	3069.51	3068.57	3048.31	3055.11	3054.98	3045.63	3054.5	3058.4	3056.14	3050.53	3074.24	3074.3	3058.08	3061.08	3054.59	3075.12	3058.04	3063.05	3079.13	3075.52	3073.06	3053.35	3063.28	3047.75	3066.55	3058.69	3053.49
									3073.34	3064.85	3083.06	3067.82	3053.35	3063.78	3070.45	3065.92	3050.2	3038.63	3047.36	3041	3057.75	3047.52	3041.13	3058.95	3047.52	3052.98	3072.1	3070.04	3060.93	3058.97	3046.22	3068.18	3062.2	3064.57	3085.93	3056.34	3042.9	3061.91	3069.8	3072.26	3079.1	3067.49	3077.51	3061.75	3064.32	3066.54	3060.68	3077.27	3062.45
									3073.07	3068.25	3067.33	3069.79	3071.41	3077.12	3057.21	3056.57	3059.46	3037.5	3039.07	3062.28	3049.9	3047.91	3060.61	3060.53	3039.14	3072.58	3069.78	3075.52	3060.25	3063.19	3076.51	3050.91	3078.63	3056.66	3061.34	3052.77	3059.88	3061.74	3060.9	3065.66	3085.38	3074.19	3079.23	3070.42	3051.86	3074.55	3074.98	3054.04	3074.73
									3048.37	3065.04	3047.76	3056.64	3054.61	3082.28	3061.48	3046.77	3058.88	3050.24	3043.08	3042.86	3037.15	3042.59	3042.94	3038.39	3061.7	3079.9	3068	3075.64	3043.03	3058	3047.99	3075.3	3052.49	3060.68	3056.69	3073.86	3067.54	3052.54	3065.68	3062.56	3077.26	3074.32	3067.73	3069.93	3088.73	3066.99	3054.08	3071.95	3053.01
								3068.21	3068.45	3069.57	3044.2	3073.62	3068.95	3066.95	3055.89	3054.48	3054.15	3055.95	3058.95	3059.9	3047.47	3075.54	3071.99	3041.28	3077.28	3042	3074.76	3040.26	3060.32	3066.77	3040.84	3056.88	3054	3063.32	3072.6	3063.17	3068.85	3071.92	3079.95	3087.36	3064.46	3074.8	3072.48	3094.7	3085.99	3072.73	3070.4	3063.56	3040.29
								3046.12	3064.3	3072.14	3053.62	3084.45	3041.72	3057.35	3062.7	3064.36	3043.21	3046.54	3029.59	3045.34	3048.84	3045.89	3064.16	3050.94	3069.26	3077.79	3061.15	3070.78	3076.56	3070.86	3045.28	3077.35	3041.85	3058.22	3060.47	3059.39	3043.76	3078.96	3058.87	3070.73	3084.17	3054.01	3064.22	3078.6	3062.38	3068.92	3076.24	3060.12	3043.81
								3089.59	3083.63	3080.69	3056.66	3057.57	3065.94	3067.59	3070.3	3051.47	3070.7	3037.34	3063.06	3049.03	3059.32	3045.18	3040.78	3074.82	3044.4	3054.4	3065.39	3062.73	3047.61	3080.81	3034.02	3061.57	3077.24	3057.95	3064.45	3047.61	3067.62	3062.2	3055.14	3067.98	3047.19	3081.17	3053.52	3089.57	3089.66	3059.75	3072.79	3050.89	3060.45
								3066.13	3071.94	3058.15	3069.27	3049.13	3052.38	3063.87	3068.12	3036.93	3071.09	3066	3065.46	3058.02	3054.51	3074.47	3061.43	3071.83	3070.71	3044.16	3054.07	3064.92	3048.99	3064.41	3048.11	3048.45	3040.7	3061.39	3047.42	3056.31	3042.83	3062.96	3076.92	3061.13	3071.49	3064.99	3074.92	3082.51	3069.59	3063.74	3054.24	3062.58	3053.69
							3064.55	3058.23	3040.25	3058.06	3065.86	3042.33	3053.38	3074.24	3060.99	3054.59	3058.72	3071.43	3049.34	3052.79	3032.45	3051.25	3060.95	3070.14	3038.35	3055.71	3066.9	3075.75	3085.71	3067.11	3057.21	3053.58	3075.06	3053.82	3069.57	3061.55	3071.72	3054.92	3058.51	3078.72	3069.47	3066.64	3063.43	3073.07	3069.64	3082.5	3070.54	3067.14	3059.03
							3063.5	3083.61	3052.63	3058.39	3074.32	3048.47	3044.51	3048.05	3055.46	3062.33	3067.41	3062.2	3056.78	3050.95	3068.16	3051	3062.38	3063.67	3046.95	3087.46	3069.64	3055.02	3055.6	3067.66	3051.4	3084.91	3054.53	3065.22	3051.71	3050.15	3050.07	3051.83	3055.49	3081.27	3053.68	3089.36	3058.61	3079.47	3059.68	3068.86	3066.32	3076.99	3076.13
							3072.58	3061.77	3065.06	3030.02	3079.91	3061.81	3063.67	3052.6	3061.36	3053.17	3069.37	3052.56	3046.07	3061.11	3047.45	3036.81	3062.92	3041.62	3054.64	3033.96	3067.52	3040.68	3070.71	3061.27	3058.89	3079.37	3040.26	3042.14	3054.27	3044.46	3055.64	3047.46	3060.26	3054.47	3058.63	3068.33	3061.65	3076.3	3065.56	3051.05	3059.79	3063.25	3069.66
							3051.82	3055.78	3095.66	3054.09	3068.31	3060.71	3063.23	3062.66	3055.11	3061.55	3054.29	3052.38	3062.57	3054.28	3051.05	3047.16	3060.77	3069.87	3060.58	3085.97	3047.1	3061.21	3048.06	3071.26	3051.9	3059.37	3081.47	3060.31	3050.11	3072.64	3050.92	3062.81	3064.87	3084.2	3058.13	3062.48	3056.54	3076.08	3067.48	3064.73	3054.09	3052.64	3079.49
							3038.31	3065.39	3060.96	3062.68	3081.16	3060.04	3071.35	3052.26	3052.65	3072.09	3050	3058.52	3055.48	3075.76	3056.05	3043.02	3032.02	3074.46	3065.57	3067.23	3054.72	3065.63	3092.06	3066.96	3042.38	3057.55	3058.12	3049.55	3067.35	3067.26	3054.29	3058.37	3022.23	3067.1	3054.25	3051.35	3071.59	3057.69	3065.8	3063.61	3064.67	3056.36	3068.6
						3085.7	3069.6	3064.33	3065.74	3070.35	3038.13	3083.83	3064.71	3056.92	3064.92	3053.18	3045.93	3057.37	3035.38	3061.69	3052.96	3045.4	3062	3075.56	3056.53	3050.02	3059.09	3076.54	3067.41	3057.49	3065.34	3077.93	3056.27	3048.54	3074.37	3058.84	3037.5	3044.21	3064.47	3049.89	3078.33	3065.68	3062.19	3079	3063.15	3049.36	3070.47	3049.85	3045.74
						3071.44	3075.85	3059.68	3061.04	3062.98	3063.53	3072.35	3055.03	3058.01	3077.62	3065.04	3066.22	3065.28	3051.7	3087.57	3053.24	3076.41	3063.17	3049.05	3079.05	3072.85	3075.64	3078.29	3051.29	3069.16	3070.33	3056.19	3059.49	3056.75	3057.97	3045.74	3061.76	3037.55	3054.67	3077.32	3057.96	3078.24	3062.78	3073.9	3050.87	3061.69	3070.15	3058.26	3081.64
						3065.37	3067.28	3046.5	3054.44	3073.69	3078.48	3061.59	3047.01	3071.95	3068.5	3059.5	3054.06	3055.43	3063.96	3067.32	3074.72	3068.01	3069.02	3067.64	3076.85	3085	3057.89	3070.44	3048.99	3064.91	3085.69	3036.27	3045.03	3055.38	3057.6	3054.24	3054.03	3067.4	3061.46	3081.45	3058.66	3054.87	3055.54	3076.97	3061.52	3073.3	3076.7	3069.25	3062.48
						3063.56	3082.54	3059.73	3054.22	3060.11	3064.37	3076.04	3068.14	3075.5	3041.65	3058.2	3042.5	3076.91	3068.35	3061.08	3062.51	3059.65	3070.16	3061.17	3070.75	3066.96	3071.07	3053.96	3057.58	3071.57	3059	3058.76	3071	3066.58	3061.87	3068.36	3045.16	3063.16	3075.93	3075.03	3042.16	3058.54	3072.45	3050.65	3070.57	3074.24	3074.31	3060.13	3053.07
						3071.45	3048.25	3069.4	3058.47	3052.84	3058.62	3053.92	3068.67	3050.95	3046.5	3060.71	3072.79	3069.39	3060.66	3060.59	3061.55	3052.11	3056.09	3073.19	3073.67	3066.25	3056.53	3058.97	3067.28	3042.61	3069.38	3065.73	3052.89	3063.58	3066.17	3057.16	3072.24	3055.72	3066.37	3076.73	3092.56	3056.02	3054.56	3057	3073.87	3064.48	3065.64	3089.61	3068.28
					3063.4	3046.73	3059.15	3051.85	3049.76	3060.11	3073.26	3047.52	3053.56	3042.38	3074.54	3052.82	3052.08	3070.29	3062.31	3065.82	3067.9	3066.38	3076.89	3065.61	3069	3041.81	3054.73	3081.99	3060.21	3055.12	3049.22	3048.15	3066.72	3075.45	3057.56	3064.01	3064.75	3055.12	3066.36	3054.08	3068.83	3058.14	3055.43	3070.62	3061.13	3055.18	3062.33	3061.53	3059.07
					3050.08	3076.29	3072.49	3068.85	3069.2	3070.62	3067.14	3046.79	3061.57	3054.66	3069.86	3056.94	3054.74	3051.97	3039.66	3062.36	3068.41	3061.3	3087.72	3062.14	3050.32	3084.33	3072.74	3071.3	3065.99	3070.62	3072.87	3059.49	3068.41	3058.51	3058.02	3051.46	3062.12	3076.4	3071.39	3076.18	3057.29	3034.17	3070.87	3087.13	3066.71	3072.05	3044.16	3037.81	3065.79
					3051.43	3069.51	3069.13	3058.55	3046.02	3062.39	3057	3072.28	3084.33	3069.76	3051	3050.25	3073.87	3035.92	3050.43	3081.09	3065.8	3067.01	3048.85	3072.91	3072.43	3062.1	3063.32	3057.91	3065.22	3064.15	3081.28	3065.57	3059.45	3069	3055.66	3060.58	3073.7	3053	3085.02	3061.04	3090.43	3074.03	3062.24	3057.32	3063.95	3080.31	3066.46	3064.05	3072.46
					3042.67	3044.74	3052.41	3036.13	3069.56	3051.72	3038.02	3046.64	3053.33	3051.51	3045.6	3040.78	3057.35	3049.4	3048.3	3068.86	3047.97	3082.24	3052.94	3048.68	3043.85	3047.87	3059.69	3059.12	3071.49	3054.7	3060.15	3054.18	3043.27	3087.48	3061.52	3078.57	3076.44	3050.14	3074.47	3065.69	3056.11	3079.94	3066.81	3059.66	3057.48	3087.16	3069.42	3055.16	3064.49
					3069.93	3043.18	3048.84	3059.03	3053.68	3073.53	3050.79	3061.95	3036.64	3060.62	3067.61	3050.15	3070.67	3045.56	3055.76	3061.83	3054.73	3048.03	3051.71	3061.65	3051.8	3059.56	3077.36	3053.46	3057.46	3057.1	3058.56	3069.84	3062.65	3049.48	3057.99	3057.38	3076.2	3055.78	3076.29	3057.49	3066.35	3058.63	3062.31	3048.21	3069.65	3057.07	3059.76	3074.03	3063.01
					3043.87	3044.84	3057.95	3048.5	3080.54	3050.75	3048.52	3048.72	3044.39	3055.44	3031.33	3048.63	3063.58	3031.15	3054.79	3081.31	3058.12	3064.36	3055.92	3046.05	3045.82	3065.52	3063.46	3055.94	3059.5	3061.14	3049.54	3070.02	3072.21	3065.3	3069	3064.74	3068.55	3065.44	3066.6	3085.94	3083.15	3057.34	3073	3068.5	3070.7	3057.02	3066.33	3058.09	3076.03
				3051.15	3062.18	3067.14	3054.69	3040.7	3059.48	3069.14	3063.45	3059.39	3060.19	3044.27	3077.59	3043.87	3049.31	3047.07	3069.11	3050.05	3061.12	3052.76	3039.64	3035.15	3037.89	3073.28	3063.98	3061.53	3066.09	3089.14	3057.16	3040.2	3055.73	3069.6	3051.75	3070.92	3061.39	3062.34	3065.3	3080.37	3049.71	3081.81	3055	3068.89	3053.81	3063.37	3064.75	3046.53	3062.41
				3055.03	3057.05	3077.78	3042.61	3051.64	3086.18	3048.29	3044.9	3032.43	3063.86	3053.85	3053.34	3060.6	3052.11	3071.44	3072.59	3060.44	3052.22	3066.76	3064.2	3051.16	3045.82	3065.05	3055.69	3087.39	3056.39	3048.01	3061.25	3055.16	3061.36	3089.01	3076.45	3094.46	3061.45	3067.24	3061.88	3083.1	3068.97	3055.08	3073.86	3064.5	3089.25	3063.48	3073.17	3075.74	3063.8
				3044.7	3043.93	3051.89	3065.67	3053.01	3046.29	3052.99	3059.53	3045.79	3044.51	3049.84	3067.05	3046.92	3038.89	3062.55	3059.96	3054.43	3069.37	3047.11	3055.17	3076.18	3071.92	3067.35	3049.25	3055.43	3050.85	3057.96	3057.93	3065.43	3074.31	3061.6	3057.97	3064.18	3060.68	3072.68	3069.07	3071.6	3068.71	3049.97	3031.86	3074.77	3052.27	3054.21	3042.49	3050.14	3060.24
				3062.84	3053.15	3068.73	3046.73	3047.86	3033.15	3051.61	3051.19	3041.3	3062.47	3056.4	3049.53	3059.9	3071.89	3051.62	3050.03	3075.74	3064.23	3036.34	3052.69	3075.42	3038.94	3070.08	3088.58	3069.1	3043.95	3065.62	3062.46	3043.09	3069.77	3083.58	3058.88	3076.83	3080.58	3067.1	3082.56	3082.47	3067.76	3053.06	3049.1	3068.71	3055.57	3071.46	3059.73	3042.29	3055.63
				3045.95	3084.26	3045.94	3044.21	3050.41	3048.09	3045.26	3049.51	3042.41	3048.64	3044.47	3061.84	3047.39	3041.95	3068.32	3040.71	3055.34	3075.91	3056.58	3055.56	3057	3036.32	3054.88	3067.02	3056	3044.76	3042.45	3059.01	3055.38	3062.83	3078.43	3075.98	3084.72	3074.1	3073.34	3053.49	3072.01	3059.11	3075.37	3057.63	3080.87	3077.64	3077.95	3074.09	3044.09	3058.81
				3062.21	3044.93	3063.89	3028.2	3044.39	3025.36	3032.51	3049.12	3029.4	3031.5	3064.62	3045.36	3046.84	3056.43	3055.34	3062.05	3055.3	3048	3056.68	3045.29	3063.7	3056.72	3048.99	3065.99	3050.84	3063.21	3079.58	3048.4	3058.88	3053.9	3074.47	3067.63	3062.3	3061.96	3070.21	3070.59	3069.79	3071.26	3059.5	3070.66	3079.03	3047.44	3080.12	3060.85	3053.84	3055.08
				3059.66	3066.3	3033	3048.57	3043.47	3082.7	3056.57	3046.03	3040.04	3066.89	3052.75	3053.67	3059.66	3048.73	3049.86	3052.03	3062.04	3042.96	3056.49	3061.88	3062.7	3051.95	3067.54	3038.72	3073.65	3063.76	3056.74	3060.32	3082	3067.37	3070.82	3084.22	3063.07	3062.86	3067.95	3065.23	3074.33	3073.1	3065.5	3057.94	3073.86	3066.41	3045.03	3079.7	3059.46	3053.06
			3049.22	3046.77	3057.19	3054.55	3035.28	3050.16	3043.42	3062.79	3049.87	3056.49	3062.12	3057.9	3051.23	3045.26	3051.42	3045.2	3059.36	3061.16	3062.84	3075.05	3042.29	3060.38	3066.73	3075	3035.56	3069.09	3050.35	3055.54	3072.55	3077.52	3078.32	3067.71	3049.17	3066.71	3072.3	3058.32	3060.29	3069.91	3051.22	3055.68	3061.56	3068.13	3048.47	3060.83	3067.68	3056.94	3051.64
			3070.91	3043.65	3057.71	3050.36	3036.83	3044.95	3040.72	3049	3040.78	3020.24	3043.71	3056.11	3033.74	3068.05	3063.06	3075.93	3056.29	3067.53	3051.5	3073.99	3060.09	3052.33	3042.64	3057.41	3061.82	3052.56	3046.63	3076.85	3056.1	3072.69	3066.59	3074.26	3062.61	3049.61	3052.76	3077.89	3082.96	3061.96	3077.54	3086.39	3066.04	3046.76	3055.96	3046.06	3061.75	3034.77	3048.92
			3057.32	3043.64	3016.96	3042.39	3065.93	3044.07	3042.62	3048.44	3050.7	3062.11	3061.91	3056.1	3061.95	3055.59	3063.73	3059.64	3051.15	3056.47	3037.19	3044.67	3045.99	3082.72	3035.71	3042.14	3062.23	3042.58	3062.96	3043.56	3063.71	3063.67	3054.37	3072.29	3058.47	3071.98	3072.17	3055.18	3080.32	3072.86	3082.48	3069.29	3068.2	3073.42	3057.52	3073.82	3045.45	3058.33	3045.87
			3047.59	3055.2	3044.55	3049.72	3044.66	3040.84	3067.07	3039.3	3052.11	3035.98	3053.32	3049.54	3043.96	3049.74	3068.87	3058	3038.13	3070.21	3058.23	3037.9	3056.9	3076.44	3034.1	3045.57	3058.83	3072.09	3055.96	3067.18	3068.24	3051.8	3077.93	3053.07	3073.05	3070.35	3071.31	3082.39	3066.03	3073.52	3085.46	3080.16	3069.57	3069.05	3047.09	3056.32	3064.56	3051.47	3031.8
			3058.31	3051.28	3061.66	3053.4	3065.08	3062.82	3074.37	3029.56	3049.21	3058.16	3060.05	3051.46	3063.8	3036.19	3043.65	3061.53	3053.42	3062.43	3062.65	3060.11	3050.57	3042.4	3051.32	3064.31	3029.29	3070.96	3071.78	3087.85	3062.56	3057.25	3049.22	3048.8	3046.4	3067.1	3077.01	3046.93	3087.92	3088.32	3072.74	3074.08	3071.82	3057.23	3061.08	3061.05	3058.12	3056.51	3057.5
			3057.29	3044.4	3062.65	3054.34	3048.16	3030.76	3051.32	3057.27	3054.43	3037.08	3068.02	3040.51	3069.6	3045.19	3066.85	3049.18	3057.13	3072.35	3052.23	3052.77	3056.3	3063.61	3044.55	3053.72	3062.57	3065.04	3066.23	3059.39	3054.3	3074.41	3061.7	3056.88	3052.7	3083.25	3062.85	3054.69	3070.67	3065.3	3077.65	3055.13	3064.04	3063.48	3077.85	3062.63	3077.71	3052.61	3050.63
			3042.21	3046.87	3053.69	3047.62	3060.99	3049.41	3037.84	3059.29	3044.06	3041.43	3040.93	3058.85	3058.37	3073.15	3068.85	3054.38	3064.18	3049.58	3060.62	3059.3	3060.08	3036.07	3061.54	3072.57	3052.14	3058.09	3063.03	3062.83	3091.62	3069.76	3074.46	3055.67	3051.2	3059.07	3051.25	3077.04	3082.21	3078.04	3070.22	3085.42	3071.8	3063.81	3042.43	3070.65	3064.61	3062.23	3048.72
			3065.3	3039.81	3029.65	3064.99	3035.88	3071.44	3060.63	3059.78	3035.77	3044.73	3071.03	3050.06	3043.27	3062.21	3049.96	3073.9	3064.28	3041.96	3063.86	3045.2	3060.15	3067.85	3058.62	3080.38	3081.11	3096.26	3061.77	3061.74	3060.16	3072.8	3047.72	3061.91	3060.97	3055.88	3064.04	3077.02	3066.05	3080.64	3070.05	3065.68	3075.3	3069.45	3054.13	3052.67	3059.61	3067.15	3063.17
			3028.29	3051.3	3043.44	3058.05	3055.29	3049.84	3068.09	3059.18	3038.65	3045.25	3039.48	3051.04	3065.94	3062.73	3045.99	3075.17	3061.82	3035.05	3059.82	3065.19	3042.32	3052.83	3057.15	3025.6	3057.13	3052.61	3055.91	3065.29	3062.24	3053.49	3048.51	3050.9	3057.07	3095.89	3072.67	3071.39	3070.2	3071.34	3055.03	3067.01	3060.29	3058.36	3044.34	3065.85	3049.55	3050.73	3045.24
		3080.54	3042.35	3047.04	3053.95	3063.26	3051.37	3055.43	3057.19	3049.29	3064.22	3037.27	3066.12	3076.74	3035.87	3055.89	3057.55	3065.97	3052.58	3058.96	3064.21	3044.93	3054.41	3056.43	3070.19	3060.34	3049.55	3064.16	3043.03	3062.22	3067.17	3064.7	3035.92	3059.9	3060	3059.41	3095.27	3057.83	3065.49	3086.79	3095.3	3088.1	3060.22	3044.04	3075.14	3047.97	3055.43	3051.43	3077.21
		3070.43	3045.16	3060.07	3059.58	3053.49	3059.47	3046.77	3050.37	3043.42	3042.29	3048.02	3062.95	3047.5	3062.95	3052.37	3055.76	3069.52	3053.2	3066.73	3067.47	3072.03	3040.93	3064.64	3044.55	3043.16	3042.06	3048.88	3047.01	3070.93	3059.94	3049.32	3058.82	3071.56	3075.09	3071.74	3058.31	3065.35	3085.12	3080.52	3076.61	3078.57	3074.71	3046.81	3059.48	3043.78	3040.42	3045.41	3048.62
		3055.43	3071.19	3047.37	3073.82	3069.23	3056.18	3047.04	3055.83	3056.95	3045.64	3043.06	3056.3	3057.98	3059.35	3050.85	3066.32	3074.81	3047.1	3067.43	3037.15	3057.73	3060.92	3039.38	3053.46	3063.99	3055.15	3047.46	3056.85	3064.57	3078.95	3055.29	3062.59	3084.54	3065.82	3089.86	3074.23	3079.2	3069.82	3074.72	3065.99	3061.78	3043.27	3054.21	3041.91	3044.36	3068.78	3049.89	3044.31
		3049.8	3053.24	3052.64	3052.35	3087.95	3048.49	3042.86	3046.89	3060.02	3065.65	3060.21	3048.07	3042	3070.96	3046.33	3049.46	3042.7	3053.57	3045.53	3070.95	3053.14	3061.46	3048.53	3059.48	3029.48	3051.63	3052.2	3036.38	3062.28	3046.03	3056.73	3056.42	3070.04	3059.1	3078.92	3078.62	3084.99	3083.42	3065.36	3078.03	3066.95	3042.47	3062.74	3049.07	3052.76	3067.47	3045.66	3071.63
		3058.82	3045	3045.14	3059.3	3064.34	3057.24	3073.41	3060.57	3048.87	3059.37	3063.52	3070.26	3062.97	3069.3	3049.22	3058.05	3051.99	3052.08	3061.37	3062.05	3045.94	3052.59	3056.04	3067.12	3051.68	3040.53	3064.61	3039.36	3066.99	3061.67	3072.73	3060.68	3064.41	3075.76	3076.09	3067.42	3071.52	3073.9	3061.17	3073.77	3063.64	3072.81	3069.43	3063.89	3052.22	3053.8	3049.44	3076.16
		3059.36	3049.49	3036.36	3063.4	3052.79	3063.83	3053.19	3058.84	3058.61	3072.35	3041.14	3060.89	3059.67	3079.74	3067.33	3067.54	3073.19	3037.76	3061.81	3048.38	3038.07	3041.47	3048.98	3040.84	3042.21	3059.76	3043.85	3038.81	3051.42	3057.85	3045.92	3060.67	3094.2	3079.22	3049.15	3063.05	3056.91	3052.64	3051.92	3048.18	3058.45	3056.65	3048.87	3050.28	3063.87	3043.28	3049.05	3044.73
		3049.12	3040.53	3060.97	3051.17	3061.99	3046.86	3052.29	3063.55	3061.2	3069.5	3074.75	3056.71	3058.48	3062.47	3064.41	3055.58	3043.69	3062.73	3066.84	3050.97	3067.85	3034.85	3047	3068.78	3051.77	3039.53	3037.79	3042.83	3066.53	3034.07	3072.38	3070.65	3082.41	3092.5	3071.48	3061.47	3053.94	3060.61	3070.35	3068.03	3061.51	3043.88	3044.85	3060.47	3075.09	3062.43	3056.75	3078.05
		3053.59	3073.73	3069.33	3048.97	3057.53	3049.94	3066.48	3045.8	3048.3	3047.57	3068.51	3069.5	3067.12	3069.96	3047.84	3052.6	3055.02	3065.58	3057.78	3041.2	3050.35	3053.84	3055.45	3031.71	3053.76	3060.71	3030.39	3037.3	3075.05	3082.31	3064.68	3068.57	3068.92	3079.21	3054.56	3065.88	3058.55	3064.07	3064.36	3046.62	3040.76	3074.25	3070.38	3032.33	3033.97	3054.66	3039.87	3067.84
		3060.78	3050.74	3075.53	3043.87	3081.99	3074.29	3057.37	3064.2	3043.65	3062.22	3068.99	3055.5	3072.04	3056.81	3064.66	3047.84	3056.43	3041.05	3052.68	3072.28	3056.21	3050.16	3029.48	3041.28	3050.3	3048.48	3061.54	3073.04	3057.18	3054.36	3076.11	3082.83	3069.41	3083.02	3083.05	3051.24	3078.82	3062.46	3047.75	3073.77	3065.03	3066.11	3057.36	3048.02	3046.83	3063.82	3056.68	3047.08
		3069.63	3058.04	3054.68	3063.78	3051.84	3063.1	3068.08	3041.9	3064.05	3053.99	3070.54	3060.73	3069.33	3055.33	3050.87	3063.27	3054.44	3066.36	3061.78	3054.33	3073.52	3055.02	3036.21	3041.88	3034.76	3040.09	3053.31	3057.33	3057.95	3063.84	3032.57	3068.61	3073.31	3081.08	3064.63	3055.14	3049.57	3053.24	3039.59	3070.56	3049.24	3040.26	3051.37	3069.16	3054.72	3063.56	3062.32	3042.07
		3045.49	3073.78	3045.3	3078.96	3039.27	3059.58	3068.38	3075.59	3072.51	3062.96	3062.84	3069.42	3046.51	3059.02	3052.49	3064.34	3063.89	3041.05	3090.86	3037.55	3057.14	3059.61	3036.46	3044.26	3037.59	3058.08	3072.04	3049.13	3075.53	3054.21	3052.52	3071.52	3063.65	3048.79	3072.12	3058.84	3068.8	3062.94	3056.67	3050.67	3040.8	3046.08	3060.68	3062.76	3052.18	3057.83	3065.84	3065.59
		3062.95	3063.68	3056.28	3044.28	3070.65	3044.77	3046.54	3066.89	3057.33	3061.01	3038.82	3061.66	3056.65	3039.21	3058.09	3065.34	3055.22	3048.91	3071.78	3066.74	3043	3047.93	3065.81	3028.94	3069.68	3051.81	3066.4	3071.46	3074	3054.31	3060.55	3066.41	3068.01	3067.65	3062.65	3055.89	3047.16	3055.93	3041.44	3061.15	3046.51	3065.71	3043.39	3058.15	3056.29	3062.23	3063.84	3071.42
		3058.35	3064.92	3065.72	3070.62	3047.35	3055.27	3054.38	3048.75	3068.07	3058.75	3055.67	3050.6	3057.95	3079.41	3075.98	3062.82	3062.81	3072.61	3056.43	3048.46	3054.84	3045.49	3070.37	3043.5	3048.5	3069.67	3061.28	3053.09	3066.4	3057.69	3080.03	3060.42	3053.99	3054.95	3056.06	3050.25	3041.09	3055.83	3043.73	3054.97	3050.76	3047.2	3052.6	3054.14	3059.2	3085.69	3066.17	3052.89
		3054.73	3051.86	3046.83	3061.72	3059.57	3053.1	3076.39	3068.58	3057.43	3079.54	3057.08	3050.83	3050.58	3059.87	3075.57	3057.28	3049.87	3050.71	3063.05	3037.89	3065.83	3055.85	3068.67	3036.33	3047.79	3058.82	3061.46	3067.78	3044.98	3052.11	3046.64	3075.51	3067.86	3061.04	3059.39	3054.45	3045.99	3070.14	3048.84	3058.38	3041.12	3063.61	3055.35	3024.54	3060.11	3067.53	3054.61	3051.81
		3075.64	3056.62	3060.1	3045.58	3053.64	3055.28	3052.93	3060.51	3053.4	3061.24	3054.84	3053	3066.75	3047.68	3041.15	3068.07	3059.1	3060.37	3060.24	3037.88	3044.78	3041.25	3071.26	3060.77	3038.31	3054.23	3044.15	3057.18	3072.86	3060.5	3062.29	3065.91	3072.36	3063.98	3057.84	3047.23	3053.64	3038.31	3061.19	3047.03	3050.76	3063.95	3058.97	3045.46	3044.72	3064.13	3067.47	3068.07
		3060.82	3062.19	3053.86	3051.52	3046.73	3027.39	3067.23	3052.54	3052.27	3057.18	3054.35	3059.79	3063.52	3045.37	3054.13	3061.16	3054.46	3055.22	3049.78	3049.4	3060.41	3042.38	3059.97	3041.7	3064.97	3056.3	3066.63	3063.52	3040.09	3041.94	3055.73	3057.43	3048.38	3065.01	3043.48	3056.29	3064.79	3065.47	3052.98	3030.04	3053.3	3066.17	3062.63	3075.05	3060.22	3066.67	3063.74	3062.92
		3074.65	3072.16	3027.61	3052.26	3064.06	3046.34	3047.38	3069.59	3053.94	3058.67	3028.84	3057.35	3034.25	3050.66	3061.97	3048.42	3048.31	3054.1	3062.69	3055.06	3044.79	3040.97	3053.34	3043.18	3064.47	3062.01	3053.16	3058.52	3045.61	3082.41	3057.9	3040.32	3058.31	3044.93	3047.13	3040.48	3054.73	3033.03	3049.67	3060.31	3070.34	3066.09	3072.44	3066.03	3055.38	3047.23	3069.58	3048.78
		3060.62	3060.16	3047.62	3038.96	3059.81	3043.67	3042.86	3060.81	3049.76	3050.63	3038.96	3023.93	3038.55	3052.96	3060.89	3057.87	3056.02	3052.43	3065.32	3049.88	3030.66	3052.68	3059.66	3050.92	3039.75	3046.09	3025.19	3042.62	3074.54	3039.88	3048.07	3058.53	3061.79	3052.94	3042.67	3048.26	3046.82	3045.64	3056.59	3066.2	3047.93	3040.22	3055.77	3063.09	3048.52	3063.73	3051.43	3036.15
		3057.32	3038.01	3054.84	3062.25	3045.16	3041.72	3050.72	3061.9	3056.09	3058.03	3057.81	3047.32	3064.56	3058.35	3062.44	3063.71	3036.38	3054.61	3060.13	3045.67	3035.93	3045.15	3024.21	3040.03	3054.16	3038.97	3051.41	3049.72	3041.29	3041.44	3069.21	3047.58	3038.96	3039.1	3040.17	3044.3	3058.17	3038.88	3043.3	3046.88	3054.64	3055.1	3053.92	3055.03	3084.53	3039.22	3057.35	3063.12
		3064.62	3051.23	3031.8	3047.66	3066.56	3041.1	3037.5	3056.33	3062.26	3054.99	3039.35	3031.42	3049.24	3041.63	3046.11	3059.01	3049.04	3057.82	3049.91	3042.13	3037.44	3062.83	3056.79	3036.04	3025.58	3042.34	3048.35	3068.35	3046.82	3050.13	3046.4	3044.17	3054.48	3046.81	3026.95	3047.11	3069.92	3059.38	3048.96	3065.35	3047.2	3047.3	3077.3	3063.72	3065.42	3067.22	3072.68	3043.61
		3054.51	3079.9	3059.04	3042.64	3066.73	3036.93	3050.15	3046.52	3067.34	3044.6	3044.49	3044.83	3052.21	3043.36	3047.89	3043.67	3059.99	3037.98	3053.98	3046.27	3035.53	3048.36	3050.72	3052.21	3055.28	3053.75	3056.59	3068.92	3066.34	3050.36	3065.69	3051.27	3023.16	3047.65	3055.9	3031.3	3051.58	3045.42	3049.77	3068.57	3068.66	3052.66	3058.27	3053.71	3047.07	3065.05	3064.44	3075.16
		3049.74	3050.84	3047.97	3052.68	3040.6	3041.58	3043.33	3036.82	3042.65	3031.4	3047.5	3070.15	3042.46	3048.11	3060.58	3052.3	3048.18	3041.13	3070.92	3043.94	3047.38	3053.5	3061.01	3055.54	3040.96	3049.63	3063.66	3031.76	3057.93	3046.98	3045.99	3039.04	3055.6	3057.24	3037.39	3036.26	3054.93	3062.93	3078.9	3072.22	3059.45	3079.73	3066.4	3062.31	3057.54	3065.13	3044.99	3047.87
	3045.87	3046.42	3062.81	3045.99	3046.96	3051.65	3059.66	3061.61	3057.1	3044.75	3036.9	3044.22	3043.37	3053.81	3051.78	3061.47	3044.28	3029.52	3060.28	3054.53	3045.78	3046.7	3045.16	3038.71	3046.73	3045.52	3049.69	3065.4	3068.78	3048.09	3076.28	3047.74	3042.35	3057.91	3043.48	3043.1	3046.92	3064.8	3043.77	3061.98	3059.05	3048.76	3074.56	3070.13	3053.43	3047.75	3060.06	3069.4	3047.11
		3053.47	3050.83	3050.32	3047.92	3035.06	3048.54	3056.62	3028.67	3058.95	3076.64	3047.49	3058.4	3068.17	3059.8	3053.9	3066.52	3042.34	3053.43	3062.1	3049.55	3045.98	3048.97	3029.07	3041.13	3051.82	3055.41	3060.71	3053.06	3048.2	3075.36	3052	3056.36	3052.79	3044.11	3059.6	3065.62	3027.48	3077.84	3058.78	3069.33	3073.03	3057.19	3055.54	3063.03	3067.26	3067.85	3029.33	3048.44
		3059.95	3042.03	3053.55	3043.9	3041.67	3039.33	3038.25	3061.41	3043.29	3049.69	3070.63	3048.27	3058.39	3064.91	3063.59	3037.65	3055.83	3026.77	3048.82	3035.69	3039.15	3055.45	3035.71	3058.76	3027.56	3058.05	3063.56	3053.85	3070.07	3018.11	3046.84	3044.93	3043.49	3034.6	3051.42	3044.92	3045.1	3073.55	3062.07	3041.89	3057.79	3072.44	3055.28	3040.81	3058.15	3051.54	3069.77	3059.67
		3039.17	3060.35	3042.97	3045.64	3067.3	3063.43	3068.2	3056.32	3060.86	3039.28	3073.29	3042.52	3045.43	3060.18	3049.92	3074.32	3053.19	3062.32	3060.05	3044.01	3034.39	3053.9	3056.3	3047.2	3059.44	3044.23	3070.54	3051.84	3057.13	3055.11	3053.4	3041.08	3040.77	3040.51	3042.3	3042.04	3033.88	3066.42	3058.18	3036.73	3059.84	3050.05	3047.44	3054.09	3048.05	3055.39	3045.8	3040.64
		3063.85	3057.77	3065.48	3049.09	3043.7	3058.69	3036.36	3035	3067.02	3060.09	3049.54	3061.1	3056.15	3057.69	3049.05	3033.36	3063.55	3047.84	3058.67	3047.93	3049.52	3041.38	3049.97	3049.54	3062.22	3041.02	3054.24	3041.15	3053.52	3064.27	3032.65	3053.36	3043.11	3042.02	3056.61	3066.01	3050.65	3062.14	3025.26	3045.89	3043.51	3051.5	3050.95	3067.01	3053.82	3061.66	3049.27	3044.14
		3066.63	3065.54	3058.64	3037.71	3048.85	3032.19	3057.26	3058.24	3060.3	3037.25	3048.83	3068.2	3055.38	3052.9	3051.44	3051.3	3048.17	3054.13	3041.98	3071.58	3037.04	3035.47	3072.91	3050.49	3062.57	3039.86	3052.88	3058.03	3078.1	3034.68	3065.95	3055.76	3030.99	3053.22	3056.08	3027.58	3040.01	3057.04	3075.67	3058.96	3050.54	3048.42	3056.48	3047.19	3052.33	3042.68	3056.06	3069.74
		3036.45	3045.67	3066.63	3040.96	3057.49	3038.23	3060.61	3043.99	3046.98	3043.57	3048.37	3051.56	3056.12	3044.84	3051.56	3053.95	3087.59	3051.28	3036.89	3049.93	3051.43	3056.66	3060.21	3051.08	3043.55	3039	3060.76	3067.42	3061.97	3059.56	3056.85	3053.63	3053	3050.28	3077.44	3033.64	3041.77	3050.17	3060.87	3056.39	3045.1	3051.76	3049.93	3069.57	3049.48	3049.82	3066.07	3060
		3069.72	3068.23	3065.21	3050.61	3064.12	3071.32	3057.93	3054.72	3035.2	3061.68	3062.4	3047.67	3051.65	3059.21	3046.96	3045.78	3059.53	3057.52	3042.65	3066.1	3045.37	3056.47	3057.88	3072.7	3064.77	3039.86	3057.84	3049.37	3045.63	3049.93	3047.54	3045.05	3050.97	3056.84	3048.24	3039.75	3040.44	3050.76	3030.87	3036.94	3064.65	3041.7	3058.45	3045.37	3066.5	3056.03	3039.78	3052.5
		3057.63	3061.51	3029.69	3055.35	3046.98	3047.89	3038.18	3058.98	3044.18	3054.61	3043.84	3065.52	3046.01	3060.62	3044.75	3031.2	3045.73	3043.37	3059.78	3048.52	3040.88	3037.98	3044.9	3058.82	3032.8	3047.46	3050.38	3069.29	3067.86	3063.7	3055.89	3071.37	3059.98	3043.9	3045.8	3054.4	3044.65	3054.76	3047.48	3061.7	3048.6	3063.76	3057.46	3037.74	3038.95	3020.5	3063.72	3045.87
		3048.04	3045.5	3042.97	3047.42	3061.75	3058.23	3030.65	3065.39	3061.84	3048.14	3042.91	3034.44	3048.32	3057.52	3039.32	3042.75	3048.88	3059.06	3052.31	3046.52	3060.71	3042.8	3051.59	3050.07	3044.33	3041.91	3080.49	3044.51	3044.54	3043.11	3058.19	3028.94	3057.98	3039.65	3058.28	3037.29	3036.94	3045.68	3044.97	3051.16	3057.66	3026.31	3056.42	3045.85	3037.91	3053.05	3057.25	3050.52
		3067.45	3045.99	3049.37	3032.43	3061.94	3047.11	3042.38	3054.94	3032.13	3048.27	3049.7	3062.71	3053.64	3062.51	3024.82	3070.05	3054.47	3038.71	3039.84	3040.56	3047.02	3060.36	3065.18	3052.36	3026.28	3034.26	3068.81	3061.96	3065.05	3079.01	3049.36	3055.67	3057.52	3037.29	3042.39	3046.12	3044.91	3043.59	3060.88	3058.03	3043.18	3055.69	3050.94	3062.63	3034.04	3064.8	3032.74	3046.37
		3050.72	3037.54	3049.36	3058.53	3041.26	3048.26	3055.01	3035.36	3056.4	3041.24	3066.61	3060.63	3048.82	3078.38	3063.58	3049.66	3048.34	3051.85	3053.65	3046.98	3036.8	3053.87	3062.74	3036.54	3062.96	3055.19	3065.5	3056.4	3043.4	3070	3070.2	3045.52	3058.67	3050.71	3053.65	3053.26	3055.17	3037.21	3043.09	3047.78	3049.74	3050.51	3060.43	3060.87	3056.87	3040.21	3062.62	3066.94
		3048.53	3044.74	3044.36	3043.09	3050.51	3052.72	3052.04	3053.72	3054.56	3050.17	3046.25	3039.51	3050.5	3058.55	3054.84	3047.94	3057.87	3046.43	3044.52	3045.01	3033.89	3055.82	3061.5	3049.44	3047.48	3052.53	3055.22	3054.87	3037.41	3058.02	3028.58	3049.67	3036.73	3048.16	3046.66	3060.88	3036.78	3049.67	3068.65	3067.36	3053.28	3055.34	3058.56	3044.49	3046.7	3057.15	3065.77	3028.12
		3064.62	3055.6	3058.29	3053.13	3039.65	3046.73	3047.92	3040.21	3055.48	3069.45	3045.28	3065.91	3060.25	3067.53	3039.33	3047.96	3048.19	3035.59	3056.04	3028.38	3044.86	3050.95	3040.01	3051.25	3064.17	3064.28	3053.37	3064.07	3055.17	3054.32	3060.79	3057.55	3042.7	3055.83	3049.16	3049.06	3041.62	3042.67	3049.08	3060.35	3042.26	3052.28	3028.85	3065.03	3043.56	3041.41	3050.61	3037.93
		3043.73	3055.27	3061.37	3050.47	3038.05	3063.65	3053.75	3063.26	3035.1	3057.81	3041.3	3029.96	3048.56	3031.64	3042.64	3039.36	3058.28	3043.49	3054.34	3037.41	3034.53	3047.79	3041.3	3043.32	3052.7	3051.61	3053.48	3072.02	3039.13	3080.07	3055.47	3053.46	3057.67	3043.94	3033.52	3055.13	3050.82	3054.16	3043.93	3062.21	3059.26	3030.73	3049.37	3055.5	3039.77	3057.1	3039.95	3061.29
		3062.67	3053.85	3045.46	3040.18	3052.17	3036.64	3034.59	3065.29	3062.42	3052.09	3066.63	3045.31	3037.88	3034	3068.17	3052.7	3041.44	3060.5	3061.3	3054.09	3066.68	3031.09	3060.37	3067.82	3038.85	3055.86	3059.69	3067.8	3039.88	3061.02	3067.75	3055.91	3028.86	3044.13	3047.82	3048.84	3046.84	3054.12	3065.05	3057.86	3045.38	3075.1	3047.92	3055.13	3039.09	3051.8	3039.51	3050.44
		3045.05	3053	3052.47	3057.14	3037.39	3052.78	3046.57	3065.69	3056.73	3054.25	3044.8	3053.62	3048.04	3041.12	3041.92	3052.86	3052.42	3048.9	3054.74	3058.31	3061.86	3055.64	3042.47	3059.37	3055.26	3058.78	3049.3	3052.64	3027.31	3049.2	3050.82	3050.47	3033.51	3042.17	3044.11	3046.12	3051.62	3068.8	3064.07	3053.44	3039.13	3047.52	3051.29	3041.48	3031.69	3061.38	3035.34	3040.91
		3053.54	3058.94	3045.06	3046.48	3057.35	3067.91	3062.4	3061.13	3059.37	3043.05	3064.12	3046.73	3036.44	3058.66	3054.89	3045.45	3060.84	3059.55	3074.25	3066.07	3054.24	3039.11	3047.74	3069.81	3059.13	3055.69	3049.62	3068.94	3045.58	3059.34	3065.54	3044.17	3050.36	3051.81	3048.6	3071.41	3060.92	3052.32	3054.22	3052.9	3059.15	3047.68	3047.83	3049.94	3054.62	3049.63	3049.74	3057.41
		3039.66	3043.29	3053.79	3056.34	3050.23	3041.03	3036.02	3063.84	3054.3	3050.27	3026.58	3040.81	3051.57	3039.47	3050.15	3059.8	3050.54	3057.54	3066.1	3047.68	3039.71	3047.81	3042.52	3042.75	3037.34	3042.75	3052.38	3055.62	3058.41	3056.54	3067.09	3059.21	3048.74	3049.33	3041	3042.55	3059.32	3038.6	3055.89	3049.73	3049.55	3050.07	3060.24	3029.45	3044.62	3045.92	3041.42	3042.22
		3060.79	3050.79	3035.53	3047.68	3045.62	3039.26	3062.88	3051.38	3036.11	3050.85	3051.96	3061.88	3065.32	3046.77	3048.98	3046.45	3054.36	3053.01	3045.68	3063.64	3068.36	3045.32	3070.03	3041.86	3045.72	3054.65	3052.88	3047.25	3059.38	3058.77	3049.57	3055.59	3045.12	3057.95	3056.31	3049.42	3046.05	3042.73	3039.84	3064.87	3061.17	3067.7	3040.31	3057.91	3036.9	3045.5	3029.53	3035.3
		3058.75	3049.34	3043.75	3058.93	3057.01	3043.65	3040.23	3041.27	3045.78	3047.71	3058.07	3046.26	3052.57	3058.39	3051.19	3053.87	3043.92	3034.81	3079.71	3055.34	3021.42	3037.8	3057.18	3077.3	3047.47	3043.69	3053.5	3042.75	3048.95	3049.49	3058.78	3068.45	3069.48	3037.78	3034.79	3041.65	3046.13	3044.57	3061.09	3039.23	3037.56	3052.55	3052.04	3038.6	3046.38	3048.94	3056.41	3042.41
		3047.61	3065.31	3041.42	3043.34	3042.24	3050.33	3027.26	3048.01	3043.1	3044.16	3057.2	3060.5	3056.29	3044.38	3030.91	3069.44	3039.21	3048.75	3052.19	3044.64	3043.2	3056.16	3049.44	3056.77	3054.74	3043	3050.68	3054.48	3068.39	3063	3039.41	3038.64	3055.36	3066.63	3055.7	3056.77	3025.15	3051.61	3045.6	3048.14	3057.34	3049.12	3051.53	3050.28	3041.43	3052.1	3055.33	3053.92
		3048	3043.91	3063.27	3052.05	3028.82	3036.86	3038.56	3042.8	3051.29	3058.72	3042.29	3034.52	3051	3066.01	3033.26	3032.04	3059.15	3049.11	3035.29	3064.08	3047.97	3050.87	3022.99	3042	3042.03	3047.82	3065.38	3065.65	3055.62	3068.52	3053.24	3052.52	3058.81	3072.83	3033.13	3038.24	3046.45	3051.06	3042.62	3055.28	3050.57	3047.25	3051.41	3033.54	3042.69	3048.23	3040.43	3041.96
			3029.99	3044.21	3052.21	3069.09	3057.76	3051.76	3053.76	3050.07	3044.22	3042.96	3055.7	3038.04	3046.45	3040.76	3052.19	3079.2	3045.58	3049.19	3052.19	3046.21	3043.44	3055.45	3029.94	3054.6	3038.23	3046.58	3067.33	3045.54	3050.4	3073.61	3048.04	3044.7	3047.7	3046.05	3060.66	3043.56	3044.94	3047.82	3050.97	3058.47	3063.27	3057.79	3048.05	3048.69	3058.69	3048.18	3063.98
			3037.11	3053.88	3040.71	3040.84	3056.64	3051.46	3043.94	3062.26	3031.34	3051.42	3054.66	3072.23	3048.84	3061.06	3045.96	3028.6	3042.83	3047.59	3025.79	3041.78	3045.45	3034.76	3043.21	3056.71	3048.62	3051.32	3061.1	3056.77	3047.71	3051.45	3073.21	3028.17	3034.59	3066.78	3052.75	3057.21	3064.59	3065.31	3047.46	3058.89	3043.92	3050.47	3041.03	3059.52	3047.64	3047.94	3060.45
			3058.51	3049.41	3034.54	3055.53	3033.44	3038.92	3053.55	3058.31	3058.51	3037.92	3044.66	3056.71	3039.04	3048.21	3057.96	3056.65	3038.95	3036.2	3045.34	3041.96	3036.6	3049.33	3043.55	3045.32	3054.4	3066.93	3063.34	3073	3047.21	3060.82	3059.91	3058.56	3039.93	3043.36	3049.26	3043.56	3054.71	3055.23	3066.61	3039.42	3053	3071.83	3051.12	3069.71	3039.73	3046.47	3059.07
			3064.8	3049.65	3040.68	3050.02	3048.63	3039.88	3063.41	3038.95	3051.71	3050.09	3040.98	3038.18	3049.91	3050.41	3056.3	3052.96	3045.92	3049.44	3050.64	3040.29	3040.16	3039.7	3054.38	3039.09	3062.34	3031.91	3048.79	3049.61	3069.38	3065.96	3063.62	3071.69	3053.55	3051.86	3032.44	3056.65	3053.35	3045.49	3052.59	3043.11	3065.65	3049.49	3028.94	3075.35	3061.71	3043.59	3043.06
			3030.95	3066.88	3063.65	3064.09	3046.72	3057.52	3027.94	3064.34	3053.16	3050.17	3048.28	3042.52	3033.77	3046.72	3048.34	3032.83	3046.18	3042.25	3025.82	3031.08	3027.21	3053.11	3039.36	3038.08	3060.69	3047.23	3077.53	3057.73	3072.74	3061.64	3061.46	3059.16	3039.62	3051.28	3065.97	3046.73	3055.6	3051.82	3055.54	3052.58	3053.82	3044.34	3034.84	3043.72	3057.08	3037.38	3048.77
			3043.33	3066.89	3027.83	3040.53	3040.85	3032.55	3044.58	3047.36	3050.56	3058.95	3044.8	3055.83	3053.84	3054.13	3059.41	3049.27	3038.29	3020.73	3049.91	3040.51	3044.25	3048.66	3051.18	3035.73	3058.79	3059.35	3051.61	3050.86	3071.71	3041.63	3044.72	3047.64	3037.18	3047.5	3055.16	3052.84	3044.81	3054.31	3055.61	3058.53	3054.75	3051.29	3056.83	3057.89	3041.19	3045.56	3064.42
			3042.63	3036.57	3050.36	3044.65	3044.92	3038.44	3056.61	3047.47	3055.77	3036.23	3046.62	3046.74	3044.29	3039.98	3039.42	3046.31	3048.65	3038.98	3036.92	3034.53	3058.68	3028.45	3038.92	3058.64	3046.98	3050.5	3045.85	3046.31	3089.91	3050.34	3052.98	3050.1	3047.88	3040.8	3059.79	3051.22	3046.47	3050.43	3052.67	3065.63	3057.84	3057.14	3039.78	3049.25	3054.6	3036.6	3046.48
			3053.26	3057.7	3052.9	3048.41	3041.06	3041.87	3047.21	3040.05	3065.17	3051.84	3069.97	3033.02	3040.53	3045.15	3043.8	3039.37	3043.88	3050.21	3040.58	3032.13	3041.69	3040.68	3047.22	3045.21	3033.05	3056.04	3045.09	3058.22	3041.23	3056.24	3061.28	3040.22	3036.7	3049.85	3049.79	3048.74	3046.56	3086.24	3057.02	3048.87	3062.87	3056.59	3050.48	3020.33	3048.63	3045.37	3048.86
			3020.3	3036.49	3041.99	3064.52	3028.12	3054.77	3054.2	3036.65	3044.98	3062.26	3045.27	3051.93	3073.99	3073.9	3047.95	3058.26	3045.41	3057.73	3019.5	3039.89	3038.71	3038.96	3059.99	3040.45	3060.84	3067.24	3046.01	3050.78	3076.71	3058.51	3047.66	3036.67	3056.24	3064.4	3026.26	3042.94	3040.37	3046.25	3044.71	3076.67	3087.28	3064.83	3058.11	3034.76	3056.8	3029.98	3060.51
				3035.64	3046.77	3050.77	3044.95	3046.63	3049.25	3058.09	3043.58	3045.73	3041.04	3055.39	3042.77	3038.28	3059.32	3058.57	3040.15	3061.34	3045.24	3046.67	3046.97	3049.47	3071.85	3053.21	3063.94	3047.94	3051.89	3059.71	3052.94	3050.53	3047.24	3047.46	3071.99	3053.56	3022.33	3064.78	3071.46	3058.34	3040.48	3052.28	3046.39	3052.89	3042.11	3030.21	3061.47	3063.49	3038.27
				3026.98	3038.09	3044.94	3038.37	3053.72	3026.47	3053.64	3051.28	3034.89	3018.96	3044.29	3059.76	3036.82	3045.75	3044.7	3037.43	3046.59	3051.75	3036.81	3034.22	3056.75	3034.45	3043.98	3045.85	3029.78	3049.04	3069.7	3059.72	3061.68	3051.53	3055.42	3037.32	3071.49	3061.68	3060.61	3043.93	3063.89	3054.74	3046.92	3055.35	3039.97	3038.41	3047.24	3042.71	3072.08	3041.61
				3026.34	3032.74	3044.02	3037.16	3047.94	3045.53	3046.96	3039.1	3041	3049.19	3056.34	3041.82	3052.69	3046.28	3069.15	3050.9	3068.25	3036.14	3027.85	3042.4	3042.59	3044.83	3042.6	3050.79	3036.7	3067.79	3046.14	3051.3	3049.27	3037.22	3049.72	3063.28	3065.05	3052.94	3027.45	3055.23	3054.7	3041.13	3054.37	3052.66	3054.49	3063.88	3040.18	3043.12	3037.12	3029.13
				3036.5	3032.19	3025.56	3042.41	3035.66	3039.83	3054.69	3033.85	3058.77	3061.93	3052.31	3044.78	3032.94	3030.53	3044.04	3051.78	3054.41	3057.89	3027.79	3024.08	3048.62	3047.05	3039.35	3053.78	3063.23	3029.22	3048.28	3046.12	3043.11	3043.91	3047.37	3053.52	3066.62	3065.04	3053.1	3048.17	3038.87	3045.62	3059.53	3050.29	3026.37	3050.49	3068.21	3072.26	3029.78	3042.05
				3044.51	3046.47	3047.12	3048.8	3043.2	3044.41	3031.85	3041.62	3040.1	3028.53	3065.9	3045.91	3063.66	3034.9	3010.16	3035.53	3048.7	3037.59	3026.25	3041.34	3055.5	3045.27	3040.51	3069.87	3065.55	3042.91	3048.77	3085.14	3058.24	3060.97	3066.03	3054.68	3034.41	3046.09	3064.49	3041.78	3038.36	3030.75	3058.51	3045.07	3041.32	3053.19	3047.19	3049.93	3056.47	3073.17
				3042.94	3039.54	3029.66	3035.9	3048.52	3045.66	3055.3	3043.35	3053.83	3042.63	3055.79	3024.88	3056.89	3056.41	3043.86	3031.42	3040.62	3043.15	3028.93	3048.51	3064.1	3061.03	3037.22	3062.28	3059.23	3060.19	3055.85	3036.57	3058.52	3043.22	3049.17	3051.81	3047.44	3063.01	3059.38	3049.45	3059.86	3064.18	3057.63	3028.82	3060.8	3035.77	3042.02	3051.52	3049.71	3030.51
				3031.62	3043.79	3043.12	3039.66	3033.76	3040.49	3032.12	3044.28	3055.17	3058.12	3030.8	3058.24	3065.37	3030.1	3043.42	3041.66	3053.79	3043.81	3038.54	3033.53	3035.88	3038.73	3059.34	3046.04	3073.21	3053.74	3056.64	3058.4	3034.79	3064.38	3068.64	3055.15	3059.19	3053.19	3046.38	3059.33	3067.4	3056.23	3043.24	3057.67	3047.05	3046.26	3037.64	3058.73	3054.38	3048.76
					3038.56	3050.57	3036.45	3052.87	3042.46	3045.91	3034.53	3031.84	3039.79	3044.97	3037.39	3057.26	3047.44	3039.76	3057.88	3044.99	3040.31	3038.65	3050.23	3042.96	3050.99	3065.25	3037.55	3054.27	3030.98	3068.7	3047.87	3049.62	3062.06	3054.12	3058.03	3035.68	3044.17	3064.71	3046.42	3079.73	3067.75	3057.73	3057.51	3050.13	3053.07	3050.39	3032.31	3065.11	3061.39
					3037.81	3050.09	3033.77	3035.01	3041.78	3040.24	3020.95	3040.06	3054.97	3051.57	3042.59	3052.74	3054.1	3053.12	3039.65	3060.48	3037.01	3037.05	3049.66	3040.87	3063.77	3039.84	3053.47	3058.06	3046.76	3031.31	3044.81	3052.58	3051.73	3035.2	3055.23	3060.76	3040.83	3038.01	3049.56	3067.92	3074.42	3061.42	3055.5	3069.21	3042.72	3052.45	3046.59	3049.28	3048.33
					3031.53	3041.56	3049.93	3061.64	3029.29	3031.13	3035.79	3045.74	3064.86	3036.7	3039.53	3057.45	3062.28	3058.01	3055.68	3043.6	3035.5	3037.72	3048.33	3047.06	3033.93	3040.56	3055	3049.75	3053.69	3047.27	3040.24	3062.46	3051.59	3031.22	3066.08	3047.63	3051.7	3057.68	3061.44	3048.88	3052.92	3050.2	3037.37	3052.65	3050.11	3062.89	3067.39	3040.84	3058.14
					3035.08	3053.63	3031.35	3039.25	3052.36	3058.15	3051.06	3047.49	3036.72	3039	3047.36	3059.36	3035.76	3024.51	3061.23	3048.52	3027	3033.81	3059.14	3056.56	3048.8	3053.82	3052.17	3042.41	3062.4	3058.79	3042.06	3047.62	3067.62	3057.21	3060.29	3063.97	3043.91	3054.32	3036.35	3049.3	3046.94	3060.51	3050.35	3075	3054.87	3042.22	3055.21	3036.59	3057.38
					3061.7	3051.17	3063.1	3044.17	3063.48	3039.38	3051.48	3032.21	3035.84	3053.3	3048.24	3047.79	3040.43	3043.12	3030.31	3023.81	3036.46	3057.87	3041.31	3052.67	3029.77	3036.59	3050.69	3055.19	3038.68	3047.89	3052.87	3044.49	3046.61	3053.34	3055.4	3075.01	3057.69	3040.2	3045.09	3061.3	3053.14	3036.51	3055.03	3056.9	3057.3	3054.46	3035.02	3049.69	3040.93
					3049.7	3028.02	3042.02	3050.93	3026.78	3046.08	3057.58	3036.84	3025.72	3036.46	3055.95	3025.05	3052.54	3039.52	3029.71	3048.03	3038.34	3040.69	3045.71	3034.12	3035.78	3049.67	3054.15	3060.2	3049.9	3054.44	3053.05	3050.43	3038.29	3069.78	3038.25	3055.39	3051.1	3043.82	3031.63	3048.2	3046.23	3032.06	3039.46	3038.58	3040.26	3062.82	3040.83	3059.7	3054.21
						3050.63	3037.96	3046.3	3040.67	3062.17	3032.18	3039.41	3043.93	3042.35	3028.52	3049.18	3059.65	3023.2	3052.99	3056.38	3044.49	3030.61	3030.46	3032.36	3038.29	3036.24	3045.93	3034.88	3065.9	3052.27	3069.48	3048.78	3051.26	3046.66	3054.15	3047.76	3059.7	3071.55	3059.79	3062.64	3044.63	3041.79	3048.64	3040.38	3045.53	3057.71	3046.22	3058.78	3042.46
						3035.48	3038.84	3034.22	3054.35	3027.44	3040.55	3031.26	3027.03	3015.49	3039.35	3050.08	3064.01	3031.33	3038.67	3054.76	3026.64	3026.59	3038.71	3045.62	3055.82	3046.88	3033.66	3060.71	3042.44	3045.85	3048.86	3070.97	3055.75	3038.63	3067.86	3033.31	3059.07	3030.06	3047.18	3053.56	3046.78	3046.95	3046.2	3040.88	3060.08	3049.28	3053.7	3037.61	3056.37
						3034.33	3050.41	3043.11	3028.85	3052	3054.75	3033.8	3034.33	3025.76	3047.04	3040.54	3034.87	3043.19	3042.14	3033.24	3039.12	3039.83	3041.12	3054.02	3052.01	3048.27	3027.84	3072.64	3069.27	3043.56	3046.87	3046.33	3051.21	3032.02	3050.02	3039.79	3054.02	3031.23	3050.43	3048.11	3057.72	3064.05	3031.79	3049.97	3033.58	3053.18	3056.22	3035.08	3051.17
						3037.02	3041.16	3035.19	3031.03	3021.07	3029.01	3040.95	3033.99	3042.25	3050.67	3037.13	3049.5	3055.61	3044.82	3031.93	3047.61	3035.05	3048.2	3040.15	3035.45	3041.82	3055.74	3047.32	3035.71	3056.46	3047.28	3067.47	3033.74	3054.48	3056.28	3032.2	3056.7	3042.18	3052.85	3051.84	3037.95	3067.48	3052.25	3055.62	3043.56	3043.68	3061.2	3042.48	3055.79
						3030.39	3030.27	3017.91	3045.7	3033.39	3030.32	3042.44	3028.89	3051.35	3031.82	3038.42	3056.25	3043.43	3046.28	3038.67	3042.93	3035.02	3031.32	3042.5	3028.8	3022.32	3044.53	3063.31	3030.93	3048.25	3035.18	3071.65	3041.96	3055.86	3060.06	3044.06	3031.81	3041.21	3033.73	3072.51	3050.12	3064.96	3035.84	3039.7	3042.81	3051.77	3046.53	3038.97	3032.89
							3025.39	3026.8	3032.75	3045.29	3030.37	3032.61	3033.75	3030.12	3056.44	3052.99	3024.4	3037.91	3056.8	3031.23	3043.11	3047.31	3045.76	3054.3	3032.14	3043.48	3038.64	3065.35	3063.35	3049.13	3041.87	3025.04	3057.3	3067.6	3065.76	3044.25	3040.25	3047.76	3057.44	3059.08	3055.27	3048.14	3065.25	3039.31	3053.6	3048.76	3068.18	3045.8	3044.18
							3041.6	3041.03	3035.4	3034.1	3021.28	3027.8	3037.53	3021.67	3035.11	3040.47	3035.84	3022.99	3041.88	3065.57	3050.2	3029.49	3038.74	3031.02	3033.65	3036.86	3064.1	3050.5	3034.09	3045.76	3056.45	3053.81	3055.25	3055.2	3021.25	3056.94	3047.87	3054.05	3052.21	3052.8	3058.66	3040.04	3066.18	3061.51	3039.35	3042.32	3033.49	3039.76	3048.27
							3031.78	3027.45	3037.81	3046.35	3043.04	3023.9	3038.33	3054.81	3043.94	3037.8	3046.05	3041.85	3043.13	3053.28	3048.58	3024.1	3055.82	3057.95	3029.68	3043.57	3048.78	3043.19	3049.59	3055.1	3042.27	3054.13	3068.86	3045.74	3051.48	3066.21	3039.17	3052.43	3035.69	3045.59	3060.12	3043.18	3050.61	3059.92	3052.88	3063.05	3052.4	3056.05	3069.72
							3032.82	3034.45	3024.47	3044.03	3024.21	3023.67	3027.09	3041.26	3050.65	3041.31	3044.81	3042.05	3024.51	3036.07	3024.88	3040.63	3043.38	3038.67	3035.79	3032.52	3039.1	3055.2	3054.92	3040.51	3058.68	3035.15	3033.06	3058.61	3055.87	3040.28	3036.1	3037.4	3057.53	3039.33	3045.9	3043.14	3043.13	3042.92	3061.8	3054.02	3055.59	3055.89	3049.86
							3020.3	3010.84	3026.18	3025.56	3031.17	3025.08	3052.71	3044.68	3043.28	3035.55	3031.1	3036.96	3048.55	3048.07	3042.12	3046.33	3043.73	3024.42	3057.29	3030.59	3035.69	3051	3051.37	3064.77	3060.84	3042.3	3070.69	3063.79	3047.02	3035.76	3037.02	3047.74	3041.03	3066.24	3055.69	3038.5	3044.19	3040.3	3060.15	3051.3	3041.76	3068.05	3053.84
								3052.74	3023.02	3047.7	3034.51	3047.25	3045.03	3042.29	3052.99	3055.56	3049.63	3066.06	3043.51	3038.78	3049.05	3046.54	3050.7	3055.34	3043.28	3043.29	3039.44	3054.6	3045.39	3037.27	3063.01	3042.42	3056.83	3030.85	3038.97	3036.44	3050.48	3047.65	3041.58	3050.94	3056.65	3049.15	3032.74	3056.43	3043.99	3052.5	3047.05	3053.15	3064.5
								3037.76	3035.57	3026.93	3034.87	3050.1	3071.83	3037.34	3054.43	3048.89	3031.59	3045.34	3027.87	3044.64	3040.51	3047.43	3028.52	3039.02	3054.83	3053.53	3039.87	3047.74	3063.38	3060.93	3053.97	3056.77	3051.28	3067.63	3050.86	3039.71	3027.03	3024.74	3065.89	3084.26	3047.06	3061.99	3052.77	3045.78	3026.57	3030.88	3052.37	3068.47	3042.35
								3058.03	3037.5	3039.26	3037.76	3045.68	3045.42	3042.51	3045.28	3029.08	3049.74	3033.24	3045.05	3049.66	3047.33	3055.78	3040.62	3028.93	3036.34	3039.04	3048.13	3057.79	3060.73	3045.5	3034.66	3032.31	3065.26	3057.85	3056.84	3038.81	3050.19	3037.22	3041.12	3055.94	3043.68	3063.81	3038.84	3050.85	3039.28	3054.62	3052.24	3060.04	3037.72
								3027.73	3039.27	3045.15	3019.41	3027.19	3020.36	3046.44	3040.01	3045.81	3037.94	3054.21	3027.08	3031.76	3039.47	3027.41	3044.59	3046.18	3032.57	3048.43	3047.43	3059.45	3044.91	3048.94	3040.22	3041.7	3035.54	3035.33	3047.03	3041.12	3035.43	3039.09	3038.74	3058.45	3039.96	3045.05	3045.64	3055.21	3049.56	3055.27	3039.63	3044.4	3045.97
									3035.94	3045.13	3028.98	3024.65	3065	3035.73	3031.42	3043.51	3022.66	3044.94	3026.89	3058.2	3039.94	3021.71	3042.03	3034.61	3052.93	3044.75	3052.91	3032.09	3042.72	3048.14	3054.59	3038.2	3031.4	3040.99	3040.14	3034.76	3035.03	3052.22	3050.12	3032.03	3030.05	3055.9	3049.24	3054.66	3032.89	3045.4	3052.39	3040.41	3047.57
									3043.84	3044.6	3038.57	3031.68	3052.47	3053.35	3033.09	3052.57	3031.15	3040.7	3018.03	3041.37	3050.16	3060.04	3042.76	3054.38	3036.67	3040.57	3046.03	3030.89	3039.44	3040.82	3045.61	3059.44	3053	3061.39	3059.77	3044.42	3064.35	3046	3017.71	3052.22	3053.41	3051.47	3059.04	3037.2	3042.62	3047.79	3062.52	3043.17	3055.05
									3032.69	3042.52	3007.84	3038.55	3057.09	3027.71	3023.34	3039.28	3045.84	3026.9	3036.75	3038.78	3041.52	3023.06	3047.02	3050.24	3046.48	3038.67	3022.13	3062.34	3054.27	3058.51	3059.08	3040.13	3036.81	3045.02	3059.09	3049.88	3053.96	3041	3021.79	3051.05	3060.54	3032	3057.97	3057.11	3049.84	3052.88	3057.62	3059.42	3060.3
									3042.8	3027.53	3017.79	3058.03	3038.8	3044.43	3047.84	3019.61	3043.35	3041.35	3038.42	3032.22	3033.88	3053.1	3026.3	3037.49	3042.83	3046.65	3047.86	3044.88	3056.62	3041.43	3046.15	3049.93	3052.43	3062.19	3045.41	3051.08	3037.72	3050.25	3041.13	3063.77	3053.79	3048.23	3035.44	3055.15	3042.24	3036.94	3053.04	3057.02	3039.1
										3033.67	3039.87	3025.03	3039.54	3052	3039.75	3044.64	3039.09	3036.61	3036.58	3056.18	3029.42	3029.76	3039.15	3041.85	3038.95	3033.14	3046.92	3032.86	3030.19	3048.67	3027.78	3062.61	3042.11	3057.55	3052.93	3045.48	3022.21	3018.02	3049.57	3056.45	3034.87	3044.14	3043.26	3054.49	3054.88	3047.88	3062.05	3036.18	3041.93
										3030.39	3033.92	3009.28	3045.94	3021.1	3040.67	3034.97	3044.75	3030.79	3027.66	3051.48	3029.79	3035.86	3031.85	3066.05	3040.87	3021.9	3044.95	3047.42	3048.92	3039.73	3045.85	3027.06	3044.02	3071.79	3054.48	3034.49	3045.69	3067.62	3061.09	3049.76	3033.13	3059.63	3042.71	3038.59	3044.48	3065.66	3038.15	3039.76	3040.17
										3029	3040.44	3021.48	3022.44	3046.38	3024.24	3041.43	3053.22	3041.75	3046.95	3046.37	3049.08	3029.66	3041.33	3033.92	3060.27	3033.04	3046.63	3030	3044.83	3048.98	3058.48	3035.96	3065.11	3046.71	3041.36	3051.39	3041.16	3057.48	3046.6	3026	3057.62	3056.68	3038.11	3042.61	3041.01	3045.1	3036.35	3033.97	3037.85
										3038.47	3026.36	3033.88	3021.44	3031.18	3038.1	3009.84	3029.82	3048.64	3052.76	3046.57	3051.31	3032.6	3039.96	3042.49	3049.68	3054.46	3032.01	3030.89	3040.75	3043.36	3030.6	3029.17	3038.62	3034.08	3050.76	3041.12	3042.43	3037.17	3035.46	3065.93	3042.61	3048.97	3051.01	3037.23	3049.76	3042.82	3050.36	3052.02	3049.17
											3043.97	3037.16	3056.99	3035.57	3048.49	3046.21	3044.9	3025.08	3028.56	3037.94	3057.05	3039.75	3052.29	3058.04	3029.01	3049.5	3059.1	3030.16	3037.76	3047.24	3053.91	3037.84	3027.2	3042.33	3039.42	3048.59	3043.88	3034.22	3032.91	3055.91	3056.21	3039.53	3047.32	3050.47	3030.05	3069.47	3021.38	3038.68	3039.76
											3014.51	3031.82	3050.63	3021.12	3040.64	3021.04	3035.15	3029.18	3027.88	3031.84	3043.04	3043.14	3036.46	3016.24	3028.04	3046.19	3037.81	3038.9	3058.48	3044.64	3033.17	3048.09	3040.71	3048.91	3068.48	3046.22	3039.84	3034.16	3038.95	3043.39	3042.16	3051.79	3050.68	3037.87	3052.16	3038.32	3043.94	3054.68	3041.82
											3045	3006.49	3036.43	3021.53	3041.75	3051.78	3038.93	3027.8	3048.38	3015.51	3037.44	3037.05	3024.63	3043.66	3064.95	3049.36	3043.95	3054.36	3042.56	3025.84	3046.82	3018.4	3039.96	3028.21	3037.09	3043.66	3040.83	3038.3	3034.74	3056.22	3047.46	3047.18	3021.37	3041.92	3028.64	3036.11	3056.38	3054.31	3042.38
											3048.2	3031.7	3034.3	3046.48	3048.24	3033.1	3054.01	3042.16	3043.58	3040.99	3044.81	3041.9	3047.74	3041.88	3026.95	3054.3	3038.83	3050.07	3046.77	3033.39	3041.25	3062.49	3041.85	3039.22	3077.96	3023.82	3043.7	3046.58	3045	3046.32	3047.93	3029.1	3041.27	3028.31	3018.97	3025.51	3041.89	3047.67	3050.12
												3044.31	3045.86	3033.92	3031.41	3035.34	3047.48	3041.86	3032.44	3041.81	3037.65	3036.8	3035.09	3036.42	3041.79	3014.74	3038.72	3040.2	3026.45	3038.55	3029.27	3052.9	3042.63	3043.76	3027.52	3056.07	3045.12	3044.69	3037.95	3049.26	3036.72	3044.25	3033.7	3050.19	3037.6	3032.84	3037.93	3030.14	3039.74
												3019.58	3032.86	3044.87	3029	3031.46	3041.12	3021.85	3025.79	3049.87	3027.93	3017.96	3047.02	3049.26	3049.89	3043.25	3047.62	3045.64	3021	3030.2	3028.45	3038.15	3033.42	3039	3026.1	3045.19	3035.66	3046.06	3036.35	3045.84	3045.64	3037.58	3053.25	3032.73	3026.97	3051.66	3042.83	3040.2	3032.33
												3058.1	3027.49	3035.78	3031.44	3030.24	3031.36	3053.13	3028.78	3029.84	3034.83	3050.28	3044.58	3041.96	3051.54	3044.08	3045.81	3032.94	3026.43	3039.67	3038.08	3039.13	3060.22	3042.17	3027.43	3030.9	3052.32	3043.36	3026.79	3042.75	3054.4	3040.26	3049.34	3052.98	3050.64	3043.64	3047.19	3034.18	3051.14
													3039.71	3023.25	3028.12	3027.18	3040.62	3021.73	3042.01	3036.91	3031.36	3048.89	3025.89	3054.09	3035.74	3051.2	3028.48	3052.79	3043.68	3008.93	3040.49	3052.32	3032.4	3033.22	3016.98	3042.46	3030.47	3046.5	3040.78	3037.7	3040.51	3038.65	3051.52	3054.95	3043.1	3044.46	3063.93	3038.77	3038.57
													3035	3035.29	3035.15	3038.22	3021.89	3031.15	3025.39	3018.51	3044.96	3044.49	3034.57	3046.98	3035.17	3034.29	3032.24	3035.13	3056.04	3033.09	3044.28	3035.56	3032.51	3017.8	3050.11	3032.09	3024.71	3052.76	3040.46	3021.93	3023.16	3038.29	3034.74	3037.21	3032.12	3035.16	3045.9	3032.32	3012.83
													3023.22	3026.68	3046.84	3035.76	3029.77	3024.55	3040.21	3036.47	3025.99	3051.21	3045.75	3037.89	3044.98	3055.68	3047.99	3051.23	3019.25	3042.05	3049.25	3041.57	3042.99	3043.52	3044.66	3034.41	3039.95	3024.89	3052.04	3018.42	3046.38	3029.03	3049.47	3038.51	3023.68	3036.99	3042.88	3041.07	3042.09
														3023.13	3032.18	3021.06	3046.87	3046.65	3053.91	3030.06	3044.92	3036.59	3048.67	3037.79	3053.7	3048.8	3047.48	3037.68	3045.91	3039.53	3036.59	3034.34	3042.88	3034.56	3034.71	3030.74	3042.84	3059.26	3051.55	3041.98	3064.08	3038.71	3014.26	3036.82	3035.67	3035.38	3035.42	3029.59	3029.66
														3042.47	3035.3	3037.38	3041.64	3033.33	3034.91	3028.64	3037.12	3020.51	3016.8	3041.7	3024.53	3057.67	3032.5	3048.98	3035.42	3014.62	3032.31	3051.92	3022.21	3037.57	3036.28	3034.41	3028.99	3055.08	3035.29	3045.24	3040.75	3015.91	3036.48	3040.6	3024.02	3051.87	3021.02	3042.83	3031.1
														3050.22	3041.13	3038.06	3027.4	3038.01	3032.57	3045.69	3028.55	3004.32	3038.66	3048.56	3020.9	3027.34	3063.67	3042.14	3057.55	3052.44	3055.19	3040.02	3032.17	3037.6	3027.3	3036.55	3020.71	3034.57	3047.65	3046.68	3034.53	3023.01	3061.53	3053.12	3039.41	3024.4	3020.68	3034.98	3035.64
															3019.04	3043.94	3027.71	3043.76	3033.45	3038.19	3031.65	3036.89	3020.05	3042.42	3051.4	3046.89	3042.2	3031.05	3044.75	3046.83	3047.5	3035.82	3026.76	3042.13	3049.51	3032.59	3045.4	3037.7	3040.48	3047.98	3044.76	3043.04	3036.62	3042.72	3024.69	3021.72	3036.23	3036.12	3023.35
															3033.36	3042.01	3028.24	3035.78	3019.44	3036.11	3041.36	3042.22	3036.28	3027.79	3034.22	3037.41	3043.84	3033.34	3058.68	3045.39	3025.21	3036.93	3041.38	3028.98	3043.45	3035.62	3017.74	3029.66	3042.94	3038.07	3030.29	3054.31	3048.19	3052.58	3023.09	3033.16	3029.94	3029.13	3025.21
															3026.36	3013.72	3019.81	3032.13	3031.38	3042.37	3032	3035.42	3037.98	3035.58	3034.49	3025.22	3038.53	3036.29	3027.52	3013.9	3033.45	3024.57	3024.9	3047.09	3019.76	3016.75	3029.44	3030.7	3058.4	3035.87	3037.04	3050.4	3032.94	3041.26	3044.22	3033.2	3043.56	3031.08	3048.63
																3029.12	3016.65	3023.65	3020.86	3020.92	3040.27	3029.32	3056	3028.12	3034.19	3022.8	3049.05	3019.9	3029.31	3026.83	3046.51	3032.38	3040.02	3041.45	3029.78	3043.88	3034.17	3041.39	3035.78	3027.68	3052.28	3056.83	3035.07	3034.43	3018.36	3021.19	3015.91	3029.68	3016
																3031.19	3066.03	3042.25	3022.13	3041.64	3032.5	3036.02	3027.22	3048.06	3029.28	3025.57	3023.74	3060.58	3045.26	3038.78	3041.4	3024.49	3037.11	3011.07	3017.46	3041.89	3028.14	3064.17	3035.28	3037.24	3038.85	3026.19	3032.54	3047.73	3045.32	3038.21	3020.5	3026.94	3030.91
																3031.48	3037	3062.03	3029.16	3026.39	3025.92	3034.65	3022.79	3053.58	3042.42	3053.76	3029.64	3038.12	3014.48	3035.01	3037.79	3036.07	3029.56	3042.01	3036.5	3047.26	3037.01	3016.89	3024.51	3023.94	3041.17	3058.22	3042.41	3025.87	3017.15	3029.4	3029.54	3016.87	3034.58
																	3035.66	3021.05	3032.26	3028.64	3029.87	3042.59	3024.25	3046.75	3035.94	3057.55	3027.73	3028.24	3042.41	3026.38	3035.84	3035.72	3047.33	3030.82	3042.96	3030.28	3033.89	3028.97	3050.75	3040.91	3031.95	3042.82	3032.83	3032.41	3046.45	3028.27	3031.1	3041.3	3048.55
																	3040.58	3023.78	3041.48	3044.99	3029.35	3010.41	3026.82	3027.04	3048.65	3020.88	3036.88	3054.63	3030.07	3040.68	3042.04	3031.28	3035.19	3025.13	3009.73	3021.36	3027.76	3024.95	3023.19	3033.75	3048.83	3036.81	3040.92	3021.77	3045.61	3013.65	3032.6	3042.01	3019.9
																	3015.25	3035.83	3017.5	3045.49	3050.65	3010.3	3032.54	3038.22	3023.75	2999.02	3040.01	3036.98	3040.58	3043.43	3033.73	3029.56	3023.62	3022.05	3034.3	3026.81	3036.6	3022.45	3009.36	3035.44	3047.51	3028.59	3030.96	3019.25	3042.31	3038.89	3036.3	3029.73	3032.85
																		3028.6	3020.66	3029.67	3020.9	3018.35	3032.23	3030.61	3020.79	3045.28	3003.24	3035.23	3040.21	3017.22	3030.45	3019.51	3036.84	3045.48	3040.86	3032.67	3022.07	3036.58	3029.23	3027.53	3031.28	3042.62	3027.86	3035.92	3038.21	3031.71	3042.86	3035.8	3036.45
																		3047.75	3031.88	3012.31	3025.55	3029.07	3023.9	3039.86	3044.69	3022.91	3038.37	3030.92	3046.05	3047.53	3042.77	3027.8	3037.53	3037.57	3050.49	3040.98	3020.76	3043.14	3037.96	3032.67	3060.24	3037.29	3028.49	3037.22	3034.39	3038.43	3016.21	3025.96	3028.77
																			3035.7	3022.16	3019.04	3028.25	3036.38	3029.52	3023.91	3022.37	3040.21	3050.64	3060.77	3030.4	3034.76	3042.38	3026.05	3036.81	3033.8	3034.64	3041.7	3045.73	3051.5	3038.67	3037.85	3029.43	3048.97	3052.9	3049.45	3029.12	3032.1	3014.66	3015.64
																			3025.79	3023.79	3005.71	3002.35	3024.76	3015.14	3043.49	3018.64	3029.13	3028.07	3045.89	3024.03	3033.38	3028.49	3028.12	3027.29	3018.41	3021.74	3024.51	3044.7	3031.99	3043.71	3023.71	3023.62	3034.66	3023.83	3030.82	3030.75	3039.57	3040.92	3033.27
																			3021.83	3025.66	3038.99	3016.63	3021.48	3018.88	3034.27	3025.24	3017.43	3036.32	3043.31	3022.43	3029.58	3013.75	3028.84	3037.25	3023.78	3025.87	3031.08	3033.1	3048.82	3041.31	3029.29	3034.03	3024.05	3051.54	3027.09	3035.64	3017.09	3017.87	3035.81
																				3035.83	3027.64	3014.64	3012.52	3038.39	3023.09	3023.23	3030.58	3034.66	3014.48	3023.84	3035.56	3027.38	3036.01	3020.5	3042.78	3033.89	3055.42	3023.45	3030.12	3000.47	3025.9	3022.54	3032.68	3020.7	3026.28	3023.18	3029.36	3021.61	3027.9
																				3045.48	3024.47	3013.23	3042	3033.72	3014.33	3026.6	3014.08	3006.81	3014.53	3037.07	3038.74	3026.19	3023.92	3040.27	3024.68	3029.14	3040.88	3009.72	3020.3	3038.37	3024.79	3037.96	3032.69	3017.87	3023.6	3036.2	3008.22	3026.14	3029.59
																					3022.52	3031.02	3032.77	3017.62	3030.3	3029.41	3025.66	3017.61	3027.81	3032.89	3034.87	3027.97	3024.18	3050.21	3024.53	3027.23	3039.31	3024.1	3023.08	3017.64	3052.35	3034.78	3012.53	3033.97	3034.18	3040.94	3030.72	3018.82	3036.54
																					3018.67	3019.9	3032.17	3021.1	3027.44	3022.94	3012.12	3028.44	3019.18	3036.57	3017.79	3018.85	3032.93	3035.87	3030.23	3037.51	3012.79	3030.03	3026.33	3032.32	3032.92	3017.73	3016.81	3025.2	3042.35	3013.99	3003.23	3001.2	3021.77
																						3022.52	3024.47	3034.89	3025.37	3027.3	3019.49	3045.15	3023.06	3023.67	3035.22	3042.87	3038.2	3014.52	3028.45	3031.83	3028.25	3032.42	3047.79	3020.25	3048.19	3034.5	3025.24	3015.34	3034.83	3028.75	3044.72	3025.43	3034.19
																						3036.39	3025.73	3024.94	3027.41	3036.81	3022.25	3015.59	3028.23	3018.28	3038.42	3024.71	3015.32	3037.1	3027.27	3037.14	3029.83	3028.6	3022.57	3019.43	3030.5	3035.11	3026.09	3027.58	3025.25	3016	3029.38	3009.89	3034.51
																						3038.48	3020.47	3037.3	3010.57	3022.9	3018.55	3016.63	3032.26	3023.51	3044.78	3033.64	3033.39	3018.2	3028.51	3024.49	3028.24	3039.41	3026.45	3029.28	3024.99	3015.5	3014.3	3035.97	3019.05	3009.43	3049.8	3028.79	3028.55
																							3025.38	3026.88	3020.58	3024.47	3026.08	3043.69	3023.43	3038.09	3032.51	3014.5	3013.92	3030.11	3024.71	3016.3	3020.3	3035.8	3032.23	3020.25	3023.64	3015.31	3022.75	3007.78	3019.27	3022.25	3029.24	3042.27	3024.69
																							3040.57	3019.52	3010.53	3031.61	3018.63	3025.5	3043.8	3034.35	3039.43	3017.84	3026.4	3013.39	3034.78	3034.88	3015.04	3034.11	3027.42	3034.13	3015.19	3013.03	3017.06	3035.81	3042.17	3011.41	3025.83	3024.69	3015.48
																								3013.68	3026.69	3017.05	3032.36	3023.81	3028.49	3014.8	3023.92	3022.16	3035.04	3037.81	3024.06	3040.59	3015.92	3039.13	3030.48	3035.13	3039.95	3021.97	3025.99	3009.92	3026.72	3042.06	3019.7	3019.77	3012.42
																								3010.5	3022.12	3011.45	3010.34	3038.11	3035.36	3014.38	3014.56	3027.5	3004.56	3020.66	3025.09	3003.46	3046.78	3037.72	3036.03	3026.59	3015.23	3027.23	3028.7	3031.09	3031.69	3030.08	3038.56	3047.03	3021.84
																									3024.38	3042.68	3046.45	3030.13	3031	3015.37	3028.96	3019.2	3015.03	3034.69	3045.55	3028.59	3025.34	3019.23	3020.68	3037.26	3051.73	3028.56	3041.47	3018.06	3018.27	3037.46	3015.93	3035.26	3024.41
																									3032.52	3030.22	3014.79	3024.11	3031.35	3031.09	3033.52	3022.41	3035.09	3031.73	2999.45	3029.07	3031.64	3021.9	3038.93	3022.13	3035.5	3009.98	3037.06	3035.48	3033.43	3030.79	3035.17	3012.66	3030.47
																										3027.32	3009.17	3029.93	3033.28	3019.69	3042.68	3017.26	3028.37	3037	3046.48	3037.82	3039.79	3015	3022.8	3027.19	3026.29	3037.24	3031.33	3017.39	3017	3028.28	3020.58	3024.28	3038.52
																										3009.26	3039.76	3025.79	3028.2	3014.23	3040.23	3028.06	3024.94	3027.86	3023.71	3021.59	3046.23	3051.93	3038.5	3020.21	3033.18	3022.9	3035.95	3020.29	3027.88	3025.08	3023.62	3029.81	3008.83
																											3010.71	3017.08	3020.47	3020.38	3024.81	3042.56	3042.96	3013.61	3044.66	3014.7	3031.72	3017.28	3020.22	3042.14	3028.11	3020.97	3009.83	3021.77	3044.21	3034	3015.58	3031.84	3029.72
																											3022.17	3023.57	3019.92	3050.89	3020.84	3028.03	3046.27	3038.67	3031.68	3018.46	3025.5	3050.33	3029.18	3026.94	3036.5	3030.46	3024.43	3025.2	3032.39	3002.11	3026.11	3016.27	3013.54
																											3037.09	3036.29	3011.17	3044.57	3040.14	3030.98	3031.53	3028.91	3037.44	3019.48	3042.66	3019.95	3030.98	3031.36	3037.54	3031.78	3028.2	3029.22	3025.88	3022.32	3027.42	3025.46	3018.03
																												3026.6	3030.52	3036.07	3049.66	3017.16	3030.78	3036.54	3040.19	3023.65	3037.2	3014.76	3031	3050.62	3015.25	3052.26	3020.66	3025.26	3022.56	3010.82	3032.82	3020.88	3041.52
																												3024.64	3025.25	3034.58	3022.51	3020.39	3003.76	3042.5	3013.94	3019.09	3029.93	3026.17	3020.21	3028.92	3007.99	3015.79	3029.13	3049.25	3009.32	3034.62	3003.41	3013.08	3038.59
																													3011.35	3004.37	3028.07	3019.91	3015.88	3025.96	3035.63	3020.31	3025.18	3028.92	3019.08	3025.81	3017.9	3025.38	3038.94	3025.3	3017.65	3030.91	3017.83	3022.77	3005.86
																														3023.53	3043.36	3012.59	3009.95	3020.63	3046.92	3023.67	3005.23	3005.43	3019.41	3026.74	3015.52	3026.72	3025.56	3029.87	3032.76	3021.91	3010.41	3023.48	3026.03
																														3017.83	3015.75	3016.69	3040.55	3021.23	3015.48	3014.13	3014.31	3028.85	3016.83	3022.13	3028.37	3034.24	3017.21	3031.7	3024.16	3023.5	3035.44	3019.86	3016.73
																															3010.28	3022.97	3021.37	3025.81	3017.2	3021.13	3012.03	3023.27	3018.86	3022.65	3024.57	3013.45	3008.82	3022.17	3010.87	3030.78	3028.66	3036.95	3020.28
																															3018.6	3019.6	3014.69	3019.27	3013.04	3016.28	3000.02	3021.25	3019.41	3012.46	3005.51	3016.35	3008.6	3033.79	3019.17	3025.96	3011.87	3018.09	3040.27
																																3016.12	3041	3018.65	3020.49	3015.81	3009.84	3043.71	3028.26	3012.68	3011.74	3005.71	3024.88	3019.4	3009.68	3016.56	3027.82	3031.47	3004.01
																																3016.14	3013.02	3024.58	3013.52	3021.12	3015.69	3034.33	3027.84	3009.02	3026.52	3006.16	3015.6	3015.83	3025.63	3013.45	3018.56	3033.36	3026.13
																																	3022.23	3018.6	3008.3	3019.02	3023.66	3009.09	3018.97	3018.94	3000.89	3005.27	3016.62	3013.71	3019.04	3031.24	3021.52	3002.65	3016.34
																																	3012.99	3026.08	2998.22	3015.07	3008.64	3007.25	3012.5	3007.3	3014.77	3007.95	3012.39	3012.89	3026.06	3010.47	3015.98	2997.67	3033.6
																																		3002.8	3000.93	3026.92	3015.5	3012.1	3018.69	3018.26	3018.68	3007.16	3012.34	3003.23	3015.45	3030.67	3026.39	3012.86	3017.29
																																		3009.34	3000.85	3021.58	2998.5	3010.2	3027.02	3025.45	3007.31	3030.25	3014.76	3004.47	3009.14	2998.09	3026.29	3010.39	3002.08
																																			2999.96	3008.48	3018.23	3031.62	3016.01	3014.42	3035.27	3013.29	3003.48	3012.66	2999.1	3002.58	3013.08	3019.98	2999.64
																																				3016.6	3003.35	3018.55	3006.57	3002.59	3016.07	3009.73	3000.18	3006.62	3003.6	3013.56	3018.7	3000.12	2991.41
																																				2996.08	3012.04	3020.07	2996.97	3019.83	3003.45	3018.08	3008.53	3022.71	3024.62	3012.89	3015.58	3018.27	3005.45
																																					3000.03	2997.54	3001.38	3022.16	3018.33	3017.62	3032.35	3005.34	3011.3	3001.88	3016.98	3016.86	2999.6
																																					3001.73	2994.58	3010.02	2991.74	3008.05	3020.73	3045.79	3013.5	2995.42	3010.54	2997.19	3011.54	3006.24
																																						3015.86	3001.39	3000.41	3017.01	3016.2	3001.18	3008.62	3003.32	3005.49	3008.71	3010.1	3007.42
																																							3021.21	3011.21	2996.93	3012.53	3000.16	3003.01	3016.12	3001.97	3007.69	2997.34	3013.49
																																							2991.59	3014.61	3001.37	3024.51	3016.7	3001.71	2999.07	3011.17	3008.43	3034.78	3004.28
																																								3001.13	3003.41	3016.5	3028.13	3026.7	3011.66	3009.12	3001.4	3032.85	3016.16
																																								3009.83	3006.86	2997.24	2982.22	3010.27	3011.53	3015.51	3011.38	3026.85	3001.33
																																									3004.33	3006.2	3012.42	2990.89	3004.68	2994.09	2999.6	3016.23	3013.25
																																										3007.57	3023.5	3019.22	3001.95	3006.29	3000.62	3013.47	3018.87
																																										3025.54	3011.25	3017.08	2992.81	3005.22	3006.95	3017.01	3002.56
																																											3034.63	3019.13	3031.57	3008.59	3000.99	3003.09	2992.29
																																												3009.79	3000.77	3014.43	3024.51	3021.33	2995.57
																																												3029.3	3019.67	3020.55	3002.84	3026.68	2994.81
																																													3009.58	3004.37	3013.43	3014.13	3018.43
																																														2995.41	3015.28	3018.16	3010.88
																																														3012.67	2996.05	3020.27	3005.59
																																															3015.88	2994.51	2998.19
																																																2996.14	3004.27
																																																	2993.17
																																																	2994.53

[truncated: 451 more columns]

## Sheet: Figure 6b
x-axis	Y-direction	X-direction
1	3110.18	3046.08
2	3123.17	3052.44
3	3127.56	3069.94
4	3142.84	3076.78
5	3142.76	3045.01
6	3136.66	3058.97
7	3094.9	3066.11
8	3111.42	3038.57
9	3130.18	3079.86
10	3111.86	3055.85
11	3124.64	3034.71
12	3136.64	3033.17
13	3129.49	3038.35
14	3114.72	3054.71
15	3111.75	3040.22
16	3135.88	3083.78
17	3135.84	3069.62
18	3127.99	3064.61
19	3126.25	3084.61
20	3117.74	3062.69
21	3146.73	3067.39
22	3131.02	3085.35
23	3129.75	3069.83
24	3102.16	3069.51
25	3088.52	3057.03
26	3109.17	3088.42
27	3143.96	3070.51
28	3116.69	3058.5
29	3102.46	3057.4
30	3137.56	3080.19
31	3137.12	3049.38
32	3116.82	3061.22
33	3084.45	3031.21
34	3099.81	3027.76
35	3121.15	3048.33
36	3104.48	3050.53
37	3096.55	3048.19
38	3094.44	3064.43
39	3102.18	3071.97
40	3099.33	3036.75
41	3081.7	3059.79
42	3090.29	3075.8
43	3108.09	3085.92
44	3114.98	3058.73
45	3126.64	3064.54
46	3112.08	3054.25
47	3122	3058.41
48	3112.91	3046.85
49	3077.68	3071.19
50	3081.49	3054.62
51	3121.94	3062.15
52	3078.48	3069
53	3095.71	3046.6
54	3097.22	3057.63
55	3093.37	3029.74
56	3089.89	3060.31
57	3137.06	3060.17
58	3121.07	3048.19
59	3108.36	3044.13
60	3112.16	3051.94
61	3098.12	3060.26
62	3084.41	3032.55
63	3103.05	3046.66
64	3115.46	3065.57
65	3084.43	3047.51
66	3105.31	3058.21
67	3124.39	3050.42
68	3121.57	3063.94
69	3098.22	3042.43
70	3105.51	3049.63
71	3082.26	3066.18
72	3108.9	3025.09
73	3109.29	3053.79
74	3093.26	3035.36
75	3121.5	3052.39
76	3079.01	3041.13
77	3089.36	3044.97
78	3111.31	3038.37
79	3122.38	3024.11
80	3116.43	3042.06
81	3097.71	3028.04
82	3092.54	3032.39
83	3092.29	3053.61
84	3095.71	3063.49
85	3095.89	3057.07
86	3106.58	3042.98
87	3094.18	3064.52
88	3116.47	3047.34
89	3112.45	3040.85
90	3081.59	3065.25
91	3111.03	3040.73
92	3084.86	3071.44
93	3088.88	3059.69
94	3097.76	3065.15
95	3106.03	3051.59
96	3072.41	3049.6
97	3113.86	3041.67
98	3089.93	3053.76
99	3097.65	3056.39
100	3124.76	3063.98
101	3104.56	3057.42
102	3105.12	3059.8
103	3100.9	3053.45
104	3098.41	3071.69
105	3089.69	3049.26
106	3099.96	3048.06
107	3097.18	3061.28
108	3085.52	3053.78
109	3090.9	3056.71
110	3090.9	3055.34
111	3103.66	3040.79
112	3074.47	3060.86
113	3089.56	3046.2
114	3097.08	3065.34
115	3106.36	3052.73
116	3085.68	3055.21
117	3092.03	3035.54
118	3073.74	3048.3
119	3089.55	3069.88
120	3088.32	3072.39
121	3094.28	3040.39
122	3083.55	3066.05
123	3086.29	3059.04
124	3072.6	3037.33
125	3054.13	3057.48
126	3073.98	3047.57
127	3071.19	3067.28
128	3103.06	3061.25
129	3099.02	3032.9
130	3089.31	3064.79
131	3075.86	3068.14
132	3073.6	3053.7
133	3082.4	3053.11
134	3082.52	3061.68
135	3077.21	3067.99
136	3077.82	3056.69
137	3082.43	3032.99
138	3100.66	3037.41
139	3072.32	3078
140	3074.83	3074.82
141	3098.26	3042.32
142	3077.93	3073.92
143	3090.06	3062.34
144	3091.89	3058.33
145	3078.73	3078.54
146	3076.6	3082.07
147	3080.7	3067.46
148	3092.96	3067.95
149	3078.46	3048.18
150	3098.27	3063.21
151	3079.48	3063.95
152	3074.98	3077.71
153	3096.04	3042.97
154	3065	3060.87
155	3064.63	3076.05
156	3087.4	3067.23
157	3077.75	3068.69
158	3080.9	3073.88
159	3093.04	3083.63
160	3059.07	3073.71
161	3092.13	3066.46
162	3091	3046.02
163	3082.4	3062.32
164	3081.88	3059.64
165	3089.2	3074.85
166	3080.5	3073.27
167	3080.1	3053.58
168	3091.21	3083.39
169	3054.54	3062.81
170	3074.02	3068.26
171	3069.66	3051.31
172	3068.49	3058.35
173	3075.96	3051.29
174	3080.68	3074.91
175	3071.62	3049.86
176	3083.37	3064.92
177	3090.28	3062.27
178	3060.6	3068.14
179	3076.9	3090.56
180	3068.07	3072.82
181	3110.28	3073.64
182	3086.15	3075.05
183	3074.88	3071.65
184	3074.91	3058.74
185	3091.87	3048.63
186	3079.2	3084.51
187	3107.71	3047.85
188	3068.16	3062.38
189	3084.79	3078.29
190	3063.17	3059.32
191	3099.12	3057.83
192	3064.48	3064.78
193	3083.2	3070.14
194	3075.16	3064.36
195	3066.64	3041.64
196	3101.31	3067.35
197	3081.65	3065.39
198	3070.38	3073.57
199	3091.79	3061.83
200	3091.9	3066.2
201	3075.31	3066.47
202	3070.37	3081.23
203	3070.15	3069.52
204	3084.68	3051.41
205	3097.03	3049.19
206	3070.37	3060.91
207	3078.35	3061.92
208	3080.01	3062.66
209	3082.22	3062.53
210	3104.64	3067.28
211	3096.72	3047.79
212	3072.17	3059.77
213	3103.83	3061.86
214	3087.94	3064.34
215	3084.68	3070.71
216	3083.12	3050.66
217	3085.04	3065.82
218	3083.25	3067.18
219	3082.04	3052.52
220	3048.25	3061.95
221	3093.54	3072.38
222	3091.16	3062.97
223	3056	3063.01
224	3067.81	3063.28
225	3079.1	3080.67
226	3074.24	3055.95
227	3050.79	3057.54
228	3076.59	3070.82
229	3075.03	3077.31
230	3066.84	3071.18
231	3076.48	3060.25
232	3085.76	3067.94
233	3081.23	3077.1
234	3093.5	3058
235	3088.06	3061.37
236	3080.13	3052.07
237	3089.51	3064.95
238	3057.27	3068.89
239	3064.68	3060.77
240	3070.81	3055.47
241	3068.6	3082.76
242	3068.53	3062.6
243	3078.25	3056.72
244	3072.64	3085.45
245	3081.9	3068.42
246	3053.79	3068.84
247	3070.33	3062.09
248	3040.51	3063.17
249	3081.04	3053.62
250	3063.33	3063.33
251	3074.55	3092.66
252	3071.09	3065.82
253	3064.71	3069.69
254	3068.56	3082.72
255	3067.36	3069.32
256	3068.48	3073.88
257	3071.91	3072.07
258	3087.73	3084.08
259	3066.47	3080.92
260	3078.6	3065.5
261	3046.72	3062
262	3072.46	3063.65
263	3059.32	3058.28
264	3075.91	3056.76
265	3061.4	3069.47
266	3061.58	3053.37
267	3057.99	3058.51
268	3066.63	3053.39
269	3050.79	3068.14
270	3071.97	3074.37
271	3044.78	3048.59
272	3061.52	3064.28
273	3075.3	3071.47
274	3064.1	3090.61
275	3078.07	3055.87
276	3061.17	3066.4
277	3054.05	3088.7
278	3063.3	3071.43
279	3060.58	3095.74
280	3058.4	3070.95
281	3061.79	3099.67
282	3055.38	3089.52
283	3077.74	3064.15
284	3053.1	3065.7
285	3058.12	3075
286	3050.49	3058.92
287	3064.48	3058.54
288	3059.09	3074.13
289	3059.39	3067.84
290	3058.8	3067.62
291	3036.52	3066.46
292	3056.09	3059.08
293	3048.74	3074.37
294	3072.77	3058.57
295	3064.58	3070.35
296	3067.8	3074.32
297	3087.3	3057.04
298	3043.51	3083.59
299	3061.84	3080.94
300	3081.18	3072
301	3042.15	3077.93
302	3037.51	3097.04
303	3058.14	3061.25
304	3033.36	3076
305	3041.24	3061.35
306	3047.61	3068.54
307	3046.67	3083.81
308	3056.17	3063.79
309	3045.03	3071.63
310	3055.47	3065.68
311	3008.2	3069.75
312	3029.77	3059.09
313	3047.24	3077.06
314	3040.25	3086.94
315	3036.64	3066.06
316	3024.03	3071.61
317	3047.96	3042.32
318	3028.7	3064.38
319	3030.51	3055.42
320	3034.64	3067.38
321	3021.01	3067.13
322	3018.17	3082.38
323	3027.31	3059.8
324	3034.56	3071.63
325	3037.08	3075.18
326	3043.72	3066.41
327	3072.27	3075.17
328	3043.51	3065.74
329	3033.67	3055.06
330	3021.13	3057.4
331	3054.09	3073.43
332	3018.94	3072.89
333	3064.98	3075.99
334	3038.33	3051.24
335	3010.47	3053.07
336	3003.49	3061.6
337	3036.62	3071.98
338	3056.99	3085.91
339	3017.97	3080.77
340	3008.18	3086
341	3050.29	3050.75
342	3037.73	3095.72
343	3006.17	3071.98
344	3038.59	3064.05
345	2991.51	3063.93
346	3021.46	3081.75
347	3042.54	3062.93
348	3017.55	3064.66
349	3040.97	3086.1
350	3020.38	3066.77
351	3019.3	3083.34
352	3050.67	3075.16
353	3040.61	3071.99
354	3028.74	3068.85
355	3070.7	3080.14
356	3039.25	3065.05
357	3047.59	3072.39
358	3038.34	3080.23
359	3035.4	3084.8
360	3042.96	3066.94
361	3015.99	3072.21
362	3060.6	3088.67
363	3035.43	3056.73
364	3055.52	3046.57
365	3042.28	3069.57
366	3025.93	3080.21
367	3009.42	3072.03
368	3049.39	3061.44
369	3039.87	3058.82
370	3022.9	3060.57
371	3035.68	3082.58
372	3047.49	3065.75
373	3025.5	3053.56
374	3047.45	3053.21
375	3027.32	3069.2
376	3032.48	3082.05
377	3049.17	3085.52
378	3023.86	3088.32
379	3032.46	3071.29
380	3027.26	3056.1
381	3054.22	3064.99
382	3013.91	3078.06
383	3043.07	3056.67
384	3059.46	3081.2
385	3050.45	3069.29
386	3027.44	3079.27
387	3041.44	3072.67
388	3039.4	3069.29
389	3052.3	3071.8
390	3036.68	3068.76
391	3028.82	3053.45
392	3042.19	3079.53
393	3037.9	3072.59
394	3019.84	3077.72
395	3019.82	3077.51
396	3035.21	3067.06
397	3024.59	3049.65
398	3035.36	3038.67
399	3037.5	3044.68
400	3041.75	3068.12
401	3047.68	3044.68
402	3017.18	3066.44
403	3011.73	3068.33
404	3031.34	3035.87
405	3037.32	3073.01
406	3028.85	3041.78
407	3030.97	3064.64
408	3011.02	3057.18
409	3029.47	3067.41
410	3013.84	3055.37
411	3028.8	3057.52
412	3016.5	3062.19
413	3024.42	3067.82
414	3020.04	3064.06
415	3026.85	3070.93
416	3016.93	3062.19
417	3019.4	3059.82
418	3016.76	3052.31
419	3027.1	3069.34
420	3019.53	3074.25
421	3034.72	3060.49
422	3008.31	3076.63
423	3023.67	3060.63
424	3029.77	3059.56
425	3015.04	3065.31
426	3011.51	3049.13
427	3034.09	3054.23
428	2996.83	3095.15
429	3047.23	3069.52
430	3009.82	3058.12
431	3010.65	3053.2
432	3017.6	3044.78
433	2994.54	3061.8
434	3022.7	3045.26
435	3002.19	3061.84
436	3016.6	3038.94
437	3016.31	3062.09
438	3009.31	3054.26
439	3015.96	3050.39
440	3026.29	3061.14
441	3019.6	3053.17
442	3023.72	3049.14
443	3029.34	3039.28
444	3010.03	3066.06
445	3016.55	3044.95
446	3029.55	3049.71
447	3015.27	3057.26
448	3004.74	3039.59
449	3029.77	3057.89
450	3003.67	3074.75
451	3012.46	3040.94
452	3018.34	3047.11
453	3013.58	3069.4
454	3004.83	3060.06
455	3006.34	3047.75
456	3009.46	3053.43
457	3006.81	3070.13
458	3023.31	3074.56
459	3019.41	3048.76
460	3005.19	3059.05
461	3015.52	3061.98
462	2995.21	3043.77
463	3022.27	3064.8
464	2980.13	3046.92
465	3015.29	3043.1
466	3000.59	3043.48
467	2997.16	3057.91
468	3008.08	3042.35
469	3011.83	3047.74
470	3012.67	3076.28
471	3003.36	3048.09
472	3000.79	3068.78
473	2998.44	3065.4
474	2993.73	3049.69
475	2986.55	3045.52
476	3007.4	3046.73
477	3011.4	3038.71
478	3000.08	3045.16
479	3003.13	3046.7
480	3005.18	3045.78
481	3006.46	3054.53
482	2999.29	3060.28
483	2992.92	3029.52
484	2998.68	3044.28
485	2995.23	3061.47
486	2998.84	3051.78
487	3004.45	3053.81
488	3005.1	3043.37
489	3003.02	3044.22
490	2982.99	3036.9
491	2990.38	3044.75
492	2986.28	3057.1
493	2986.95	3061.61
494	2993.94	3059.66
495	2998.98	3051.65
496	2992.95	3046.96
497	2996.8	3045.99
498	3009.02	3062.81
499	2992.6	3046.42
500	2998.69	3045.87

## Sheet: Figure 6c
x-axis	Y-direction	X-direction
1		39.9994
2	39.8383	39.9791
3	39.8262	39.9729
4	39.8371	39.9764
5	39.8352	39.9858
6	39.8479	39.9807
7	39.8534	39.9774
8	39.8399	39.9802
9	39.8453	39.9646
10	39.8593	39.9713
11	39.8618	39.9668
12	39.8627	39.9729
13	39.8575	39.9574
14	39.8601	39.9538
15	39.8743	39.9524
16	39.8494	39.9522
17	39.8371	39.951
18	39.8458	39.9476
19	39.8353	39.9409
20	39.8388	39.9435
21	39.8153	39.9434
22	39.807	39.9359
23	39.7983	39.9557
24	39.8011	39.9521
25	39.8117	39.9531
26	39.8118	39.9385
27	39.8157	39.951
28	39.8153	39.9549
29	39.8138	39.9595
30	39.8324	39.9587
31	39.8356	39.9607
32	39.8408	39.9501
33	39.8409	39.9576
34	39.8423	39.956
35	39.8463	39.9372
36	39.8533	39.9538
37	39.8402	39.9506
38	39.8615	39.9552
39	39.8532	39.9489
40	39.8619	39.9494
41	39.8578	39.9522
42	39.852	39.9612
43	39.8512	39.9484
44	39.8515	39.9633
45	39.8667	39.9667
46	39.8528	39.9573
47	39.8517	39.9413
48	39.8682	39.9441
49	39.8579	39.9563
50	39.8423	39.9477
51	39.8473	39.9466
52	39.8567	39.9411
53	39.8566	39.954
54	39.8574	39.9332
55	39.8613	39.9537
56	39.8652	39.9359
57	39.8675	39.943
58	39.861	39.9449
59	39.8652	39.9364
60	39.8531	39.9312
61	39.8615	39.9458
62	39.8634	39.9563
63	39.8559	39.9506
64	39.8589	39.9454
65	39.8695	39.9488
66	39.8765	39.9466
67	39.8741	39.9452
68	39.8723	39.9401
69	39.8633	39.945
70	39.8783	39.9508
71	39.8765	39.9491
72	39.8746	39.9612
73	39.8797	39.9623
74	39.8658	39.9595
75	39.8564	39.9566
76	39.8882	39.9747
77	39.8708	39.9595
78	39.8792	39.9588
79	39.8672	39.9764
80	39.8676	39.9524
81	39.8785	39.9602
82	39.8769	39.9697
83	39.8749	39.9492
84	39.8732	39.9629
85	39.8712	39.9456
86	39.8815	39.9486
87	39.8681	39.9538
88	39.8681	39.9416
89	39.8696	39.9466
90	39.8814	39.9446
91	39.869	39.9476
92	39.8621	39.9425
93	39.8719	39.9431
94	39.8703	39.9512
95	39.865	39.9583
96	39.8576	39.9535
97	39.8748	39.9521
98	39.8732	39.9398
99	39.8723	39.9531
100	39.8764	39.9502
101	39.8747	39.9464
102	39.8648	39.9415
103	39.8813	39.9455
104	39.8879	39.944
105	39.8794	39.9469
106	39.8806	39.9494
107	39.8865	39.9571
108	39.8758	39.9438
109	39.8803	39.9498
110	39.8627	39.9438
111	39.8693	39.9462
112	39.8863	39.9367
113	39.8684	39.9544
114	39.8839	39.9422
115	39.883	39.9545
116	39.8875	39.9577
117	39.8845	39.9457
118	39.8798	39.9483
119	39.8863	39.9432
120	39.8677	39.9418
121	39.8837	39.9549
122	39.8745	39.9529
123	39.887	39.9465
124	39.8812	39.9433
125	39.8672	39.9515
126	39.8813	39.9445
127	39.881	39.9439
128	39.8745	39.9522
129	39.8815	39.9512
130	39.8776	39.9418
131	39.8819	39.9635
132	39.8799	39.9439
133	39.8777	39.9382
134	39.8814	39.9403
135	39.881	39.9411
136	39.8813	39.9506
137	39.879	39.937
138	39.8922	39.9562
139	39.8865	39.9428
140	39.8844	39.9447
141	39.8832	39.953
142	39.8971	39.9489
143	39.8832	39.953
144	39.8846	39.9632
145	39.8892	39.9637
146	39.8942	39.9432
147	39.8793	39.956
148	39.8813	39.9497
149	39.8918	39.9528
150	39.8838	39.9552
151	39.8903	39.9482
152	39.8815	39.9448
153	39.8894	39.9644
154	39.8857	39.9472
155	39.8942	39.9496
156	39.8783	39.9467
157	39.8802	39.9433
158	39.8997	39.9477
159	39.8942	39.9479
160	39.8973	39.949
161	39.8911	39.9432
162	39.8966	39.9452
163	39.8914	39.9574
164	39.8858	39.9545
165	39.8914	39.9528
166	39.8897	39.9502
167	39.8977	39.9506
168	39.8917	39.9569
169	39.8877	39.9555
170	39.885	39.9507
171	39.8889	39.9461
172	39.8904	39.9493
173	39.8962	39.9577
174	39.8939	39.9427
175	39.8933	39.9447
176	39.8946	39.945
177	39.9012	39.9468
178	39.895	39.9261
179	39.9037	39.9468
180	39.9	39.9492
181	39.9037	39.9367
182	39.8969	39.9454
183	39.9047	39.9371
184	39.9036	39.9341
185	39.9104	39.9517
186	39.9105	39.9282
187	39.8999	39.9428
188	39.9069	39.9262
189	39.9037	39.9422
190	39.9172	39.9422
191	39.9071	39.9459
192	39.9212	39.942
193	39.9227	39.9377
194	39.9166	39.9333
195	39.9174	39.9427
196	39.9199	39.95
197	39.9208	39.948
198	39.9156	39.9353
199	39.9155	39.9403
200	39.9214	39.9458
201	39.9222	39.9381
202	39.9281	39.9342
203	39.9114	39.9453
204	39.9012	39.9422
205	39.9236	39.9467
206	39.9172	39.9365
207	39.923	39.9457
208	39.9188	39.9282
209	39.9138	39.9364
210	39.9201	39.9285
211	39.9248	39.9365
212	39.9229	39.9418
213	39.9153	39.9239
214	39.9265	39.9333
215	39.9193	39.944
216	39.9236	39.9283
217	39.9219	39.9309
218	39.9243	39.9351
219	39.9196	39.9333
220	39.9138	39.931
221	39.9234	39.9421
222	39.9192	39.9543
223	39.9248	39.9428
224	39.9154	39.9513
225	39.9092	39.9376
226	39.9131	39.9385
227	39.9123	39.9394
228	39.9175	39.9287
229	39.9177	39.9336
230	39.9162	39.9501
231	39.9272	39.9339
232	39.9222	39.934
233	39.9187	39.9414
234	39.9278	39.936
235	39.9225	39.9524
236	39.9251	39.9377
237	39.9294	39.9472
238	39.9344	39.9383
239	39.9346	39.9303
240	39.9243	39.9405
241	39.9362	39.9331
242	39.9332	39.9402
243	39.9404	39.9538
244	39.944	39.9421
245	39.9353	39.9468
246	39.9427	39.9441
247	39.9368	39.9483
248	39.9419	39.9515
249	39.937	39.9441
250	39.9435	39.9537
251	39.9375	39.9474
252	39.9451	39.9549
253	39.9367	39.9443
254	39.9419	39.9478
255	39.9374	39.9386
256	39.9405	39.9537
257	39.9522	39.9455
258	39.9428	39.9424
259	39.9432	39.9406
260	39.9554	39.9431
261	39.9503	39.9415
262	39.9436	39.9423
263	39.9478	39.9364
264	39.9485	39.9418
265	39.9478	39.9305
266	39.9426	39.9383
267	39.9431	39.9426
268	39.956	39.9451
269	39.9508	39.9335
270	39.9409	39.9386
271	39.9534	39.9438
272	39.9418	39.9417
273	39.9588	39.9263
274	39.9648	39.9262
275	39.9523	39.9457
276	39.9526	39.9361
277	39.9512	39.938
278	39.9471	39.9375
279	39.9508	39.9344
280	39.9501	39.9435
281	39.9506	39.9357
282	39.9576	39.9338
283	39.9582	39.9394
284	39.9617	39.9492
285	39.9663	39.9407
286	39.9672	39.9427
287	39.9651	39.9432
288	39.9617	39.9505
289	39.9666	39.9458
290	39.964	39.9409
291	39.9639	39.9563
292	39.9602	39.941
293	39.9587	39.9345
294	39.9568	39.9403
295	39.9669	39.9373
296	39.9589	39.9297
297	39.9593	39.9455
298	39.9622	39.9366
299	39.9648	39.9403
300	39.962	39.9463
301	39.9603	39.9356
302	39.9624	39.9362
303	39.9715	39.9415
304	39.9678	39.9482
305	39.9713	39.9438
306	39.9771	39.9457
307	39.9709	39.9506
308	39.9644	39.9432
309	39.982	39.9309
310	39.9847	39.9413
311	39.9676	39.9387
312	39.9841	39.9463
313	39.9768	39.9308
314	39.9733	39.9288
315	39.9801	39.9256
316	39.9704	39.9436
317	39.9783	39.9345
318	39.974	39.922
319	39.9625	39.9428
320	39.9637	39.9466
321	39.9727	39.9328
322	39.969	39.9368
323	39.9717	39.9417
324	39.9671	39.9293
325	39.9758	39.9342
326	39.9767	39.9339
327	39.9677	39.935
328	39.9688	39.9386
329	39.9714	39.9424
330	39.9637	39.9264
331	39.965	39.9359
332	39.9714	39.9288
333	39.9647	39.9195
334	39.9682	39.9287
335	39.9601	39.9315
336	39.9638	39.9277
337	39.9809	39.9344
338	39.9684	39.9489
339	39.9811	39.9374
340	39.9892	39.9405
341	39.9873	39.9446
342	39.9721	39.9334
343	39.9768	39.9377
344	39.9805	39.9359
345	39.9903	39.9344
346	39.9843	39.9348
347	39.9837	39.9392
348	39.9778	39.9353
349	39.9925	39.9259
350	39.9897	39.9296
351	39.9864	39.9294
352	39.9973	39.9394
353	39.9897	39.9254
354	39.9967	39.9228
355	39.997	39.9405
356	39.9951	39.9296
357	40.0047	39.9277
358	40.0061	39.9357
359	40.007	39.937
360	39.9952	39.9306
361	40.004	39.9357
362	40.0201	39.9244
363	40.0026	39.9473
364	40.0058	39.9401
365	39.9988	39.9334
366	40.0034	39.9287
367	39.996	39.9333
368	39.9955	39.933
369	39.9992	39.9337
370	40.0005	39.9259
371	40.0107	39.9266
372	40.0057	39.9382
373	39.9973	39.9303
374	40.0001	39.9439
375	40.0025	39.9272
376	40.0023	39.9343
377	39.9961	39.9312
378	40.0103	39.9298
379	40.0017	39.9302
380	40.0113	39.9393
381	40.0152	39.9385
382	40.0063	39.9394
383	40.0183	39.9211
384	40.019	39.9266
385	40.0119	39.9264
386	40.0121	39.9315
387	40.0139	39.9251
388	40.0142	39.9318
389	40.0119	39.9277
390	40.0108	39.9297
391	40.0017	39.9303
392	40.004	39.9264
393	40.0181	39.9256
394	40.0123	39.9308
395	40.0198	39.9319
396	40.0046	39.9306
397	40.0261	39.9279
398	40.0163	39.937
399	40.0215	39.9357
400	40.019	39.9232
401	40.0189	39.9381
402	39.9998	39.9288
403	40.0075	39.9334
404	40.0033	39.9333
405	40.0043	39.9251
406	40.0148	39.9224
407	40.0078	39.9324
408	40.015	39.9303
409	40.0171	39.9192
410	40.0171	39.9326
411	40.0204	39.9212
412	40.015	39.9248
413	40.0183	39.922
414	40.0192	39.9258
415	40.0274	39.9173
416	40.0214	39.9289
417	40.0272	39.924
418	40.0264	39.9227
419	40.0265	39.9161
420	40.0231	39.9224
421	40.0267	39.919
422	40.0288	39.9207
423	40.0303	39.9194
424	40.0328	39.9162
425	40.0287	39.9186
426	40.0357	39.9231
427	40.0427	39.9242
428	40.0394	39.9123
429	40.0274	39.918
430	40.031	39.9336
431	40.0237	39.9217
432	40.0369	39.9208
433	40.0343	39.9291
434	40.034	39.9195
435	40.0174	39.9112
436	40.0349	39.9317
437	40.0308	39.9208
438	40.035	39.9222
439	40.0393	39.933
440	40.028	39.9341
441	40.0305	39.9176
442	40.0392	39.916
443	40.0428	39.9216
444	40.0434	39.9259
445	40.045	39.9295
446	40.0382	39.9277
447	40.0361	39.9219
448	40.0393	39.9211
449	40.044	39.9143
450	40.0474	39.9201
451	40.0405	39.9249
452	40.0378	39.9216
453	40.0316	39.9296
454	40.0256	39.925
455	40.0412	39.9284
456	40.0431	39.9192
457	40.0319	39.9335
458	40.026	39.9312
459	40.0282	39.9316
460	40.0222	39.9328
461	40.0384	39.9303
462	40.0284	39.9242
463	40.0412	39.9267
464	40.0377	39.9277
465	40.035	39.9187
466	40.0438	39.9215
467	40.044	39.9346
468	40.045	39.9284
469	40.048	39.9209
470	40.0496	39.9181
471	40.0373	39.928
472	40.0519	39.9231
473	40.0482	39.9211
474	40.0493	39.923
475	40.0598	39.9147
476	40.0393	39.932
477	40.0565	39.9324
478	40.0459	39.92
479	40.0479	39.9271
480	40.0602	39.933
481	40.0527	39.9295
482	40.0633	39.932
483	40.0532	39.9341
484	40.0586	39.9221
485	40.0648	39.9365
486	40.0445	39.9447
487	40.0539	39.9268
488	40.0428	39.9288
489	40.0518	39.9376
490	40.058	39.9282
491	40.0573	39.9418
492	40.0637	39.931
493	40.0605	39.9283
494	40.0682	39.9283
495	40.0591	39.9216
496	40.0664	39.9284
497	40.06	39.9269
498	40.0622	39.9342
499		39.9453
500		39.9246

## Sheet: Figure 6e


																																																	3.6
																																																3.6	3.6
																																																3.6	3.5
																																															3.5	3.6	3.6
																																														3.6	3.6	3.6	3.6
																																													3.6	3.5	3.6	3.6	3.6
																																													3.6	3.6	3.6	3.6	3.5
																																												3.6	3.6	3.6	3.6	3.6	3.6
																																											3.6	3.6	3.6	3.6	3.6	3.6	3.5
																																											3.6	3.6	3.5	3.5	3.5	3.5	3.5
																																										3.6	3.6	3.5	3.6	3.6	3.5	3.6	3.6
																																									3.5	3.5	3.5	3.6	3.5	3.5	3.6	3.5	3.5
																																									3.5	3.6	3.5	3.6	3.5	3.5	3.5	3.6	3.6
																																								3.5	3.5	3.5	3.5	3.5	3.6	3.5	3.5	3.6	3.5
																																							3.5	3.6	3.5	3.5	3.6	3.5	3.6	3.5	3.6	3.6	3.6
																																							3.6	3.5	3.5	3.5	3.6	3.5	3.6	3.5	3.6	3.5	3.6
																																						3.6	3.6	3.5	3.5	3.5	3.6	3.6	3.6	3.6	3.6	3.6	3.6
																																						3.6	3.6	3.5	3.5	3.5	3.5	3.5	3.5	3.6	3.6	3.6	3.6
																																					3.5	3.6	3.5	3.5	3.5	3.5	3.5	3.5	3.5	3.5	3.5	3.6	3.5
																																				3.5	3.5	3.5	3.5	3.5	3.5	3.5	3.5	3.5	3.5	3.5	3.6	3.6	3.6
																																				3.5	3.5	3.5	3.5	3.5	3.5	3.5	3.5	3.5	3.6	3.6	3.5	3.5	3.6
																																			3.5	3.5	3.5	3.5	3.5	3.5	3.5	3.5	3.6	3.5	3.5	3.5	3.6	3.5	3.6
																																			3.5	3.5	3.5	3.5	3.5	3.6	3.5	3.5	3.5	3.5	3.5	3.6	3.5	3.5	3.6
																																		3.5	3.6	3.5	3.5	3.5	3.5	3.5	3.5	3.5	3.5	3.5	3.6	3.6	3.6	3.5	3.6
																																	3.5	3.5	3.6	3.5	3.5	3.5	3.5	3.5	3.5	3.5	3.5	3.6	3.5	3.5	3.6	3.6	3.6
																																	3.6	3.5	3.5	3.5	3.5	3.5	3.5	3.6	3.5	3.5	3.6	3.6	3.5	3.6	3.5	3.6	3.6
																																3.5	3.5	3.5	3.5	3.5	3.5	3.5	3.5	3.5	3.5	3.5	3.6	3.5	3.5	3.5	3.6	3.6	3.5
																																3.5	3.5	3.5	3.5	3.5	3.5	3.5	3.5	3.5	3.5	3.5	3.5	3.5	3.5	3.5	3.5	3.5	3.6
																															3.5	3.5	3.5	3.5	3.6	3.5	3.5	3.5	3.5	3.5	3.5	3.5	3.5	3.5	3.5	3.5	3.5	3.6	3.6
																															3.5	3.5	3.6	3.6	3.5	3.5	3.5	3.5	3.5	3.5	3.5	3.5	3.5	3.5	3.5	3.6	3.5	3.5	3.5
																														3.5	3.5	3.5	3.5	3.5	3.5	3.5	3.5	3.5	3.5	3.5	3.5	3.5	3.5	3.5	3.5	3.5	3.5	3.5	3.6
																														3.5	3.5	3.5	3.5	3.5	3.5	3.5	3.5	3.5	3.5	3.5	3.5	3.5	3.5	3.5	3.5	3.5	3.5	3.5	3.6
																													3.5	3.5	3.5	3.5	3.5	3.5	3.5	3.5	3.5	3.5	3.5	3.5	3.5	3.5	3.5	3.5	3.5	3.5	3.5	3.5	3.5
																													3.5	3.5	3.5	3.5	3.5	3.5	3.5	3.5	3.5	3.5	3.5	3.5	3.5	3.5	3.5	3.5	3.5	3.5	3.5	3.5	3.5
																												3.5	3.5	3.5	3.5	3.5	3.5	3.5	3.5	3.5	3.5	3.5	3.5	3.5	3.5	3.5	3.5	3.5	3.5	3.5	3.5	3.5	3.5
																											3.5	3.5	3.5	3.5	3.5	3.5	3.5	3.5	3.5	3.5	3.5	3.5	3.5	3.5	3.5	3.5	3.5	3.5	3.5	3.5	3.5	3.5	3.5
																											3.5	3.5	3.5	3.5	3.5	3.5	3.5	3.5	3.5	3.5	3.5	3.5	3.5	3.5	3.5	3.5	3.5	3.5	3.5	3.5	3.5	3.5	3.5
																										3.5	3.5	3.5	3.5	3.5	3.5	3.5	3.5	3.5	3.5	3.5	3.5	3.5	3.5	3.5	3.5	3.5	3.5	3.5	3.5	3.5	3.5	3.5	3.6
																										3.5	3.5	3.5	3.5	3.5	3.5	3.5	3.5	3.5	3.5	3.5	3.5	3.5	3.5	3.5	3.5	3.5	3.5	3.5	3.5	3.5	3.5	3.5	3.5
																										3.5	3.5	3.5	3.5	3.5	3.5	3.5	3.5	3.5	3.5	3.5	3.5	3.5	3.5	3.5	3.5	3.5	3.5	3.5	3.5	3.5	3.5	3.6	3.5
																									3.5	3.5	3.5	3.5	3.5	3.5	3.5	3.5	3.5	3.5	3.5	3.5	3.5	3.5	3.5	3.6	3.5	3.6	3.5	3.5	3.5	3.5	3.5	3.6	3.5
																									3.5	3.5	3.5	3.5	3.5	3.5	3.5	3.5	3.5	3.5	3.5	3.5	3.5	3.5	3.5	3.5	3.5	3.5	3.6	3.6	3.5	3.5	3.6	3.6	3.5
																								3.5	3.5	3.5	3.5	3.5	3.5	3.5	3.5	3.5	3.5	3.5	3.5	3.5	3.5	3.5	3.5	3.5	3.5	3.5	3.5	3.5	3.5	3.5	3.5	3.5	3.5
																								3.5	3.5	3.5	3.5	3.5	3.5	3.5	3.5	3.5	3.5	3.5	3.5	3.5	3.5	3.5	3.5	3.5	3.5	3.5	3.5	3.5	3.5	3.5	3.5	3.5	3.6
																							3.5	3.5	3.5	3.5	3.5	3.5	3.5	3.5	3.5	3.5	3.5	3.5	3.5	3.5	3.5	3.5	3.5	3.5	3.5	3.5	3.5	3.5	3.5	3.6	3.5	3.5	3.5
																							3.5	3.5	3.5	3.5	3.5	3.5	3.5	3.5	3.5	3.5	3.5	3.5	3.5	3.5	3.5	3.5	3.5	3.5	3.5	3.5	3.5	3.5	3.5	3.6	3.6	3.5	3.6
																						3.5	3.5	3.5	3.5	3.5	3.5	3.5	3.5	3.5	3.5	3.5	3.5	3.5	3.5	3.5	3.5	3.5	3.5	3.5	3.5	3.5	3.5	3.5	3.5	3.5	3.5	3.5	3.5
																						3.5	3.5	3.5	3.5	3.5	3.5	3.5	3.5	3.5	3.5	3.5	3.5	3.5	3.5	3.5	3.5	3.5	3.5	3.5	3.5	3.5	3.5	3.5	3.5	3.5	3.5	3.5	3.5
																					3.5	3.5	3.5	3.5	3.5	3.5	3.5	3.5	3.5	3.5	3.5	3.5	3.5	3.5	3.5	3.5	3.5	3.5	3.5	3.5	3.5	3.5	3.5	3.5	3.5	3.5	3.5	3.5	3.5
																					3.5	3.5	3.5	3.5	3.5	3.5	3.5	3.5	3.5	3.5	3.5	3.5	3.5	3.5	3.5	3.5	3.5	3.5	3.5	3.5	3.5	3.5	3.5	3.5	3.5	3.5	3.5	3.5	3.5
																					3.5	3.6	3.5	3.5	3.5	3.5	3.5	3.5	3.5	3.5	3.5	3.5	3.5	3.5	3.5	3.5	3.5	3.5	3.5	3.5	3.5	3.5	3.5	3.5	3.5	3.5	3.5	3.5	3.5
																				3.5	3.5	3.5	3.5	3.5	3.5	3.5	3.5	3.5	3.5	3.5	3.5	3.5	3.5	3.5	3.5	3.5	3.5	3.5	3.5	3.5	3.5	3.5	3.5	3.5	3.5	3.5	3.5	3.5	3.5
																				3.5	3.5	3.5	3.5	3.5	3.5	3.5	3.5	3.5	3.5	3.5	3.5	3.5	3.5	3.5	3.5	3.5	3.5	3.5	3.5	3.5	3.5	3.5	3.5	3.5	3.5	3.5	3.5	3.5	3.5
																			3.5	3.5	3.5	3.5	3.5	3.5	3.5	3.5	3.5	3.5	3.5	3.5	3.5	3.5	3.5	3.5	3.5	3.5	3.5	3.5	3.5	3.5	3.5	3.5	3.5	3.5	3.5	3.5	3.5	3.5	3.5
																			3.5	3.5	3.5	3.5	3.5	3.5	3.5	3.5	3.5	3.5	3.5	3.5	3.5	3.5	3.5	3.5	3.5	3.5	3.5	3.5	3.5	3.5	3.5	3.5	3.5	3.5	3.5	3.5	3.5	3.5	3.5
																		3.5	3.5	3.5	3.5	3.5	3.5	3.5	3.5	3.5	3.5	3.5	3.5	3.5	3.5	3.5	3.5	3.5	3.5	3.5	3.5	3.5	3.5	3.5	3.5	3.5	3.5	3.5	3.5	3.5	3.5	3.5	3.5
																		3.5	3.5	3.5	3.5	3.5	3.5	3.5	3.5	3.5	3.5	3.5	3.5	3.5	3.5	3.5	3.5	3.5	3.5	3.5	3.5	3.5	3.5	3.5	3.5	3.5	3.5	3.5	3.5	3.5	3.5	3.5	3.5
																		3.5	3.5	3.5	3.5	3.5	3.5	3.5	3.5	3.5	3.5	3.5	3.5	3.5	3.5	3.5	3.5	3.5	3.5	3.5	3.5	3.5	3.5	3.5	3.5	3.5	3.5	3.5	3.5	3.5	3.5	3.5	3.5
																	3.5	3.5	3.5	3.5	3.5	3.5	3.5	3.5	3.5	3.5	3.5	3.5	3.5	3.5	3.5	3.5	3.5	3.5	3.5	3.5	3.5	3.5	3.5	3.4	3.5	3.5	3.5	3.5	3.5	3.5	3.5	3.5	3.5
																	3.5	3.5	3.5	3.5	3.5	3.5	3.5	3.5	3.5	3.5	3.5	3.5	3.5	3.5	3.5	3.5	3.5	3.5	3.5	3.5	3.5	3.5	3.5	3.5	3.5	3.5	3.5	3.5	3.6	3.6	3.5	3.5	3.5
																3.5	3.5	3.5	3.5	3.5	3.5	3.5	3.5	3.5	3.5	3.5	3.5	3.5	3.5	3.5	3.5	3.5	3.5	3.5	3.5	3.5	3.5	3.5	3.5	3.5	3.5	3.5	3.5	3.5	3.5	3.5	3.5	3.5	3.6
																3.5	3.5	3.5	3.5	3.5	3.5	3.5	3.5	3.5	3.5	3.5	3.5	3.5	3.5	3.5	3.5	3.5	3.5	3.5	3.5	3.5	3.5	3.5	3.5	3.5	3.5	3.5	3.5	3.5	3.5	3.5	3.5	3.5	3.5
																3.6	3.5	3.5	3.5	3.5	3.5	3.5	3.5	3.5	3.5	3.5	3.5	3.5	3.5	3.5	3.5	3.5	3.5	3.5	3.5	3.5	3.5	3.5	3.5	3.5	3.5	3.5	3.5	3.5	3.5	3.5	3.6	3.5	3.5
															3.5	3.5	3.5	3.5	3.5	3.5	3.5	3.5	3.5	3.5	3.5	3.5	3.5	3.5	3.5	3.5	3.5	3.5	3.5	3.5	3.5	3.5	3.5	3.5	3.5	3.5	3.5	3.5	3.5	3.5	3.5	3.5	3.6	3.5	3.5
															3.5	3.5	3.5	3.5	3.5	3.5	3.5	3.5	3.5	3.5	3.5	3.5	3.4	3.5	3.5	3.5	3.5	3.5	3.5	3.5	3.5	3.5	3.5	3.5	3.5	3.5	3.5	3.5	3.6	3.5	3.5	3.5	3.5	3.6	3.6
															3.5	3.5	3.5	3.5	3.5	3.5	3.5	3.5	3.5	3.5	3.5	3.5	3.5	3.5	3.5	3.5	3.5	3.5	3.5	3.5	3.5	3.5	3.5	3.5	3.5	3.5	3.5	3.5	3.5	3.5	3.6	3.5	3.5	3.6	3.6
														3.5	3.5	3.5	3.5	3.5	3.5	3.5	3.5	3.5	3.5	3.5	3.5	3.5	3.5	3.5	3.5	3.5	3.5	3.5	3.5	3.5	3.5	3.5	3.5	3.5	3.5	3.5	3.5	3.5	3.5	3.5	3.5	3.6	3.5	3.5	3.6
														3.5	3.5	3.5	3.5	3.5	3.5	3.5	3.5	3.5	3.5	3.5	3.5	3.5	3.5	3.5	3.5	3.5	3.5	3.5	3.5	3.5	3.5	3.5	3.5	3.5	3.5	3.5	3.5	3.5	3.5	3.5	3.5	3.6	3.5	3.5	3.6
														3.5	3.5	3.5	3.5	3.5	3.5	3.5	3.5	3.5	3.5	3.5	3.5	3.5	3.5	3.5	3.4	3.5	3.5	3.5	3.5	3.5	3.5	3.5	3.5	3.5	3.5	3.5	3.5	3.5	3.5	3.5	3.5	3.5	3.5	3.6	3.5
													3.5	3.5	3.5	3.5	3.5	3.5	3.5	3.5	3.5	3.5	3.5	3.5	3.5	3.5	3.5	3.5	3.5	3.5	3.5	3.5	3.5	3.5	3.5	3.5	3.5	3.5	3.5	3.5	3.5	3.5	3.5	3.5	3.5	3.5	3.5	3.5	3.6
													3.4	3.5	3.5	3.5	3.5	3.5	3.5	3.5	3.5	3.5	3.5	3.5	3.5	3.5	3.5	3.5	3.5	3.5	3.5	3.5	3.5	3.5	3.5	3.5	3.5	3.5	3.5	3.5	3.5	3.5	3.5	3.5	3.5	3.6	3.6	3.5	3.5
													3.5	3.5	3.5	3.5	3.5	3.5	3.5	3.5	3.5	3.5	3.5	3.5	3.5	3.5	3.5	3.5	3.5	3.5	3.5	3.5	3.5	3.5	3.5	3.5	3.5	3.5	3.5	3.5	3.5	3.5	3.5	3.5	3.5	3.5	3.5	3.5	3.5
												3.5	3.5	3.5	3.5	3.5	3.5	3.5	3.5	3.5	3.5	3.5	3.5	3.5	3.5	3.5	3.5	3.5	3.5	3.5	3.5	3.5	3.5	3.5	3.5	3.5	3.5	3.5	3.5	3.5	3.5	3.5	3.5	3.5	3.5	3.6	3.5	3.5	3.5
												3.4	3.5	3.5	3.5	3.5	3.5	3.5	3.5	3.5	3.5	3.5	3.5	3.5	3.5	3.5	3.5	3.5	3.5	3.5	3.5	3.5	3.5	3.5	3.5	3.5	3.5	3.5	3.5	3.5	3.5	3.5	3.5	3.5	3.5	3.5	3.5	3.5	3.5
												3.5	3.5	3.5	3.4	3.4	3.5	3.5	3.5	3.5	3.5	3.5	3.5	3.5	3.5	3.5	3.5	3.5	3.5	3.5	3.5	3.5	3.5	3.5	3.5	3.5	3.5	3.5	3.5	3.5	3.5	3.5	3.5	3.5	3.5	3.5	3.5	3.5	3.5
											3.4	3.5	3.4	3.4	3.5	3.5	3.5	3.5	3.4	3.5	3.5	3.5	3.5	3.5	3.5	3.5	3.5	3.5	3.5	3.5	3.5	3.5	3.5	3.5	3.5	3.5	3.5	3.5	3.5	3.5	3.5	3.5	3.5	3.5	3.5	3.5	3.5	3.5	3.5
											3.4	3.4	3.5	3.4	3.4	3.5	3.5	3.4	3.5	3.5	3.5	3.5	3.5	3.5	3.5	3.5	3.5	3.5	3.5	3.5	3.5	3.5	3.5	3.5	3.5	3.5	3.5	3.5	3.5	3.5	3.5	3.5	3.5	3.5	3.5	3.5	3.5	3.5	3.5
											3.4	3.4	3.5	3.4	3.4	3.4	3.4	3.4	3.5	3.5	3.5	3.5	3.5	3.5	3.5	3.5	3.5	3.5	3.5	3.5	3.5	3.5	3.5	3.5	3.5	3.5	3.5	3.5	3.5	3.5	3.5	3.5	3.5	3.5	3.5	3.5	3.5	3.5	3.5
										3.4	3.4	3.4	3.4	3.4	3.5	3.4	3.4	3.4	3.5	3.5	3.5	3.5	3.4	3.5	3.5	3.5	3.5	3.5	3.5	3.5	3.5	3.5	3.5	3.5	3.5	3.5	3.5	3.5	3.5	3.5	3.5	3.5	3.5	3.5	3.5	3.5	3.5	3.5	3.5
										3.5	3.5	3.4	3.4	3.4	3.5	3.5	3.5	3.4	3.5	3.5	3.5	3.5	3.5	3.5	3.5	3.5	3.5	3.5	3.5	3.5	3.5	3.5	3.5	3.5	3.5	3.5	3.5	3.5	3.5	3.5	3.4	3.4	3.5	3.5	3.5	3.5	3.5	3.5	3.5
										3.4	3.4	3.5	3.4	3.4	3.4	3.4	3.4	3.5	3.4	3.5	3.5	3.5	3.5	3.5	3.5	3.5	3.5	3.5	3.5	3.5	3.5	3.5	3.5	3.5	3.5	3.5	3.5	3.5	3.5	3.5	3.4	3.5	3.5	3.5	3.4	3.5	3.5	3.5	3.5
										3.4	3.4	3.4	3.4	3.4	3.4	3.5	3.5	3.5	3.4	3.4	3.4	3.4	3.5	3.5	3.5	3.5	3.5	3.5	3.5	3.5	3.5	3.5	3.5	3.5	3.5	3.5	3.5	3.5	3.5	3.5	3.5	3.5	3.5	3.5	3.4	3.4	3.5	3.5	3.5
									3.5	3.5	3.4	3.4	3.5	3.4	3.5	3.4	3.4	3.5	3.4	3.5	3.5	3.5	3.5	3.4	3.5	3.5	3.5	3.5	3.5	3.5	3.5	3.5	3.4	3.5	3.5	3.5	3.5	3.4	3.5	3.5	3.5	3.5	3.5	3.5	3.5	3.5	3.5	3.5	3.5
									3.5	3.5	3.5	3.5	3.4	3.5	3.4	3.4	3.5	3.4	3.5	3.5	3.4	3.5	3.4	3.4	3.5	3.5	3.5	3.5	3.5	3.5	3.5	3.5	3.5	3.5	3.5	3.5	3.5	3.5	3.5	3.4	3.5	3.5	3.5	3.5	3.5	3.5	3.5	3.5	3.5
									3.5	3.4	3.4	3.4	3.5	3.4	3.5	3.5	3.5	3.5	3.5	3.4	3.4	3.5	3.4	3.5	3.5	3.5	3.5	3.5	3.5	3.5	3.5	3.5	3.5	3.5	3.5	3.5	3.5	3.5	3.5	3.5	3.5	3.5	3.5	3.5	3.5	3.5	3.5	3.5	3.5
									3.5	3.5	3.4	3.5	3.5	3.5	3.4	3.5	3.4	3.5	3.5	3.4	3.5	3.4	3.4	3.5	3.5	3.5	3.5	3.5	3.5	3.5	3.5	3.5	3.5	3.5	3.5	3.4	3.5	3.5	3.5	3.5	3.5	3.5	3.5	3.5	3.5	3.5	3.5	3.5	3.5
								3.5	3.5	3.5	3.5	3.5	3.5	3.5	3.4	3.5	3.5	3.5	3.5	3.5	3.5	3.5	3.5	3.5	3.5	3.5	3.5	3.4	3.5	3.5	3.5	3.5	3.5	3.5	3.5	3.5	3.5	3.5	3.5	3.5	3.5	3.5	3.5	3.5	3.5	3.5	3.5	3.5	3.5
								3.5	3.5	3.5	3.5	3.5	3.5	3.5	3.5	3.5	3.5	3.5	3.5	3.5	3.5	3.5	3.5	3.4	3.5	3.5	3.5	3.4	3.4	3.5	3.5	3.5	3.5	3.5	3.5	3.5	3.4	3.5	3.5	3.4	3.5	3.5	3.5	3.5	3.5	3.5	3.5	3.5	3.5
								3.5	3.5	3.5	3.4	3.5	3.5	3.4	3.5	3.5	3.5	3.5	3.5	3.4	3.5	3.5	3.5	3.5	3.5	3.5	3.5	3.5	3.5	3.5	3.5	3.5	3.5	3.5	3.5	3.5	3.5	3.5	3.5	3.5	3.5	3.5	3.5	3.5	3.5	3.5	3.5	3.5	3.5
								3.5	3.5	3.5	3.5	3.5	3.5	3.5	3.5	3.5	3.5	3.5	3.5	3.5	3.5	3.5	3.5	3.5	3.4	3.5	3.5	3.5	3.5	3.4	3.4	3.5	3.5	3.5	3.5	3.5	3.5	3.5	3.5	3.5	3.5	3.5	3.5	3.5	3.5	3.5	3.5	3.6	3.5
							3.5	3.5	3.5	3.5	3.5	3.5	3.5	3.5	3.5	3.5	3.4	3.5	3.5	3.5	3.5	3.5	3.5	3.5	3.5	3.5	3.5	3.5	3.5	3.5	3.5	3.5	3.5	3.5	3.5	3.5	3.5	3.4	3.5	3.5	3.5	3.5	3.5	3.5	3.5	3.5	3.5	3.5	3.6
							3.5	3.5	3.5	3.5	3.5	3.5	3.5	3.5	3.5	3.5	3.5	3.5	3.5	3.4	3.5	3.5	3.5	3.5	3.4	3.4	3.5	3.5	3.4	3.4	3.5	3.5	3.5	3.4	3.5	3.4	3.5	3.5	3.5	3.5	3.5	3.5	3.5	3.5	3.5	3.5	3.5	3.5	3.5
							3.5	3.5	3.5	3.5	3.5	3.5	3.5	3.5	3.5	3.5	3.5	3.5	3.5	3.5	3.4	3.5	3.5	3.5	3.4	3.4	3.5	3.5	3.5	3.4	3.5	3.4	3.5	3.5	3.5	3.5	3.4	3.5	3.5	3.5	3.5	3.5	3.5	3.5	3.5	3.5	3.5	3.5	3.6
							3.5	3.5	3.5	3.5	3.5	3.5	3.5	3.5	3.5	3.5	3.5	3.5	3.5	3.5	3.5	3.5	3.5	3.5	3.4	3.5	3.5	3.4	3.4	3.4	3.5	3.4	3.4	3.4	3.5	3.5	3.5	3.4	3.5	3.5	3.5	3.5	3.5	3.5	3.5	3.5	3.5	3.5	3.6
						3.5	3.5	3.4	3.5	3.5	3.5	3.5	3.5	3.5	3.5	3.5	3.5	3.5	3.5	3.4	3.4	3.5	3.5	3.5	3.5	3.5	3.5	3.4	3.4	3.4	3.5	3.4	3.5	3.4	3.5	3.5	3.4	3.5	3.5	3.5	3.5	3.5	3.5	3.5	3.5	3.5	3.5	3.5	3.5
						3.5	3.5	3.5	3.5	3.5	3.5	3.5	3.5	3.5	3.4	3.4	3.5	3.5	3.5	3.5	3.5	3.5	3.5	3.5	3.4	3.4	3.4	3.4	3.4	3.5	3.5	3.5	3.5	3.5	3.5	3.5	3.4	3.5	3.4	3.5	3.5	3.5	3.5	3.5	3.5	3.5	3.5	3.5	3.5
						3.5	3.5	3.5	3.5	3.5	3.5	3.5	3.5	3.5	3.5	3.5	3.5	3.5	3.5	3.5	3.5	3.5	3.5	3.5	3.4	3.5	3.4	3.5	3.5	3.5	3.4	3.4	3.4	3.5	3.5	3.4	3.4	3.5	3.5	3.5	3.5	3.5	3.5	3.5	3.5	3.5	3.5	3.5	3.5
						3.5	3.4	3.5	3.5	3.5	3.4	3.5	3.4	3.5	3.5	3.5	3.5	3.5	3.4	3.5	3.5	3.5	3.5	3.5	3.5	3.5	3.4	3.4	3.4	3.4	3.4	3.4	3.4	3.4	3.4	3.5	3.4	3.4	3.5	3.5	3.4	3.5	3.5	3.5	3.5	3.5	3.5	3.5	3.5
						3.4	3.4	3.4	3.4	3.4	3.4	3.4	3.5	3.5	3.4	3.5	3.4	3.4	3.5	3.5	3.4	3.5	3.5	3.5	3.5	3.5	3.4	3.4	3.4	3.4	3.5	3.5	3.4	3.5	3.5	3.5	3.4	3.4	3.4	3.5	3.5	3.5	3.5	3.5	3.5	3.5	3.5	3.5	3.5
					3.4	3.5	3.4	3.4	3.4	3.5	3.5	3.4	3.5	3.5	3.4	3.4	3.5	3.4	3.5	3.5	3.5	3.5	3.5	3.5	3.5	3.5	3.5	3.5	3.5	3.5	3.5	3.5	3.4	3.4	3.4	3.4	3.4	3.5	3.5	3.5	3.5	3.5	3.5	3.4	3.5	3.5	3.5	3.5	3.5
					3.5	3.4	3.4	3.4	3.4	3.4	3.5	3.4	3.5	3.5	3.4	3.4	3.4	3.4	3.5	3.5	3.4	3.5	3.5	3.5	3.5	3.5	3.5	3.5	3.5	3.5	3.5	3.4	3.5	3.4	3.5	3.5	3.5	3.5	3.5	3.4	3.4	3.5	3.5	3.5	3.5	3.5	3.5	3.5	3.5
					3.4	3.4	3.4	3.4	3.4	3.4	3.4	3.4	3.4	3.4	3.4	3.4	3.4	3.4	3.5	3.5	3.5	3.5	3.5	3.5	3.4	3.5	3.5	3.4	3.4	3.5	3.4	3.4	3.4	3.5	3.5	3.4	3.5	3.4	3.5	3.5	3.5	3.5	3.5	3.5	3.5	3.5	3.5	3.5	3.5
					3.4	3.4	3.4	3.4	3.4	3.4	3.4	3.4	3.4	3.4	3.4	3.4	3.4	3.4	3.4	3.5	3.5	3.5	3.5	3.5	3.5	3.4	3.4	3.4	3.4	3.5	3.5	3.5	3.4	3.4	3.4	3.4	3.4	3.5	3.5	3.5	3.4	3.4	3.4	3.5	3.4	3.5	3.4	3.5	3.5
					3.4	3.4	3.4	3.4	3.4	3.4	3.4	3.4	3.4	3.4	3.4	3.4	3.4	3.5	3.5	3.5	3.5	3.5	3.5	3.5	3.5	3.4	3.5	3.4	3.4	3.4	3.5	3.4	3.4	3.4	3.4	3.4	3.4	3.5	3.4	3.4	3.4	3.5	3.4	3.5	3.4	3.5	3.4	3.5	3.5
				3.4	3.4	3.4	3.4	3.4	3.5	3.5	3.4	3.4	3.4	3.4	3.4	3.4	3.4	3.4	3.5	3.4	3.5	3.5	3.5	3.5	3.5	3.5	3.5	3.5	3.4	3.5	3.4	3.5	3.4	3.4	3.4	3.4	3.4	3.5	3.4	3.4	3.4	3.4	3.5	3.5	3.5	3.4	3.5	3.5	3.5
				3.4	3.5	3.4	3.4	3.4	3.5	3.4	3.4	3.4	3.4	3.4	3.5	3.4	3.5	3.4	3.5	3.5	3.5	3.5	3.5	3.5	3.5	3.4	3.5	3.5	3.4	3.4	3.5	3.5	3.4	3.4	3.5	3.4	3.4	3.5	3.4	3.4	3.4	3.4	3.5	3.4	3.4	3.4	3.4	3.5	3.5
				3.4	3.4	3.4	3.4	3.4	3.5	3.5	3.4	3.5	3.5	3.4	3.4	3.5	3.4	3.4	3.4	3.5	3.5	3.5	3.5	3.5	3.5	3.5	3.5	3.4	3.5	3.4	3.5	3.5	3.4	3.4	3.5	3.4	3.4	3.4	3.5	3.4	3.4	3.4	3.5	3.4	3.5	3.4	3.5	3.4	3.5
				3.5	3.4	3.4	3.5	3.4	3.4	3.5	3.4	3.5	3.4	3.5	3.5	3.4	3.4	3.5	3.5	3.5	3.5	3.5	3.5	3.5	3.5	3.5	3.5	3.5	3.5	3.5	3.5	3.4	3.4	3.4	3.4	3.4	3.4	3.4	3.4	3.4	3.4	3.4	3.4	3.5	3.5	3.4	3.4	3.4	3.4
				3.5	3.5	3.4	3.4	3.5	3.5	3.5	3.4	3.5	3.5	3.5	3.5	3.4	3.5	3.5	3.4	3.5	3.4	3.5	3.5	3.5	3.5	3.5	3.5	3.5	3.5	3.5	3.4	3.5	3.4	3.4	3.4	3.4	3.4	3.4	3.4	3.4	3.4	3.4	3.4	3.4	3.5	3.5	3.5	3.4	3.5
				3.5	3.4	3.5	3.4	3.4	3.5	3.5	3.4	3.5	3.4	3.4	3.4	3.5	3.5	3.5	3.4	3.5	3.5	3.5	3.5	3.5	3.5	3.5	3.5	3.5	3.5	3.5	3.5	3.5	3.4	3.4	3.4	3.4	3.4	3.5	3.5	3.5	3.4	3.4	3.4	3.4	3.4	3.5	3.4	3.5	3.5
			3.5	3.5	3.5	3.5	3.5	3.5	3.5	3.5	3.5	3.5	3.4	3.4	3.4	3.5	3.5	3.5	3.5	3.5	3.5	3.5	3.5	3.5	3.4	3.5	3.5	3.5	3.5	3.5	3.4	3.5	3.5	3.4	3.4	3.4	3.4	3.4	3.4	3.4	3.4	3.4	3.5	3.4	3.4	3.4	3.5	3.4	3.5
			3.5	3.5	3.5	3.5	3.5	3.5	3.5	3.5	3.5	3.5	3.5	3.5	3.5	3.5	3.5	3.5	3.5	3.5	3.5	3.5	3.5	3.5	3.5	3.5	3.5	3.5	3.5	3.4	3.5	3.4	3.4	3.5	3.5	3.4	3.4	3.4	3.5	3.4	3.4	3.4	3.4	3.5	3.5	3.5	3.5	3.4	3.5
			3.5	3.5	3.5	3.5	3.5	3.5	3.5	3.5	3.5	3.5	3.5	3.5	3.5	3.5	3.5	3.5	3.5	3.5	3.5	3.5	3.5	3.5	3.5	3.4	3.5	3.4	3.5	3.4	3.5	3.4	3.4	3.5	3.5	3.4	3.5	3.4	3.5	3.4	3.4	3.4	3.4	3.5	3.5	3.5	3.5	3.4	3.5
			3.5	3.5	3.5	3.5	3.5	3.5	3.5	3.5	3.5	3.5	3.5	3.5	3.5	3.5	3.5	3.5	3.5	3.5	3.5	3.5	3.5	3.5	3.5	3.5	3.5	3.5	3.4	3.5	3.5	3.5	3.5	3.5	3.5	3.4	3.4	3.5	3.5	3.4	3.4	3.4	3.5	3.5	3.5	3.5	3.5	3.5	3.5
			3.5	3.5	3.5	3.5	3.5	3.5	3.5	3.5	3.5	3.5	3.5	3.5	3.5	3.5	3.5	3.5	3.5	3.5	3.5	3.5	3.5	3.5	3.5	3.5	3.5	3.4	3.5	3.5	3.5	3.5	3.5	3.5	3.5	3.5	3.5	3.4	3.4	3.4	3.4	3.4	3.4	3.5	3.5	3.5	3.5	3.5	3.5
			3.5	3.5	3.5	3.5	3.5	3.5	3.5	3.5	3.5	3.5	3.5	3.5	3.5	3.5	3.5	3.5	3.5	3.5	3.5	3.5	3.5	3.5	3.4	3.5	3.5	3.5	3.4	3.5	3.4	3.4	3.5	3.5	3.5	3.4	3.5	3.5	3.4	3.4	3.4	3.4	3.4	3.5	3.5	3.5	3.5	3.5	3.5
			3.5	3.5	3.5	3.5	3.5	3.5	3.5	3.5	3.5	3.5	3.5	3.5	3.5	3.5	3.5	3.5	3.5	3.5	3.5	3.5	3.5	3.5	3.5	3.4	3.5	3.5	3.4	3.4	3.5	3.4	3.4	3.5	3.4	3.5	3.5	3.4	3.5	3.4	3.4	3.5	3.5	3.5	3.5	3.5	3.4	3.4	3.5
		3.5	3.5	3.5	3.5	3.5	3.5	3.5	3.5	3.5	3.5	3.5	3.5	3.5	3.5	3.5	3.5	3.5	3.5	3.5	3.5	3.5	3.5	3.5	3.4	3.4	3.5	3.5	3.5	3.5	3.5	3.4	3.4	3.4	3.5	3.4	3.4	3.4	3.4	3.4	3.4	3.5	3.4	3.5	3.4	3.5	3.5	3.4	3.5
		3.5	3.5	3.5	3.6	3.5	3.5	3.5	3.5	3.5	3.5	3.5	3.5	3.5	3.5	3.5	3.5	3.5	3.5	3.4	3.5	3.4	3.5	3.4	3.5	3.5	3.5	3.5	3.5	3.5	3.4	3.5	3.5	3.4	3.4	3.4	3.4	3.4	3.4	3.4	3.4	3.4	3.4	3.5	3.4	3.5	3.5	3.5	3.5
		3.5	3.5	3.5	3.5	3.5	3.5	3.5	3.5	3.5	3.5	3.5	3.5	3.5	3.5	3.5	3.5	3.5	3.5	3.5	3.5	3.4	3.5	3.5	3.5	3.4	3.4	3.4	3.4	3.4	3.4	3.5	3.4	3.4	3.4	3.4	3.4	3.4	3.4	3.4	3.4	3.4	3.5	3.4	3.4	3.4	3.5	3.5	3.5
		3.5	3.5	3.5	3.5	3.5	3.5	3.5	3.5	3.5	3.5	3.5	3.5	3.5	3.5	3.5	3.5	3.5	3.5	3.5	3.4	3.5	3.4	3.5	3.4	3.4	3.4	3.5	3.4	3.5	3.4	3.4	3.5	3.4	3.4	3.4	3.4	3.4	3.4	3.4	3.4	3.5	3.4	3.4	3.4	3.5	3.4	3.5	3.5
		3.5	3.5	3.5	3.5	3.5	3.5	3.5	3.5	3.5	3.5	3.5	3.5	3.5	3.5	3.5	3.4	3.4	3.5	3.4	3.5	3.5	3.4	3.4	3.5	3.4	3.4	3.4	3.4	3.5	3.4	3.4	3.4	3.4	3.4	3.5	3.4	3.4	3.4	3.4	3.5	3.4	3.4	3.4	3.5	3.4	3.4	3.4	3.4
		3.5	3.5	3.5	3.5	3.5	3.5	3.4	3.5	3.5	3.5	3.5	3.4	3.4	3.5	3.4	3.5	3.5	3.5	3.5	3.5	3.5	3.4	3.5	3.4	3.4	3.5	3.4	3.5	3.5	3.4	3.4	3.4	3.4	3.5	3.4	3.4	3.4	3.5	3.5	3.4	3.4	3.5	3.4	3.4	3.5	3.5	3.4	3.4
		3.5	3.5	3.5	3.5	3.5	3.5	3.4	3.4	3.5	3.5	3.5	3.5	3.4	3.5	3.5	3.4	3.5	3.5	3.5	3.4	3.5	3.5	3.5	3.4	3.4	3.4	3.5	3.5	3.4	3.4	3.4	3.4	3.5	3.5	3.5	3.5	3.4	3.4	3.4	3.4	3.5	3.5	3.5	3.5	3.4	3.4	3.4	3.4
		3.4	3.5	3.5	3.5	3.5	3.4	3.5	3.5	3.5	3.4	3.4	3.4	3.4	3.5	3.5	3.4	3.5	3.5	3.5	3.5	3.5	3.5	3.5	3.4	3.4	3.5	3.5	3.5	3.5	3.4	3.4	3.4	3.4	3.4	3.4	3.4	3.4	3.4	3.4	3.5	3.5	3.5	3.4	3.4	3.5	3.4	3.4	3.4
		3.5	3.5	3.4	3.5	3.5	3.5	3.5	3.5	3.5	3.5	3.5	3.5	3.5	3.4	3.4	3.4	3.4	3.4	3.5	3.5	3.4	3.4	3.5	3.5	3.4	3.5	3.5	3.4	3.4	3.4	3.4	3.4	3.4	3.5	3.4	3.4	3.4	3.5	3.4	3.5	3.4	3.4	3.4	3.4	3.4	3.4	3.4	3.5
	3.5	3.5	3.5	3.5	3.5	3.5	3.5	3.4	3.4	3.5	3.5	3.4	3.4	3.4	3.5	3.4	3.5	3.4	3.5	3.5	3.4	3.4	3.4	3.5	3.5	3.4	3.5	3.4	3.5	3.5	3.5	3.4	3.4	3.5	3.5	3.5	3.4	3.4	3.4	3.4	3.4	3.5	3.5	3.4	3.4	3.4	3.5	3.4	3.5
	3.5	3.5	3.5	3.5	3.4	3.4	3.4	3.4	3.5	3.5	3.4	3.4	3.5	3.4	3.4	3.4	3.4	3.4	3.4	3.4	3.5	3.5	3.5	3.4	3.4	3.5	3.5	3.4	3.5	3.5	3.5	3.4	3.5	3.5	3.5	3.4	3.5	3.5	3.5	3.5	3.4	3.4	3.4	3.5	3.4	3.4	3.4	3.4	3.5
	3.5	3.4	3.5	3.4	3.5	3.4	3.4	3.5	3.4	3.5	3.5	3.5	3.4	3.4	3.4	3.4	3.4	3.4	3.5	3.4	3.4	3.5	3.5	3.4	3.5	3.5	3.5	3.5	3.5	3.5	3.5	3.5	3.5	3.5	3.5	3.5	3.5	3.5	3.4	3.4	3.4	3.5	3.4	3.5	3.5	3.5	3.4	3.5	3.5
	3.5	3.4	3.5	3.4	3.4	3.5	3.4	3.4	3.4	3.4	3.5	3.5	3.5	3.5	3.5	3.4	3.4	3.4	3.5	3.5	3.4	3.5	3.5	3.4	3.5	3.5	3.5	3.5	3.5	3.5	3.5	3.5	3.5	3.5	3.5	3.5	3.4	3.5	3.5	3.4	3.4	3.5	3.4	3.4	3.4	3.4	3.4	3.5	3.5
	3.4	3.5	3.4	3.4	3.4	3.4	3.4	3.4	3.4	3.4	3.5	3.4	3.4	3.5	3.4	3.4	3.4	3.5	3.5	3.5	3.5	3.5	3.4	3.5	3.4	3.5	3.5	3.5	3.5	3.5	3.5	3.5	3.5	3.5	3.5	3.5	3.4	3.5	3.5	3.5	3.5	3.5	3.4	3.5	3.4	3.4	3.4	3.4	3.5
	3.4	3.4	3.4	3.4	3.4	3.4	3.4	3.4	3.5	3.5	3.5	3.4	3.4	3.4	3.5	3.4	3.4	3.4	3.5	3.4	3.4	3.5	3.5	3.5	3.5	3.5	3.5	3.5	3.5	3.4	3.5	3.5	3.5	3.4	3.5	3.4	3.4	3.4	3.5	3.5	3.5	3.4	3.4	3.4	3.5	3.4	3.4	3.4	3.5
	3.4	3.4	3.4	3.4	3.4	3.4	3.4	3.4	3.4	3.4	3.4	3.4	3.4	3.4	3.4	3.4	3.4	3.5	3.5	3.5	3.5	3.5	3.5	3.4	3.5	3.5	3.5	3.5	3.5	3.5	3.5	3.5	3.5	3.5	3.5	3.4	3.4	3.4	3.4	3.5	3.4	3.5	3.4	3.4	3.5	3.4	3.4	3.4	3.5
	3.4	3.4	3.4	3.4	3.4	3.4	3.4	3.4	3.4	3.4	3.4	3.4	3.4	3.4	3.4	3.4	3.5	3.4	3.5	3.5	3.5	3.5	3.5	3.5	3.5	3.5	3.5	3.5	3.5	3.5	3.5	3.5	3.5	3.5	3.5	3.4	3.4	3.4	3.4	3.5	3.4	3.5	3.4	3.4	3.4	3.5	3.4	3.5	3.5
	3.4	3.4	3.4	3.4	3.4	3.4	3.4	3.4	3.4	3.4	3.4	3.4	3.4	3.4	3.4	3.4	3.4	3.5	3.5	3.5	3.5	3.5	3.5	3.5	3.5	3.5	3.5	3.5	3.5	3.5	3.5	3.5	3.5	3.4	3.4	3.5	3.4	3.4	3.4	3.5	3.5	3.4	3.5	3.4	3.5	3.4	3.5	3.5	3.5
	3.4	3.4	3.4	3.4	3.4	3.4	3.4	3.4	3.4	3.4	3.4	3.4	3.4	3.4	3.4	3.4	3.5	3.5	3.5	3.5	3.5	3.5	3.5	3.5	3.5	3.5	3.5	3.5	3.5	3.5	3.5	3.4	3.5	3.5	3.5	3.5	3.4	3.5	3.5	3.5	3.4	3.5	3.5	3.5	3.5	3.5	3.5	3.5	3.5
	3.4	3.4	3.4	3.4	3.4	3.4	3.4	3.4	3.4	3.4	3.4	3.4	3.4	3.4	3.4	3.4	3.5	3.5	3.5	3.5	3.5	3.5	3.5	3.5	3.5	3.5	3.5	3.5	3.5	3.5	3.5	3.5	3.5	3.5	3.5	3.5	3.5	3.5	3.5	3.5	3.5	3.5	3.5	3.5	3.5	3.5	3.5	3.4	3.5
	3.5	3.4	3.4	3.4	3.4	3.4	3.4	3.4	3.4	3.4	3.4	3.4	3.4	3.5	3.4	3.5	3.5	3.5	3.5	3.5	3.5	3.5	3.5	3.5	3.5	3.5	3.5	3.5	3.5	3.5	3.5	3.5	3.5	3.5	3.5	3.5	3.5	3.4	3.5	3.4	3.5	3.4	3.4	3.5	3.5	3.5	3.5	3.5	3.5
	3.5	3.4	3.4	3.5	3.4	3.4	3.4	3.4	3.4	3.4	3.4	3.4	3.5	3.5	3.5	3.4	3.5	3.5	3.5	3.5	3.5	3.5	3.5	3.5	3.5	3.5	3.5	3.4	3.5	3.5	3.5	3.5	3.5	3.4	3.5	3.5	3.4	3.5	3.5	3.5	3.5	3.5	3.5	3.5	3.5	3.5	3.5	3.5	3.5
	3.5	3.4	3.4	3.4	3.5	3.4	3.4	3.4	3.4	3.4	3.4	3.4	3.5	3.5	3.5	3.4	3.4	3.5	3.5	3.5	3.5	3.5	3.5	3.5	3.5	3.5	3.5	3.5	3.5	3.5	3.5	3.5	3.5	3.5	3.5	3.4	3.4	3.4	3.5	3.5	3.5	3.5	3.5	3.5	3.5	3.5	3.5	3.5	3.5
	3.4	3.4	3.4	3.5	3.5	3.4	3.5	3.4	3.5	3.5	3.4	3.4	3.4	3.4	3.4	3.4	3.5	3.5	3.5	3.5	3.5	3.5	3.5	3.5	3.5	3.5	3.5	3.5	3.5	3.5	3.5	3.5	3.5	3.5	3.5	3.5	3.5	3.5	3.5	3.4	3.5	3.5	3.5	3.5	3.5	3.5	3.5	3.5	3.5
	3.5	3.4	3.5	3.4	3.5	3.5	3.5	3.4	3.4	3.4	3.5	3.5	3.5	3.4	3.4	3.5	3.4	3.5	3.5	3.5	3.5	3.5	3.5	3.5	3.5	3.5	3.5	3.4	3.5	3.5	3.5	3.5	3.5	3.5	3.5	3.5	3.4	3.5	3.5	3.5	3.4	3.5	3.5	3.5	3.5	3.5	3.5	3.5	3.5
	3.5	3.4	3.5	3.5	3.5	3.4	3.4	3.5	3.5	3.5	3.4	3.4	3.5	3.4	3.5	3.5	3.4	3.5	3.5	3.5	3.5	3.5	3.5	3.5	3.5	3.5	3.5	3.5	3.5	3.5	3.5	3.5	3.5	3.5	3.5	3.5	3.5	3.5	3.5	3.5	3.5	3.4	3.5	3.5	3.5	3.5	3.4	3.5	3.5
	3.5	3.5	3.5	3.5	3.5	3.5	3.5	3.5	3.5	3.5	3.5	3.5	3.5	3.5	3.5	3.4	3.5	3.4	3.5	3.5	3.5	3.5	3.5	3.5	3.5	3.5	3.5	3.5	3.5	3.5	3.5	3.5	3.5	3.5	3.5	3.5	3.5	3.5	3.5	3.5	3.5	3.5	3.4	3.5	3.5	3.5	3.5	3.5	3.5
	3.5	3.5	3.5	3.5	3.4	3.5	3.5	3.4	3.5	3.5	3.5	3.5	3.4	3.4	3.5	3.5	3.4	3.4	3.5	3.5	3.5	3.5	3.5	3.5	3.5	3.5	3.5	3.5	3.5	3.5	3.5	3.5	3.5	3.5	3.5	3.5	3.5	3.4	3.5	3.5	3.5	3.4	3.5	3.4	3.5	3.5	3.5	3.4	3.5
	3.5	3.5	3.5	3.5	3.5	3.5	3.5	3.4	3.5	3.5	3.5	3.5	3.4	3.5	3.5	3.5	3.5	3.4	3.4	3.4	3.4	3.5	3.5	3.5	3.5	3.5	3.5	3.5	3.5	3.5	3.4	3.5	3.5	3.5	3.5	3.5	3.5	3.4	3.4	3.5	3.4	3.5	3.5	3.5	3.5	3.5	3.5	3.4	3.5
	3.5	3.5	3.5	3.5	3.5	3.5	3.5	3.5	3.5	3.5	3.5	3.5	3.5	3.5	3.4	3.5	3.4	3.5	3.5	3.5	3.5	3.5	3.5	3.5	3.5	3.5	3.5	3.5	3.5	3.5	3.5	3.5	3.5	3.5	3.5	3.5	3.4	3.5	3.5	3.4	3.5	3.5	3.5	3.4	3.5	3.5	3.5	3.5	3.5
	3.5	3.5	3.5	3.5	3.5	3.5	3.5	3.5	3.5	3.5	3.5	3.5	3.5	3.4	3.5	3.5	3.4	3.5	3.5	3.5	3.5	3.5	3.5	3.5	3.4	3.5	3.5	3.5	3.5	3.5	3.5	3.5	3.5	3.5	3.4	3.5	3.5	3.5	3.5	3.5	3.5	3.5	3.4	3.5	3.5	3.5	3.5	3.5	3.5
3.5	3.5	3.5	3.5	3.5	3.5	3.5	3.5	3.5	3.5	3.5	3.5	3.5	3.5	3.5	3.5	3.5	3.5	3.5	3.5	3.5	3.5	3.5	3.5	3.5	3.5	3.5	3.5	3.5	3.5	3.5	3.5	3.5	3.5	3.5	3.5	3.5	3.5	3.4	3.5	3.4	3.4	3.5	3.4	3.4	3.5	3.5	3.5	3.5	3.5
	3.5	3.5	3.5	3.5	3.5	3.5	3.5	3.5	3.5	3.5	3.5	3.5	3.5	3.5	3.4	3.4	3.4	3.5	3.5	3.5	3.5	3.5	3.5	3.5	3.4	3.5	3.5	3.5	3.5	3.5	3.5	3.5	3.5	3.5	3.4	3.5	3.4	3.5	3.5	3.5	3.5	3.4	3.5	3.5	3.5	3.5	3.5	3.5	3.5
	3.5	3.5	3.5	3.5	3.5	3.5	3.5	3.5	3.5	3.5	3.5	3.5	3.5	3.5	3.5	3.5	3.5	3.5	3.5	3.5	3.5	3.5	3.5	3.5	3.5	3.4	3.5	3.5	3.5	3.5	3.5	3.5	3.5	3.5	3.5	3.4	3.5	3.5	3.5	3.5	3.4	3.4	3.4	3.5	3.4	3.5	3.5	3.5	3.4
	3.5	3.5	3.5	3.5	3.5	3.5	3.5	3.5	3.5	3.5	3.5	3.5	3.5	3.5	3.5	3.5	3.4	3.5	3.5	3.5	3.5	3.5	3.5	3.5	3.5	3.5	3.5	3.5	3.5	3.5	3.5	3.5	3.5	3.5	3.5	3.5	3.4	3.5	3.5	3.5	3.5	3.5	3.4	3.5	3.5	3.5	3.5	3.5	3.4
	3.5	3.5	3.5	3.5	3.5	3.5	3.5	3.5	3.5	3.5	3.5	3.5	3.5	3.5	3.5	3.5	3.5	3.4	3.5	3.5	3.5	3.5	3.5	3.5	3.5	3.5	3.5	3.5	3.5	3.5	3.5	3.5	3.5	3.5	3.5	3.5	3.5	3.5	3.5	3.5	3.5	3.5	3.5	3.4	3.5	3.4	3.5	3.4	3.4
	3.5	3.5	3.5	3.5	3.5	3.5	3.5	3.5	3.5	3.5	3.5	3.5	3.5	3.5	3.5	3.5	3.5	3.5	3.5	3.5	3.5	3.5	3.5	3.5	3.5	3.5	3.5	3.5	3.5	3.5	3.5	3.5	3.5	3.5	3.5	3.5	3.5	3.5	3.5	3.5	3.4	3.5	3.4	3.5	3.4	3.5	3.5	3.5	3.5
	3.5	3.5	3.5	3.5	3.5	3.5	3.5	3.5	3.5	3.5	3.5	3.5	3.5	3.5	3.5	3.5	3.5	3.5	3.5	3.5	3.5	3.5	3.5	3.5	3.5	3.5	3.5	3.5	3.5	3.5	3.5	3.5	3.5	3.5	3.5	3.4	3.4	3.5	3.5	3.4	3.5	3.5	3.5	3.5	3.5	3.5	3.5	3.5	3.4
	3.4	3.4	3.5	3.4	3.5	3.5	3.5	3.4	3.5	3.5	3.5	3.5	3.5	3.5	3.5	3.5	3.5	3.5	3.5	3.5	3.5	3.5	3.5	3.5	3.5	3.5	3.5	3.5	3.5	3.5	3.5	3.5	3.5	3.5	3.5	3.5	3.4	3.4	3.5	3.5	3.5	3.5	3.5	3.4	3.5	3.4	3.4	3.5	3.4
	3.4	3.5	3.4	3.4	3.5	3.5	3.5	3.5	3.4	3.5	3.5	3.5	3.5	3.5	3.5	3.5	3.4	3.5	3.5	3.5	3.5	3.5	3.4	3.5	3.4	3.5	3.5	3.5	3.5	3.5	3.5	3.5	3.5	3.5	3.5	3.5	3.4	3.5	3.5	3.5	3.5	3.4	3.4	3.5	3.5	3.5	3.5	3.5	3.5
	3.5	3.4	3.4	3.5	3.5	3.4	3.4	3.4	3.5	3.4	3.5	3.5	3.5	3.5	3.5	3.4	3.5	3.5	3.5	3.5	3.5	3.5	3.5	3.5	3.5	3.5	3.5	3.5	3.5	3.5	3.5	3.5	3.5	3.5	3.5	3.5	3.5	3.5	3.5	3.5	3.4	3.4	3.5	3.4	3.5	3.5	3.5	3.4	3.5
	3.5	3.4	3.5	3.5	3.5	3.5	3.4	3.4	3.5	3.5	3.5	3.5	3.5	3.5	3.5	3.5	3.5	3.5	3.5	3.5	3.5	3.5	3.5	3.5	3.4	3.5	3.5	3.5	3.5	3.5	3.5	3.5	3.5	3.5	3.5	3.5	3.5	3.4	3.4	3.5	3.4	3.5	3.4	3.4	3.4	3.4	3.5	3.5	3.5
	3.5	3.4	3.4	3.4	3.5	3.5	3.4	3.4	3.4	3.5	3.4	3.5	3.4	3.4	3.4	3.5	3.5	3.5	3.5	3.5	3.5	3.5	3.5	3.5	3.5	3.5	3.5	3.5	3.5	3.5	3.5	3.5	3.5	3.5	3.5	3.5	3.4	3.5	3.4	3.4	3.5	3.5	3.4	3.5	3.4	3.5	3.5	3.4	3.5
	3.4	3.5	3.4	3.4	3.5	3.4	3.4	3.4	3.4	3.5	3.4	3.4	3.5	3.5	3.5	3.5	3.5	3.5	3.5	3.5	3.5	3.5	3.5	3.5	3.5	3.5	3.5	3.5	3.5	3.4	3.5	3.5	3.5	3.5	3.5	3.4	3.5	3.5	3.4	3.5	3.4	3.5	3.5	3.5	3.4	3.4	3.4	3.5	3.5
	3.4	3.5	3.4	3.5	3.5	3.4	3.4	3.4	3.5	3.5	3.5	3.5	3.5	3.5	3.5	3.5	3.5	3.5	3.5	3.5	3.5	3.5	3.5	3.5	3.4	3.4	3.5	3.5	3.5	3.5	3.5	3.5	3.4	3.4	3.4	3.5	3.4	3.4	3.4	3.4	3.5	3.5	3.4	3.4	3.5	3.5	3.4	3.5	3.5
	3.5	3.5	3.5	3.4	3.5	3.4	3.4	3.4	3.5	3.5	3.5	3.5	3.5	3.5	3.5	3.5	3.5	3.5	3.5	3.5	3.5	3.5	3.5	3.5	3.5	3.5	3.5	3.4	3.4	3.5	3.5	3.5	3.5	3.5	3.5	3.5	3.4	3.5	3.4	3.5	3.4	3.5	3.5	3.4	3.5	3.5	3.5	3.5	3.5
	3.5	3.4	3.4	3.4	3.4	3.4	3.5	3.4	3.5	3.5	3.5	3.5	3.5	3.5	3.5	3.5	3.5	3.5	3.5	3.5	3.5	3.5	3.5	3.5	3.4	3.5	3.5	3.5	3.5	3.5	3.5	3.5	3.4	3.4	3.4	3.5	3.4	3.4	3.5	3.4	3.5	3.5	3.4	3.5	3.5	3.5	3.4	3.5	3.5
	3.5	3.5	3.5	3.5	3.5	3.5	3.4	3.5	3.5	3.5	3.5	3.5	3.5	3.5	3.5	3.5	3.5	3.5	3.5	3.5	3.5	3.5	3.5	3.5	3.5	3.5	3.4	3.5	3.5	3.5	3.5	3.5	3.5	3.5	3.4	3.5	3.5	3.4	3.4	3.4	3.5	3.5	3.4	3.4	3.5	3.5	3.4	3.5	3.5
	3.4	3.4	3.5	3.4	3.5	3.5	3.5	3.5	3.5	3.5	3.5	3.5	3.5	3.5	3.5	3.5	3.5	3.5	3.5	3.5	3.5	3.5	3.5	3.5	3.5	3.5	3.5	3.4	3.5	3.5	3.5	3.5	3.4	3.5	3.4	3.5	3.4	3.4	3.4	3.4	3.5	3.4	3.4	3.5	3.4	3.5	3.5	3.5	3.4
	3.5	3.4	3.5	3.5	3.5	3.5	3.5	3.5	3.5	3.5	3.5	3.5	3.5	3.5	3.5	3.5	3.5	3.5	3.5	3.5	3.5	3.5	3.5	3.5	3.5	3.5	3.5	3.5	3.4	3.5	3.4	3.5	3.5	3.4	3.4	3.4	3.4	3.4	3.4	3.4	3.4	3.5	3.5	3.4	3.5	3.5	3.4	3.5	3.5
	3.5	3.4	3.4	3.5	3.5	3.5	3.5	3.5	3.5	3.5	3.5	3.5	3.5	3.5	3.5	3.5	3.5	3.5	3.5	3.5	3.4	3.5	3.5	3.5	3.5	3.4	3.4	3.5	3.5	3.4	3.4	3.5	3.4	3.4	3.4	3.4	3.4	3.4	3.4	3.4	3.5	3.5	3.5	3.4	3.4	3.5	3.4	3.5	3.5
	3.5	3.5	3.5	3.5	3.5	3.5	3.5	3.5	3.5	3.5	3.5	3.5	3.5	3.5	3.5	3.5	3.5	3.5	3.5	3.5	3.5	3.5	3.5	3.5	3.5	3.4	3.5	3.5	3.5	3.4	3.5	3.4	3.4	3.4	3.4	3.4	3.4	3.4	3.4	3.4	3.4	3.5	3.4	3.4	3.4	3.4	3.4	3.5	3.5
	3.5	3.5	3.5	3.5	3.5	3.5	3.5	3.5	3.5	3.5	3.5	3.5	3.5	3.5	3.5	3.5	3.5	3.5	3.5	3.5	3.5	3.5	3.5	3.5	3.5	3.5	3.5	3.4	3.4	3.4	3.4	3.4	3.4	3.5	3.4	3.4	3.4	3.4	3.4	3.4	3.5	3.4	3.5	3.4	3.4	3.5	3.5	3.5	3.4
	3.5	3.5	3.5	3.5	3.5	3.5	3.5	3.5	3.5	3.5	3.5	3.5	3.5	3.5	3.5	3.5	3.5	3.5	3.5	3.5	3.5	3.5	3.5	3.5	3.4	3.5	3.5	3.4	3.4	3.5	3.5	3.4	3.4	3.4	3.5	3.4	3.4	3.5	3.4	3.5	3.4	3.4	3.4	3.4	3.4	3.5	3.5	3.5	3.5
		3.5	3.5	3.5	3.5	3.5	3.5	3.5	3.5	3.5	3.5	3.5	3.5	3.5	3.5	3.5	3.5	3.5	3.5	3.5	3.5	3.5	3.5	3.5	3.5	3.4	3.5	3.5	3.4	3.4	3.4	3.4	3.4	3.5	3.4	3.4	3.5	3.5	3.4	3.4	3.5	3.4	3.5	3.5	3.5	3.4	3.4	3.5	3.4
		3.5	3.5	3.5	3.5	3.5	3.5	3.5	3.5	3.5	3.5	3.5	3.5	3.5	3.5	3.5	3.5	3.5	3.5	3.5	3.5	3.5	3.4	3.5	3.5	3.4	3.4	3.4	3.4	3.4	3.4	3.4	3.4	3.5	3.5	3.4	3.4	3.4	3.4	3.5	3.5	3.5	3.5	3.5	3.5	3.5	3.5	3.5	3.5
		3.5	3.5	3.5	3.5	3.5	3.5	3.5	3.5	3.5	3.5	3.5	3.5	3.5	3.5	3.5	3.5	3.5	3.5	3.4	3.5	3.5	3.5	3.5	3.5	3.5	3.5	3.4	3.4	3.4	3.4	3.4	3.4	3.4	3.4	3.5	3.4	3.5	3.4	3.5	3.4	3.5	3.4	3.4	3.5	3.4	3.5	3.4	3.4
		3.5	3.5	3.5	3.5	3.5	3.5	3.5	3.5	3.5	3.5	3.5	3.5	3.5	3.5	3.5	3.5	3.5	3.5	3.5	3.5	3.5	3.5	3.5	3.5	3.5	3.5	3.4	3.5	3.5	3.4	3.4	3.4	3.5	3.5	3.4	3.5	3.5	3.4	3.5	3.4	3.5	3.5	3.4	3.5	3.4	3.5	3.4	3.4
		3.5	3.5	3.5	3.5	3.5	3.5	3.5	3.5	3.5	3.5	3.5	3.5	3.5	3.5	3.5	3.5	3.5	3.5	3.5	3.5	3.5	3.5	3.5	3.5	3.5	3.5	3.5	3.4	3.4	3.4	3.5	3.5	3.4	3.5	3.5	3.5	3.5	3.5	3.4	3.5	3.5	3.5	3.5	3.4	3.4	3.5	3.5	3.5
		3.5	3.5	3.5	3.5	3.5	3.5	3.5	3.5	3.5	3.5	3.5	3.5	3.5	3.5	3.5	3.5	3.5	3.5	3.5	3.5	3.5	3.5	3.5	3.5	3.4	3.4	3.4	3.4	3.4	3.5	3.4	3.4	3.4	3.4	3.5	3.5	3.4	3.5	3.5	3.5	3.4	3.5	3.4	3.4	3.5	3.4	3.4	3.5
		3.5	3.5	3.5	3.5	3.5	3.5	3.5	3.5	3.5	3.5	3.5	3.5	3.5	3.5	3.5	3.4	3.5	3.5	3.5	3.5	3.5	3.5	3.5	3.5	3.4	3.5	3.4	3.4	3.5	3.4	3.4	3.5	3.5	3.4	3.5	3.4	3.5	3.5	3.5	3.4	3.4	3.4	3.5	3.4	3.4	3.4	3.5	3.5
		3.5	3.5	3.5	3.5	3.5	3.5	3.5	3.5	3.5	3.5	3.5	3.5	3.5	3.5	3.5	3.5	3.5	3.5	3.5	3.4	3.5	3.5	3.5	3.5	3.4	3.4	3.5	3.4	3.5	3.4	3.4	3.5	3.4	3.5	3.5	3.5	3.5	3.5	3.5	3.4	3.5	3.5	3.5	3.5	3.5	3.4	3.4	3.5
		3.5	3.5	3.5	3.5	3.5	3.5	3.5	3.5	3.5	3.5	3.5	3.5	3.5	3.5	3.5	3.5	3.4	3.5	3.5	3.5	3.4	3.5	3.5	3.5	3.5	3.5	3.5	3.4	3.5	3.4	3.4	3.4	3.5	3.5	3.5	3.5	3.5	3.5	3.5	3.4	3.5	3.5	3.5	3.5	3.5	3.5	3.4	3.5
			3.5	3.5	3.5	3.4	3.5	3.5	3.5	3.5	3.5	3.5	3.5	3.4	3.5	3.5	3.5	3.5	3.4	3.4	3.5	3.5	3.5	3.5	3.4	3.5	3.5	3.5	3.4	3.4	3.5	3.4	3.5	3.4	3.5	3.5	3.5	3.4	3.5	3.5	3.4	3.5	3.5	3.4	3.4	3.5	3.4	3.5	3.5
			3.5	3.5	3.5	3.5	3.5	3.5	3.5	3.5	3.5	3.5	3.5	3.5	3.5	3.5	3.5	3.5	3.5	3.5	3.4	3.5	3.5	3.5	3.5	3.4	3.5	3.4	3.4	3.5	3.4	3.5	3.4	3.4	3.5	3.4	3.5	3.5	3.5	3.5	3.4	3.4	3.5	3.4	3.4	3.4	3.5	3.5	3.4
			3.5	3.5	3.5	3.5	3.5	3.5	3.5	3.5	3.4	3.4	3.5	3.5	3.4	3.5	3.4	3.5	3.5	3.5	3.4	3.5	3.5	3.5	3.4	3.5	3.4	3.4	3.4	3.4	3.4	3.4	3.5	3.5	3.4	3.5	3.5	3.5	3.5	3.5	3.4	3.4	3.5	3.5	3.5	3.5	3.5	3.5	3.5
			3.4	3.5	3.5	3.5	3.4	3.5	3.5	3.5	3.5	3.4	3.4	3.5	3.4	3.5	3.5	3.4	3.4	3.4	3.4	3.4	3.5	3.4	3.4	3.5	3.5	3.4	3.5	3.4	3.5	3.4	3.4	3.5	3.5	3.5	3.5	3.5	3.5	3.4	3.4	3.4	3.5	3.5	3.5	3.5	3.5	3.4	3.5
			3.5	3.5	3.5	3.5	3.4	3.4	3.5	3.4	3.5	3.5	3.5	3.4	3.5	3.5	3.4	3.4	3.4	3.4	3.4	3.4	3.4	3.4	3.4	3.4	3.5	3.5	3.5	3.5	3.5	3.5	3.5	3.5	3.4	3.5	3.4	3.5	3.5	3.5	3.4	3.5	3.4	3.5	3.5	3.4	3.4	3.5	3.5
			3.4	3.4	3.5	3.4	3.4	3.4	3.4	3.5	3.4	3.4	3.5	3.5	3.5	3.5	3.5	3.5	3.4	3.5	3.4	3.5	3.4	3.4	3.4	3.5	3.5	3.5	3.5	3.5	3.4	3.5	3.5	3.5	3.5	3.5	3.5	3.5	3.5	3.5	3.4	3.5	3.5	3.4	3.5	3.5	3.5	3.5	3.5
			3.5	3.5	3.4	3.4	3.4	3.4	3.5	3.4	3.5	3.5	3.5	3.5	3.5	3.5	3.5	3.5	3.4	3.4	3.4	3.4	3.4	3.5	3.5	3.5	3.5	3.5	3.5	3.4	3.5	3.4	3.5	3.4	3.5	3.4	3.4	3.5	3.5	3.5	3.4	3.5	3.5	3.5	3.5	3.5	3.5	3.5	3.5
				3.5	3.4	3.4	3.4	3.4	3.4	3.4	3.4	3.4	3.5	3.5	3.4	3.4	3.4	3.4	3.4	3.5	3.4	3.5	3.4	3.4	3.4	3.4	3.4	3.5	3.4	3.4	3.5	3.4	3.5	3.5	3.4	3.5	3.5	3.5	3.5	3.5	3.5	3.5	3.5	3.4	3.5	3.5	3.5	3.5	3.5
				3.4	3.5	3.4	3.4	3.4	3.5	3.5	3.4	3.4	3.4	3.4	3.5	3.5	3.4	3.5	3.5	3.5	3.4	3.4	3.4	3.4	3.4	3.4	3.4	3.4	3.4	3.4	3.5	3.4	3.4	3.4	3.4	3.4	3.5	3.5	3.5	3.5	3.5	3.5	3.4	3.4	3.5	3.5	3.5	3.5	3.5
				3.4	3.5	3.5	3.4	3.4	3.4	3.4	3.4	3.5	3.4	3.5	3.5	3.4	3.4	3.5	3.5	3.5	3.4	3.4	3.4	3.5	3.5	3.4	3.5	3.4	3.5	3.5	3.5	3.4	3.4	3.5	3.4	3.4	3.4	3.4	3.4	3.4	3.4	3.4	3.5	3.5	3.5	3.5	3.5	3.5	3.5
				3.4	3.4	3.4	3.4	3.4	3.4	3.4	3.4	3.4	3.4	3.5	3.5	3.5	3.5	3.5	3.4	3.5	3.4	3.5	3.4	3.5	3.4	3.4	3.4	3.4	3.4	3.5	3.4	3.4	3.4	3.4	3.4	3.4	3.4	3.5	3.4	3.4	3.4	3.4	3.4	3.5	3.5	3.4	3.5	3.5	3.5
				3.4	3.4	3.4	3.4	3.4	3.5	3.4	3.5	3.4	3.4	3.5	3.5	3.5	3.5	3.5	3.4	3.4	3.5	3.5	3.4	3.4	3.4	3.4	3.5	3.4	3.4	3.4	3.4	3.4	3.4	3.4	3.4	3.4	3.4	3.4	3.5	3.4	3.4	3.5	3.5	3.5	3.4	3.5	3.5	3.5	3.5
				3.4	3.5	3.4	3.4	3.4	3.4	3.5	3.5	3.5	3.4	3.5	3.5	3.5	3.4	3.4	3.5	3.4	3.4	3.5	3.4	3.5	3.4	3.4	3.4	3.4	3.4	3.4	3.5	3.4	3.4	3.4	3.4	3.4	3.4	3.4	3.5	3.5	3.5	3.4	3.4	3.4	3.4	3.5	3.5	3.5	3.5
					3.4	3.4	3.4	3.4	3.4	3.5	3.4	3.5	3.5	3.5	3.5	3.5	3.5	3.5	3.5	3.5	3.4	3.4	3.5	3.4	3.4	3.5	3.4	3.4	3.4	3.4	3.4	3.4	3.4	3.4	3.4	3.4	3.4	3.4	3.4	3.4	3.4	3.4	3.5	3.4	3.4	3.5	3.4	3.4	3.5
					3.4	3.4	3.4	3.4	3.5	3.4	3.5	3.5	3.5	3.4	3.5	3.5	3.5	3.5	3.5	3.5	3.5	3.5	3.5	3.4	3.4	3.4	3.4	3.4	3.4	3.4	3.4	3.4	3.4	3.4	3.4	3.4	3.4	3.4	3.4	3.5	3.5	3.4	3.4	3.5	3.4	3.4	3.5	3.4	3.4
					3.4	3.4	3.5	3.4	3.5	3.5	3.5	3.5	3.5	3.5	3.5	3.5	3.5	3.5	3.5	3.4	3.5	3.4	3.5	3.4	3.4	3.4	3.4	3.4	3.4	3.4	3.4	3.4	3.4	3.4	3.4	3.4	3.4	3.4	3.4	3.4	3.4	3.4	3.4	3.4	3.4	3.4	3.4	3.4	3.4
					3.4	3.4	3.5	3.4	3.5	3.4	3.5	3.5	3.5	3.4	3.5	3.4	3.4	3.4	3.4	3.4	3.5	3.4	3.4	3.4	3.4	3.4	3.4	3.5	3.4	3.4	3.5	3.5	3.4	3.4	3.4	3.4	3.4	3.4	3.4	3.4	3.4	3.4	3.4	3.5	3.5	3.5	3.5	3.4	3.4
					3.5	3.4	3.4	3.4	3.4	3.5	3.5	3.5	3.5	3.5	3.4	3.5	3.5	3.5	3.5	3.5	3.4	3.4	3.4	3.4	3.4	3.4	3.5	3.4	3.4	3.4	3.4	3.4	3.4	3.4	3.4	3.4	3.4	3.4	3.5	3.4	3.5	3.4	3.4	3.4	3.5	3.4	3.4	3.5	3.4
						3.4	3.4	3.4	3.4	3.4	3.4	3.5	3.5	3.4	3.4	3.5	3.4	3.4	3.5	3.4	3.4	3.5	3.5	3.4	3.4	3.4	3.4	3.4	3.4	3.5	3.4	3.4	3.4	3.5	3.4	3.4	3.4	3.4	3.4	3.4	3.4	3.4	3.4	3.4	3.4	3.4	3.4	3.4	3.4
						3.4	3.4	3.4	3.4	3.4	3.4	3.4	3.4	3.5	3.5	3.4	3.4	3.4	3.4	3.5	3.4	3.4	3.4	3.4	3.5	3.4	3.4	3.4	3.4	3.4	3.4	3.4	3.4	3.4	3.4	3.4	3.4	3.4	3.4	3.4	3.4	3.4	3.4	3.4	3.4	3.4	3.4	3.4	3.4
						3.4	3.4	3.4	3.4	3.4	3.4	3.4	3.4	3.4	3.4	3.4	3.4	3.4	3.4	3.5	3.4	3.4	3.5	3.4	3.4	3.4	3.4	3.4	3.4	3.4	3.4	3.4	3.4	3.4	3.4	3.4	3.4	3.4	3.4	3.4	3.4	3.4	3.4	3.4	3.4	3.4	3.4	3.4	3.4
						3.4	3.4	3.4	3.4	3.4	3.4	3.4	3.5	3.4	3.4	3.4	3.4	3.4	3.5	3.4	3.5	3.5	3.4	3.4	3.4	3.4	3.4	3.4	3.4	3.4	3.4	3.4	3.4	3.4	3.4	3.4	3.4	3.4	3.4	3.4	3.4	3.4	3.4	3.4	3.4	3.4	3.4	3.4	3.4
						3.4	3.4	3.4	3.4	3.4	3.4	3.4	3.4	3.4	3.5	3.4	3.4	3.4	3.4	3.4	3.4	3.4	3.5	3.4	3.4	3.4	3.4	3.4	3.4	3.4	3.4	3.4	3.4	3.4	3.4	3.4	3.4	3.4	3.4	3.4	3.4	3.4	3.4	3.4	3.4	3.4	3.4	3.4	3.4
							3.4	3.4	3.4	3.4	3.4	3.4	3.4	3.4	3.4	3.4	3.4	3.4	3.4	3.4	3.4	3.4	3.4	3.4	3.4	3.4	3.4	3.4	3.4	3.4	3.4	3.4	3.4	3.4	3.4	3.4	3.4	3.4	3.4	3.4	3.4	3.4	3.4	3.4	3.4	3.4	3.4	3.4	3.4
							3.4	3.4	3.4	3.4	3.4	3.4	3.4	3.4	3.5	3.4	3.4	3.4	3.4	3.4	3.4	3.4	3.4	3.5	3.4	3.4	3.4	3.4	3.4	3.4	3.4	3.4	3.4	3.4	3.4	3.4	3.4	3.4	3.4	3.4	3.4	3.4	3.4	3.4	3.4	3.4	3.4	3.4	3.4
							3.4	3.4	3.4	3.4	3.4	3.4	3.4	3.4	3.4	3.4	3.4	3.4	3.4	3.4	3.4	3.4	3.4	3.4	3.4	3.4	3.4	3.4	3.4	3.4	3.4	3.4	3.4	3.4	3.4	3.4	3.4	3.4	3.4	3.4	3.4	3.4	3.4	3.4	3.4	3.4	3.4	3.4	3.4
							3.4	3.4	3.4	3.4	3.4	3.4	3.4	3.4	3.4	3.4	3.4	3.4	3.4	3.4	3.4	3.4	3.4	3.4	3.4	3.4	3.4	3.4	3.4	3.4	3.4	3.4	3.4	3.4	3.4	3.4	3.4	3.4	3.4	3.4	3.4	3.4	3.4	3.4	3.4	3.4	3.4	3.4	3.4
								3.4	3.4	3.4	3.4	3.4	3.4	3.4	3.4	3.4	3.4	3.4	3.4	3.4	3.4	3.4	3.4	3.4	3.4	3.4	3.4	3.4	3.4	3.4	3.4	3.5	3.4	3.4	3.4	3.4	3.4	3.4	3.4	3.4	3.4	3.4	3.4	3.4	3.4	3.4	3.4	3.4	3.4
								3.4	3.4	3.4	3.4	3.4	3.4	3.4	3.4	3.4	3.4	3.4	3.4	3.4	3.4	3.5	3.4	3.4	3.4	3.4	3.4	3.4	3.4	3.4	3.4	3.4	3.4	3.4	3.4	3.4	3.4	3.4	3.4	3.4	3.4	3.4	3.4	3.4	3.4	3.4	3.4	3.4	3.4
								3.4	3.4	3.4	3.4	3.4	3.4	3.4	3.4	3.4	3.4	3.4	3.4	3.4	3.4	3.4	3.4	3.4	3.4	3.4	3.4	3.4	3.4	3.4	3.4	3.4	3.4	3.4	3.4	3.4	3.4	3.4	3.4	3.4	3.4	3.4	3.4	3.4	3.4	3.4	3.4	3.4	3.4
								3.4	3.4	3.4	3.4	3.4	3.4	3.4	3.4	3.4	3.4	3.4	3.4	3.4	3.4	3.4	3.4	3.4	3.4	3.4	3.4	3.4	3.4	3.4	3.4	3.4	3.4	3.4	3.4	3.4	3.4	3.4	3.4	3.4	3.4	3.4	3.4	3.4	3.4	3.4	3.4	3.4	3.4
									3.4	3.4	3.4	3.4	3.4	3.4	3.4	3.4	3.4	3.4	3.4	3.4	3.4	3.4	3.4	3.4	3.4	3.4	3.4	3.4	3.4	3.4	3.4	3.4	3.4	3.4	3.4	3.4	3.4	3.4	3.4	3.4	3.4	3.4	3.4	3.4	3.4	3.4	3.4	3.4	3.4
									3.4	3.4	3.4	3.4	3.4	3.4	3.4	3.4	3.4	3.4	3.4	3.4	3.4	3.4	3.4	3.4	3.4	3.4	3.4	3.4	3.4	3.4	3.4	3.3	3.4	3.4	3.4	3.4	3.4	3.4	3.4	3.4	3.4	3.4	3.4	3.4	3.4	3.4	3.4	3.4	3.4
									3.4	3.4	3.4	3.4	3.4	3.4	3.4	3.4	3.4	3.4	3.4	3.4	3.4	3.4	3.4	3.4	3.4	3.4	3.4	3.4	3.4	3.4	3.4	3.4	3.4	3.4	3.4	3.4	3.4	3.4	3.4	3.4	3.4	3.4	3.4	3.4	3.4	3.4	3.4	3.4	3.4
									3.4	3.4	3.4	3.4	3.4	3.4	3.4	3.4	3.4	3.4	3.4	3.4	3.4	3.4	3.4	3.4	3.4	3.4	3.4	3.4	3.4	3.4	3.4	3.4	3.4	3.4	3.4	3.4	3.4	3.4	3.4	3.4	3.4	3.4	3.4	3.4	3.4	3.4	3.4	3.4	3.4
										3.4	3.4	3.4	3.4	3.4	3.4	3.4	3.4	3.4	3.4	3.4	3.4	3.4	3.4	3.4	3.4	3.4	3.4	3.4	3.4	3.4	3.4	3.4	3.4	3.4	3.4	3.4	3.4	3.4	3.4	3.4	3.4	3.4	3.4	3.4	3.4	3.4	3.4	3.4	3.4
										3.4	3.4	3.4	3.4	3.4	3.4	3.4	3.4	3.4	3.4	3.4	3.4	3.4	3.4	3.4	3.4	3.4	3.4	3.4	3.4	3.4	3.4	3.4	3.4	3.4	3.4	3.4	3.4	3.4	3.4	3.4	3.4	3.4	3.4	3.4	3.4	3.4	3.4	3.4	3.4
										3.4	3.4	3.4	3.4	3.4	3.4	3.4	3.4	3.4	3.4	3.4	3.4	3.4	3.4	3.4	3.4	3.4	3.4	3.4	3.4	3.4	3.4	3.4	3.4	3.4	3.4	3.4	3.4	3.4	3.4	3.4	3.4	3.4	3.4	3.3	3.4	3.4	3.4	3.4	3.4
										3.4	3.4	3.4	3.4	3.4	3.4	3.4	3.4	3.4	3.4	3.4	3.4	3.4	3.4	3.3	3.4	3.4	3.4	3.4	3.4	3.3	3.4	3.4	3.4	3.4	3.4	3.4	3.4	3.4	3.4	3.4	3.4	3.4	3.4	3.4	3.4	3.4	3.4	3.4	3.4
											3.4	3.4	3.4	3.4	3.4	3.4	3.4	3.4	3.4	3.4	3.4	3.4	3.4	3.4	3.4	3.4	3.4	3.4	3.4	3.4	3.4	3.4	3.4	3.4	3.4	3.4	3.4	3.4	3.4	3.4	3.4	3.4	3.4	3.4	3.4	3.4	3.4	3.4	3.4
											3.4	3.4	3.4	3.4	3.4	3.4	3.4	3.4	3.4	3.4	3.4	3.4	3.4	3.4	3.4	3.4	3.4	3.4	3.4	3.4	3.4	3.4	3.4	3.4	3.4	3.4	3.4	3.4	3.4	3.4	3.4	3.4	3.4	3.4	3.4	3.4	3.4	3.4	3.4
											3.4	3.4	3.4	3.4	3.4	3.3	3.4	3.4	3.4	3.4	3.4	3.4	3.4	3.4	3.4	3.4	3.4	3.4	3.4	3.4	3.4	3.4	3.3	3.4	3.4	3.4	3.4	3.4	3.4	3.4	3.4	3.4	3.4	3.4	3.4	3.4	3.4	3.4	3.4
												3.4	3.4	3.4	3.4	3.4	3.4	3.4	3.4	3.4	3.4	3.4	3.4	3.4	3.4	3.4	3.4	3.4	3.4	3.4	3.4	3.4	3.4	3.4	3.4	3.4	3.4	3.4	3.4	3.4	3.4	3.4	3.4	3.4	3.4	3.4	3.4	3.4	3.4
												3.4	3.4	3.4	3.4	3.4	3.4	3.4	3.4	3.4	3.4	3.4	3.4	3.4	3.4	3.4	3.4	3.4	3.4	3.4	3.4	3.4	3.4	3.4	3.4	3.4	3.4	3.4	3.4	3.4	3.4	3.4	3.4	3.4	3.4	3.4	3.4	3.4	3.4
												3.4	3.4	3.4	3.4	3.4	3.4	3.4	3.4	3.4	3.4	3.4	3.4	3.4	3.4	3.4	3.4	3.4	3.4	3.4	3.4	3.4	3.4	3.4	3.4	3.4	3.4	3.4	3.4	3.4	3.4	3.4	3.4	3.4	3.4	3.4	3.4	3.4	3.4
													3.4	3.3	3.4	3.4	3.4	3.4	3.4	3.4	3.3	3.4	3.4	3.4	3.4	3.4	3.4	3.4	3.4	3.4	3.4	3.4	3.4	3.4	3.4	3.4	3.4	3.4	3.4	3.4	3.4	3.4	3.4	3.4	3.4	3.4	3.4	3.4	3.4
													3.4	3.4	3.4	3.4	3.4	3.4	3.4	3.4	3.4	3.4	3.4	3.4	3.4	3.4	3.4	3.4	3.4	3.4	3.4	3.4	3.4	3.4	3.4	3.4	3.4	3.4	3.4	3.4	3.4	3.4	3.4	3.4	3.4	3.4	3.4	3.4	3.4
													3.3	3.4	3.4	3.4	3.3	3.4	3.4	3.4	3.4	3.4	3.4	3.4	3.4	3.4	3.4	3.4	3.4	3.4	3.4	3.4	3.4	3.4	3.4	3.4	3.4	3.4	3.4	3.4	3.4	3.4	3.4	3.4	3.4	3.4	3.4	3.4	3.4
														3.4	3.4	3.4	3.4	3.3	3.4	3.4	3.4	3.4	3.4	3.4	3.4	3.4	3.4	3.4	3.4	3.4	3.4	3.4	3.4	3.4	3.4	3.4	3.4	3.4	3.4	3.4	3.4	3.4	3.4	3.4	3.4	3.4	3.4	3.4	3.4
														3.4	3.4	3.4	3.4	3.4	3.4	3.4	3.4	3.4	3.4	3.4	3.4	3.4	3.4	3.4	3.4	3.4	3.4	3.4	3.4	3.4	3.4	3.4	3.4	3.4	3.4	3.4	3.4	3.4	3.4	3.4	3.4	3.4	3.4	3.4	3.4
														3.4	3.4	3.4	3.4	3.4	3.4	3.4	3.4	3.4	3.4	3.4	3.4	3.4	3.4	3.4	3.4	3.4	3.4	3.4	3.4	3.4	3.4	3.4	3.4	3.4	3.4	3.4	3.4	3.4	3.4	3.4	3.4	3.4	3.4	3.4	3.4
															3.4	3.4	3.4	3.4	3.4	3.4	3.4	3.4	3.4	3.4	3.4	3.4	3.4	3.4	3.4	3.4	3.4	3.4	3.4	3.4	3.4	3.4	3.4	3.4	3.4	3.4	3.4	3.4	3.4	3.4	3.4	3.4	3.4	3.4	3.4
															3.4	3.4	3.4	3.4	3.4	3.4	3.4	3.4	3.4	3.4	3.4	3.4	3.4	3.4	3.4	3.4	3.4	3.4	3.4	3.4	3.4	3.4	3.4	3.4	3.4	3.4	3.4	3.4	3.4	3.4	3.4	3.4	3.4	3.4	3.4
															3.4	3.4	3.4	3.4	3.4	3.4	3.4	3.4	3.4	3.4	3.4	3.4	3.4	3.4	3.4	3.4	3.4	3.4	3.4	3.4	3.4	3.4	3.4	3.4	3.4	3.4	3.4	3.4	3.4	3.4	3.4	3.4	3.4	3.4	3.4
																3.4	3.3	3.4	3.4	3.4	3.4	3.4	3.4	3.4	3.4	3.4	3.4	3.4	3.4	3.4	3.4	3.4	3.4	3.4	3.4	3.4	3.4	3.4	3.4	3.4	3.4	3.4	3.4	3.4	3.4	3.4	3.4	3.4	3.4
																3.4	3.4	3.4	3.4	3.4	3.4	3.4	3.4	3.4	3.4	3.4	3.4	3.4	3.4	3.4	3.4	3.4	3.4	3.4	3.4	3.4	3.4	3.4	3.4	3.4	3.4	3.4	3.4	3.4	3.4	3.4	3.4	3.4	3.4
																3.4	3.4	3.4	3.4	3.4	3.4	3.4	3.4	3.4	3.4	3.4	3.4	3.4	3.4	3.4	3.4	3.4	3.4	3.4	3.4	3.4	3.4	3.4	3.4	3.4	3.4	3.4	3.4	3.4	3.4	3.4	3.4	3.4	3.4
																	3.4	3.4	3.4	3.4	3.4	3.4	3.4	3.4	3.4	3.4	3.4	3.4	3.4	3.4	3.4	3.4	3.4	3.4	3.4	3.4	3.4	3.4	3.4	3.4	3.4	3.4	3.4	3.4	3.4	3.4	3.4	3.4	3.4
																	3.4	3.4	3.4	3.4	3.4	3.4	3.4	3.4	3.4	3.4	3.4	3.4	3.4	3.4	3.4	3.4	3.4	3.4	3.4	3.4	3.4	3.4	3.3	3.4	3.4	3.4	3.4	3.4	3.4	3.4	3.4	3.4	3.4
																		3.3	3.4	3.4	3.4	3.4	3.4	3.4	3.4	3.4	3.4	3.4	3.4	3.4	3.4	3.4	3.4	3.4	3.4	3.4	3.4	3.4	3.4	3.4	3.4	3.4	3.4	3.4	3.4	3.4	3.4	3.4	3.4
																		3.4	3.4	3.4	3.4	3.4	3.4	3.4	3.4	3.4	3.4	3.4	3.4	3.4	3.4	3.4	3.4	3.4	3.4	3.4	3.4	3.4	3.4	3.4	3.4	3.4	3.4	3.4	3.4	3.4	3.4	3.4	3.4
																		3.4	3.4	3.4	3.4	3.4	3.4	3.4	3.4	3.4	3.4	3.4	3.4	3.4	3.4	3.4	3.4	3.4	3.4	3.4	3.4	3.3	3.4	3.4	3.4	3.4	3.4	3.4	3.4	3.4	3.4	3.4	3.4
																			3.4	3.4	3.4	3.4	3.4	3.4	3.4	3.4	3.4	3.4	3.4	3.4	3.4	3.4	3.4	3.4	3.4	3.4	3.4	3.4	3.4	3.4	3.4	3.4	3.4	3.4	3.4	3.4	3.4	3.4	3.4
																			3.4	3.4	3.4	3.4	3.4	3.4	3.4	3.4	3.4	3.4	3.4	3.4	3.4	3.4	3.4	3.4	3.4	3.4	3.3	3.4	3.4	3.4	3.4	3.4	3.4	3.4	3.4	3.4	3.4	3.4	3.4
																				3.4	3.4	3.4	3.4	3.4	3.4	3.4	3.4	3.4	3.4	3.4	3.4	3.4	3.4	3.4	3.4	3.4	3.4	3.4	3.4	3.4	3.4	3.4	3.4	3.4	3.4	3.4	3.4	3.4	3.4
																				3.4	3.4	3.4	3.4	3.4	3.4	3.4	3.4	3.4	3.4	3.4	3.4	3.4	3.4	3.4	3.4	3.4	3.4	3.4	3.4	3.4	3.4	3.4	3.4	3.4	3.3	3.4	3.4	3.4	3.4
																					3.4	3.4	3.4	3.4	3.4	3.4	3.4	3.4	3.4	3.4	3.4	3.4	3.4	3.4	3.4	3.4	3.4	3.4	3.4	3.4	3.4	3.4	3.4	3.4	3.4	3.4	3.4	3.4	3.4
																					3.4	3.4	3.4	3.4	3.4	3.4	3.4	3.4	3.4	3.4	3.4	3.4	3.4	3.4	3.4	3.4	3.3	3.4	3.4	3.4	3.4	3.4	3.4	3.4	3.4	3.4	3.4	3.4	3.4
																					3.3	3.4	3.4	3.4	3.4	3.4	3.4	3.4	3.4	3.4	3.4	3.4	3.4	3.3	3.4	3.4	3.3	3.4	3.4	3.4	3.4	3.4	3.4	3.4	3.4	3.4	3.4	3.4	3.4
																						3.4	3.4	3.4	3.4	3.4	3.4	3.4	3.4	3.3	3.4	3.4	3.4	3.4	3.4	3.4	3.4	3.4	3.4	3.4	3.4	3.3	3.3	3.4	3.3	3.4	3.4	3.4	3.4
																						3.4	3.4	3.4	3.3	3.4	3.4	3.4	3.4	3.4	3.4	3.4	3.4	3.4	3.4	3.4	3.4	3.4	3.4	3.4	3.4	3.4	3.4	3.4	3.4	3.4	3.4	3.4	3.4
																							3.4	3.4	3.4	3.4	3.4	3.4	3.4	3.4	3.4	3.4	3.4	3.4	3.4	3.4	3.4	3.4	3.4	3.3	3.4	3.4	3.4	3.4	3.4	3.4	3.4	3.4	3.4
																							3.4	3.4	3.4	3.4	3.4	3.4	3.4	3.4	3.4	3.4	3.4	3.4	3.4	3.4	3.4	3.4	3.4	3.4	3.3	3.4	3.4	3.3	3.4	3.4	3.3	3.4	3.4
																								3.4	3.4	3.4	3.4	3.4	3.4	3.4	3.4	3.4	3.3	3.4	3.4	3.4	3.4	3.4	3.4	3.4	3.4	3.4	3.4	3.4	3.4	3.4	3.4	3.4	3.4
																								3.4	3.4	3.4	3.4	3.3	3.4	3.4	3.4	3.4	3.4	3.4	3.4	3.4	3.4	3.4	3.4	3.4	3.4	3.4	3.4	3.4	3.4	3.4	3.4	3.4	3.4
																									3.3	3.3	3.3	3.4	3.3	3.4	3.4	3.4	3.4	3.4	3.4	3.4	3.4	3.4	3.4	3.4	3.4	3.4	3.4	3.4	3.4	3.4	3.4	3.4	3.4
																									3.4	3.4	3.3	3.3	3.3	3.4	3.4	3.4	3.4	3.4	3.4	3.3	3.4	3.4	3.4	3.4	3.3	3.4	3.4	3.4	3.4	3.4	3.4	3.4	3.4
																										3.4	3.4	3.4	3.4	3.4	3.4	3.4	3.4	3.4	3.4	3.4	3.4	3.4	3.4	3.4	3.4	3.4	3.4	3.4	3.4	3.4	3.4	3.4	3.4
																										3.3	3.4	3.3	3.3	3.4	3.4	3.4	3.3	3.4	3.4	3.4	3.4	3.4	3.4	3.4	3.4	3.4	3.3	3.4	3.4	3.3	3.4	3.3	3.4
																										3.3	3.4	3.4	3.3	3.4	3.4	3.4	3.3	3.4	3.3	3.4	3.4	3.4	3.4	3.4	3.4	3.4	3.3	3.4	3.4	3.4	3.4	3.4	3.4
																											3.3	3.4	3.4	3.4	3.4	3.4	3.4	3.3	3.4	3.4	3.3	3.4	3.4	3.4	3.4	3.4	3.4	3.4	3.4	3.4	3.4	3.4	3.4
																											3.4	3.4	3.4	3.4	3.3	3.4	3.4	3.4	3.4	3.4	3.4	3.4	3.4	3.4	3.4	3.4	3.4	3.4	3.4	3.4	3.4	3.4	3.4
																												3.4	3.3	3.4	3.4	3.4	3.3	3.4	3.4	3.4	3.4	3.4	3.4	3.3	3.4	3.4	3.4	3.4	3.4	3.3	3.4	3.4	3.4
																													3.3	3.4	3.4	3.4	3.4	3.3	3.3	3.4	3.4	3.4	3.3	3.4	3.3	3.4	3.4	3.4	3.4	3.4	3.4	3.3	3.3
																													3.4	3.4	3.4	3.3	3.4	3.3	3.3	3.3	3.3	3.4	3.4	3.4	3.4	3.4	3.3	3.3	3.4	3.3	3.4	3.4	3.3
																														3.3	3.4	3.4	3.4	3.3	3.4	3.3	3.4	3.3	3.4	3.4	3.4	3.4	3.4	3.3	3.4	3.3	3.3	3.3	3.3
																														3.4	3.4	3.3	3.3	3.4	3.3	3.3	3.3	3.4	3.4	3.3	3.4	3.4	3.3	3.3	3.3	3.3	3.3	3.3	3.4
																															3.4	3.3	3.4	3.4	3.3	3.3	3.3	3.3	3.3	3.3	3.3	3.3	3.3	3.3	3.3	3.3	3.3	3.4	3.3
																															3.4	3.4	3.4	3.3	3.4	3.3	3.4	3.4	3.4	3.4	3.3	3.3	3.4	3.4	3.3	3.3	3.4	3.4	3.4
																																3.3	3.3	3.3	3.4	3.3	3.4	3.3	3.3	3.4	3.3	3.3	3.3	3.3	3.3	3.4	3.3	3.3	3.3
																																3.4	3.3	3.3	3.3	3.3	3.3	3.3	3.3	3.3	3.3	3.3	3.3	3.3	3.4	3.3	3.4	3.4	3.4
																																	3.4	3.3	3.4	3.3	3.3	3.3	3.3	3.3	3.3	3.3	3.3	3.4	3.4	3.3	3.3	3.3	3.4
																																	3.4	3.4	3.3	3.3	3.4	3.4	3.3	3.4	3.3	3.3	3.3	3.4	3.3	3.3	3.4	3.4	3.3
																																		3.4	3.3	3.4	3.3	3.4	3.4	3.3	3.3	3.3	3.4	3.4	3.3	3.3	3.4	3.3	3.4
																																			3.3	3.3	3.3	3.4	3.4	3.4	3.3	3.3	3.3	3.3	3.3	3.3	3.3	3.3	3.4
																																			3.4	3.3	3.3	3.4	3.3	3.3	3.3	3.3	3.3	3.3	3.4	3.3	3.3	3.3	3.4
																																				3.3	3.3	3.3	3.4	3.4	3.3	3.4	3.3	3.4	3.3	3.3	3.3	3.3	3.4
																																				3.4	3.4	3.3	3.4	3.3	3.3	3.3	3.3	3.4	3.3	3.3	3.3	3.3	3.4
																																					3.4	3.3	3.3	3.3	3.3	3.3	3.4	3.3	3.3	3.3	3.4	3.4	3.3
																																						3.3	3.3	3.3	3.3	3.3	3.3	3.3	3.3	3.3	3.3	3.4	3.3
																																						3.3	3.4	3.3	3.3	3.3	3.3	3.4	3.3	3.3	3.3	3.4	3.4
																																							3.3	3.4	3.3	3.3	3.3	3.3	3.3	3.3	3.3	3.3	3.4
																																							3.4	3.4	3.3	3.4	3.3	3.4	3.3	3.3	3.3	3.3	3.4
																																								3.3	3.3	3.4	3.3	3.3	3.3	3.3	3.3	3.3	3.3
																																									3.3	3.3	3.3	3.3	3.3	3.3	3.3	3.3	3.4
																																									3.3	3.3	3.3	3.3	3.3	3.3	3.4	3.4	3.3
																																										3.3	3.4	3.3	3.3	3.3	3.3	3.3	3.3
																																											3.3	3.3	3.3	3.4	3.3	3.3	3.3
																																											3.4	3.3	3.3	3.3	3.4	3.4	3.4
																																												3.4	3.3	3.3	3.3	3.3	3.4
																																													3.4	3.4	3.3	3.3	3.4
																																													3.3	3.3	3.4	3.3	3.4
																																														3.4	3.3	3.3	3.4
																																															3.4	3.3	3.3
																																																3.3	3.3
																																																3.4	3.3
																																																	3.3


[truncated: 450 more columns]

## Sheet: Figure 6f


																																																	3.6
																																																3.5	3.5
																																																3.5	3.4
																																															3.5	3.5	3.5
																																														3.5	3.5	3.4	3.5
																																													3.5	3.4	3.5	3.5	3.5
																																													3.5	3.5	3.5	3.5	3.5
																																												3.5	3.4	3.5	3.5	3.5	3.5
																																											3.5	3.5	3.5	3.4	3.4	3.5	3.5
																																											3.5	3.4	3.4	3.4	3.5	3.5	3.5
																																										3.5	3.5	3.4	3.5	3.5	3.5	3.5	3.5
																																									3.5	3.5	3.5	3.5	3.5	3.5	3.5	3.4	3.5
																																									3.5	3.5	3.5	3.5	3.5	3.5	3.5	3.5	3.5
																																								3.6	3.5	3.5	3.5	3.4	3.5	3.5	3.5	3.5	3.5
																																							3.4	3.5	3.5	3.5	3.5	3.5	3.5	3.4	3.5	3.5	3.5
																																							3.6	3.5	3.5	3.4	3.5	3.5	3.5	3.5	3.5	3.5	3.6
																																						3.5	3.5	3.5	3.5	3.5	3.5	3.5	3.5	3.5	3.5	3.5	3.5
																																						3.5	3.6	3.5	3.5	3.5	3.4	3.5	3.5	3.5	3.6	3.5	3.5
																																					3.5	3.5	3.5	3.5	3.5	3.5	3.5	3.5	3.5	3.4	3.5	3.5	3.4
																																				3.5	3.5	3.5	3.5	3.6	3.5	3.5	3.5	3.5	3.5	3.5	3.6	3.5	3.5
																																				3.5	3.5	3.5	3.5	3.6	3.4	3.5	3.5	3.5	3.5	3.5	3.5	3.4	3.5
																																			3.5	3.5	3.4	3.4	3.5	3.5	3.5	3.4	3.6	3.5	3.5	3.5	3.5	3.5	3.5
																																			3.5	3.5	3.5	3.5	3.5	3.6	3.5	3.4	3.5	3.5	3.4	3.6	3.5	3.6	3.5
																																		3.5	3.5	3.5	3.5	3.5	3.5	3.4	3.5	3.5	3.5	3.5	3.6	3.5	3.5	3.5	3.5
																																	3.5	3.5	3.6	3.5	3.5	3.4	3.5	3.5	3.6	3.5	3.5	3.6	3.4	3.5	3.5	3.6	3.5
																																	3.6	3.5	3.5	3.5	3.5	3.5	3.5	3.6	3.5	3.5	3.5	3.5	3.4	3.5	3.5	3.6	3.5
																																3.5	3.4	3.5	3.5	3.5	3.5	3.5	3.4	3.5	3.5	3.5	3.5	3.5	3.5	3.5	3.5	3.5	3.5
																																3.5	3.5	3.5	3.5	3.4	3.4	3.5	3.5	3.4	3.5	3.5	3.5	3.5	3.5	3.5	3.5	3.5	3.5
																															3.5	3.5	3.4	3.5	3.6	3.4	3.4	3.5	3.4	3.5	3.5	3.5	3.5	3.5	3.5	3.5	3.5	3.6	3.5
																															3.5	3.5	3.5	3.5	3.5	3.5	3.4	3.5	3.5	3.5	3.5	3.5	3.5	3.5	3.5	3.5	3.6	3.5	3.5
																														3.5	3.5	3.5	3.4	3.5	3.5	3.5	3.5	3.6	3.5	3.5	3.5	3.5	3.5	3.4	3.5	3.5	3.5	3.6	3.6
																														3.4	3.5	3.4	3.5	3.5	3.5	3.5	3.5	3.5	3.5	3.5	3.5	3.5	3.4	3.5	3.5	3.6	3.5	3.5	3.5
																													3.5	3.5	3.4	3.5	3.5	3.4	3.5	3.5	3.5	3.5	3.4	3.5	3.6	3.4	3.5	3.5	3.5	3.6	3.5	3.5	3.5
																													3.4	3.5	3.5	3.5	3.5	3.5	3.5	3.4	3.5	3.5	3.5	3.5	3.4	3.4	3.5	3.5	3.5	3.5	3.5	3.5	3.5
																												3.4	3.4	3.5	3.4	3.4	3.5	3.6	3.5	3.5	3.5	3.4	3.4	3.4	3.4	3.5	3.5	3.5	3.4	3.5	3.5	3.4	3.5
																											3.5	3.5	3.6	3.5	3.5	3.5	3.5	3.5	3.5	3.4	3.5	3.4	3.5	3.4	3.4	3.5	3.4	3.5	3.5	3.5	3.5	3.6	3.5
																											3.5	3.6	3.5	3.5	3.4	3.5	3.5	3.5	3.5	3.5	3.5	3.6	3.6	3.6	3.5	3.5	3.4	3.5	3.5	3.4	3.5	3.5	3.6
																										3.4	3.5	3.5	3.4	3.5	3.5	3.5	3.5	3.4	3.4	3.5	3.5	3.4	3.5	3.5	3.5	3.5	3.5	3.5	3.5	3.5	3.5	3.6	3.6
																										3.5	3.6	3.5	3.5	3.6	3.5	3.5	3.5	3.5	3.4	3.5	3.5	3.5	3.6	3.5	3.5	3.5	3.5	3.5	3.5	3.5	3.5	3.5	3.5
																										3.5	3.6	3.4	3.5	3.5	3.5	3.5	3.6	3.5	3.4	3.5	3.5	3.5	3.5	3.5	3.6	3.6	3.5	3.5	3.5	3.4	3.5	3.6	3.5
																									3.5	3.5	3.5	3.6	3.6	3.5	3.5	3.5	3.5	3.5	3.5	3.6	3.5	3.5	3.5	3.5	3.5	3.6	3.5	3.5	3.6	3.5	3.5	3.6	3.5
																									3.5	3.5	3.5	3.4	3.5	3.5	3.5	3.5	3.5	3.5	3.5	3.5	3.5	3.4	3.5	3.4	3.5	3.5	3.5	3.5	3.5	3.5	3.5	3.6	3.5
																								3.5	3.5	3.6	3.5	3.5	3.5	3.5	3.5	3.5	3.5	3.5	3.5	3.5	3.5	3.5	3.5	3.6	3.5	3.5	3.5	3.5	3.5	3.5	3.5	3.5	3.5
																								3.6	3.5	3.5	3.5	3.5	3.5	3.6	3.5	3.5	3.6	3.5	3.5	3.5	3.5	3.5	3.6	3.6	3.5	3.5	3.4	3.5	3.4	3.5	3.5	3.5	3.5
																							3.6	3.6	3.6	3.5	3.4	3.6	3.5	3.6	3.6	3.5	3.5	3.5	3.5	3.5	3.5	3.5	3.5	3.5	3.5	3.5	3.5	3.5	3.4	3.6	3.5	3.5	3.5
																							3.5	3.5	3.5	3.5	3.5	3.6	3.5	3.5	3.5	3.5	3.5	3.5	3.5	3.5	3.4	3.4	3.5	3.4	3.4	3.5	3.4	3.4	3.5	3.6	3.6	3.5	3.5
																						3.5	3.5	3.5	3.5	3.6	3.5	3.5	3.5	3.5	3.6	3.5	3.5	3.5	3.5	3.5	3.4	3.4	3.4	3.5	3.5	3.6	3.6	3.5	3.5	3.5	3.5	3.5	3.5
																						3.6	3.5	3.5	3.6	3.6	3.5	3.6	3.5	3.5	3.5	3.4	3.5	3.5	3.4	3.5	3.4	3.5	3.4	3.5	3.5	3.5	3.5	3.5	3.5	3.4	3.5	3.4	3.5
																					3.6	3.5	3.5	3.5	3.5	3.5	3.5	3.5	3.6	3.5	3.5	3.5	3.5	3.4	3.5	3.5	3.5	3.5	3.4	3.5	3.4	3.4	3.4	3.5	3.5	3.5	3.5	3.4	3.5
																					3.6	3.5	3.5	3.6	3.5	3.5	3.5	3.5	3.5	3.5	3.6	3.5	3.4	3.4	3.5	3.5	3.5	3.5	3.4	3.5	3.5	3.5	3.5	3.5	3.5	3.5	3.6	3.5	3.5
																					3.5	3.6	3.5	3.5	3.5	3.5	3.5	3.5	3.4	3.4	3.5	3.6	3.5	3.5	3.5	3.5	3.4	3.5	3.5	3.4	3.5	3.5	3.6	3.5	3.6	3.6	3.5	3.5	3.5
																				3.6	3.5	3.6	3.5	3.6	3.5	3.6	3.4	3.5	3.5	3.5	3.5	3.5	3.5	3.5	3.4	3.4	3.5	3.5	3.6	3.5	3.5	3.6	3.5	3.6	3.5	3.5	3.5	3.6	3.5
																				3.5	3.6	3.5	3.5	3.5	3.5	3.5	3.4	3.4	3.5	3.4	3.5	3.5	3.5	3.5	3.6	3.5	3.5	3.5	3.5	3.5	3.4	3.5	3.5	3.5	3.5	3.5	3.6	3.5	3.6
																			3.5	3.5	3.5	3.5	3.5	3.5	3.5	3.5	3.4	3.5	3.4	3.5	3.5	3.5	3.5	3.5	3.4	3.5	3.5	3.5	3.5	3.5	3.5	3.5	3.5	3.5	3.6	3.5	3.5	3.5	3.6
																			3.5	3.5	3.5	3.5	3.6	3.5	3.5	3.4	3.4	3.5	3.5	3.6	3.6	3.4	3.6	3.5	3.6	3.5	3.5	3.5	3.5	3.5	3.6	3.5	3.5	3.5	3.5	3.5	3.5	3.5	3.6
																		3.6	3.5	3.5	3.5	3.5	3.5	3.6	3.5	3.5	3.6	3.5	3.5	3.5	3.5	3.4	3.5	3.6	3.4	3.5	3.5	3.5	3.5	3.5	3.5	3.5	3.5	3.6	3.5	3.6	3.5	3.6	3.6
																		3.5	3.5	3.5	3.5	3.6	3.5	3.5	3.5	3.5	3.6	3.5	3.5	3.5	3.6	3.5	3.4	3.5	3.5	3.5	3.5	3.6	3.5	3.6	3.6	3.6	3.5	3.5	3.5	3.5	3.5	3.5	3.6
																		3.4	3.5	3.6	3.5	3.5	3.5	3.6	3.5	3.4	3.5	3.5	3.6	3.5	3.5	3.6	3.5	3.5	3.4	3.6	3.5	3.5	3.5	3.5	3.6	3.6	3.5	3.5	3.5	3.5	3.6	3.6	3.5
																	3.5	3.4	3.4	3.5	3.5	3.5	3.5	3.5	3.5	3.5	3.5	3.5	3.5	3.6	3.5	3.5	3.5	3.5	3.6	3.4	3.5	3.6	3.6	3.5	3.6	3.5	3.5	3.6	3.5	3.5	3.5	3.6	3.6
																	3.5	3.5	3.5	3.5	3.5	3.5	3.5	3.5	3.5	3.5	3.5	3.5	3.5	3.6	3.5	3.5	3.5	3.5	3.5	3.5	3.5	3.5	3.6	3.6	3.5	3.5	3.5	3.5	3.7	3.6	3.5	3.6	3.5
																3.6	3.5	3.6	3.5	3.5	3.6	3.5	3.6	3.5	3.5	3.5	3.5	3.5	3.5	3.5	3.5	3.5	3.6	3.5	3.5	3.5	3.6	3.6	3.5	3.5	3.4	3.6	3.5	3.6	3.5	3.5	3.6	3.6	3.6
																3.5	3.6	3.5	3.5	3.5	3.5	3.5	3.5	3.6	3.5	3.5	3.5	3.5	3.6	3.5	3.6	3.4	3.5	3.5	3.5	3.4	3.6	3.5	3.6	3.6	3.6	3.5	3.6	3.5	3.5	3.6	3.6	3.5	3.5
																3.6	3.6	3.5	3.5	3.6	3.5	3.5	3.5	3.5	3.6	3.5	3.5	3.5	3.5	3.5	3.6	3.5	3.4	3.5	3.6	3.5	3.5	3.5	3.5	3.5	3.5	3.5	3.5	3.6	3.5	3.5	3.6	3.5	3.5
															3.6	3.5	3.5	3.5	3.5	3.5	3.5	3.6	3.6	3.5	3.6	3.5	3.5	3.5	3.5	3.6	3.5	3.5	3.5	3.5	3.5	3.5	3.5	3.5	3.6	3.6	3.5	3.5	3.5	3.5	3.5	3.6	3.6	3.5	3.5
															3.6	3.6	3.5	3.6	3.5	3.4	3.5	3.5	3.5	3.5	3.5	3.6	3.5	3.5	3.5	3.5	3.5	3.5	3.5	3.6	3.6	3.5	3.5	3.5	3.5	3.6	3.5	3.6	3.5	3.5	3.5	3.5	3.6	3.6	3.5
															3.5	3.5	3.5	3.5	3.6	3.5	3.5	3.5	3.5	3.5	3.5	3.6	3.5	3.5	3.5	3.5	3.5	3.6	3.6	3.5	3.5	3.5	3.6	3.6	3.6	3.5	3.5	3.6	3.5	3.5	3.6	3.5	3.5	3.6	3.6
														3.6	3.5	3.5	3.5	3.5	3.6	3.5	3.4	3.5	3.5	3.5	3.5	3.5	3.5	3.5	3.5	3.6	3.6	3.5	3.6	3.6	3.5	3.6	3.6	3.4	3.4	3.5	3.5	3.5	3.5	3.6	3.5	3.6	3.5	3.6	3.5
														3.5	3.5	3.5	3.6	3.5	3.5	3.5	3.5	3.5	3.5	3.5	3.5	3.5	3.5	3.6	3.5	3.5	3.5	3.6	3.5	3.5	3.5	3.4	3.5	3.5	3.5	3.5	3.4	3.5	3.6	3.5	3.5	3.5	3.5	3.6	3.5
														3.5	3.6	3.5	3.5	3.5	3.5	3.5	3.5	3.5	3.5	3.5	3.5	3.5	3.6	3.5	3.4	3.5	3.6	3.5	3.5	3.5	3.5	3.6	3.5	3.5	3.5	3.6	3.5	3.5	3.5	3.5	3.5	3.5	3.5	3.5	3.5
													3.5	3.5	3.5	3.5	3.6	3.4	3.4	3.5	3.5	3.5	3.5	3.5	3.6	3.6	3.5	3.5	3.5	3.5	3.4	3.6	3.5	3.5	3.5	3.5	3.6	3.5	3.6	3.6	3.5	3.6	3.5	3.5	3.5	3.5	3.5	3.6	3.6
													3.4	3.5	3.5	3.5	3.6	3.6	3.5	3.5	3.5	3.5	3.5	3.5	3.5	3.5	3.6	3.5	3.5	3.5	3.5	3.5	3.6	3.5	3.5	3.5	3.5	3.6	3.5	3.6	3.5	3.5	3.5	3.5	3.5	3.6	3.6	3.5	3.6
													3.5	3.5	3.4	3.5	3.5	3.4	3.5	3.5	3.5	3.5	3.4	3.6	3.5	3.4	3.5	3.5	3.5	3.5	3.5	3.5	3.6	3.5	3.5	3.5	3.4	3.5	3.6	3.6	3.5	3.5	3.5	3.5	3.5	3.5	3.5	3.5	3.6
												3.5	3.5	3.5	3.5	3.5	3.5	3.6	3.5	3.5	3.5	3.5	3.6	3.5	3.5	3.5	3.5	3.5	3.6	3.4	3.5	3.5	3.5	3.5	3.6	3.6	3.5	3.5	3.6	3.6	3.5	3.5	3.5	3.5	3.6	3.5	3.5	3.5	3.5
												3.5	3.4	3.5	3.5	3.5	3.5	3.5	3.5	3.5	3.5	3.5	3.6	3.5	3.5	3.6	3.6	3.5	3.4	3.5	3.6	3.5	3.5	3.5	3.5	3.5	3.5	3.5	3.5	3.5	3.5	3.5	3.5	3.5	3.5	3.6	3.6	3.6	3.5
												3.5	3.5	3.5	3.5	3.5	3.6	3.5	3.6	3.5	3.5	3.5	3.6	3.5	3.5	3.5	3.5	3.5	3.5	3.5	3.5	3.5	3.6	3.4	3.5	3.5	3.5	3.4	3.5	3.5	3.5	3.5	3.5	3.5	3.5	3.5	3.5	3.5	3.6
											3.5	3.6	3.4	3.5	3.5	3.5	3.5	3.5	3.5	3.5	3.5	3.5	3.6	3.6	3.6	3.5	3.5	3.6	3.5	3.5	3.6	3.5	3.5	3.5	3.4	3.5	3.5	3.5	3.6	3.5	3.5	3.5	3.5	3.5	3.5	3.6	3.6	3.5	3.5
											3.5	3.5	3.5	3.5	3.5	3.6	3.5	3.4	3.5	3.4	3.5	3.5	3.5	3.5	3.4	3.5	3.5	3.6	3.6	3.4	3.4	3.5	3.5	3.5	3.5	3.5	3.5	3.5	3.5	3.6	3.5	3.5	3.5	3.5	3.5	3.5	3.4	3.5	3.6
											3.5	3.5	3.6	3.5	3.5	3.5	3.5	3.5	3.5	3.5	3.6	3.5	3.5	3.5	3.5	3.5	3.5	3.5	3.4	3.5	3.5	3.5	3.5	3.4	3.5	3.5	3.4	3.6	3.5	3.5	3.5	3.5	3.5	3.5	3.5	3.5	3.5	3.5	3.5
										3.5	3.5	3.5	3.5	3.5	3.6	3.5	3.5	3.5	3.5	3.5	3.5	3.5	3.5	3.5	3.5	3.5	3.5	3.5	3.5	3.5	3.5	3.5	3.6	3.5	3.5	3.5	3.4	3.5	3.5	3.6	3.5	3.4	3.4	3.4	3.5	3.6	3.5	3.6	3.6
										3.5	3.5	3.5	3.5	3.5	3.5	3.5	3.6	3.5	3.5	3.5	3.5	3.6	3.5	3.5	3.5	3.6	3.5	3.5	3.5	3.5	3.6	3.5	3.5	3.5	3.5	3.4	3.5	3.5	3.6	3.5	3.5	3.5	3.5	3.5	3.6	3.6	3.6	3.6	3.5
										3.5	3.5	3.5	3.5	3.5	3.5	3.5	3.5	3.6	3.5	3.5	3.5	3.6	3.6	3.5	3.5	3.5	3.5	3.5	3.5	3.6	3.4	3.5	3.5	3.5	3.5	3.5	3.4	3.5	3.6	3.5	3.5	3.5	3.5	3.5	3.5	3.6	3.5	3.5	3.5
										3.5	3.5	3.5	3.5	3.5	3.5	3.5	3.5	3.5	3.5	3.5	3.5	3.4	3.6	3.5	3.5	3.5	3.5	3.4	3.6	3.5	3.6	3.4	3.5	3.5	3.4	3.5	3.5	3.5	3.5	3.5	3.5	3.5	3.5	3.6	3.5	3.5	3.5	3.6	3.5
									3.5	3.5	3.5	3.5	3.6	3.5	3.5	3.5	3.5	3.6	3.5	3.5	3.6	3.5	3.5	3.5	3.5	3.5	3.5	3.5	3.5	3.5	3.5	3.6	3.5	3.5	3.5	3.5	3.5	3.4	3.5	3.5	3.6	3.5	3.5	3.5	3.5	3.5	3.5	3.6	3.5
									3.5	3.5	3.5	3.6	3.5	3.5	3.5	3.5	3.5	3.5	3.6	3.5	3.5	3.6	3.5	3.5	3.5	3.5	3.5	3.6	3.5	3.5	3.6	3.5	3.5	3.5	3.5	3.4	3.5	3.5	3.5	3.5	3.4	3.5	3.4	3.5	3.5	3.5	3.5	3.5	3.5
									3.6	3.5	3.5	3.4	3.6	3.5	3.5	3.5	3.5	3.5	3.5	3.5	3.5	3.5	3.4	3.5	3.5	3.6	3.5	3.5	3.6	3.5	3.5	3.5	3.5	3.4	3.5	3.5	3.5	3.5	3.5	3.5	3.6	3.5	3.5	3.6	3.6	3.5	3.6	3.5	3.5
									3.5	3.6	3.5	3.5	3.6	3.5	3.5	3.5	3.5	3.6	3.5	3.5	3.4	3.5	3.5	3.6	3.5	3.6	3.6	3.5	3.5	3.5	3.5	3.5	3.5	3.5	3.5	3.4	3.5	3.5	3.5	3.5	3.6	3.5	3.5	3.6	3.5	3.5	3.5	3.5	3.6
								3.5	3.5	3.5	3.6	3.6	3.5	3.6	3.5	3.4	3.5	3.5	3.6	3.5	3.5	3.6	3.5	3.6	3.5	3.5	3.5	3.5	3.6	3.6	3.5	3.5	3.5	3.5	3.5	3.5	3.5	3.5	3.5	3.5	3.5	3.5	3.5	3.5	3.6	3.5	3.6	3.4	3.5
								3.5	3.5	3.5	3.5	3.6	3.6	3.5	3.4	3.5	3.6	3.5	3.5	3.5	3.6	3.5	3.5	3.5	3.5	3.5	3.5	3.5	3.5	3.6	3.6	3.5	3.5	3.5	3.5	3.5	3.5	3.5	3.6	3.5	3.5	3.5	3.5	3.6	3.5	3.5	3.5	3.5	3.5
								3.4	3.5	3.6	3.4	3.5	3.5	3.5	3.5	3.5	3.5	3.5	3.5	3.5	3.5	3.6	3.6	3.6	3.5	3.5	3.5	3.6	3.5	3.6	3.5	3.5	3.5	3.5	3.5	3.5	3.5	3.5	3.5	3.5	3.4	3.5	3.5	3.4	3.5	3.5	3.5	3.5	3.5
								3.5	3.5	3.6	3.5	3.5	3.5	3.5	3.5	3.5	3.5	3.5	3.5	3.5	3.5	3.5	3.5	3.5	3.5	3.6	3.6	3.6	3.5	3.6	3.5	3.5	3.5	3.5	3.5	3.5	3.5	3.5	3.5	3.6	3.5	3.5	3.6	3.6	3.4	3.6	3.5	3.5	3.5
							3.5	3.5	3.5	3.5	3.5	3.5	3.5	3.5	3.5	3.5	3.5	3.5	3.5	3.5	3.5	3.6	3.5	3.5	3.6	3.5	3.5	3.6	3.5	3.5	3.6	3.6	3.5	3.5	3.6	3.5	3.5	3.4	3.5	3.5	3.5	3.4	3.5	3.5	3.5	3.5	3.5	3.4	3.5
							3.5	3.6	3.5	3.5	3.5	3.5	3.5	3.5	3.5	3.5	3.5	3.5	3.6	3.5	3.6	3.6	3.5	3.6	3.5	3.5	3.5	3.5	3.5	3.5	3.5	3.6	3.5	3.5	3.5	3.5	3.5	3.5	3.5	3.5	3.5	3.5	3.5	3.5	3.5	3.5	3.5	3.5	3.5
							3.5	3.6	3.5	3.5	3.4	3.5	3.5	3.6	3.6	3.5	3.5	3.5	3.6	3.5	3.5	3.5	3.5	3.6	3.5	3.6	3.6	3.6	3.5	3.5	3.5	3.6	3.5	3.5	3.5	3.5	3.5	3.5	3.5	3.5	3.5	3.5	3.5	3.5	3.4	3.5	3.5	3.5	3.5
							3.5	3.5	3.5	3.4	3.5	3.5	3.5	3.6	3.5	3.5	3.5	3.5	3.4	3.5	3.6	3.6	3.5	3.5	3.5	3.5	3.5	3.4	3.5	3.5	3.5	3.5	3.5	3.5	3.5	3.5	3.4	3.5	3.5	3.4	3.4	3.5	3.5	3.5	3.5	3.5	3.5	3.5	3.6
						3.5	3.5	3.5	3.5	3.5	3.5	3.5	3.5	3.5	3.4	3.5	3.6	3.5	3.6	3.4	3.4	3.5	3.5	3.5	3.5	3.6	3.5	3.5	3.5	3.5	3.6	3.5	3.5	3.5	3.5	3.6	3.4	3.5	3.5	3.5	3.5	3.6	3.5	3.5	3.5	3.5	3.5	3.5	3.4
						3.5	3.4	3.6	3.5	3.5	3.5	3.5	3.4	3.5	3.4	3.5	3.5	3.5	3.5	3.5	3.5	3.6	3.5	3.6	3.5	3.5	3.5	3.4	3.5	3.5	3.5	3.5	3.6	3.5	3.5	3.5	3.5	3.5	3.5	3.5	3.5	3.5	3.5	3.5	3.5	3.6	3.5	3.5	3.5
						3.5	3.6	3.5	3.6	3.5	3.6	3.5	3.6	3.6	3.6	3.5	3.5	3.5	3.6	3.5	3.6	3.6	3.4	3.6	3.4	3.5	3.5	3.6	3.6	3.5	3.5	3.5	3.5	3.6	3.5	3.5	3.5	3.5	3.5	3.5	3.4	3.5	3.6	3.4	3.5	3.5	3.5	3.5	3.5
						3.5	3.5	3.4	3.6	3.5	3.5	3.5	3.5	3.6	3.5	3.5	3.6	3.5	3.5	3.6	3.6	3.5	3.5	3.5	3.6	3.5	3.5	3.5	3.5	3.5	3.6	3.5	3.5	3.5	3.5	3.5	3.4	3.5	3.6	3.5	3.5	3.5	3.5	3.5	3.5	3.5	3.5	3.6	3.5
						3.5	3.5	3.5	3.5	3.5	3.5	3.5	3.5	3.5	3.5	3.5	3.5	3.5	3.6	3.5	3.5	3.5	3.5	3.5	3.4	3.6	3.5	3.4	3.5	3.5	3.5	3.5	3.5	3.6	3.5	3.5	3.5	3.5	3.5	3.5	3.5	3.5	3.5	3.5	3.5	3.6	3.5	3.5	3.4
					3.5	3.5	3.5	3.4	3.5	3.5	3.6	3.5	3.5	3.5	3.5	3.5	3.5	3.5	3.5	3.5	3.5	3.5	3.5	3.5	3.4	3.6	3.6	3.6	3.5	3.5	3.5	3.5	3.5	3.5	3.5	3.4	3.4	3.5	3.5	3.5	3.5	3.5	3.5	3.5	3.5	3.5	3.5	3.5	3.4
					3.5	3.5	3.5	3.5	3.5	3.5	3.6	3.5	3.5	3.5	3.5	3.5	3.5	3.5	3.5	3.6	3.5	3.5	3.5	3.6	3.5	3.5	3.5	3.5	3.5	3.5	3.6	3.5	3.5	3.5	3.6	3.5	3.5	3.5	3.5	3.5	3.5	3.6	3.5	3.5	3.6	3.5	3.5	3.6	3.5
					3.6	3.4	3.5	3.5	3.5	3.5	3.5	3.5	3.5	3.5	3.5	3.5	3.5	3.5	3.5	3.6	3.5	3.6	3.5	3.6	3.5	3.5	3.6	3.5	3.5	3.5	3.5	3.5	3.5	3.5	3.5	3.5	3.5	3.5	3.6	3.6	3.5	3.5	3.5	3.5	3.5	3.5	3.5	3.5	3.5
					3.5	3.5	3.6	3.5	3.5	3.5	3.5	3.5	3.5	3.5	3.5	3.5	3.5	3.5	3.5	3.6	3.5	3.5	3.5	3.5	3.5	3.5	3.5	3.5	3.5	3.5	3.6	3.5	3.5	3.5	3.4	3.5	3.5	3.6	3.5	3.5	3.5	3.5	3.5	3.6	3.5	3.5	3.5	3.5	3.5
					3.6	3.5	3.5	3.5	3.5	3.5	3.5	3.5	3.5	3.5	3.4	3.5	3.4	3.5	3.6	3.5	3.6	3.6	3.6	3.5	3.5	3.4	3.5	3.5	3.5	3.5	3.5	3.5	3.5	3.5	3.5	3.5	3.5	3.5	3.5	3.5	3.5	3.5	3.5	3.5	3.5	3.5	3.5	3.5	3.6
				3.6	3.5	3.5	3.6	3.5	3.6	3.5	3.6	3.5	3.5	3.5	3.5	3.4	3.5	3.5	3.5	3.5	3.6	3.6	3.5	3.5	3.5	3.5	3.5	3.5	3.5	3.5	3.4	3.6	3.5	3.5	3.5	3.5	3.4	3.5	3.5	3.5	3.5	3.5	3.5	3.5	3.5	3.5	3.5	3.5	3.5
				3.5	3.5	3.5	3.5	3.6	3.6	3.6	3.5	3.5	3.5	3.5	3.6	3.5	3.5	3.5	3.5	3.5	3.5	3.5	3.5	3.5	3.5	3.5	3.5	3.5	3.5	3.5	3.6	3.5	3.5	3.5	3.5	3.5	3.5	3.5	3.5	3.5	3.5	3.5	3.5	3.5	3.5	3.4	3.5	3.6	3.6
				3.5	3.5	3.5	3.5	3.5	3.5	3.6	3.5	3.6	3.5	3.5	3.5	3.5	3.5	3.5	3.5	3.5	3.5	3.6	3.5	3.5	3.5	3.5	3.6	3.5	3.5	3.5	3.6	3.5	3.5	3.5	3.5	3.5	3.5	3.5	3.5	3.5	3.5	3.5	3.6	3.5	3.5	3.5	3.5	3.5	3.5
				3.5	3.5	3.5	3.5	3.5	3.6	3.6	3.5	3.5	3.5	3.5	3.5	3.5	3.5	3.6	3.6	3.6	3.5	3.5	3.5	3.5	3.6	3.5	3.5	3.5	3.6	3.5	3.4	3.5	3.5	3.5	3.5	3.5	3.4	3.5	3.6	3.5	3.5	3.5	3.5	3.5	3.6	3.5	3.5	3.5	3.5
				3.6	3.6	3.5	3.5	3.6	3.6	3.5	3.5	3.5	3.5	3.6	3.6	3.5	3.6	3.6	3.4	3.5	3.4	3.5	3.5	3.5	3.5	3.5	3.5	3.5	3.6	3.5	3.5	3.5	3.5	3.4	3.5	3.5	3.5	3.5	3.5	3.5	3.5	3.5	3.5	3.5	3.5	3.6	3.5	3.5	3.5
				3.5	3.5	3.6	3.5	3.5	3.5	3.6	3.5	3.5	3.5	3.5	3.5	3.6	3.6	3.5	3.5	3.5	3.5	3.5	3.6	3.5	3.5	3.5	3.4	3.4	3.5	3.5	3.5	3.5	3.5	3.5	3.5	3.4	3.5	3.5	3.5	3.5	3.5	3.5	3.5	3.4	3.5	3.5	3.5	3.5	3.5
			3.5	3.6	3.6	3.5	3.5	3.6	3.5	3.5	3.5	3.6	3.5	3.5	3.5	3.5	3.6	3.6	3.5	3.5	3.5	3.5	3.5	3.6	3.4	3.5	3.5	3.5	3.5	3.5	3.4	3.5	3.5	3.5	3.4	3.5	3.5	3.5	3.5	3.5	3.5	3.5	3.5	3.5	3.5	3.5	3.5	3.5	3.6
			3.4	3.6	3.5	3.5	3.5	3.5	3.6	3.5	3.6	3.5	3.5	3.6	3.5	3.5	3.5	3.6	3.6	3.5	3.5	3.5	3.5	3.4	3.5	3.5	3.5	3.5	3.5	3.4	3.4	3.4	3.4	3.5	3.5	3.5	3.5	3.5	3.5	3.5	3.5	3.5	3.4	3.5	3.6	3.6	3.5	3.4	3.5
			3.6	3.5	3.4	3.6	3.6	3.5	3.6	3.5	3.5	3.6	3.6	3.6	3.5	3.6	3.5	3.6	3.5	3.5	3.5	3.5	3.5	3.5	3.5	3.5	3.5	3.4	3.5	3.5	3.5	3.5	3.4	3.5	3.5	3.4	3.5	3.5	3.5	3.5	3.5	3.5	3.4	3.6	3.5	3.6	3.5	3.5	3.5
			3.4	3.5	3.6	3.6	3.5	3.5	3.5	3.5	3.6	3.5	3.6	3.4	3.6	3.6	3.5	3.5	3.6	3.6	3.5	3.5	3.5	3.5	3.5	3.5	3.5	3.5	3.4	3.5	3.5	3.5	3.5	3.5	3.5	3.4	3.5	3.5	3.5	3.5	3.4	3.5	3.5	3.5	3.5	3.5	3.5	3.5	3.5
			3.6	3.5	3.5	3.5	3.5	3.4	3.5	3.4	3.4	3.5	3.5	3.6	3.5	3.5	3.5	3.4	3.5	3.5	3.5	3.5	3.5	3.5	3.5	3.4	3.5	3.4	3.5	3.6	3.5	3.5	3.5	3.5	3.5	3.5	3.5	3.5	3.5	3.5	3.4	3.5	3.4	3.5	3.5	3.5	3.5	3.6	3.6
			3.5	3.5	3.5	3.5	3.5	3.4	3.6	3.5	3.5	3.5	3.5	3.5	3.4	3.5	3.5	3.5	3.5	3.5	3.4	3.5	3.5	3.5	3.5	3.4	3.5	3.6	3.4	3.5	3.5	3.4	3.5	3.5	3.5	3.5	3.5	3.5	3.5	3.4	3.5	3.4	3.5	3.5	3.5	3.5	3.6	3.5	3.5
			3.4	3.5	3.5	3.5	3.5	3.4	3.4	3.5	3.5	3.6	3.5	3.5	3.5	3.5	3.5	3.6	3.6	3.6	3.5	3.5	3.6	3.5	3.5	3.5	3.5	3.5	3.5	3.4	3.5	3.5	3.4	3.5	3.4	3.5	3.6	3.5	3.5	3.5	3.5	3.5	3.5	3.5	3.5	3.5	3.5	3.4	3.5
		3.4	3.5	3.5	3.5	3.5	3.6	3.5	3.5	3.5	3.5	3.5	3.5	3.5	3.5	3.5	3.5	3.5	3.5	3.5	3.5	3.5	3.5	3.5	3.5	3.5	3.5	3.5	3.5	3.5	3.5	3.5	3.5	3.5	3.5	3.5	3.5	3.5	3.4	3.5	3.4	3.5	3.5	3.5	3.4	3.4	3.5	3.5	3.5
		3.5	3.5	3.5	3.6	3.5	3.5	3.6	3.5	3.5	3.5	3.5	3.5	3.5	3.5	3.5	3.5	3.5	3.5	3.4	3.5	3.5	3.6	3.5	3.6	3.5	3.6	3.5	3.5	3.5	3.5	3.5	3.6	3.5	3.5	3.4	3.5	3.5	3.5	3.4	3.5	3.5	3.5	3.5	3.4	3.5	3.5	3.5	3.6
		3.5	3.5	3.6	3.5	3.5	3.5	3.5	3.5	3.5	3.6	3.4	3.5	3.5	3.5	3.5	3.5	3.5	3.5	3.4	3.5	3.5	3.5	3.5	3.5	3.5	3.5	3.5	3.5	3.4	3.5	3.5	3.5	3.4	3.4	3.5	3.5	3.4	3.5	3.5	3.5	3.5	3.5	3.4	3.5	3.5	3.5	3.6	3.5
		3.5	3.5	3.5	3.5	3.5	3.5	3.5	3.5	3.5	3.5	3.5	3.5	3.5	3.4	3.4	3.5	3.5	3.5	3.5	3.5	3.6	3.5	3.5	3.4	3.5	3.4	3.5	3.4	3.6	3.5	3.4	3.5	3.5	3.5	3.4	3.5	3.4	3.5	3.5	3.4	3.5	3.5	3.5	3.5	3.6	3.5	3.5	3.5
		3.5	3.5	3.6	3.5	3.6	3.5	3.5	3.5	3.6	3.5	3.5	3.5	3.5	3.5	3.5	3.5	3.5	3.5	3.4	3.5	3.5	3.4	3.5	3.6	3.5	3.5	3.5	3.5	3.6	3.5	3.5	3.5	3.5	3.4	3.5	3.5	3.5	3.5	3.4	3.5	3.5	3.4	3.4	3.5	3.5	3.5	3.5	3.6
		3.5	3.5	3.5	3.5	3.5	3.5	3.5	3.5	3.5	3.5	3.5	3.5	3.5	3.5	3.5	3.5	3.5	3.5	3.5	3.5	3.5	3.5	3.5	3.5	3.5	3.5	3.5	3.5	3.5	3.5	3.5	3.5	3.4	3.5	3.4	3.5	3.5	3.5	3.5	3.4	3.5	3.5	3.4	3.5	3.5	3.5	3.5	3.5
		3.5	3.5	3.6	3.5	3.5	3.5	3.5	3.5	3.5	3.5	3.6	3.6	3.5	3.6	3.5	3.5	3.5	3.5	3.6	3.5	3.5	3.6	3.6	3.5	3.5	3.5	3.5	3.4	3.5	3.5	3.5	3.4	3.6	3.5	3.5	3.5	3.4	3.5	3.5	3.4	3.5	3.5	3.5	3.6	3.5	3.5	3.5	3.5
		3.4	3.5	3.5	3.6	3.6	3.5	3.5	3.5	3.5	3.5	3.5	3.4	3.5	3.5	3.5	3.5	3.6	3.5	3.5	3.5	3.5	3.5	3.5	3.5	3.5	3.5	3.5	3.6	3.5	3.5	3.4	3.4	3.4	3.5	3.4	3.4	3.4	3.5	3.5	3.5	3.5	3.5	3.5	3.5	3.5	3.5	3.5	3.5
		3.5	3.5	3.5	3.6	3.6	3.6	3.5	3.6	3.5	3.5	3.5	3.5	3.6	3.5	3.5	3.5	3.5	3.5	3.5	3.5	3.5	3.5	3.5	3.5	3.5	3.5	3.6	3.5	3.5	3.4	3.4	3.5	3.4	3.5	3.5	3.4	3.4	3.5	3.4	3.5	3.5	3.5	3.5	3.5	3.5	3.5	3.5	3.5
	3.6	3.5	3.6	3.6	3.5	3.5	3.5	3.5	3.5	3.5	3.5	3.5	3.5	3.5	3.5	3.5	3.5	3.5	3.5	3.5	3.5	3.5	3.5	3.6	3.6	3.5	3.5	3.5	3.5	3.6	3.5	3.5	3.5	3.5	3.5	3.4	3.5	3.4	3.4	3.4	3.4	3.5	3.5	3.5	3.4	3.5	3.5	3.5	3.6
	3.5	3.5	3.6	3.6	3.5	3.5	3.5	3.5	3.6	3.5	3.5	3.5	3.5	3.5	3.5	3.5	3.5	3.5	3.5	3.6	3.6	3.5	3.5	3.5	3.5	3.6	3.6	3.5	3.6	3.5	3.6	3.4	3.5	3.4	3.5	3.4	3.4	3.5	3.5	3.5	3.4	3.5	3.5	3.5	3.5	3.5	3.5	3.5	3.6
	3.6	3.5	3.5	3.5	3.5	3.5	3.5	3.5	3.5	3.6	3.5	3.5	3.5	3.5	3.5	3.5	3.6	3.4	3.5	3.6	3.5	3.6	3.5	3.5	3.6	3.5	3.6	3.5	3.5	3.5	3.5	3.4	3.5	3.5	3.5	3.5	3.5	3.5	3.4	3.4	3.5	3.5	3.5	3.5	3.6	3.5	3.5	3.6	3.5
	3.5	3.5	3.5	3.5	3.5	3.5	3.5	3.5	3.5	3.4	3.6	3.5	3.5	3.6	3.5	3.5	3.5	3.6	3.5	3.5	3.5	3.6	3.5	3.5	3.5	3.5	3.6	3.5	3.5	3.5	3.5	3.5	3.5	3.4	3.5	3.4	3.4	3.5	3.5	3.5	3.5	3.5	3.5	3.5	3.5	3.5	3.5	3.5	3.6
	3.5	3.6	3.5	3.4	3.5	3.5	3.4	3.5	3.5	3.5	3.5	3.5	3.5	3.5	3.5	3.4	3.5	3.5	3.5	3.6	3.5	3.5	3.5	3.5	3.5	3.5	3.5	3.5	3.5	3.6	3.4	3.5	3.5	3.5	3.4	3.5	3.4	3.5	3.5	3.5	3.5	3.5	3.5	3.5	3.5	3.5	3.5	3.5	3.5
	3.5	3.5	3.5	3.6	3.5	3.4	3.5	3.5	3.5	3.5	3.5	3.4	3.5	3.5	3.5	3.5	3.5	3.5	3.5	3.5	3.5	3.5	3.5	3.5	3.5	3.5	3.5	3.5	3.5	3.4	3.5	3.5	3.5	3.4	3.5	3.5	3.4	3.4	3.5	3.5	3.6	3.5	3.5	3.5	3.5	3.5	3.5	3.5	3.6
	3.4	3.5	3.5	3.5	3.5	3.5	3.5	3.5	3.5	3.5	3.5	3.5	3.5	3.5	3.4	3.5	3.5	3.6	3.5	3.5	3.5	3.5	3.5	3.5	3.6	3.5	3.5	3.5	3.5	3.5	3.5	3.5	3.5	3.5	3.5	3.5	3.5	3.5	3.5	3.6	3.5	3.5	3.5	3.5	3.6	3.4	3.5	3.5	3.5
	3.5	3.5	3.4	3.5	3.5	3.5	3.5	3.5	3.5	3.5	3.5	3.5	3.5	3.5	3.4	3.5	3.5	3.6	3.6	3.5	3.5	3.6	3.5	3.6	3.5	3.6	3.5	3.5	3.5	3.5	3.5	3.5	3.5	3.5	3.5	3.5	3.4	3.4	3.5	3.5	3.5	3.6	3.5	3.5	3.5	3.5	3.5	3.5	3.6
	3.5	3.5	3.5	3.5	3.5	3.5	3.5	3.5	3.5	3.5	3.5	3.5	3.5	3.5	3.5	3.5	3.5	3.5	3.5	3.5	3.6	3.6	3.6	3.5	3.5	3.4	3.5	3.5	3.5	3.5	3.5	3.5	3.5	3.4	3.5	3.5	3.5	3.4	3.5	3.5	3.5	3.5	3.4	3.4	3.5	3.5	3.5	3.5	3.5
	3.5	3.5	3.5	3.5	3.5	3.4	3.5	3.5	3.5	3.5	3.5	3.4	3.5	3.5	3.5	3.5	3.5	3.6	3.5	3.5	3.5	3.5	3.5	3.5	3.5	3.5	3.5	3.5	3.5	3.6	3.5	3.5	3.5	3.5	3.5	3.5	3.5	3.6	3.5	3.5	3.5	3.5	3.5	3.5	3.5	3.5	3.5	3.5	3.5
	3.5	3.4	3.5	3.5	3.5	3.5	3.5	3.5	3.5	3.5	3.5	3.4	3.5	3.5	3.5	3.4	3.5	3.5	3.6	3.6	3.5	3.5	3.6	3.6	3.5	3.5	3.5	3.5	3.5	3.4	3.5	3.5	3.5	3.5	3.5	3.5	3.6	3.5	3.5	3.5	3.5	3.5	3.5	3.5	3.5	3.5	3.5	3.5	3.5
	3.5	3.5	3.5	3.5	3.5	3.5	3.5	3.5	3.6	3.5	3.5	3.5	3.5	3.6	3.5	3.5	3.5	3.5	3.5	3.5	3.5	3.5	3.5	3.5	3.5	3.6	3.4	3.4	3.5	3.5	3.5	3.5	3.5	3.5	3.5	3.5	3.5	3.4	3.6	3.5	3.5	3.5	3.4	3.5	3.5	3.4	3.5	3.5	3.6
	3.5	3.5	3.5	3.5	3.5	3.5	3.5	3.5	3.5	3.6	3.5	3.5	3.6	3.5	3.5	3.5	3.5	3.5	3.5	3.6	3.5	3.5	3.5	3.5	3.5	3.5	3.5	3.5	3.5	3.6	3.5	3.5	3.5	3.4	3.5	3.5	3.5	3.5	3.5	3.5	3.5	3.5	3.5	3.5	3.5	3.5	3.5	3.6	3.5
	3.5	3.5	3.5	3.6	3.6	3.5	3.5	3.5	3.5	3.4	3.5	3.5	3.6	3.6	3.6	3.5	3.5	3.5	3.5	3.5	3.6	3.5	3.5	3.4	3.5	3.5	3.5	3.5	3.5	3.5	3.5	3.5	3.5	3.5	3.5	3.5	3.5	3.4	3.5	3.5	3.5	3.5	3.5	3.5	3.5	3.5	3.6	3.5	3.6
	3.5	3.5	3.6	3.6	3.6	3.5	3.5	3.5	3.6	3.5	3.5	3.5	3.4	3.5	3.5	3.5	3.6	3.5	3.6	3.6	3.5	3.5	3.6	3.4	3.5	3.5	3.5	3.4	3.5	3.5	3.6	3.5	3.5	3.5	3.5	3.5	3.4	3.5	3.6	3.5	3.5	3.5	3.5	3.5	3.5	3.6	3.5	3.5	3.6
	3.6	3.5	3.6	3.5	3.6	3.5	3.5	3.5	3.5	3.5	3.5	3.6	3.5	3.5	3.5	3.5	3.4	3.6	3.5	3.6	3.6	3.5	3.5	3.5	3.6	3.5	3.5	3.5	3.5	3.5	3.5	3.4	3.5	3.5	3.5	3.5	3.4	3.5	3.5	3.5	3.5	3.6	3.5	3.5	3.5	3.5	3.5	3.5	3.5
	3.5	3.5	3.6	3.5	3.6	3.5	3.5	3.6	3.5	3.6	3.5	3.5	3.5	3.5	3.6	3.6	3.5	3.5	3.6	3.5	3.5	3.6	3.6	3.6	3.5	3.6	3.6	3.5	3.5	3.5	3.5	3.5	3.5	3.5	3.5	3.5	3.6	3.5	3.5	3.5	3.5	3.5	3.5	3.5	3.5	3.5	3.5	3.5	3.5
	3.6	3.5	3.6	3.6	3.5	3.6	3.5	3.6	3.5	3.6	3.5	3.5	3.6	3.6	3.5	3.5	3.5	3.5	3.5	3.6	3.5	3.5	3.6	3.6	3.5	3.5	3.5	3.5	3.6	3.5	3.6	3.5	3.5	3.6	3.5	3.5	3.5	3.5	3.5	3.5	3.5	3.5	3.5	3.5	3.5	3.5	3.5	3.5	3.5
	3.5	3.5	3.5	3.6	3.5	3.5	3.5	3.5	3.5	3.6	3.5	3.5	3.5	3.5	3.6	3.5	3.5	3.5	3.5	3.5	3.5	3.6	3.5	3.6	3.5	3.5	3.5	3.5	3.5	3.5	3.5	3.5	3.5	3.5	3.5	3.5	3.5	3.4	3.5	3.5	3.5	3.5	3.5	3.5	3.5	3.5	3.5	3.5	3.5
	3.6	3.5	3.6	3.5	3.5	3.5	3.5	3.5	3.5	3.6	3.5	3.6	3.5	3.5	3.5	3.5	3.5	3.5	3.5	3.5	3.5	3.5	3.5	3.5	3.5	3.6	3.6	3.5	3.6	3.5	3.5	3.5	3.6	3.5	3.5	3.5	3.5	3.5	3.5	3.6	3.5	3.5	3.5	3.5	3.5	3.5	3.5	3.5	3.5
	3.6	3.4	3.5	3.5	3.6	3.5	3.5	3.5	3.5	3.6	3.6	3.5	3.5	3.5	3.4	3.5	3.5	3.6	3.5	3.6	3.6	3.5	3.5	3.5	3.5	3.5	3.5	3.5	3.5	3.5	3.5	3.5	3.5	3.5	3.5	3.5	3.4	3.5	3.5	3.5	3.5	3.5	3.6	3.5	3.5	3.5	3.5	3.6	3.5
	3.6	3.5	3.5	3.5	3.5	3.5	3.5	3.5	3.5	3.6	3.6	3.4	3.5	3.5	3.5	3.5	3.5	3.5	3.5	3.5	3.4	3.5	3.5	3.5	3.5	3.5	3.5	3.5	3.5	3.5	3.5	3.5	3.5	3.5	3.5	3.5	3.5	3.5	3.5	3.5	3.5	3.5	3.5	3.5	3.6	3.5	3.5	3.6	3.6
3.5	3.5	3.5	3.5	3.5	3.5	3.5	3.5	3.4	3.5	3.4	3.5	3.5	3.5	3.6	3.5	3.5	3.5	3.5	3.5	3.5	3.6	3.5	3.6	3.6	3.5	3.5	3.5	3.5	3.5	3.5	3.5	3.5	3.5	3.5	3.5	3.5	3.5	3.4	3.5	3.5	3.5	3.5	3.5	3.5	3.5	3.5	3.6	3.5	3.6
	3.5	3.4	3.5	3.4	3.6	3.6	3.6	3.5	3.5	3.6	3.6	3.5	3.5	3.6	3.4	3.4	3.5	3.5	3.5	3.5	3.6	3.5	3.5	3.5	3.5	3.5	3.5	3.6	3.5	3.5	3.5	3.5	3.5	3.5	3.5	3.5	3.4	3.5	3.5	3.5	3.5	3.4	3.5	3.5	3.5	3.5	3.5	3.6	3.5
	3.4	3.4	3.5	3.6	3.5	3.6	3.5	3.5	3.5	3.6	3.5	3.5	3.5	3.5	3.5	3.5	3.5	3.6	3.5	3.5	3.5	3.6	3.6	3.6	3.5	3.5	3.4	3.5	3.5	3.5	3.6	3.5	3.4	3.6	3.5	3.4	3.5	3.5	3.5	3.5	3.4	3.5	3.5	3.5	3.4	3.5	3.6	3.5	3.5
	3.5	3.5	3.5	3.6	3.5	3.5	3.5	3.5	3.5	3.5	3.5	3.4	3.5	3.5	3.5	3.6	3.5	3.6	3.5	3.6	3.5	3.6	3.6	3.5	3.5	3.5	3.5	3.5	3.5	3.5	3.5	3.5	3.5	3.5	3.5	3.4	3.5	3.4	3.5	3.5	3.5	3.5	3.5	3.5	3.5	3.5	3.5	3.6	3.5
	3.6	3.5	3.5	3.6	3.6	3.6	3.5	3.6	3.5	3.5	3.6	3.6	3.5	3.5	3.5	3.5	3.5	3.5	3.6	3.5	3.5	3.5	3.6	3.5	3.5	3.5	3.5	3.6	3.6	3.5	3.5	3.5	3.6	3.5	3.5	3.5	3.5	3.5	3.5	3.5	3.5	3.5	3.5	3.5	3.5	3.5	3.5	3.5	3.4
	3.6	3.5	3.5	3.5	3.5	3.5	3.5	3.5	3.6	3.5	3.5	3.5	3.6	3.6	3.5	3.4	3.5	3.5	3.6	3.5	3.6	3.5	3.6	3.6	3.5	3.5	3.5	3.5	3.5	3.5	3.5	3.5	3.5	3.5	3.5	3.5	3.5	3.4	3.5	3.5	3.5	3.5	3.5	3.5	3.4	3.5	3.5	3.5	3.6
	3.5	3.6	3.5	3.6	3.5	3.5	3.5	3.5	3.5	3.5	3.5	3.5	3.5	3.5	3.5	3.5	3.5	3.5	3.5	3.5	3.5	3.6	3.5	3.6	3.5	3.5	3.6	3.5	3.5	3.5	3.4	3.5	3.5	3.5	3.5	3.4	3.5	3.5	3.5	3.5	3.5	3.4	3.6	3.6	3.5	3.5	3.5	3.5	3.5
	3.5	3.5	3.5	3.5	3.5	3.6	3.5	3.5	3.5	3.5	3.5	3.5	3.6	3.6	3.5	3.5	3.5	3.5	3.5	3.5	3.5	3.5	3.5	3.5	3.5	3.5	3.5	3.5	3.5	3.5	3.5	3.6	3.5	3.5	3.5	3.5	3.4	3.5	3.5	3.5	3.5	3.5	3.5	3.5	3.5	3.5	3.5	3.6	3.5
	3.5	3.6	3.5	3.5	3.6	3.5	3.5	3.6	3.5	3.5	3.5	3.5	3.5	3.5	3.6	3.5	3.5	3.5	3.5	3.5	3.5	3.5	3.5	3.5	3.5	3.5	3.5	3.5	3.5	3.5	3.5	3.5	3.5	3.5	3.5	3.5	3.4	3.5	3.5	3.5	3.5	3.4	3.5	3.5	3.5	3.5	3.6	3.5	3.5
	3.5	3.4	3.5	3.5	3.6	3.5	3.5	3.5	3.6	3.4	3.6	3.6	3.6	3.6	3.5	3.5	3.5	3.4	3.5	3.5	3.5	3.5	3.5	3.5	3.5	3.5	3.5	3.6	3.5	3.5	3.6	3.4	3.5	3.5	3.6	3.4	3.5	3.5	3.5	3.5	3.5	3.5	3.5	3.5	3.5	3.6	3.5	3.5	3.5
	3.5	3.5	3.5	3.6	3.5	3.6	3.5	3.5	3.6	3.6	3.5	3.6	3.5	3.5	3.6	3.5	3.5	3.5	3.5	3.5	3.5	3.5	3.5	3.5	3.5	3.5	3.4	3.5	3.5	3.5	3.5	3.5	3.5	3.6	3.5	3.5	3.5	3.5	3.5	3.5	3.5	3.5	3.5	3.5	3.5	3.5	3.5	3.5	3.5
	3.6	3.5	3.5	3.5	3.6	3.5	3.5	3.5	3.5	3.6	3.5	3.5	3.5	3.5	3.5	3.5	3.5	3.5	3.5	3.5	3.5	3.5	3.5	3.5	3.5	3.5	3.4	3.5	3.5	3.5	3.5	3.5	3.5	3.5	3.5	3.5	3.5	3.5	3.5	3.5	3.6	3.5	3.5	3.4	3.5	3.5	3.6	3.5	3.6
	3.5	3.5	3.6	3.5	3.6	3.5	3.5	3.5	3.5	3.5	3.5	3.5	3.5	3.6	3.5	3.5	3.5	3.5	3.5	3.5	3.4	3.5	3.5	3.5	3.5	3.5	3.5	3.5	3.5	3.5	3.5	3.5	3.5	3.5	3.5	3.5	3.5	3.5	3.5	3.5	3.5	3.5	3.5	3.5	3.4	3.5	3.5	3.5	3.6
	3.5	3.5	3.5	3.5	3.6	3.5	3.5	3.5	3.5	3.6	3.6	3.5	3.5	3.5	3.5	3.5	3.5	3.5	3.4	3.5	3.5	3.4	3.5	3.5	3.4	3.4	3.5	3.5	3.5	3.5	3.5	3.5	3.4	3.5	3.5	3.5	3.5	3.5	3.5	3.5	3.5	3.5	3.5	3.5	3.5	3.5	3.5	3.6	3.6
	3.5	3.6	3.6	3.5	3.6	3.5	3.6	3.5	3.5	3.6	3.5	3.6	3.5	3.5	3.6	3.5	3.5	3.5	3.5	3.5	3.5	3.6	3.5	3.5	3.5	3.5	3.5	3.5	3.4	3.5	3.5	3.5	3.5	3.5	3.5	3.5	3.5	3.5	3.5	3.6	3.5	3.5	3.5	3.5	3.5	3.6	3.6	3.6	3.6
	3.5	3.4	3.5	3.5	3.5	3.5	3.6	3.5	3.5	3.5	3.5	3.5	3.5	3.5	3.5	3.6	3.5	3.5	3.5	3.6	3.4	3.5	3.5	3.5	3.4	3.5	3.5	3.5	3.5	3.5	3.5	3.4	3.5	3.5	3.5	3.5	3.5	3.4	3.5	3.4	3.5	3.5	3.5	3.6	3.5	3.6	3.5	3.5	3.5
	3.6	3.5	3.5	3.5	3.6	3.5	3.5	3.6	3.5	3.5	3.5	3.5	3.6	3.5	3.5	3.4	3.4	3.5	3.5	3.6	3.5	3.5	3.5	3.5	3.5	3.5	3.4	3.5	3.5	3.5	3.5	3.5	3.5	3.5	3.4	3.5	3.5	3.4	3.5	3.5	3.5	3.5	3.5	3.5	3.5	3.5	3.5	3.6	3.5
	3.5	3.5	3.5	3.5	3.5	3.6	3.6	3.5	3.5	3.5	3.5	3.5	3.5	3.6	3.5	3.5	3.4	3.6	3.5	3.5	3.5	3.5	3.5	3.5	3.5	3.4	3.5	3.5	3.5	3.5	3.5	3.5	3.5	3.5	3.5	3.5	3.4	3.5	3.5	3.5	3.5	3.5	3.4	3.5	3.5	3.5	3.5	3.6	3.5
	3.5	3.5	3.5	3.5	3.6	3.6	3.6	3.5	3.5	3.5	3.5	3.5	3.6	3.5	3.5	3.5	3.5	3.5	3.5	3.5	3.4	3.5	3.5	3.5	3.5	3.5	3.5	3.5	3.5	3.5	3.4	3.5	3.5	3.5	3.5	3.5	3.5	3.5	3.5	3.5	3.5	3.6	3.5	3.5	3.6	3.5	3.5	3.5	3.5
	3.5	3.4	3.4	3.5	3.5	3.5	3.6	3.5	3.5	3.5	3.5	3.5	3.5	3.5	3.6	3.5	3.5	3.5	3.5	3.5	3.5	3.5	3.5	3.5	3.5	3.4	3.4	3.5	3.6	3.5	3.5	3.5	3.5	3.5	3.4	3.5	3.5	3.4	3.5	3.5	3.5	3.6	3.5	3.5	3.5	3.5	3.5	3.5	3.5
	3.5	3.5	3.5	3.5	3.5	3.6	3.5	3.5	3.6	3.5	3.5	3.6	3.4	3.5	3.5	3.5	3.5	3.5	3.5	3.5	3.5	3.5	3.5	3.5	3.5	3.5	3.5	3.6	3.5	3.5	3.5	3.5	3.5	3.5	3.5	3.5	3.5	3.5	3.6	3.5	3.4	3.5	3.5	3.5	3.5	3.4	3.5	3.6	3.5
	3.5	3.5	3.5	3.6	3.6	3.5	3.5	3.6	3.5	3.5	3.5	3.5	3.5	3.5	3.5	3.5	3.5	3.5	3.5	3.4	3.5	3.5	3.5	3.5	3.6	3.6	3.5	3.4	3.5	3.5	3.5	3.5	3.5	3.5	3.5	3.4	3.5	3.5	3.5	3.5	3.6	3.5	3.5	3.5	3.5	3.5	3.6	3.5	3.5
	3.5	3.6	3.5	3.5	3.5	3.5	3.6	3.5	3.5	3.5	3.6	3.5	3.4	3.5	3.4	3.5	3.6	3.5	3.5	3.5	3.5	3.5	3.5	3.5	3.5	3.6	3.6	3.5	3.4	3.5	3.5	3.4	3.5	3.5	3.5	3.5	3.6	3.5	3.5	3.5	3.5	3.5	3.5	3.5	3.5	3.5	3.5	3.6	3.5
		3.5	3.6	3.5	3.6	3.5	3.5	3.5	3.5	3.5	3.5	3.6	3.5	3.5	3.5	3.5	3.5	3.6	3.4	3.5	3.6	3.5	3.5	3.6	3.5	3.5	3.6	3.5	3.5	3.5	3.5	3.5	3.5	3.5	3.5	3.5	3.6	3.5	3.5	3.5	3.5	3.5	3.5	3.5	3.6	3.5	3.5	3.5	3.5
		3.5	3.5	3.5	3.6	3.5	3.5	3.4	3.5	3.5	3.5	3.4	3.4	3.5	3.6	3.6	3.5	3.5	3.5	3.5	3.5	3.5	3.5	3.5	3.5	3.5	3.5	3.5	3.5	3.5	3.5	3.5	3.5	3.5	3.5	3.5	3.5	3.5	3.4	3.5	3.4	3.5	3.5	3.6	3.6	3.6	3.6	3.5	3.5
		3.5	3.5	3.5	3.5	3.4	3.5	3.5	3.5	3.6	3.5	3.4	3.5	3.5	3.6	3.5	3.5	3.5	3.5	3.5	3.5	3.5	3.5	3.5	3.5	3.5	3.5	3.5	3.6	3.6	3.5	3.5	3.6	3.5	3.5	3.5	3.5	3.5	3.4	3.5	3.5	3.5	3.4	3.5	3.6	3.5	3.6	3.5	3.5
		3.5	3.4	3.5	3.5	3.6	3.5	3.5	3.6	3.5	3.5	3.5	3.5	3.5	3.5	3.5	3.6	3.5	3.5	3.5	3.5	3.5	3.6	3.6	3.5	3.5	3.6	3.5	3.5	3.5	3.5	3.4	3.5	3.5	3.5	3.5	3.5	3.6	3.5	3.6	3.5	3.5	3.6	3.5	3.6	3.5	3.5	3.5	3.6
		3.5	3.5	3.5	3.5	3.5	3.5	3.5	3.5	3.6	3.5	3.5	3.5	3.5	3.5	3.4	3.5	3.6	3.5	3.5	3.5	3.5	3.5	3.6	3.5	3.6	3.5	3.6	3.5	3.5	3.5	3.5	3.6	3.5	3.6	3.5	3.6	3.5	3.6	3.5	3.5	3.5	3.5	3.6	3.5	3.5	3.5	3.5	3.5
		3.5	3.5	3.4	3.6	3.5	3.6	3.5	3.4	3.5	3.5	3.5	3.5	3.5	3.5	3.5	3.6	3.5	3.5	3.5	3.5	3.5	3.5	3.5	3.6	3.5	3.5	3.5	3.5	3.5	3.6	3.5	3.5	3.5	3.5	3.5	3.5	3.5	3.6	3.5	3.5	3.5	3.5	3.5	3.5	3.6	3.6	3.5	3.6
		3.5	3.5	3.5	3.6	3.5	3.5	3.5	3.5	3.5	3.5	3.5	3.5	3.5	3.5	3.6	3.5	3.5	3.5	3.6	3.6	3.5	3.5	3.5	3.6	3.5	3.5	3.4	3.5	3.6	3.6	3.5	3.5	3.5	3.5	3.6	3.5	3.5	3.5	3.6	3.5	3.5	3.5	3.5	3.5	3.5	3.5	3.5	3.5
		3.5	3.5	3.5	3.5	3.5	3.5	3.5	3.5	3.5	3.5	3.5	3.5	3.5	3.5	3.5	3.5	3.6	3.5	3.6	3.4	3.5	3.6	3.6	3.5	3.5	3.5	3.5	3.5	3.5	3.5	3.5	3.5	3.5	3.5	3.6	3.5	3.5	3.5	3.5	3.5	3.5	3.5	3.5	3.5	3.5	3.6	3.5	3.6
		3.5	3.5	3.5	3.5	3.5	3.5	3.5	3.5	3.5	3.5	3.5	3.5	3.5	3.5	3.6	3.5	3.5	3.5	3.6	3.5	3.5	3.6	3.5	3.6	3.5	3.6	3.5	3.5	3.5	3.5	3.4	3.5	3.6	3.6	3.5	3.6	3.6	3.6	3.6	3.5	3.5	3.5	3.6	3.6	3.6	3.6	3.6	3.5
			3.5	3.5	3.5	3.5	3.5	3.5	3.6	3.5	3.5	3.5	3.5	3.4	3.5	3.5	3.6	3.5	3.5	3.5	3.6	3.5	3.6	3.6	3.5	3.5	3.6	3.5	3.5	3.5	3.6	3.5	3.5	3.4	3.5	3.5	3.5	3.5	3.5	3.6	3.5	3.5	3.6	3.5	3.5	3.6	3.5	3.5	3.5
			3.5	3.5	3.6	3.5	3.5	3.6	3.5	3.5	3.5	3.5	3.5	3.5	3.6	3.5	3.5	3.5	3.5	3.5	3.5	3.6	3.6	3.5	3.5	3.4	3.5	3.5	3.5	3.6	3.5	3.5	3.5	3.4	3.5	3.5	3.5	3.6	3.5	3.5	3.5	3.5	3.6	3.5	3.5	3.5	3.5	3.6	3.5
			3.5	3.5	3.5	3.5	3.6	3.5	3.5	3.6	3.5	3.5	3.5	3.6	3.5	3.5	3.4	3.5	3.6	3.5	3.5	3.5	3.5	3.6	3.5	3.6	3.5	3.5	3.5	3.5	3.5	3.6	3.5	3.5	3.4	3.5	3.5	3.5	3.5	3.6	3.5	3.5	3.5	3.6	3.5	3.6	3.5	3.5	3.6
			3.5	3.5	3.5	3.6	3.5	3.5	3.5	3.6	3.5	3.5	3.5	3.5	3.4	3.5	3.5	3.5	3.5	3.5	3.5	3.5	3.5	3.5	3.5	3.5	3.6	3.4	3.5	3.4	3.6	3.5	3.5	3.5	3.5	3.5	3.5	3.5	3.5	3.5	3.5	3.4	3.5	3.5	3.6	3.6	3.6	3.5	3.6
			3.6	3.5	3.6	3.6	3.5	3.5	3.5	3.5	3.6	3.6	3.6	3.5	3.5	3.5	3.5	3.5	3.5	3.5	3.5	3.5	3.5	3.5	3.5	3.5	3.5	3.5	3.5	3.5	3.6	3.6	3.5	3.6	3.5	3.5	3.5	3.5	3.5	3.5	3.5	3.5	3.5	3.6	3.6	3.5	3.5	3.5	3.6
			3.5	3.5	3.5	3.5	3.5	3.5	3.5	3.5	3.5	3.5	3.6	3.5	3.5	3.6	3.5	3.5	3.5	3.5	3.5	3.5	3.5	3.5	3.5	3.6	3.5	3.5	3.6	3.5	3.5	3.6	3.4	3.5	3.5	3.5	3.5	3.6	3.5	3.5	3.5	3.5	3.5	3.5	3.6	3.6	3.6	3.5	3.5
			3.6	3.6	3.5	3.6	3.5	3.5	3.5	3.5	3.6	3.6	3.5	3.5	3.6	3.6	3.5	3.6	3.5	3.5	3.5	3.5	3.5	3.5	3.5	3.5	3.5	3.5	3.5	3.5	3.6	3.5	3.5	3.5	3.5	3.5	3.4	3.6	3.5	3.5	3.5	3.5	3.6	3.6	3.6	3.6	3.6	3.5	3.6
				3.5	3.5	3.6	3.5	3.5	3.5	3.6	3.5	3.5	3.5	3.5	3.5	3.5	3.5	3.5	3.5	3.5	3.5	3.5	3.5	3.5	3.5	3.5	3.5	3.6	3.5	3.5	3.6	3.5	3.6	3.5	3.5	3.6	3.5	3.5	3.5	3.6	3.5	3.6	3.6	3.5	3.6	3.6	3.6	3.5	3.6
				3.5	3.5	3.5	3.5	3.5	3.5	3.5	3.5	3.5	3.5	3.5	3.5	3.5	3.5	3.6	3.6	3.5	3.5	3.5	3.5	3.5	3.5	3.5	3.5	3.5	3.5	3.5	3.6	3.5	3.5	3.4	3.5	3.5	3.6	3.5	3.5	3.6	3.5	3.6	3.5	3.5	3.5	3.5	3.5	3.5	3.5
				3.6	3.5	3.5	3.5	3.5	3.5	3.5	3.5	3.5	3.5	3.5	3.5	3.5	3.5	3.6	3.6	3.5	3.5	3.5	3.4	3.5	3.6	3.5	3.5	3.5	3.5	3.5	3.6	3.5	3.5	3.6	3.5	3.4	3.5	3.5	3.5	3.5	3.5	3.5	3.5	3.6	3.5	3.6	3.5	3.6	3.6
				3.6	3.6	3.5	3.5	3.5	3.5	3.5	3.5	3.5	3.5	3.5	3.5	3.5	3.6	3.5	3.5	3.6	3.5	3.5	3.5	3.6	3.4	3.5	3.5	3.5	3.5	3.5	3.5	3.5	3.5	3.5	3.5	3.5	3.5	3.6	3.5	3.5	3.5	3.5	3.5	3.5	3.6	3.5	3.5	3.6	3.6
				3.5	3.5	3.6	3.5	3.6	3.6	3.5	3.5	3.5	3.5	3.6	3.5	3.5	3.6	3.5	3.5	3.5	3.6	3.5	3.5	3.5	3.5	3.5	3.5	3.5	3.5	3.5	3.5	3.5	3.5	3.5	3.5	3.5	3.5	3.5	3.5	3.5	3.5	3.5	3.6	3.6	3.5	3.6	3.5	3.6	3.6
				3.5	3.6	3.6	3.5	3.5	3.6	3.5	3.6	3.5	3.5	3.6	3.6	3.5	3.5	3.5	3.5	3.5	3.5	3.5	3.5	3.6	3.5	3.5	3.5	3.4	3.5	3.5	3.5	3.5	3.5	3.5	3.5	3.5	3.5	3.5	3.6	3.6	3.5	3.5	3.5	3.5	3.5	3.5	3.6	3.6	3.6
					3.5	3.5	3.5	3.5	3.5	3.5	3.5	3.6	3.5	3.5	3.5	3.5	3.5	3.5	3.5	3.5	3.5	3.5	3.5	3.5	3.5	3.5	3.5	3.5	3.5	3.5	3.5	3.5	3.5	3.5	3.5	3.5	3.5	3.5	3.5	3.5	3.5	3.5	3.5	3.5	3.5	3.5	3.5	3.5	3.5
					3.6	3.5	3.5	3.5	3.6	3.5	3.6	3.6	3.5	3.4	3.6	3.5	3.6	3.5	3.5	3.5	3.5	3.5	3.5	3.5	3.5	3.5	3.5	3.5	3.5	3.5	3.5	3.5	3.5	3.5	3.5	3.5	3.5	3.5	3.5	3.6	3.5	3.5	3.5	3.5	3.5	3.5	3.5	3.5	3.5
					3.5	3.5	3.6	3.5	3.5	3.5	3.6	3.6	3.5	3.5	3.6	3.5	3.5	3.5	3.5	3.5	3.5	3.5	3.6	3.5	3.5	3.5	3.5	3.5	3.5	3.5	3.5	3.5	3.5	3.5	3.5	3.5	3.4	3.5	3.5	3.5	3.5	3.5	3.5	3.5	3.5	3.5	3.5	3.5	3.6
					3.5	3.5	3.6	3.5	3.6	3.5	3.6	3.5	3.6	3.5	3.6	3.5	3.4	3.6	3.5	3.5	3.5	3.4	3.4	3.5	3.5	3.5	3.5	3.5	3.5	3.5	3.5	3.6	3.5	3.5	3.5	3.5	3.5	3.5	3.5	3.5	3.5	3.5	3.5	3.5	3.5	3.5	3.5	3.5	3.5
					3.5	3.5	3.6	3.6	3.6	3.5	3.5	3.5	3.5	3.5	3.5	3.5	3.6	3.5	3.6	3.6	3.5	3.5	3.5	3.5	3.5	3.5	3.6	3.5	3.5	3.5	3.5	3.5	3.5	3.5	3.5	3.5	3.5	3.5	3.5	3.5	3.5	3.5	3.5	3.5	3.5	3.5	3.5	3.5	3.6
						3.6	3.5	3.5	3.5	3.5	3.5	3.6	3.5	3.5	3.5	3.6	3.5	3.5	3.6	3.5	3.5	3.5	3.5	3.5	3.5	3.4	3.5	3.5	3.5	3.5	3.5	3.5	3.5	3.5	3.5	3.5	3.5	3.5	3.5	3.5	3.5	3.5	3.5	3.5	3.5	3.5	3.5	3.5	3.5
						3.5	3.5	3.5	3.5	3.5	3.5	3.5	3.5	3.6	3.6	3.5	3.5	3.4	3.5	3.5	3.5	3.5	3.5	3.5	3.5	3.5	3.5	3.5	3.4	3.5	3.5	3.6	3.5	3.4	3.5	3.5	3.5	3.5	3.5	3.5	3.5	3.5	3.5	3.5	3.5	3.5	3.6	3.6	3.5
						3.5	3.5	3.5	3.5	3.5	3.5	3.5	3.5	3.5	3.5	3.5	3.5	3.5	3.5	3.5	3.5	3.5	3.6	3.5	3.5	3.5	3.5	3.5	3.4	3.6	3.5	3.5	3.5	3.5	3.5	3.5	3.5	3.5	3.5	3.5	3.5	3.5	3.5	3.5	3.5	3.4	3.6	3.5	3.5
						3.5	3.5	3.5	3.5	3.6	3.6	3.5	3.6	3.5	3.5	3.5	3.5	3.5	3.5	3.5	3.6	3.6	3.5	3.5	3.5	3.4	3.5	3.5	3.5	3.5	3.5	3.5	3.5	3.5	3.5	3.4	3.5	3.4	3.6	3.5	3.5	3.5	3.5	3.5	3.5	3.5	3.5	3.5	3.5
						3.6	3.5	3.5	3.6	3.5	3.5	3.5	3.5	3.6	3.6	3.5	3.6	3.5	3.5	3.5	3.5	3.5	3.5	3.5	3.5	3.5	3.5	3.5	3.5	3.5	3.5	3.5	3.5	3.5	3.5	3.5	3.5	3.5	3.5	3.5	3.5	3.5	3.5	3.5	3.5	3.5	3.5	3.5	3.5
							3.5	3.5	3.6	3.5	3.5	3.6	3.5	3.5	3.5	3.5	3.5	3.5	3.5	3.5	3.5	3.5	3.5	3.5	3.5	3.6	3.5	3.5	3.5	3.5	3.5	3.5	3.5	3.5	3.5	3.5	3.5	3.5	3.5	3.5	3.5	3.5	3.4	3.5	3.5	3.5	3.5	3.5	3.5
							3.5	3.6	3.5	3.5	3.5	3.5	3.6	3.6	3.6	3.5	3.6	3.5	3.6	3.5	3.5	3.5	3.5	3.5	3.6	3.5	3.6	3.5	3.5	3.6	3.5	3.5	3.6	3.5	3.5	3.6	3.5	3.5	3.5	3.5	3.4	3.5	3.5	3.5	3.5	3.5	3.6	3.5	3.5
							3.6	3.5	3.5	3.5	3.5	3.5	3.5	3.5	3.5	3.5	3.5	3.5	3.5	3.5	3.5	3.4	3.5	3.6	3.5	3.5	3.5	3.6	3.5	3.5	3.5	3.6	3.5	3.5	3.5	3.5	3.6	3.5	3.5	3.5	3.5	3.5	3.5	3.6	3.5	3.5	3.6	3.5	3.6
							3.5	3.5	3.6	3.6	3.5	3.5	3.5	3.5	3.5	3.5	3.5	3.5	3.5	3.5	3.5	3.5	3.5	3.5	3.5	3.5	3.5	3.5	3.5	3.6	3.5	3.5	3.5	3.5	3.5	3.5	3.5	3.5	3.5	3.5	3.5	3.5	3.5	3.5	3.5	3.5	3.5	3.5	3.5
								3.5	3.5	3.5	3.6	3.5	3.6	3.5	3.5	3.5	3.5	3.5	3.5	3.5	3.5	3.5	3.5	3.5	3.5	3.5	3.5	3.5	3.6	3.5	3.5	3.6	3.5	3.4	3.5	3.5	3.5	3.5	3.5	3.5	3.5	3.5	3.5	3.5	3.5	3.5	3.5	3.5	3.5
								3.5	3.5	3.5	3.6	3.6	3.5	3.5	3.5	3.5	3.5	3.5	3.5	3.5	3.5	3.5	3.5	3.5	3.6	3.5	3.5	3.5	3.5	3.5	3.6	3.5	3.5	3.5	3.5	3.5	3.5	3.5	3.5	3.5	3.5	3.5	3.5	3.5	3.5	3.5	3.6	3.5	3.5
								3.6	3.5	3.6	3.5	3.6	3.5	3.6	3.5	3.5	3.5	3.5	3.5	3.5	3.5	3.5	3.5	3.4	3.5	3.5	3.5	3.5	3.5	3.6	3.6	3.5	3.5	3.6	3.5	3.5	3.5	3.5	3.4	3.5	3.5	3.5	3.5	3.5	3.6	3.5	3.5	3.6	3.5
								3.5	3.5	3.5	3.6	3.5	3.5	3.5	3.5	3.5	3.6	3.5	3.5	3.4	3.5	3.6	3.6	3.5	3.5	3.5	3.6	3.5	3.5	3.5	3.5	3.5	3.5	3.5	3.6	3.5	3.5	3.5	3.5	3.5	3.5	3.5	3.5	3.5	3.5	3.5	3.5	3.5	3.4
									3.6	3.6	3.5	3.5	3.6	3.5	3.5	3.5	3.6	3.5	3.5	3.5	3.5	3.5	3.5	3.5	3.6	3.6	3.6	3.6	3.5	3.5	3.5	3.5	3.5	3.4	3.6	3.5	3.5	3.5	3.5	3.5	3.5	3.5	3.5	3.5	3.5	3.5	3.6	3.5	3.6
									3.5	3.6	3.5	3.5	3.5	3.5	3.5	3.5	3.5	3.5	3.5	3.5	3.5	3.5	3.5	3.5	3.6	3.5	3.5	3.5	3.5	3.5	3.5	3.4	3.5	3.5	3.5	3.5	3.5	3.6	3.5	3.5	3.5	3.5	3.5	3.5	3.5	3.5	3.6	3.5	3.5
									3.5	3.6	3.5	3.5	3.5	3.5	3.5	3.5	3.6	3.5	3.5	3.5	3.5	3.5	3.5	3.5	3.6	3.6	3.5	3.5	3.5	3.5	3.5	3.5	3.5	3.5	3.4	3.5	3.6	3.5	3.5	3.5	3.5	3.5	3.5	3.5	3.5	3.5	3.5	3.5	3.5
									3.5	3.5	3.6	3.5	3.5	3.5	3.6	3.6	3.6	3.5	3.5	3.6	3.5	3.5	3.5	3.6	3.5	3.5	3.5	3.5	3.6	3.5	3.6	3.5	3.5	3.5	3.5	3.5	3.5	3.5	3.5	3.5	3.5	3.5	3.5	3.5	3.6	3.5	3.6	3.6	3.5
										3.5	3.5	3.5	3.6	3.5	3.5	3.5	3.5	3.5	3.4	3.5	3.5	3.5	3.5	3.5	3.5	3.5	3.5	3.5	3.5	3.5	3.6	3.5	3.5	3.5	3.5	3.5	3.5	3.5	3.5	3.5	3.5	3.5	3.5	3.5	3.5	3.5	3.5	3.5	3.5
										3.5	3.5	3.6	3.5	3.6	3.5	3.5	3.5	3.5	3.5	3.5	3.6	3.5	3.5	3.5	3.5	3.6	3.5	3.5	3.5	3.5	3.5	3.5	3.6	3.5	3.5	3.5	3.6	3.5	3.5	3.5	3.6	3.5	3.5	3.5	3.5	3.5	3.5	3.5	3.6
										3.5	3.5	3.5	3.5	3.5	3.5	3.6	3.6	3.5	3.5	3.5	3.6	3.5	3.5	3.5	3.5	3.5	3.5	3.5	3.5	3.6	3.5	3.5	3.5	3.5	3.6	3.5	3.5	3.5	3.5	3.5	3.5	3.5	3.5	3.5	3.5	3.6	3.5	3.6	3.5
										3.6	3.5	3.5	3.5	3.5	3.5	3.5	3.5	3.5	3.6	3.5	3.5	3.5	3.5	3.5	3.5	3.6	3.5	3.6	3.5	3.4	3.6	3.5	3.5	3.5	3.6	3.5	3.5	3.5	3.5	3.5	3.5	3.5	3.5	3.6	3.5	3.5	3.6	3.6	3.5
											3.6	3.5	3.5	3.5	3.5	3.5	3.6	3.5	3.5	3.5	3.5	3.5	3.6	3.5	3.5	3.6	3.5	3.5	3.5	3.5	3.6	3.5	3.5	3.5	3.5	3.5	3.5	3.5	3.6	3.6	3.5	3.6	3.5	3.5	3.5	3.5	3.5	3.6	3.6
											3.6	3.5	3.5	3.5	3.6	3.5	3.5	3.5	3.5	3.5	3.4	3.5	3.5	3.5	3.5	3.6	3.5	3.5	3.5	3.5	3.6	3.6	3.5	3.5	3.5	3.5	3.5	3.5	3.5	3.5	3.5	3.5	3.5	3.5	3.5	3.5	3.4	3.5	3.5
											3.5	3.5	3.5	3.5	3.5	3.4	3.5	3.5	3.5	3.5	3.5	3.5	3.5	3.6	3.5	3.6	3.6	3.5	3.5	3.5	3.6	3.5	3.5	3.5	3.5	3.6	3.5	3.5	3.6	3.5	3.6	3.5	3.6	3.5	3.5	3.6	3.5	3.5	3.5
												3.5	3.5	3.5	3.5	3.5	3.5	3.5	3.5	3.5	3.6	3.5	3.6	3.5	3.5	3.5	3.6	3.5	3.5	3.6	3.6	3.6	3.6	3.5	3.5	3.5	3.5	3.5	3.5	3.6	3.6	3.5	3.5	3.5	3.6	3.5	3.5	3.5	3.6
												3.5	3.5	3.5	3.5	3.5	3.5	3.5	3.5	3.6	3.6	3.6	3.6	3.5	3.6	3.5	3.5	3.5	3.5	3.6	3.6	3.6	3.5	3.6	3.5	3.5	3.5	3.5	3.6	3.5	3.6	3.5	3.5	3.6	3.5	3.5	3.5	3.6	3.5
												3.6	3.5	3.5	3.6	3.5	3.4	3.5	3.5	3.5	3.5	3.5	3.5	3.5	3.5	3.5	3.6	3.6	3.6	3.5	3.5	3.5	3.6	3.5	3.5	3.5	3.5	3.5	3.5	3.6	3.5	3.5	3.5	3.6	3.5	3.6	3.5	3.5	3.6
													3.5	3.5	3.6	3.5	3.5	3.6	3.5	3.5	3.5	3.6	3.5	3.5	3.6	3.6	3.6	3.5	3.5	3.5	3.5	3.6	3.5	3.5	3.5	3.5	3.5	3.5	3.5	3.6	3.5	3.5	3.5	3.5	3.5	3.5	3.5	3.5	3.6
													3.5	3.5	3.6	3.5	3.5	3.5	3.6	3.5	3.5	3.6	3.6	3.6	3.5	3.5	3.6	3.6	3.5	3.5	3.5	3.6	3.5	3.6	3.5	3.5	3.5	3.5	3.5	3.6	3.6	3.5	3.6	3.5	3.6	3.6	3.5	3.5	3.6
													3.5	3.5	3.5	3.5	3.5	3.5	3.5	3.6	3.5	3.5	3.5	3.6	3.5	3.6	3.6	3.5	3.6	3.5	3.5	3.6	3.6	3.6	3.5	3.5	3.5	3.6	3.5	3.5	3.5	3.5	3.5	3.5	3.5	3.5	3.5	3.5	3.5
														3.6	3.5	3.5	3.6	3.5	3.6	3.5	3.5	3.6	3.5	3.5	3.5	3.6	3.5	3.6	3.5	3.5	3.5	3.5	3.5	3.5	3.5	3.5	3.5	3.5	3.5	3.6	3.5	3.5	3.5	3.6	3.5	3.5	3.5	3.5	3.5
														3.6	3.5	3.5	3.5	3.5	3.6	3.6	3.4	3.5	3.5	3.5	3.5	3.5	3.6	3.5	3.5	3.6	3.5	3.6	3.5	3.6	3.6	3.6	3.5	3.5	3.5	3.5	3.6	3.5	3.5	3.5	3.5	3.6	3.5	3.5	3.6
														3.5	3.5	3.5	3.5	3.5	3.5	3.5	3.5	3.5	3.6	3.5	3.5	3.5	3.6	3.6	3.5	3.5	3.6	3.5	3.5	3.6	3.5	3.6	3.5	3.5	3.5	3.6	3.5	3.5	3.5	3.5	3.5	3.5	3.6	3.5	3.5
															3.5	3.5	3.5	3.5	3.5	3.5	3.6	3.5	3.5	3.5	3.6	3.5	3.5	3.5	3.5	3.5	3.6	3.6	3.5	3.5	3.5	3.6	3.5	3.6	3.5	3.5	3.5	3.5	3.5	3.5	3.5	3.5	3.5	3.5	3.5
															3.5	3.5	3.5	3.5	3.5	3.5	3.5	3.6	3.5	3.5	3.5	3.5	3.6	3.5	3.5	3.5	3.5	3.6	3.6	3.5	3.5	3.5	3.5	3.5	3.6	3.5	3.5	3.5	3.5	3.5	3.5	3.5	3.5	3.6	3.5
															3.5	3.5	3.5	3.5	3.6	3.5	3.5	3.6	3.5	3.5	3.5	3.6	3.5	3.6	3.6	3.5	3.5	3.5	3.5	3.5	3.5	3.5	3.5	3.4	3.5	3.6	3.5	3.5	3.4	3.5	3.5	3.5	3.5	3.5	3.5
																3.6	3.5	3.5	3.5	3.5	3.5	3.5	3.5	3.5	3.5	3.6	3.5	3.5	3.5	3.6	3.5	3.6	3.5	3.5	3.5	3.5	3.5	3.5	3.5	3.5	3.5	3.5	3.5	3.5	3.5	3.5	3.5	3.6	3.5
																3.5	3.5	3.5	3.5	3.5	3.5	3.5	3.5	3.5	3.4	3.5	3.5	3.5	3.5	3.6	3.5	3.5	3.5	3.5	3.5	3.5	3.5	3.5	3.5	3.5	3.5	3.5	3.5	3.5	3.5	3.6	3.5	3.5	3.6
																3.5	3.6	3.5	3.5	3.6	3.5	3.5	3.5	3.5	3.5	3.6	3.5	3.5	3.6	3.6	3.5	3.5	3.6	3.6	3.5	3.5	3.5	3.6	3.5	3.5	3.6	3.5	3.5	3.5	3.5	3.5	3.6	3.6	3.6
																	3.5	3.5	3.6	3.5	3.5	3.6	3.5	3.6	3.5	3.5	3.5	3.5	3.5	3.6	3.6	3.6	3.5	3.5	3.5	3.5	3.6	3.5	3.5	3.5	3.5	3.5	3.5	3.5	3.5	3.5	3.5	3.5	3.5
																	3.6	3.6	3.6	3.5	3.5	3.5	3.5	3.5	3.5	3.5	3.5	3.6	3.5	3.5	3.6	3.5	3.5	3.5	3.6	3.5	3.4	3.5	3.5	3.5	3.5	3.5	3.5	3.5	3.6	3.5	3.5	3.5	3.6
																		3.5	3.6	3.5	3.5	3.5	3.5	3.6	3.6	3.5	3.6	3.5	3.5	3.5	3.6	3.5	3.6	3.5	3.5	3.5	3.5	3.5	3.5	3.5	3.5	3.6	3.5	3.5	3.5	3.5	3.6	3.5	3.5
																		3.6	3.5	3.5	3.5	3.6	3.5	3.5	3.5	3.6	3.6	3.5	3.5	3.6	3.6	3.6	3.6	3.5	3.5	3.5	3.5	3.5	3.5	3.5	3.5	3.5	3.5	3.5	3.5	3.4	3.5	3.5	3.6
																		3.5	3.5	3.5	3.5	3.5	3.6	3.5	3.5	3.5	3.5	3.5	3.5	3.5	3.5	3.5	3.6	3.5	3.5	3.6	3.5	3.5	3.6	3.5	3.6	3.5	3.5	3.5	3.5	3.5	3.6	3.5	3.5
																			3.6	3.6	3.5	3.5	3.5	3.5	3.5	3.6	3.5	3.5	3.5	3.6	3.5	3.5	3.6	3.5	3.5	3.5	3.5	3.5	3.5	3.5	3.5	3.5	3.5	3.5	3.5	3.5	3.5	3.5	3.4
																			3.5	3.5	3.6	3.6	3.5	3.5	3.5	3.5	3.6	3.6	3.5	3.6	3.5	3.5	3.5	3.5	3.5	3.5	3.4	3.5	3.5	3.5	3.5	3.5	3.6	3.5	3.5	3.5	3.5	3.5	3.5
																				3.6	3.5	3.6	3.5	3.5	3.5	3.5	3.5	3.6	3.6	3.6	3.5	3.6	3.5	3.5	3.5	3.5	3.5	3.5	3.5	3.5	3.5	3.5	3.5	3.5	3.5	3.5	3.5	3.6	3.5
																				3.5	3.5	3.5	3.5	3.5	3.5	3.5	3.5	3.5	3.5	3.6	3.5	3.5	3.5	3.5	3.5	3.5	3.5	3.5	3.6	3.5	3.5	3.5	3.5	3.5	3.5	3.5	3.5	3.5	3.5
																					3.6	3.6	3.5	3.5	3.6	3.5	3.5	3.5	3.6	3.6	3.6	3.5	3.5	3.5	3.5	3.5	3.5	3.5	3.5	3.5	3.5	3.5	3.5	3.5	3.5	3.5	3.5	3.5	3.5
																					3.5	3.5	3.5	3.5	3.5	3.5	3.5	3.5	3.6	3.5	3.6	3.5	3.6	3.5	3.5	3.5	3.5	3.5	3.5	3.5	3.5	3.5	3.5	3.5	3.5	3.5	3.5	3.5	3.5
																					3.5	3.5	3.6	3.6	3.6	3.5	3.5	3.5	3.5	3.5	3.6	3.6	3.6	3.4	3.5	3.5	3.5	3.5	3.5	3.6	3.5	3.5	3.5	3.5	3.5	3.5	3.5	3.5	3.5
																						3.5	3.5	3.5	3.5	3.6	3.5	3.5	3.5	3.5	3.5	3.5	3.5	3.5	3.5	3.5	3.5	3.5	3.6	3.5	3.5	3.5	3.4	3.5	3.5	3.6	3.5	3.5	3.5
																						3.5	3.5	3.6	3.5	3.6	3.5	3.6	3.6	3.6	3.5	3.5	3.5	3.6	3.6	3.6	3.5	3.5	3.5	3.5	3.6	3.5	3.5	3.5	3.5	3.5	3.5	3.5	3.5
																							3.5	3.5	3.5	3.5	3.5	3.5	3.6	3.6	3.5	3.5	3.5	3.5	3.5	3.5	3.6	3.5	3.5	3.5	3.5	3.6	3.5	3.5	3.5	3.5	3.5	3.5	3.5
																							3.5	3.5	3.5	3.5	3.5	3.6	3.5	3.5	3.5	3.6	3.5	3.5	3.5	3.5	3.6	3.5	3.5	3.5	3.5	3.5	3.5	3.5	3.5	3.5	3.5	3.5	3.5
																								3.5	3.5	3.5	3.5	3.6	3.5	3.4	3.5	3.5	3.5	3.4	3.5	3.5	3.5	3.6	3.5	3.5	3.5	3.5	3.6	3.5	3.5	3.6	3.5	3.5	3.6
																								3.6	3.6	3.6	3.5	3.5	3.5	3.5	3.5	3.5	3.5	3.5	3.5	3.5	3.5	3.5	3.5	3.5	3.4	3.6	3.5	3.5	3.5	3.6	3.6	3.5	3.6
																									3.5	3.5	3.5	3.5	3.5	3.6	3.5	3.5	3.5	3.5	3.5	3.5	3.5	3.6	3.5	3.5	3.5	3.5	3.5	3.5	3.5	3.6	3.6	3.5	3.6
																									3.5	3.5	3.5	3.5	3.5	3.5	3.5	3.5	3.5	3.5	3.5	3.5	3.5	3.5	3.5	3.5	3.5	3.5	3.5	3.5	3.4	3.6	3.5	3.5	3.5
																										3.6	3.6	3.5	3.5	3.5	3.5	3.6	3.5	3.5	3.5	3.5	3.6	3.5	3.5	3.5	3.5	3.5	3.5	3.6	3.6	3.5	3.5	3.5	3.5
																										3.5	3.5	3.5	3.5	3.5	3.5	3.5	3.5	3.5	3.6	3.6	3.4	3.5	3.5	3.6	3.5	3.5	3.5	3.6	3.5	3.5	3.6	3.5	3.5
																										3.5	3.5	3.6	3.5	3.5	3.6	3.6	3.5	3.5	3.5	3.5	3.5	3.5	3.5	3.5	3.6	3.5	3.5	3.5	3.6	3.5	3.5	3.5	3.5
																											3.5	3.6	3.5	3.5	3.5	3.5	3.5	3.5	3.5	3.5	3.4	3.5	3.6	3.6	3.5	3.5	3.5	3.5	3.6	3.6	3.6	3.6	3.5
																											3.6	3.6	3.5	3.6	3.5	3.5	3.5	3.5	3.5	3.5	3.5	3.5	3.5	3.5	3.5	3.5	3.5	3.5	3.4	3.5	3.5	3.5	3.6
																												3.4	3.5	3.5	3.6	3.5	3.5	3.5	3.5	3.5	3.5	3.5	3.5	3.5	3.5	3.5	3.6	3.5	3.5	3.5	3.4	3.5	3.5
																													3.5	3.4	3.6	3.5	3.5	3.5	3.5	3.5	3.5	3.5	3.5	3.6	3.5	3.5	3.5	3.5	3.5	3.5	3.5	3.5	3.4
																													3.5	3.5	3.6	3.5	3.5	3.5	3.5	3.5	3.4	3.5	3.5	3.5	3.4	3.5	3.5	3.5	3.5	3.5	3.5	3.5	3.5
																														3.5	3.5	3.5	3.6	3.5	3.5	3.5	3.5	3.5	3.6	3.4	3.6	3.5	3.4	3.5	3.5	3.5	3.5	3.5	3.5
																														3.6	3.5	3.5	3.5	3.5	3.5	3.5	3.5	3.5	3.5	3.5	3.5	3.5	3.5	3.5	3.4	3.5	3.5	3.5	3.6
																															3.5	3.5	3.5	3.6	3.5	3.6	3.6	3.5	3.4	3.4	3.5	3.5	3.5	3.5	3.5	3.5	3.5	3.5	3.5
																															3.6	3.5	3.5	3.5	3.5	3.5	3.6	3.5	3.5	3.5	3.5	3.5	3.5	3.5	3.5	3.5	3.5	3.6	3.5
																																3.5	3.5	3.5	3.5	3.5	3.4	3.5	3.5	3.6	3.5	3.5	3.4	3.5	3.5	3.5	3.5	3.5	3.5
																																3.5	3.5	3.5	3.5	3.5	3.5	3.4	3.5	3.5	3.5	3.5	3.5	3.5	3.5	3.5	3.6	3.5	3.5
																																	3.5	3.5	3.5	3.5	3.5	3.5	3.5	3.5	3.4	3.5	3.5	3.5	3.5	3.5	3.5	3.5	3.5
																																	3.5	3.5	3.5	3.5	3.4	3.5	3.5	3.5	3.5	3.5	3.5	3.6	3.5	3.5	3.5	3.5	3.5
																																		3.5	3.5	3.5	3.5	3.6	3.5	3.5	3.5	3.5	3.5	3.5	3.5	3.5	3.5	3.5	3.5
																																			3.5	3.5	3.5	3.5	3.5	3.5	3.5	3.5	3.4	3.5	3.5	3.5	3.5	3.5	3.5
																																			3.4	3.5	3.5	3.5	3.6	3.5	3.5	3.5	3.5	3.5	3.5	3.5	3.5	3.5	3.6
																																				3.5	3.5	3.5	3.6	3.5	3.5	3.5	3.5	3.5	3.5	3.5	3.5	3.5	3.6
																																				3.5	3.5	3.5	3.5	3.5	3.5	3.4	3.5	3.5	3.5	3.5	3.5	3.5	3.5
																																					3.5	3.5	3.5	3.5	3.5	3.5	3.4	3.5	3.5	3.5	3.5	3.5	3.5
																																						3.5	3.5	3.5	3.5	3.5	3.5	3.5	3.4	3.5	3.5	3.5	3.5
																																						3.5	3.5	3.5	3.5	3.5	3.5	3.5	3.5	3.5	3.5	3.5	3.6
																																							3.5	3.5	3.5	3.5	3.5	3.5	3.5	3.5	3.5	3.4	3.5
																																							3.5	3.5	3.5	3.6	3.5	3.5	3.5	3.5	3.5	3.5	3.6
																																								3.5	3.5	3.5	3.5	3.5	3.5	3.5	3.5	3.5	3.5
																																									3.4	3.5	3.5	3.5	3.5	3.5	3.6	3.5	3.5
																																									3.5	3.5	3.6	3.5	3.5	3.5	3.6	3.5	3.5
																																										3.5	3.5	3.5	3.6	3.5	3.5	3.5	3.5
																																											3.5	3.5	3.5	3.5	3.5	3.5	3.5
																																											3.5	3.5	3.5	3.5	3.5	3.5	3.5
																																												3.5	3.4	3.5	3.5	3.5	3.5
																																													3.5	3.5	3.5	3.5	3.5
																																													3.5	3.5	3.5	3.5	3.6
																																														3.6	3.5	3.5	3.5
																																															3.6	3.5	3.6
																																																3.5	3.5
																																																3.6	3.5
																																																	3.5


[truncated: 450 more columns]
