# Supplementary material for: Flexible hyperspectral surface plasmon resonance microscopy
Source: Nat Commun. 2022 Oct 29;13:6475. doi: 10.1038/s41467-022-34196-7 (PMC9617892; doi:10.1038/s41467-022-34196-7)
Supplement: Supplementary file 4 — Source Data [file 41467_2022_34196_MOESM4_ESM.zip › Source Data/Figure 7.xlsx]

## Sheet: Figure 7b


																																																	575.3
																																																574.95	574.58
																																																575.78	576.1
																																															574.8	574.83	576.12
																																														574.68	575.97	574.93	575.68
																																													574.85	575.38	575.45	575	575.48
																																													575.12	575.09	576.61	575.5	576.15
																																												575.23	575.13	575.5	575.51	575.22	575.01
																																											575.22	575.82	574.82	575.32	576.23	574.87	575.17
																																											576.79	575.82	575.85	575.53	575.74	575.18	575.28
																																										575.22	575.38	575.94	576.22	576.16	575.01	575.06	575.31
																																									575.26	575.26	575.26	575.78	575.34	575.89	575.22	574.65	575.43
																																									575.14	575.44	575.43	576.24	575.42	575.3	575.84	574.9	574.63
																																								575.35	575.44	575.43	575.51	575.54	575.78	575.57	575.15	574.8	575
																																							575.46	575.32	575.99	575.56	575.03	574.95	575.95	575.93	575.28	574.32	574.59
																																							576.22	574.89	575.43	575.24	575.5	575.32	575.53	575.89	574.71	574.47	574.86
																																						575.65	575.22	575.68	575.94	575.07	575.59	575.1	574.92	575.14	575.3	574.64	574.93
																																						575.81	575.41	575.81	575.4	575.39	574.54	574.94	575.83	575.9	574.71	574.35	574.4
																																					575.01	575.77	575.39	575.42	575.8	575.15	574.79	574.46	574.98	574.82	575	574.8	574.44
																																				574.76	574.48	574.98	575.07	575.75	575.6	575.04	575.13	575.32	574.91	575.2	574.93	574.58	574.34
																																				575.52	576.24	575.17	575.14	574.9	575.56	574.97	574.95	574.79	574.68	574.88	574.75	574.55	574.51
																																			575.3	574.63	575.12	574.67	574.24	574.48	574.71	574.12	574.26	574.66	574.81	574.6	574.94	574.99	574.66
																																			574.25	574.55	575	573.98	574.71	574.37	575.32	574.87	574.64	574.6	574.85	574.94	574.79	574.92	574.77
																																		575.53	574.76	574.46	574.97	574.48	574.46	574.45	575	575.37	574.95	574.77	574.42	574.63	574.49	574.87	575.13
																																	575.05	575.66	574.87	574.04	575.03	574.81	574.62	574.47	574.98	574.92	574.84	574.71	574.09	574.49	574.68	575.09	574.96
																																	574.23	575.24	575.09	574.09	574.63	574.08	574.3	574.83	575.64	574.69	574.72	574.77	574.49	574.41	574.39	574.85	574.53
																																575.45	575	575.03	574.59	574.35	574.54	574.51	574.96	574.49	575.35	575.13	574.46	575.07	574.75	575.05	574.46	574.9	574.77
																																574.68	574.61	574.27	574.92	574.54	574.62	574.08	574.46	574.31	574.91	574.92	575.01	574.88	574.31	574.14	574.19	574.44	574.67
																															573.76	575.13	574.38	575.23	574.5	574.18	574.37	574.65	574.67	574.95	575.49	574.72	574.62	574.49	574.25	574.69	574.45	574.43	575.95
																															574.84	574.87	575.21	574.82	574.7	574.83	574.39	574.44	574.46	574.65	574.98	574.89	574.76	574.47	574.56	573.91	573.95	574.22	574.34
																														574.7	574.3	575.14	574.34	575.13	574.58	574.22	574.04	574.08	574.82	575.34	574.68	574.77	573.97	574.47	574.19	574.5	574.46	574.56	574.58
																														574.73	574.59	575.22	575.51	574.43	575.37	574.16	575.05	574.84	574.11	574.72	574.56	574.65	574.25	574.5	574.38	575.02	574.51	574.76	574.99
																													574.64	574.62	574.21	574.53	574.91	575.4	574.86	575.35	574.86	574.67	574.52	574.34	574.72	574.64	574.89	574.57	574.36	574.59	574.5	574.96	574.68
																													574.56	574.53	574.35	574.65	574.26	574.58	575.47	574.05	574.27	574.01	573.98	574.03	574.78	574.75	574.11	574.28	575.75	574.63	574.36	574.96	574.94
																												574.63	574.76	574.33	574.11	575.19	573.88	575.25	574.35	575.32	574.54	574.67	574.26	574.12	574.44	574.62	573.83	574.29	574.36	574	574.58	574.68	575.12
																											574.31	574.13	575.57	574.67	575.32	573.54	573.71	574.42	573.74	575.24	574.39	574.51	575.59	573.94	574.59	574.39	574.22	574.55	574.07	574.69	574.31	574.78	573.89
																											574.1	573.61	574.56	574.92	574.12	574.43	573.77	574.17	575.96	574.3	574.3	574.22	574.07	573.76	574.41	574.29	574.41	574.58	574.72	574.83	575.1	574.52	574.54
																										576.04	575.14	574.2	576.05	574.34	573.96	574.85	574.16	575.06	574.32	573.86	574.4	573.93	573.82	574.37	574.41	574.39	574.34	574.58	574.45	574.76	575.64	574.24	575.14
																										574.95	573.9	575.16	573.9	573.81	573.73	574.73	575.11	574.89	574.73	573.78	573.99	575.11	574.31	574.29	574.86	574.66	574.4	574.86	575.17	575.08	574.6	574.47	574.98
																										574.28	574.14	574.07	574.41	574.43	574.06	574.98	574.2	574.95	574.21	574.94	573.43	574.03	575.24	573.46	574.73	575.1	574.62	574.17	574.53	574.92	574.11	573.92	575.19
																									574.85	573.63	574.98	575.19	574.45	574.18	575.44	574.36	575.03	575.3	574.91	573.92	573.68	574.21	574.08	573.89	575.01	574.58	574.49	574.52	574.37	573.94	574.17	574.08	575.05
																									574.51	575.28	574.52	574.27	575.07	574.61	574.42	574.85	574.25	574.96	574.45	573.75	574.17	574.04	573.78	574.2	574.64	574.81	574.63	574.45	574.07	574.38	575.25	574.09	574.99
																								573.81	574.94	574.17	573.92	574.03	574.55	573.91	574.44	575.22	573.38	574.68	573.75	573.3	574.03	574.37	573.61	575.74	574.24	575.02	574.41	574.3	575.57	573.98	573.98	574.15	575.4
																								573.76	575.22	574.45	574.16	573.96	574.05	574.49	575.06	574.95	573.9	574.07	574.42	575.03	575.82	574.98	574.19	574.77	574.92	574.8	574.31	574.94	574.3	574.48	573.94	574.41	573.83
																							574.61	573.91	574.5	574.41	574.64	574.61	574.59	575.5	574.95	575.41	573.86	574.67	574.55	575.04	574.02	574.44	573.92	574.01	574.36	575.02	573.7	574.68	574.43	574.28	573.81	574.06	573.28
																							574.41	574.57	574.09	574.85	574.34	573.55	574.78	574.93	574.52	575.19	574.03	575.69	574.4	573.73	573.95	575.88	574.19	574.44	576.09	574.66	574.61	574.23	574.1	574.14	574.52	574.83	575.5
																						574.61	574.32	574.71	574.5	574.63	574.06	574.16	574.47	574.58	574.04	574.26	573.49	574.46	574.32	573.81	573.93	574.53	574.61	574.59	573.94	574.9	574.94	574.41	574.29	575.25	575.37	573.58	574.66
																						574.89	574.38	574.5	574.55	574.55	574.95	574.71	574.37	574.41	574.66	574.69	574.61	574.62	573.87	574.89	575.33	573.77	574.74	574.41	574.43	574.67	573.62	574.49	573.97	575.06	574.62	573.78	573.7
																					574.55	573.95	574.27	574.51	573.98	575.89	574.32	574.96	575.04	574.63	574.32	575.67	575.23	574.47	573.9	574	574.68	574.73	574.42	574.17	574.41	575.3	574.17	574.55	575.34	574.93	574.08	573.68	573.87
																					574.66	574.94	574.48	574.68	574.03	574.4	574.81	575.3	575.01	574.38	574.21	574.37	574.4	574.41	573.86	573.9	574.27	574.82	574.74	574.27	574.66	574.54	574.78	575.56	574.97	573.99	574.23	573.85	574.2
																					574.77	575.04	574.49	574.37	574.49	575.08	574.29	574.59	574.68	574.5	574.19	575.22	574.44	574.2	574.43	574.54	574.39	574.52	575.47	574.39	574.49	574.1	573.9	574.19	574.32	574.55	574.65	573.83	573.97
																				573.9	573.9	575.78	575.4	574.82	574.46	574.62	574.54	574.32	574.49	573.63	574.37	574.26	574.15	575.36	574.35	574.05	574.33	574.51	574.42	574.41	574.47	575.28	574.28	574.05	574.14	574.21	574.17	574.67	573.74
																				574.59	574.9	574.45	574.6	574.63	574.72	574.62	575.13	574.6	574.67	574.56	575.32	574.49	575.02	574.62	574.74	574.1	575.09	574.65	574.96	574.55	574.38	574.07	574.31	575.64	574.64	573.96	574.32	574.59	574.57
																			575.1	574.99	574.46	574.55	574.75	575.45	574.81	574.88	574.54	574.56	574.12	574.29	575.2	575.13	573.92	575.11	574.41	574.23	574.26	574.61	574.32	573.39	574.37	574.1	573.81	574.72	574.92	573.87	575.58	574.01	574.56
																			574.12	574.89	574.61	574.54	575	574.89	574.54	574.35	574.2	574.58	574.1	573.81	573.89	574.39	574.16	574.73	574.78	574.48	574.39	574.71	574.08	574.08	574.16	574.38	574.81	574.9	574.4	574.04	574.39	574.18	573.96
																		574.42	574.52	574.63	574.74	574.36	574.79	573.82	574.77	575.33	574.38	574.35	574.15	574.5	573.99	574.6	574.16	574.37	574.93	575.18	574.24	574.3	574.69	573.99	574.19	574.21	573.96	574.85	574.32	574.36	573.86	574.02	574.38
																		574.86	574.36	573.87	574.88	574.66	574.81	574.54	574.64	574.57	574.35	574.07	574.43	574.56	574.16	575.01	574.32	574.56	575.55	574.53	574.43	574.31	573.93	574.49	574.28	574.06	574.44	574.81	574.48	574.2	573.83	573.74	574.15
																		574.69	574.17	575	573.96	575.61	574.03	574.38	574.34	574.24	574.26	574.22	574.31	574.27	574.94	575.77	574.71	575.34	575.11	574.75	575.08	574.49	574.36	574.37	575.13	573.89	574.44	574.57	574.5	574.46	574.11	574.09	573.89
																	574.24	575.13	574.4	575.84	574.22	575.07	574.42	573.77	574.16	574.52	574.08	574.48	574.57	574.18	574.87	575.3	574.81	575.41	575.51	574.73	574.19	574.16	574.01	574.17	575.01	575.1	574.33	574.56	574.93	573.97	574.02	574.58	574.4
																	575	574.91	574.39	574.34	574.45	574.7	574.15	575.46	574.39	574.82	574.48	574.29	574.68	574.78	574.2	575.26	575.72	575.56	575.23	575.04	573.86	575.23	574.02	573.89	574.79	574.54	574.36	574.61	574.49	574.24	574.73	574.8	574.38
																574.73	574.66	574.9	574.48	574.88	575.02	574.58	574.3	574.62	574.45	574.63	574.32	574.32	574.58	574.72	574.72	574.81	574.85	575.03	574.73	574.45	574.35	575.47	574.71	574.37	574.85	574.87	575.89	574.1	574.35	574.43	573.82	573.7	574.3
																574.89	574.73	574.92	574.81	574.81	574.65	574.53	574.54	574.86	574.12	573.81	573.95	574.5	574.36	574.72	575.07	575.93	575.12	576.07	574.84	574.52	573.81	573.91	573.69	574.37	575.09	574.99	575.02	574.67	574.47	574.3	574.38	573.65	574.05
																574.44	574.31	574.6	575.25	574.39	574.78	574.75	574.34	574.67	573.64	574.78	573.99	574.45	574.29	574.77	574.91	575.62	575.01	574.99	575.08	574.53	574.84	575.41	575.53	573.97	574.69	574.5	574.56	574.18	574.52	574.5	574.06	574.5	574.03
															574.7	574.75	573.9	574.63	574.68	574.81	574.59	574.58	574.56	574.8	574.53	574.52	574	573.7	574.66	574.99	575.23	574.34	575.35	575.49	574.81	574.35	573.92	574.58	574.59	574.52	575.51	575.2	574.84	574.18	574.58	574.06	574.19	573.6	574.25
															575.08	574.61	574.47	574.68	574.69	574.69	575.49	574.67	574.82	574.76	573.95	574.31	574.26	574.41	574.93	574.62	574.89	575.1	574.76	574.77	574.24	573.77	574.41	574.3	574.1	574.95	574.77	574.35	574.37	574.33	573.79	574.04	574.11	574.01	574.14
															575.16	575.03	574.3	574.93	574.97	574.82	574.83	574.55	574.28	574.32	574.96	575.72	574.25	575.2	575.15	575.16	574.98	575.11	574.65	575.25	574.53	575.03	574.57	574.53	573.85	574.87	575.42	574.64	574.16	574.86	574.27	575.01	574.07	574.91	574.31
														574.76	575.29	574.91	574.78	576.04	574.74	575.01	574.89	574.66	574.99	574.41	574.69	574.26	574.29	575.15	575.22	575.01	575.19	575.47	574.52	575.03	574.23	573.69	574.69	573.75	574.36	574.61	574.85	574.56	574.55	574.37	574.57	575.11	574.25	574.45	574.31
														575.38	575.21	574.89	575.03	574.91	574.88	575.03	575.15	574.68	574.65	574.06	574.22	573.85	574.92	574.96	574.43	573.98	574.97	575.22	574.82	575.43	575.2	574.25	574.39	574.21	574.78	574.55	575.1	574.79	574.24	574.21	574.16	574.2	574.73	574.41	574.45
														575.43	575.32	575.69	574.96	574.99	574.79	575.13	575.41	574.81	574.68	574.73	574.71	574.36	574.55	574.63	574.43	574.55	575.17	575.02	574.06	574.72	575.05	574.37	574.15	574.01	574.75	574.68	574.83	575.18	574.44	574.53	574.12	574.49	575.15	574.32	574.5
													574.96	575.46	575.28	575.77	575.33	574.77	574.85	574.89	574.99	574.83	574.65	574.99	574.75	575.03	574.96	573.92	574.79	575.03	574.66	574.85	574.84	574.6	574.76	574.31	574.34	574.69	574.57	574.99	574.8	574.7	574.67	574.5	574.23	574.27	574.68	574.93	574.96
													575.63	575.03	575.55	575.28	575.2	574.73	575.25	574.27	574.09	574.33	575.13	574.93	575.26	574.84	574.81	574.74	575.19	574.4	575.03	574.98	574.05	575.07	574.39	574.35	574.33	574.52	574.44	574.62	574.76	574.94	574.47	574.7	574.75	574.11	574.21	575.51	575.14
													574.82	575.06	574.83	575.67	574.95	574.89	575.02	575.09	574.85	574.03	574.37	574.76	574.75	574.71	575.21	574.9	575.6	575.12	574.97	575.18	574.38	575.06	574.54	574.63	574.56	574.97	574.77	575.05	574.72	574.83	574.73	574.6	574.79	575.11	574.18	574.86	574.24
												574.84	575.17	574.76	575.15	574.85	575.23	575.07	575.02	574.71	574.31	575	574.76	574.14	574.82	574.7	574.98	574.98	575.02	575.07	574.83	574.41	573.84	574.09	574.97	574.69	574.88	574.48	574.77	574.48	574.7	574.16	574.38	574.29	574.04	574.67	575.17	575.26	574.95
												575.19	575.45	574.75	574.88	575.08	574.88	574.87	575.39	574.94	574.84	574.66	574.71	574.77	574.2	574.34	574.73	574.86	575.58	574.7	574.53	574.39	574.71	574.5	574.32	574.55	574.58	574.47	573.98	573.99	574.94	574.92	574.38	574.78	574.64	574.66	574.15	575.08	574.62
												575.05	575.06	575.05	575.03	574.77	575.08	574.79	574.75	574.94	574.72	574.55	574.59	574.65	574.38	574.72	574.82	575.02	575.43	574.82	574.39	574.19	574.21	574.64	574.6	574.82	574.28	575.01	574.14	574.78	574.66	574.58	574.1	574.92	574.84	575.3	575.31	574.75	575.07
											574.83	574.64	574.64	575.12	574.49	574.68	574.58	575.14	574.86	574.29	574.72	574.77	574.57	574.74	574.87	574.63	574.87	574.91	574.38	574.54	574.37	574.9	574.53	575.03	575.05	574.45	575.69	574.65	574.08	573.86	574.41	574.77	574.86	574.74	575.33	574.79	574.54	574.55	575.14
											575	574.28	574.97	575.78	575.17	575.08	575.11	575.15	574.5	574.44	574.58	573.95	574.64	574.95	574.66	576.07	574.81	574.66	574.94	574.17	573.88	575.07	574	574.72	574.42	574.68	574.23	574.56	574.14	573.76	575.16	574.68	574.92	575.14	575.06	574.91	574.66	574.71	575.12
											574.56	574.51	574.23	575.26	575.21	575.39	574.87	574.98	574.5	574.37	574.57	574.73	574.28	574.56	575.11	574.84	574.55	574.69	574.69	574.54	573.91	574.3	574.25	575.36	574.57	573.88	574.49	574.52	573.83	574.34	574.44	574.59	574.54	574.85	574.74	575.18	574.74	574.89	574.78
										574.75	574.77	574.53	575.31	574.88	574.84	574.73	574.34	574.56	574.15	575.26	574.56	575.09	574.14	574.19	574.57	574.4	575.17	574.67	574.28	574.86	573.75	574.63	574.93	574.88	574.49	574.12	574.48	574.48	574.63	574.56	574.52	575.13	574.43	575.28	574.84	574.92	575.11	575.18	574.86
										574.31	574.82	574.42	574.89	575.15	574.45	574.68	574.7	574.24	574.63	573.95	574.58	574.27	574.41	574.63	574.16	574.1	573.94	574.36	573.78	573.86	574.36	574.01	574	574.83	574.88	574.24	573.9	574.38	574.11	574.43	574.73	574.92	575	574.86	574.23	574.89	574.83	574.67	574.72
										574.78	574.96	575.19	574.39	574.77	574.52	574.15	575.02	573.93	574.38	574.37	574.33	574.39	574.61	574.52	573.94	574.28	574.4	574.5	574.67	574.34	573.89	575.03	574.56	575.28	574.69	574.63	574.64	574.73	574.52	574.86	575.09	574.9	574.65	574.82	574.91	574.4	575.01	574.55	574.74
										575.18	574.08	574.7	574.9	574.6	574.55	574.75	574.41	574.55	574.35	574.14	574.34	575.37	574.82	574.84	575.11	574.25	574.35	574.52	574.43	574.96	574.42	574.97	574.5	574.77	574.36	574.37	574.69	574.01	574.45	574.99	575.25	576.1	575.1	575.25	574.53	574.54	574.76	575.41	575.12
									574.63	574.79	574.49	574.43	574.75	574.66	574.66	574.51	574.08	574.53	573.76	574.4	574.2	574.84	574.74	575.28	575.36	574.1	575.11	574.88	574.76	574.16	574.21	575.07	574.23	575.06	575.13	574.33	574.65	574.14	574.09	574.24	575.43	574.6	574.73	575.1	574.79	574.78	574.21	574.67	575
									574.65	574.05	574.45	574.99	574.65	574.09	574.72	574.89	574.8	574.16	574.88	574.19	574.37	574.79	574.43	575.28	574.63	574.54	574.7	574.37	574.3	574.93	574.79	574.33	574.04	574.91	574.59	574.8	574.44	574.19	574.44	574.4	574.87	575.11	574.72	575.15	574.85	574.53	574.67	574.44	575.17
									575.1	574.83	574.97	575.33	575.23	574.62	574.36	574.16	574.3	574.3	575.02	574.81	574.39	574.44	574.57	574.77	574.52	574.34	575.43	575.01	573.97	574.62	574.53	574.34	574.84	574.95	574.6	574.41	574.17	574.19	574.44	574.46	575.06	574.87	574.89	575.12	574.47	574.9	574.73	574.91	574.15
									574.44	574.71	574.18	574.92	574.82	574.77	574.56	574.57	574.26	575.37	574.74	574.31	574.66	575.39	574.86	574.28	574.92	574.71	574.44	574.41	574.81	574.38	574.62	574.62	574.92	574.28	574.81	574.18	574.29	574.3	574.2	574.39	574.74	574.96	575.2	574.43	574.68	574.11	574.41	574.65	575.12
								574.64	573.98	574.55	575.13	575.01	574	574.58	574.54	574.67	574.19	575.62	574.5	574.14	574.6	574.83	574.79	574.26	574.54	575.32	574.67	574.63	575.06	574.21	574.46	574.83	574.39	574.68	574.89	574.04	574.07	575.32	573.99	574.56	574.77	574.69	574.9	574.61	574.65	574.68	574.75	574.8	575.12
								574.65	574.42	574.2	574.38	574.28	574.77	574.55	574.88	575.17	574.51	574.75	574.31	574.46	574.89	574.57	575	574.76	575.16	574.9	573.85	574.6	574.63	574.65	574.84	574.6	574.39	574.98	574.61	573.96	574.58	574.96	575.16	574.57	574.82	574.86	574.84	575.33	574.85	575.07	575.17	575.25	574.8
								574.24	574.87	574.56	574.78	574.16	574.21	574.58	574.47	574.23	575.14	574.46	574.68	574.61	574.99	575.13	574.85	574.99	574.64	574.62	574.45	574.52	574.7	574.75	574.43	574.64	574.25	575.15	575.16	574.32	574.99	574.24	574.33	574.15	574.88	574.24	574.92	574.86	575.37	574.87	574.9	575.44	574.9
								574.71	574.98	574.42	574.88	574.95	574.09	575.48	574.19	574.55	574.09	574.16	574.78	574.84	575.1	575.23	574.8	574.44	574.6	575.37	574.45	574.73	575.02	574.74	574.48	575.03	574.41	574.47	574.83	574.22	574.68	573.68	574.43	576.27	575.17	574.98	574.94	574.89	574.81	574.44	574.66	575.07	574.86
							574.4	573.74	574.49	574.52	574.8	574.91	574.83	574.84	573.95	575.08	574.37	574.77	574.56	575.4	574.45	574.35	574.93	574.07	574.64	574.81	574.31	574.77	574.57	574.46	574.21	574.64	575.08	574.31	574.47	573.79	574.04	574.48	574.9	574.3	575.1	574.54	574.6	575.12	574.64	574.99	575.1	574.49	574.99
							574.02	574.8	575.38	574.93	575.53	574.74	574.7	574.69	574.82	574.59	574.65	575.09	574.52	574.88	575.29	574.4	574.2	573.96	574.91	574.53	574.2	575.77	574.57	574.39	574.88	574.76	574.59	573.89	573.84	574.59	574.77	573.99	574.51	574.49	574.79	574.61	574.2	575.56	574.94	574.97	574.89	575.16	574.93
							574.33	574.43	574.09	575.07	575.12	574.87	574.98	574.85	575.11	574.67	574.88	573.92	574.72	574.68	574.87	574.37	574.19	574.31	574.45	574.61	574.86	574.07	574.5	574.61	575.08	574.38	574.4	574.48	574.33	574.78	574.01	574.22	574.33	574.37	574.66	574.67	574.2	574.24	575.04	574.95	574.74	574.8	575.22
							574.02	574.06	573.99	574.62	575.32	574.7	574.73	575.13	574.46	574.32	574.89	575.43	574.88	574.16	574.32	575.3	575.13	574.31	574.54	574.08	573.59	575.03	574.54	574.26	575	574.38	574.21	574.1	574.31	574.71	574.5	574.2	574.81	575.13	574.53	574.3	574.62	574.62	575.32	575.49	575.06	574.03	574.54
						574.01	574.85	574.47	575.2	574.84	574.59	574.52	574.8	574.42	574.46	573.75	575.5	574.09	574.57	574.43	574.13	575.32	574.17	573.87	574.75	573.85	574.32	574.7	574.38	574.57	573.84	574.18	574.61	574.48	573.94	573.84	574.16	574.41	574.28	574.19	574.28	574.25	574.7	574.71	574.75	574.68	575.47	574.8	574.39
						575.49	574.72	574.65	574.93	574.41	574.55	575.32	575.34	574.37	575.47	573.94	575.14	574.45	574.81	575.28	574.5	575.42	574.3	574.28	574.14	574.34	574.24	574.52	574.56	574.89	574.02	574.28	573.9	574.94	574.21	574.13	574.61	574.44	574.24	574.14	574.29	574.89	574.5	574.74	574.61	574.42	574.53	574.68	575.35
						574.39	575.72	574.31	575.9	575.05	575.51	574.7	574.94	574.76	574.79	575.25	573.95	574.89	575.03	574.25	574.84	574.51	574.45	574.56	574.45	574.13	573.83	574.31	575	574.45	574.96	574.83	574.73	574.21	574.35	573.51	574.49	574.57	574.7	574.25	573.95	574.43	574.53	575.31	575.02	574.4	574.57	575.07	575.7
						575.11	575.17	574.68	575.2	574.52	574.47	575.23	575.2	574.84	574.97	575.07	574.54	574.85	575.02	574.94	574.99	574.99	574.56	574.62	575.38	574.89	574.45	574.31	574.28	574.35	574.26	574.86	574.08	575.4	574.78	575.11	574.39	576.31	574.37	574.8	574.04	574.63	574.9	574.66	574.67	574.72	575.06	574.3	574.91
						574.92	574.56	575.19	574.73	575.17	574.63	575.21	574.93	575.32	574.6	574.89	575.49	574.95	574.85	575	574.62	574.76	574.02	575.5	573.25	573.57	573.97	575.05	574.24	574.42	574.56	574.55	573.99	574.44	574.6	574.56	574.43	574.04	574.59	574.52	574.95	574.89	574.43	574.57	574.03	574.95	574.36	574.8	574.36
					574.33	574.41	574.96	574.75	575.04	574.89	574.79	575.26	574.32	575.27	575.33	574.84	574.24	574.48	574.72	574.93	574.47	574.07	574.24	574.26	573.9	575.31	575.08	574.06	574.37	574.83	574.14	574.6	574.61	575.06	574.44	573.9	574.67	574.89	575.02	574.79	574.24	574.05	574.45	574.63	574.7	574.67	574.75	575.05	574.22
					574.32	575.33	574.95	574.35	574.79	575.45	575.06	576.25	574.79	575.73	574.88	574.91	574.7	576.1	575.16	574.72	574.04	574.7	573.99	573.88	574.27	575.06	574.03	574.27	574.38	573.93	574.76	574.88	573.7	574.21	575.19	574.1	574.16	574.63	574.17	574.32	574.61	574.45	574.43	574.86	574.86	574.25	574.79	574.94	574.59
					574.08	575.17	574.77	574.66	575.69	575.28	575.51	575.12	574.88	575.44	574.96	574.99	574.98	575.55	574.39	574.35	574.35	574.56	574.18	574.14	574.01	574.53	574.25	574.2	574.38	574.03	575.34	574.22	575.39	574.64	574.64	574.3	574.89	574.54	574.77	575.39	574.86	574.87	574.21	574.07	574.3	574.83	575.31	575.04	574.39
					574.6	574.73	575.05	575.17	574.98	575.32	575.8	574.49	574.97	574.91	575.51	574.95	574.73	575.52	574.64	575.7	573.9	574.15	573.72	574.48	574.36	575.96	574.47	574.97	574.19	574.14	574.1	574.6	574.06	575.14	575.07	574.32	575.36	574.63	574.45	574.57	575.04	575.09	574.58	574.72	574.39	574.46	574.43	574.84	575.89
					574.32	574.82	574.55	574.76	574.84	575.52	575.68	574.95	574.57	575.16	575.12	575.04	574.87	574.88	574.88	574.52	574.23	575	573.99	574.29	575.02	574.45	574.19	574.03	574.2	575.31	574.12	574.26	574.14	574.92	574.24	574.5	574.42	574.68	574.66	575.58	575.37	574.75	574.68	574.75	574.47	575.05	574.95	574.82	574.39
				574.69	574.4	574.23	574.51	574.38	574.22	574.85	575.72	574.96	574.59	574.79	575.01	575.17	575.37	574.63	574.62	574.54	574.49	574.13	575.85	574.75	575.45	574.46	574.85	574.42	574.72	574.12	574.44	574.69	574.61	576.08	574.28	574.7	575.31	575	574.49	575.13	575.14	575.31	574.79	574.48	574.49	574.63	575.04	574.38	574.93
				574.78	574.16	574.38	574.15	574.6	575.08	575.31	575.6	575.33	575.85	574.93	575.66	575.37	576.07	574.8	575.65	575.41	574.85	574.09	573.87	574.65	574.29	575.17	574.62	574.32	574.79	574.93	574.32	574.35	575.14	575.39	575.09	574.21	574.2	574.26	573.57	574.58	575.59	575.95	574.22	574.95	575.35	574.41	575.29	575.02	575.2
				574.87	574.66	575	574.87	574.56	575.08	574.39	574.66	574.74	574.49	574.89	575.92	575.63	575.99	575.26	576.24	575.17	574.31	574.22	574.49	574.71	574.79	574.78	575.33	574.39	574.17	574.31	574.44	574.91	574.33	575.11	574.14	574.54	574.63	574.48	574.29	574.56	575.08	574.85	574.84	574.34	574.98	575.27	574.46	574.58	573.8
				574.48	574.09	574.26	574.51	574.36	574.57	574.83	574.32	575.02	574.93	575.47	575.15	575.51	574.89	575.02	574.66	574.2	575.29	574.33	574.15	574.58	575.41	574.49	574.95	574.61	574.33	574.3	574.1	574.83	574.99	575.5	574.66	574.43	574.41	574.67	574.34	575.08	575.18	575.66	574.73	575.36	574.65	575.8	574.74	574.94	574.96
				574.63	574.38	574.19	574.49	574.65	574.46	574.11	574.57	574.61	575.19	575.12	575.51	575.74	575.54	575.08	574.42	574.31	574.69	574.75	574.72	574.54	574.69	574.78	575.81	574.89	574.4	574.43	574.03	575.5	574.49	575.13	574.82	574.53	574.9	574.34	574.14	574.57	574.52	574.9	575.08	575.24	575.31	574.58	575.27	575.63	575.11
				574.63	574.45	574.3	574.91	575.23	574.27	574.49	574.51	573.9	575.03	574.68	575.8	575.44	574.96	575.03	574.83	574.89	574.29	574.56	574.08	575.13	574.7	575.21	574.8	574.85	573.87	574.32	574.38	575.27	575.52	575.64	574.92	574.36	575.15	574.94	574.82	574.76	574.27	575.51	574.77	575.56	574.8	574.15	574.53	574.81	574.56
			574.59	574.67	574.73	574.87	574.6	574.24	574.25	574.95	574.57	575.04	575.15	575.34	575.46	575.83	574.59	574.84	574.33	574.43	574.89	574.21	574.86	574.79	575.13	575.01	574.73	574.17	575.15	576.22	575.04	575.79	574.43	575.19	574.47	574.28	574.4	575.25	574.31	574.93	574.82	574.84	573.85	574.88	575.93	574.56	574.39	574.88	574.91
			574.73	574.21	573.95	575.02	574.66	574.29	574.35	574.89	574.64	575.11	574.97	575.21	575.42	575.11	574.88	574.69	574.55	574.16	574.38	574.45	574.12	574.99	574.7	574.68	574.91	574.49	574.45	574.32	575.14	575.43	574.47	575.78	575.28	573.94	574.64	574.47	574.33	574.63	575.17	575.2	574.42	575.3	574.46	575.49	574.86	574.78	575.36
			574.37	573.33	574.69	574.47	574.58	574.55	574.63	574.82	575.05	574.82	574.95	576.29	575.22	575.27	575.37	573.94	574.8	574.29	574.86	574.49	574.56	574.63	575.31	574.58	574.44	574.92	574.53	574.62	575.06	575	574.5	574.99	574.71	573.79	574.34	574.59	574.81	575.62	575.41	575.1	575.42	575.51	574.45	575.21	574.83	574.91	575.64
			574.81	574.59	574.66	574.68	574.96	574.27	574.45	575.04	574.83	574.76	575.77	576.05	575.36	575.54	574.79	574.6	574.58	574.6	574.68	574.92	575.08	574.96	574.62	574.68	574.12	574.81	575.32	574.94	574.92	575.25	574.77	574.76	574.08	574.31	574.33	574.75	575	575.29	575.91	574.63	574.91	575.27	575.43	574.74	575.06	575.64	574.33
			574.38	574.99	575.28	574.74	574.9	574.08	574.83	574.53	574.45	575.57	574.86	575.24	575.07	575.7	574.83	574.58	574.76	574.58	574.6	574.44	574.42	574.55	574.41	574.18	574.15	574.39	574.83	574.09	574.74	575.01	574.86	575.25	574.82	574.31	573.66	574.44	574.88	574.9	575.07	575.04	575.31	575.24	574.93	574.69	574.64	574.58	575.2
			574.54	575.07	575.01	574.76	574.77	574.59	574.83	574.6	574.8	575.45	575.25	574.74	575.27	574.79	574.75	574.85	574.97	575.95	574.26	574.35	574.66	574.5	574.57	574.78	574.39	574.32	573.97	574.71	574.15	574.73	574.17	575.3	574.41	575.44	574.07	574.62	574.72	575.18	575.25	574.92	575.65	575.92	574.7	575.55	574.63	574.85	575.3
			575.23	574.48	574.95	574.96	574.72	574.72	574.84	574.89	574.61	575.89	575.2	575.48	574.57	575.13	574.45	574.43	574.43	574.66	574.84	574.48	574.74	574.71	574.8	574.34	574.1	574.85	574.79	574.88	574.5	574.52	574.48	574.84	575.07	574.88	574.52	575.62	575.09	574.42	574.96	575.08	575.24	575.15	575.09	574.24	574.29	575.82	575.4
		574.36	575.08	574.77	575.12	575	574.77	575.08	575.09	574.87	574.88	575.36	575.44	575.48	575.16	574.48	575.03	574.82	574.26	574.59	574.24	575.01	574.84	574.87	574.7	574.97	574.67	574.11	574.4	574.45	575.65	574.76	574.66	575	575.32	574.29	574.42	575.16	574.7	574.84	575.7	575.25	574.77	574.41	574.26	574.41	575.3	574.99	574.79
		575.14	575.26	574.74	574.54	575.14	574.69	574.28	575.01	575.19	575.39	575.16	575.28	576.22	575.53	575.25	575.15	575.15	574.36	574.58	574.46	574.79	574.45	575.02	574.47	574.52	574.58	574.35	574.96	574.94	574.47	575.43	574.84	575.55	575.34	574.6	574.08	574.23	575.12	575.21	575.27	575.49	575.16	574.39	574.7	575.07	575.45	575.68	574.58
		574.5	574.5	574.6	574.75	574.67	574.51	574.38	574.35	574.62	574.78	574.75	574.71	575.42	574.78	575.02	575.53	574.49	574.66	574.57	574.68	574.1	575.03	574.75	575.04	575.11	574.56	574.6	574.69	574.58	575.18	574.84	574.09	575.04	574.3	574.21	576.21	574.77	574.92	575.38	574.95	575.16	574.58	575.57	574.5	574.7	574.3	574.66	575.83
		574.42	574.96	574.76	574.04	574.07	574.56	574.72	574.52	574.49	574.24	575.19	575.05	575.09	575.4	575.49	574.74	574.87	574.5	574.83	574.86	574.46	575.34	575.04	574.72	574.68	574.6	574.74	574.75	574.37	574.7	574.85	574.56	574.88	574.41	575.01	573.66	574.63	574.99	574.85	575.36	575.97	575.14	574.87	574.49	574.71	574.56	574.25	575.72
		574.76	574.52	574.72	574.86	574.69	574.8	574.49	574.58	574.87	574.63	575.36	575.6	574.76	575.18	575.41	574.18	574.63	574.37	574.81	574.73	574.98	575.06	574.89	574.57	574.68	574.48	574.61	574.57	575.2	574.18	575.1	574.17	575.44	574.79	575.05	574.33	574.62	575.35	574.82	575.23	574.71	574.95	574.89	574.16	573.82	573.96	574.71	575.34
		574.57	574.4	574.46	574.36	574.62	574.55	574.08	574.4	574.58	574.72	575.35	574.59	574.72	574.94	575.02	574.55	574.18	574.98	574.73	574.31	574.23	574.96	574.37	574.96	575.22	574.61	574.69	574.49	575.44	574.44	574.89	574.73	575.11	575.07	575.32	574.61	574.48	574.24	574.79	574.93	575.17	574.27	574.96	574.16	574.54	574.49	574.83	575.12
		575.19	574.63	574.63	574.37	574.73	574.9	574.29	574.46	574.83	574.79	574.84	574.92	574.95	575.03	574.33	573.75	574.38	574.39	574.21	574.59	574.17	574.68	574.1	574.47	573.95	574.03	573.91	574.46	574.87	574.8	574.86	574.51	574.87	574.03	574.1	573.87	574.39	574.51	574.93	574.77	575.97	574.91	575.02	575.49	574.46	574.49	574.52	574.58
		574.23	574.34	574.46	574.26	574.02	574.66	574.34	574.02	574.36	574.17	574.45	574.94	574.79	574.97	574.22	574.72	574.33	575	574.86	574.5	575	575.14	574.9	574.62	574.6	574.03	574.21	574.7	574.41	575.28	574.75	574.79	574.7	574.18	574.13	574.04	574.06	574.16	574.2	575.07	574.98	574.83	574.84	575.85	574.33	574.02	574.81	574.97
		574.14	574.49	574.4	574.8	574.58	574.63	574.19	574.53	573.89	574.26	574.62	574.79	574.49	574.9	574.8	574.77	574.65	574.34	574.22	574.86	574.92	574.66	575.25	574.73	574.36	574.44	573.99	574.18	574.48	574.53	574.63	574.25	575.64	574.93	574.5	574.61	573.99	574.32	574.28	575.25	574.77	575.12	574.97	574.9	574.4	575.89	574.94	575.07
	574.39	574.12	574.51	574.31	574.5	574.8	574.11	573.85	574.22	575.14	574.78	574.92	574.63	574.32	575.6	574.37	574.36	575.35	574.76	574.66	574.58	574.28	574.85	575.07	573.61	573.99	573.79	574.43	574.36	574.66	574.69	574.86	574.05	575.1	574.34	573.95	574.23	574.06	574.88	574.21	574.95	574.81	575.32	574.53	574.68	574.44	574	574.36	574.35
	574.28	573.92	573.97	574.42	574.26	573.98	574.21	574.06	574.23	574.21	574.58	575.02	574.63	573.82	574.29	574.25	574.01	574.45	574.14	574.6	574.5	575.15	574.39	574.58	575.29	574.25	573.6	574.49	574.3	574.66	574.25	574.33	574.39	574.82	574.7	574.93	574.2	574.17	574.26	573.91	574.51	575.18	574.8	574.63	575.04	574.43	574.22	574.41	574.58
	574.75	574.21	574.11	574.45	574.15	574.47	574.59	573.93	573.98	574.47	574.56	574.21	573.86	574.7	574.4	574.83	574.53	574.38	574.58	574.55	574.63	574.55	574.13	575.56	574.24	575.22	573.92	574.48	574.61	574.2	574.56	574.43	574.45	575.2	574.59	574.36	574.92	574.2	573.86	574.44	575.04	574.95	574.02	574.4	574.41	574.5	574.57	574.57	573.98
	573.92	574.37	574.43	574.57	574.29	575.49	574.17	574.21	574.77	575.25	574.43	574.31	574.95	574.24	574.14	574.69	574.04	574.85	574.52	574.51	574.46	574.93	574.54	574.06	574.41	574.05	574.87	574.21	573.93	574.53	574.92	574.46	574.48	574.91	574.46	574.7	574.44	573.89	574.88	573.91	574.05	575.07	574.83	574.3	574.36	574.21	573.78	574.01	574.43
	574.23	573.93	574.44	574.8	574.63	574.87	574.16	574.49	573.77	574.72	573.88	574.79	574.24	574.41	574.25	575.01	573.72	574.02	574.17	574.91	575.19	574.52	574.3	574.55	574.31	574.45	574.28	574.63	574.24	574.56	574.5	575.11	574.29	575.22	574.12	573.43	574.39	574.84	573.94	574.92	574.66	574.63	574.28	574.55	574.95	574.27	574.36	574.82	574.21
	574.9	574	573.76	574.42	574.61	574.27	574.08	574.32	574.01	574.5	574.43	574.4	575.07	574.49	574.46	574.49	574.56	574.49	574.24	574.54	574.66	574.47	574.42	574.17	574.84	575.17	574.02	574.58	575.05	574.49	574.2	574.52	574.65	574.66	574.11	573.62	574.09	574.54	575.8	574.38	575.33	574.99	574.42	574.05	574.22	574.43	574.55	574.34	574.74
	574.37	574.41	574.63	574.5	574.38	574.62	574.27	574.14	574.56	574.59	574.2	574.3	575.21	574.88	574.89	574.39	574.4	574.06	574.52	574.53	575.12	575.01	574.36	575.36	573.93	574.14	573.95	574.27	574.51	574.48	575.19	575.27	575.27	575.18	575.07	574.59	574.81	574.95	574.35	574.58	574.91	574.89	574.54	574.26	574.52	574.19	574.47	574.17	573.89
	575.37	574.66	574.91	574.5	574.66	574.02	574.2	574.04	574.37	574.93	573.98	574.38	573.9	574.83	575.34	574.01	574.26	574.31	573.73	574.99	575	574.23	574.18	575.14	573.58	574.36	574.17	574.48	575.11	575.18	575.02	574.61	574.15	574.64	574.66	573.61	574.33	574.23	574.41	574.46	574.85	574.54	574.46	574.49	574.41	574.71	574.48	574.49	575.7
	574.53	574.56	574.25	574.1	574.65	574.99	574.38	574.3	574.1	574.67	574.02	574.45	574.39	574.61	573.48	574.01	574.46	574.45	574.8	574.76	575.19	574.5	575.33	575.07	573.66	574.6	574.19	573.88	574.63	574.52	574.53	574.84	574.42	574.79	575.04	574.47	574.67	574.43	574.23	574.31	574.87	574.88	575.06	574.72	574.58	574.34	574.61	574.29	574.12
	574.95	575.3	575.08	574.52	573.65	574.21	574.84	574.69	574.79	574.37	574.76	574.2	574.3	575.07	573.89	575.02	574.43	574.5	574.46	574.83	575.15	574.86	574.45	573.9	573.58	574.24	574.72	574.66	574.37	574.15	574.23	574.76	574.31	574.56	574.77	574.07	574.46	574.5	574	574.58	574.77	574.19	574.65	574.02	574.07	574.12	574.48	573.94	573.63
	574.68	574.26	574.34	574.95	575.29	574.24	574.66	574.88	574.52	574.34	573.69	574.45	574.47	574.64	574.14	573.76	574.05	574.31	575.14	575.37	575.33	574.68	574.63	573.95	573.61	574.21	574.02	574.84	574.02	574.55	575	574.29	574.51	574.99	574.93	573.65	574.14	574.23	574.07	574.07	574.05	574.82	574.18	574.49	574.14	573.92	574.16	574.66	573.87
	574.72	574.94	574.85	575.12	574.63	574.11	574.09	574.1	575.22	574.79	574.58	574.85	574.59	574.24	573.82	574.12	573.9	575.6	574.08	574.69	575.44	574.36	574.23	574.26	573.97	574.28	574.16	573.58	574.43	574.85	574.38	575.06	574.22	575.03	574.38	573.99	574.38	574.78	574.06	573.97	573.96	574.43	574.2	574.26	573.79	574.99	574.46	573.41	573.5
	574.57	575.77	574.97	574.81	574.46	574.9	574.36	574.55	574.5	574.21	574.66	574.46	574.09	573.98	573.95	575.22	573.96	575.24	574.58	574.83	573.92	573.74	574.4	574.52	573.84	573.64	574.12	573.96	574.2	574.46	574.71	574.39	574.02	574.85	575.14	574.39	574.55	574.58	574.22	574.35	574.29	574.39	574.29	574.1	574.58	574.31	573.99	574.04	573.73
	575.44	574.56	574.59	573.59	575.08	574.53	574.29	574.24	574.82	574.63	573.76	574.25	574.55	575.72	574.4	573.98	573.43	574.61	573.99	574.77	574.14	574.72	574.36	573.79	574.74	573.75	574.33	574.75	574.48	573.78	574.16	574.64	574.19	574.47	573.77	574.56	574.88	573.78	574.06	574.37	575.13	574.65	574.55	574.53	574.02	573.91	575.38	573.9	574.67
	574.88	575.19	574.56	575.36	574.17	574.53	574.75	574.7	574.22	574.41	573.83	574.34	574.45	574.02	573.95	575.57	574.28	574.62	574.67	574.41	574.88	573.86	574.69	573.7	574.12	573.99	573.88	575.19	573.88	574.62	574.45	574.67	575.54	574.33	574.26	573.96	574.51	574.27	573.75	574.16	574.07	573.83	573.95	573.9	574.48	573.77	574.11	573.51	573.57
	574.71	575.55	575.2	574.15	574.45	574.24	574.08	574.59	574.29	574.31	574.13	574.29	573.6	574.46	574.39	574.17	574.04	574.42	574.89	574.79	574.19	574.88	575.64	574.31	573.63	573.54	574.1	574.43	574.47	575	574.03	575.33	573.9	574.49	574.98	574.41	574.25	574.48	574.17	573.69	575	573.66	574.24	574.28	574.44	573.87	574.03	574.62	573.67
	575.35	576.03	574.78	574.78	574.55	574.75	574.83	573.97	574.62	575.39	573.95	574.18	574.16	575.03	574.7	575.01	574.75	574.71	574.39	575.15	574.77	575.08	575.26	575.38	574.19	573.72	573.81	575.1	574.88	574.88	574.03	574.13	573.61	574.36	574.19	573.79	575.23	573.83	574.9	574.76	573.49	574.55	573.54	574.48	574.39	573.9	574.22	574.18	574.23
	575.14	574.94	574.19	574.64	575.15	574.15	574.91	574.31	574.67	574.72	575.17	574.33	574.55	574.44	573.9	573.56	574.4	574.36	575.48	574.35	574.11	574.62	573.75	575.01	574.5	575.39	574.62	574.25	574.51	574.6	575.06	573.67	574.84	574.33	574.65	573.48	574.21	574.21	573.83	574.27	574.7	574.11	574.52	573.7	574.84	574.55	574.09	574	573.86
	575.61	574.27	575.67	575.68	574.21	574.39	574.84	575.56	574.31	574.48	574.29	574.32	575.72	574.65	574.13	573.93	573.92	574.95	574.28	574.86	574.17	573.72	575.09	574.75	575.26	573.16	573.3	574.75	574.4	574.15	573.54	574.65	573.55	574.94	574.46	575.11	574.31	574.87	574.52	573.53	574.78	573.75	574.09	573.81	573.99	573.62	573.73	574.52	574.53
	575.81	575.18	574.96	574.77	574.82	573.97	575.71	574.74	574.24	574.77	575.45	574.24	573.98	575.18	573.8	574.49	575.31	576.11	574.5	574.53	574.22	574.01	573.88	574.6	573.52	574.03	573.7	574.85	574.08	573.54	573.81	573.76	573.67	573.77	573.56	574.17	573.92	575.06	572.95	574.33	574.41	573.93	573.22	573.7	574.54	573.42	573.8	574.14	574.85
	573.57	574.97	574.4	574.47	574.46	574.41	573.99	574.87	575.12	574.09	574.97	575.26	574.1	574.26	575.21	574.67	574.46	573.64	575.56	574.22	575.19	574.07	573.38	574.06	575.02	574.88	574.95	575.2	574.69	573.79	574.59	574.19	575.1	574.42	573.45	573.26	573.16	573.03	573.7	575.11	574.01	574.78	573.63	574.2	574.2	572.93	574.31	573.57	574.36
	575.42	574.35	575.23	574.3	574.36	574.45	574.22	574.28	574.97	574.3	574.85	575.51	575.87	574.8	574.07	574.25	574.71	575.22	574.74	573.88	575.14	573.92	574.65	574.26	573.78	575.39	574.33	574.17	574.46	574.11	574.66	573.92	573.82	574.64	575.67	574.89	573.14	574.9	573.3	573.9	574.4	574.54	573.57	574.41	575.15	574.46	573.93	573.31	574.22
574.38	575.65	574.13	573.83	574.43	573.84	574.46	574.07	574.13	573.98	574.27	574.69	575.77	574.4	574.84	574.49	574.99	574.14	574.83	576.03	574.18	574.25	574.93	575.34	573.26	574.83	574.11	574.94	573.98	573.68	573.7	574.28	574.1	573.65	573.76	574.41	573.23	574.72	573.13	573.88	574.25	573.53	573.53	573.65	573.95	573.61	573.73	572.89	573.84	573.38
	574.96	574.47	575.64	574.02	574.53	574.76	573.58	573.62	574.5	574.82	574.66	574.53	575.88	574.13	574.45	575.09	575.12	574.76	574.48	575.71	575.83	574.87	575.12	575.19	574.65	575.09	575.17	573.69	574.82	574.49	574.13	575.19	573.7	573.56	573.81	574.75	573.57	573.45	573.84	573.17	573.68	574.43	573.87	573.5	574.23	573.5	574.1	573.5	574.29
	575.9	575.7	574.41	574.35	574.16	573.95	574.35	574.58	574.16	575.5	573.86	574.44	574.28	575.24	574.29	574.19	575.61	574.77	575.25	574.15	573.51	575.52	573.78	574.63	574.56	575.07	574.45	574.68	574.62	574.37	574.12	575.07	574.2	574.31	572.67	574.13	574.63	574.81	573.67	574.3	573.02	574.5	574.46	573.4	574.37	574.74	573.67	573.34	573.77
	576	574.82	574.94	573.81	574.12	573.48	573.95	574.69	574.87	574.18	575.31	574.38	574.49	575.14	574.3	573.83	574.39	574.59	575.21	575.03	575.57	573.82	574.99	573.51	574.99	574.56	575.04	574.22	573.65	574.51	574.64	573.84	575.06	574.57	574.42	574.18	572.93	574.4	573.91	573.24	574.28	574.83	574.38	573.25	574.6	574.23	574.23	574.36	574.36
	574.62	575.42	574.03	574.73	574.21	573.42	574.21	573.86	574.19	575.26	574.48	574.42	574.84	574.62	574.69	574.16	573.9	574.77	575.59	575.51	573.9	573.8	575.66	574.1	573.48	574.8	573.81	575.31	574.66	575.19	575.11	574	574.42	575.38	574.93	574.77	574.83	574	574.83	572.85	573.46	573.67	573.71	574.16	573.72	574.33	573.75	574.28	573.73
	575.76	574.72	574.88	574.8	574.13	573.89	573.94	573.84	575.14	574.66	575.77	575.22	574.62	574.57	575.07	574.58	574.56	575.05	574.88	574.18	574.03	573.84	575.81	575.54	573.95	574.54	574.53	574.52	574.75	573.73	573.56	574.73	572.93	573.73	573.48	572.69	574.07	574.16	574.48	573.32	573.62	573.04	573.56	573.33	574.37	574.16	574.41	573.42	573.37
	574.54	574.33	574.56	574.71	573.62	575.05	574.25	574.56	574.4	575.37	575.94	575.02	574.13	574.39	575.41	574.76	574.7	575.48	574.45	574.41	575.76	574.23	575.3	574.54	574.01	575.01	573.79	574.57	574.18	574.09	575.03	573.79	573.2	574.25	573.48	573.3	575.34	574.37	574.28	573.23	574.13	574.76	574.31	573.71	574.28	573.74	574.13	573.14	573.53
	574.19	574.52	575.66	575.91	573.79	575.29	574.19	574.19	575.88	576.22	576.14	575.44	575.04	574.68	575.28	574.85	574.57	574.63	574.36	574.65	574.19	574.43	575.47	573.91	574.12	573.88	574.36	574.83	574.42	574.22	575.01	574.89	574.77	574.24	573.83	573.01	574.47	573.29	574.7	574.16	573.9	573.55	573.46	574.06	574.67	574.73	573.85	573.78	573.79
	574.49	574.64	574.73	574.3	574.53	574.19	574.18	574.73	575.02	576.1	576.41	575.06	575.58	575.34	574.99	575.54	574.46	574.76	574.2	574.65	574.56	574.27	573.69	573.8	573.09	574.03	574.11	573.85	573.64	573.51	573.87	574.34	574.04	573.84	573.73	572.75	575.1	573.58	572.85	573.86	575	575.29	573.92	573.33	575.13	573.93	573.87	573.9	574.39
	574.42	574.83	574.53	574.53	573.93	574.49	575.23	575.63	575.16	575.59	576.03	574.86	574.68	574.94	575.16	575.4	575.58	574.29	574.54	575.15	574.32	575.26	574.53	574.19	573.64	574.11	575.1	574.75	574.08	573.9	575.09	574	573.81	573.52	574.79	574.36	573.88	573.4	573.33	573.21	574.13	574.08	574.72	573.75	575.21	573.67	574.39	574.3	574.09
	575.16	574.77	574.52	574.77	574.55	574.63	575.16	575.48	575.48	575.82	575.89	576.1	574.84	574.79	574.87	574.43	575.28	575.06	574.49	574.46	576.03	575.76	574.58	575.78	574.23	575.92	574.13	574.11	574.25	574.29	573.82	573.85	573.75	573.79	574.05	573.64	575.26	574.79	572.6	573.32	574.08	573.83	572.77	573.99	574.91	573.16	573.38	574.27	573.59
	575.21	574.11	574.11	573.56	576.23	574.91	575.23	575.64	574.46	574.98	575.44	575.17	574.95	574.63	575	575.48	575.04	574.47	574.9	573.76	574.17	575.46	574.16	574.38	574.53	575.2	574.46	574.72	574.06	575.53	573.72	574.03	573.42	574.16	574.51	574.21	573.47	573.17	574.93	573.45	574.75	573.82	574.56	574.62	573.87	573.64	573.91	574.07	573.68
	574.5	574.62	574.7	574.43	575.16	574.86	575.22	575.3	574.89	575.74	575.11	574.74	574.73	575.24	574.55	575.67	575.28	574.34	574.6	575.32	574.73	573.75	574.17	574.19	574.82	575.91	574.26	574.33	575.51	574.21	575.39	574.92	573.55	573.83	573.34	574.5	573.92	573.94	573.61	574.64	573.79	574.3	573.8	573.75	573.95	573.44	574.62	574.02	573.66
	574.93	574.29	574.32	574.44	574.75	574.67	574.92	574.85	574.67	575.78	575.76	575.12	575	574.22	574.7	575.14	574.28	574.7	574.6	575.07	574.72	574.01	574.9	574.26	573.52	574.24	574.43	574.69	574.55	574.28	574.85	574.84	573.75	574.47	574.33	573.32	573.86	573.98	573.38	573.64	574.74	574.71	574.16	574.42	573.78	573.64	574.32	573.8	574.15
	574.57	574.7	574.51	574.41	575.05	574.38	575.22	575.43	574.85	575.7	574.91	575.36	576.24	574.38	574.58	575.08	574.17	574.85	575	574.53	574.32	575.1	574.07	573.62	575.17	574.39	574.38	575.07	574.41	574.35	573.9	574.52	574.37	574.38	574.47	573.15	573.66	573.98	573.47	573.95	575.15	574.21	574.6	574.09	574.08	573.61	573.54	573.46	573.79
	574.47	574.53	574.74	575.69	574.87	575.66	575.13	574.61	575.98	574.8	575.4	574.89	574.83	574.6	574.39	574.88	574.75	575.03	574.29	575.08	574.35	574.67	574.71	574.86	574.69	574.42	574.87	574.46	574.29	574.21	574.1	575.98	574.77	575.31	574.7	573.7	574.06	573.93	574.25	573.84	573.91	573.49	574.03	575.27	574.25	574.17	573.7	573.89	574.08
	574.62	574.96	575.47	574.65	574.89	574.94	574.74	574.96	575.54	576.02	575.09	574.36	574.79	575.94	574.55	574.23	574.94	574.59	574.32	575.23	575.19	574.64	574.86	573.98	574.21	574.04	574.39	574.8	574.99	573.32	573.99	574.42	574.03	574.48	573.94	573.61	574.12	575.64	573.73	573.83	574.36	574.25	573.96	574.19	574.35	574.33	574.89	574.17	575
	575.54	575.03	575.55	576.03	575.05	574.28	574.89	574.9	575.88	575.56	575.61	574.75	574.54	574.47	574.51	574.42	574.37	574.29	575.3	576.38	575.46	574.45	574.99	574.22	574.22	575.19	573.85	575.31	573.78	574.69	575.38	574.19	574.56	574.24	574.46	573.81	573.46	574.3	573.97	573.94	573.78	574.45	574.79	574.84	574.19	574.09	575	574.33	574.11
	575.02	575.32	575.46	574.9	575.58	574.35	574.74	574.86	575.21	574.71	575.24	574.7	574.73	574.34	574.41	574.78	574.67	574.7	575.2	574.81	574.35	574.98	575	574.65	574.56	575	574.01	575.06	574.87	573	574.93	574.34	573.9	574.02	574.72	573.15	574.82	574.48	574.49	573.66	574.07	574.37	574.53	574.03	573.33	574.53	573.9	574.58	574.38
	575.31	575.14	575.25	575.54	575.31	574.96	574.61	575.61	575.26	575.21	575.09	574.9	574.61	574.98	575.07	574.98	574.9	575.03	574.89	574.77	574.11	575.15	574.72	574.27	574.33	574.67	574.45	574.31	574.36	574.93	575.07	574.85	574.51	575.28	573.67	574.37	574.69	573.94	573.63	574.96	574.77	574.65	574.03	574.33	574.07	573.93	573.86	573.98	573.84
	574.77	575.14	575.19	575.64	575.31	574.68	575.05	575.12	576.27	575.8	574.89	574.88	574.7	574.33	574.91	575.2	574.98	575.39	574.83	575.03	574.58	574.42	574.29	575.21	575.67	574.73	575.15	574.73	574.71	575.34	575.35	574.61	574.56	573.92	573.69	574.71	574.77	574.43	574.04	573.76	574.36	574.12	574.26	574.26	574.3	574.54	573.95	573.85	573.86
	575.13	574.41	574.94	574.39	575.49	574.83	575.37	575.63	575.23	575.08	574.98	574.87	575.07	574.65	574.79	575.45	574.79	574.89	574.82	574.48	574.86	574.91	574.09	574.26	574.89	574.54	574.54	575.08	574.3	574.67	574.65	574.73	574.22	574.86	573.83	574.38	573.95	575.18	573.86	573.9	574.67	574.22	574.65	574.16	574.46	574.33	573.91	573.78	574.19
	575.18	574.36	574.72	574.23	575.18	575.3	575.34	574.78	575.63	575.07	575.44	574.6	574.85	574.54	574.55	574.8	574.68	574.95	574.6	574.56	574.37	575.08	574.54	574.54	573.8	574.97	574.29	575.23	574.99	574.85	574.36	574.87	574.68	573.75	574.39	574.43	574.98	574.66	574.67	573.96	574.46	574.26	573.96	574.3	574.32	573.68	574.37	574.53	573.82
		574.37	574.57	574.35	574.14	574.8	575.37	575.49	575.37	575.37	575.1	575.24	575.64	574.36	574.8	574.56	575.2	574.39	574.68	575.71	574.76	573.88	574.88	574.21	574.49	574.23	574.42	575.1	575.5	574.7	574.59	574.73	574.51	574.46	575.07	573.7	574.45	574.63	574.15	574.25	574.23	574.28	574.31	574.89	574.17	574.32	573.96	574.2	574.42
		575.28	574.34	574.47	574.32	574.93	575.38	574.96	574.97	575.18	575.32	575.44	574.9	574.63	574.89	574.73	574.87	574.79	574.31	573.79	574.82	574.38	574.54	573.85	574.49	574.23	575.11	574.38	574.68	574.51	573.95	574.07	574.25	574.81	574.8	574.4	574.86	574.56	574.6	574.44	574.42	574.32	574.42	575.15	574.52	574.84	574.09	574.13	574.26
		574.07	574.21	574.38	576.07	574.99	575.45	574.44	575.26	575.23	575.16	575.5	574.68	575.85	574.45	574.34	574.03	574.64	573.98	574.37	574.36	575.02	574.37	574.46	574.44	574.49	574.83	573.86	574.57	574.74	574.12	574.41	573.99	574.65	574.08	573.52	574.16	574	574	573.85	574.54	574.46	574.65	574.85	574.23	574.75	574.09	573.82	574.81
		575.12	574.96	573.74	574.17	574.93	574.4	574.77	575.24	575.23	575.15	575.18	575.36	574.59	574.82	574.74	575.11	574.49	575.46	574.36	574.73	574.95	575.35	574.5	573.9	574.74	574.71	573.6	574	575.02	574.37	575.36	574.07	573.87	574.03	574.21	574	574.01	574.31	574.38	573.92	575.09	574.69	575.08	575.02	574.58	574.42	574.27	574.37
		574.8	575.32	574.73	573.88	575.42	575.09	574.97	575.06	575.36	575.39	574.66	575.57	575.64	574.99	574.98	574.15	575.11	574.86	574.88	575.17	574.42	574.58	575.42	575.13	574.39	574.07	574.52	575.17	575.14	574.35	573.84	574.53	574.31	574.68	574.41	574.06	574.16	574.53	574.43	574.6	574.38	574.8	574.54	574.65	574.33	573.9	574.15	574.25
		574.48	574.48	574.78	574.71	574.43	574.86	574.96	575.85	575.18	575.13	575.08	575.43	574.49	574.42	574.66	575.03	574.58	575.19	574.31	574.84	574.36	574.2	574.97	573.9	574.01	574.88	574.12	574.49	574.28	574.83	574.41	574.02	574.45	574.43	574.5	574.23	574.56	574.17	573.89	574.35	574.73	574.92	574.62	574.9	574.77	574.64	573.99	574.69
		573.94	574.98	575.13	574.41	574.69	574.86	574.38	575.08	575.01	574.84	574.52	574.89	574.63	574.66	575.43	574.24	574.75	575.02	574.69	574.72	574.17	574.33	573.9	574.94	574.47	574.57	574.5	574.77	574.15	574.35	574.75	573.83	575.16	574.96	574.11	574.69	574.22	574.74	574.05	574.29	574.77	575.26	575.34	575.65	574.91	574.15	574.35	574.77
		574.4	574.84	574.9	574.57	574.97	575.35	574.36	575.42	574.53	575.18	574.61	575.08	575.45	574.72	575.38	574.63	575.42	575.02	574.91	574.9	574.5	574.83	573.87	574.32	574.42	574.01	574.81	573.95	574.81	574.64	574.36	574.22	575.11	574.47	574.5	573.98	574.61	574.42	574.59	574.12	575.16	574.37	575.18	575.37	573.96	574.72	574.34	574.19
		574.96	574.8	574.49	574.59	573.86	574.35	575.04	574.9	575.12	575	574.41	574.17	574.15	574.52	574.46	574.83	574.72	574.7	574.89	575.32	575.37	575.73	574.23	574.89	574.19	574.93	574.53	574.88	574.12	574.46	574.52	574.72	574.88	574.5	574.83	574.3	574.99	574.55	574.53	574.87	574.48	574.01	574.65	574.96	574.47	574.46	574.22	574.41
			574.84	574.55	574.17	574.77	574.55	575.12	575.12	574.98	574.76	575.09	575.67	575.42	574.81	573.84	574.67	575.55	574.94	574.68	574.61	575.06	574.44	575.15	574.65	574.43	574.6	574.95	573.9	574.13	574.27	574.92	574.54	574.38	575.01	574.35	575.18	575.42	575.18	575.05	574.74	575.22	574.38	574.92	574.77	575.23	574.21	575.01	574.44
			575.01	573.82	574.64	574.53	574.06	574.5	574.74	574.33	574.8	574.62	574.71	574.17	575.25	574.85	573.99	574.75	574.93	574.74	574.8	574.65	575.02	573.92	574.12	574.14	573.88	574.23	574.33	575.33	574.28	574.61	574.85	574.69	574.71	575.17	574.9	575.3	575.08	574.91	574.87	574.59	574.86	574.78	574.69	574.83	573.97	574.22	573.95
			574.77	574.91	575.31	573.6	574.49	575.03	574.2	574.49	574.69	574.12	575.42	574.02	574.99	574.77	574.53	574.27	574.87	574.62	574.97	575.33	574.5	574.63	574.39	575.04	573.82	575.17	574.82	573.96	573.2	574.77	573.9	575.42	574.82	574.42	575.37	575.21	574.75	574.55	575.16	574.9	575.28	574.43	574.96	574.65	574.45	574.83	574.1
			574.86	575.07	574.64	574.7	573.93	574.85	574.26	575.5	574.27	574.36	575.45	575.02	574.41	574.4	574.19	574.46	575.48	574.63	574.77	574.21	574.84	575.02	574.97	574.23	574.1	574.26	574.54	574.45	574.69	575.39	574.55	575.16	574.9	574.7	574.93	575.68	575.21	574.94	574.74	575.13	574.99	574.65	574.93	574.31	574.69	574.56	574.91
			574.36	574.55	575.21	574.07	574.02	574.34	574.71	574.62	574.41	574.47	574.36	574.48	574.46	574.97	574.57	574.54	574.92	574.9	575.22	574.4	574.95	574.79	574.22	574.28	574.49	574.76	574.03	573.62	574.15	573.9	574.5	574.95	574.93	574.83	575.58	575.62	575	575.25	574.93	575.05	574.9	574.91	574.91	575.25	574.8	574.4	574.11
			574.12	574.85	574.02	574.17	574.81	573.98	574.43	574.3	574.35	574.19	574.35	574.52	574.93	575.29	574.4	574.18	574.95	574.61	575.74	574.75	574.34	574.75	573.45	574.82	574.78	574.84	574.43	574.45	573.65	573.76	575.54	575.36	575.6	575.15	574.92	575.47	575.73	574.81	575.03	574.73	575.11	574.96	575	574.44	574.18	574.47	574.12
			574.26	575.21	574.94	573.98	573.93	573.78	574.48	574.03	574.6	574.71	574.86	574.14	574.05	574.69	573.62	575.2	574.51	575.11	574.85	574.47	574.52	574.58	574.54	573.77	574.62	575.15	574.43	574.21	574.85	575.6	574.69	574.71	575.29	574.79	575.76	575.42	575.64	574.98	575.09	574.69	575.04	574.44	574.53	574.02	574.32	574.03	574.35
				574.29	574.41	575.18	574.64	574.13	574.8	575	574.28	574.47	574.68	574.47	574.1	573.58	574.98	574.43	574.6	574.56	574.49	575.08	574.35	574.3	573.78	574.62	574.13	574.18	574.38	573.89	574	575.2	574.71	575.54	575.01	574.97	575.01	575.39	575.19	575.08	574.95	574.93	574.73	574.66	574.65	574.47	574.29	574.06	574.4
				574.58	574.75	573.9	574.11	574.06	574.28	575.02	574.62	574.07	575.06	574.47	574.95	574.22	574.73	575.04	573.31	575.27	574.83	575.28	574.9	575.32	574.15	574.8	574.77	574.67	574.54	574.49	573.91	573.83	574.59	574.97	574.47	574.5	575.05	575.23	575.23	575.46	575.1	574.65	574.66	574.96	574.61	574.47	574.7	574.11	574.03
				573.71	574.12	573.68	574.59	574.16	574.4	574.75	574.05	574.19	574.8	575.2	574.75	575.32	573.94	574.26	574.62	575.19	575.12	575.41	575.38	575.15	574.02	574.64	574.62	574.56	574.25	575.07	574.63	574.37	573.94	574.87	575.18	574.69	575.49	575.19	574.47	574.7	574.62	574.4	574.25	574.86	574.7	574.22	574.06	574.49	574.22
				572.77	574.29	574.08	574.13	574.6	573.68	575.09	574.66	573.85	574.59	574.91	574.02	574.7	574.91	575.25	574.88	575.11	575.78	575.13	574.78	574.13	574.17	575.23	575.02	574.28	573.67	574.43	575.06	575.42	573.68	575.16	574.46	574.4	574.4	574.83	574.64	574.7	574.63	575.32	574.25	574.68	574.73	574.43	574.65	574.77	575.31
				574.4	575.85	573.99	574.86	574.1	575.03	574.12	573.8	575.17	575.1	575.37	574.67	574.22	574.34	575.25	575.18	575.05	575.75	575.25	575	574.35	574.05	575.46	574.02	574.53	574.88	574.59	573.87	574.83	574.46	574.41	574.72	574.23	574.54	574.8	574.64	574.82	574.85	575	574.24	574.65	574.52	573.65	574.53	573.83	574.06
				574.48	574.16	574.2	574.29	575.05	573.98	575.47	574.96	575.67	574.55	574.5	574.46	574.51	574.64	575.44	575.3	575.77	575.04	575.58	574.62	574.49	574.58	574.49	574.05	574.42	574.64	574.83	574.77	575.32	574.32	574.76	574.44	575.13	575.36	575.37	575.2	574.56	574.98	574.44	574.71	574.69	574.22	574.28	574.6	574.23	574.34
					574.32	573.15	573.39	574.07	573.85	573.14	574.06	574.9	575.52	574.45	574.74	574.77	574.88	574.97	574.73	574.93	574.54	574.71	575.48	574.6	574.96	574.84	575	574.76	574.77	574.35	573.91	574.72	574.15	574.81	574.34	574.76	575.3	574.07	575.02	574.84	574.44	574.65	574.14	574.05	574.48	574.67	574.35	574.44	574.23
					574.33	574.18	574.07	574.44	573.67	575.62	574.33	575.29	575.02	574.76	574.28	574.25	574.51	574.49	575.2	574.46	574.61	575.32	575.05	575	574.33	574.76	575.25	574.57	575.36	575.23	574.51	574.77	574.8	574.81	574.8	574.51	574.89	574.74	574.32	574.65	575.34	574.8	574.4	574.85	574.29	574.3	574.44	574.51	574.49
					574.64	574.55	573.46	574.43	574.62	574.68	575.11	574.5	574.46	574.15	574.95	574.44	574.38	574.88	574.44	574.62	575.33	575.09	575.16	574.91	574.32	575.23	575.47	575.05	574.82	574.76	575.13	574.46	574.04	575.27	574.72	574.22	574.68	575.16	575.17	574.49	574.26	574.64	574.87	574.21	575.04	573.91	574.66	574.22	574.41
					574.28	574.48	574.56	574.46	575.03	575.02	574.36	574.3	574.62	575.15	574.46	574.51	574.93	574.96	573.8	574.36	574.88	574.78	574.59	574.63	574.18	574.58	575.16	574.59	574.56	574.76	574.62	574.34	574.48	574.78	575.04	575.04	574.92	574.65	574.61	574.79	575.05	574.63	574.7	574.3	574.44	574.09	574.01	574.79	575.01
					573.83	574.54	574.31	574.08	574.51	575.38	574.87	574.52	574.56	575.19	574.69	575.1	574.44	573.7	574.55	574.14	574.89	574.91	574.93	573.98	573.83	574.11	574.44	574.57	574.72	574.01	574.14	574.71	574.68	574.94	574.85	574.9	574.83	574.43	574.46	574.57	574.78	574.53	574.38	574.55	574.84	574.57	574.71	574.52	574.29
						574.35	572.57	575.21	574.99	575.17	575.52	575.04	574.54	575.17	574.4	573.99	573.42	574.52	574.35	574.65	574.97	574	574.24	574.83	574.56	574.72	573.61	574.97	575.1	574.76	574.91	575.4	574.03	575.13	575.13	575.16	575.45	575.26	574.73	574.97	574.88	574.61	573.94	574.56	574.09	574.49	574.12	574.95	574.64
						574.02	574.48	574.57	575.09	575.31	575.83	575.03	574.17	575.62	574.39	574.9	574.2	574.66	574.43	574.41	574.72	575.06	575.06	574.52	574.52	575.03	575.24	574.94	574.47	575.54	574.65	575.38	574.2	574.98	575.02	574.15	574.41	574.7	574.17	574.4	573.79	574.75	574.33	574.11	575.04	574.42	574.09	574.75	574.57
						574.76	575.05	575.1	574.77	575.52	575.41	575.26	574.47	574.93	574.18	573.73	573.81	574.42	573.61	574.94	575.45	575.43	574.43	575.38	574.87	574.23	575.01	575.15	575.06	574.52	575.16	574.51	574.45	574.84	574.55	574.42	574.99	574.58	574.5	574.92	574.88	574.63	574.12	574.37	574.59	574.28	574.88	574.62	575.21
						574.8	574.74	574.22	574.94	575.44	574.9	574.72	574.91	574.55	574.84	574.55	574.92	574.12	574.69	575.23	574.61	574.67	574.34	575.47	575.74	574.58	574.5	574.63	574.24	574.62	574.81	575.43	573.97	575.2	574.76	574.64	574.14	574.58	574.36	574.66	574.6	574.26	574.48	573.76	574.82	574.45	574.95	574.47	575.91
						575.13	574.73	574.95	574.69	574.84	574.68	574.73	574.52	574.77	574.5	574.68	574.29	573.83	574.03	575.42	574.58	574.9	575.25	574.87	573.92	574.76	574.77	574.47	574.79	574.56	574.75	575.36	574.35	574.96	574.35	574.84	574.97	574.39	574.26	574.47	574.09	574.68	574.23	574.71	574.72	574.53	574.48	575.19	574.77
							575.32	574.89	574.41	574.35	575.07	575.21	575.25	574.71	574.14	574.4	573.91	573.94	573.24	575.05	575.35	574.51	574.67	575.84	574.84	573.57	574.18	574.74	574.83	575.12	574.88	574.12	575	575.49	575.17	574.95	574.27	574.36	574.37	575.2	574.57	574.59	574.13	573.88	573.86	574.07	575.12	574.33	574.64
							574.33	574.8	574.66	574.93	574.82	574.45	574.87	574.43	575.03	574.03	573.92	574.35	574.68	573.71	574.79	574.53	575.04	574.16	575.27	575.12	574.41	574.03	575.18	574.62	574.47	575.01	574.8	575.21	574.56	574.48	575.08	574.58	574.94	574.4	574.32	574.79	574.24	574.8	573.53	574.34	574.03	574.61	574.51
							574.82	574.43	574.39	574.87	575.28	574.99	575.17	574.13	574.04	574.33	575.33	574.83	573.79	574.37	574.7	573.91	574.71	575.17	574.45	575.32	574.46	574.02	574.97	574.87	574.78	575.09	574.74	575.41	575.23	574.65	574.09	574.96	574.79	574.42	574.65	575.26	574.04	574.22	573.94	574.32	575.33	574.96	574.51
							575.46	574.78	575.25	575.06	574.89	574.31	574.06	574.44	573.94	574.63	574.04	574.07	573.68	574.61	574.43	574.75	574.38	575.33	575.06	574.42	574.83	574.43	574.58	574.8	574.45	575.27	576.26	575.68	574.77	575	574.75	574.98	574.41	574.82	574.75	574.82	573.93	574.45	575.56	574.58	574.5	575.04	575.27
								575	574.77	574.87	574.66	574.72	573.77	574.42	574.01	574.73	573.96	573.24	574.75	574.51	573.77	573.89	575.12	575.12	574.27	574.34	574.99	574.34	574.78	574.88	575.18	575.51	575.04	575.21	575.7	575.36	574.64	575.03	575.08	574.48	575.06	574.84	574.53	574.44	574.19	574.76	574.3	574.83	574.81
								575.16	574.72	574.85	574.52	574.37	574.41	574.69	574.69	574.05	574.28	573.83	574.72	574.1	573.98	575.28	574.18	575.31	574.58	574.69	574.71	574.34	574.2	574.29	574.46	575.14	574.69	575.62	575.53	575.65	575.28	574.88	574.11	574.57	575.07	574.43	574.89	574.93	574.58	574.67	574.45	574.33	574.86
								574.81	575.63	574.75	574.72	575.06	574.8	574.38	574.28	573.9	574.18	574.13	574.01	574.05	573.83	575.17	575.11	574.59	574.64	574.47	574.58	574.38	574.15	575.29	575.26	575.1	575.49	575.55	574.27	575.23	575.08	574.78	574.91	575.41	574.93	574.69	574.5	574.76	574.67	574.81	574.9	574.73	574.59
								574.28	574.52	575.42	575.31	574.54	574.87	574.7	574.89	574.33	574.33	573.76	574.46	574.87	574.4	574.82	574.21	574.45	575.1	575.09	574	574.29	575.09	575.25	574.67	575.07	574.81	575.56	575.13	574.94	574.59	575.06	574.54	574.81	575.12	574.89	574.66	575.17	574.73	574.44	574.65	574.67	575.4
									575.06	574.27	575.01	574.63	574.7	573.95	574.63	574.96	574.16	573.99	574.31	573.97	574.1	574.71	575.13	575.02	575.89	574.32	575.09	574.35	575.41	574.47	575.06	574.79	575.48	575.26	574.79	575.13	574.6	574.75	574.5	575.23	574.87	575.15	574.48	574.58	574	574.4	574.46	574.52	574.26
									574.12	574.73	574.98	574.97	574.22	574	574.42	573.98	574.25	574.36	572.97	574.35	574.52	574.7	575.22	574.59	574.97	574.82	574.42	575.14	574.13	574.56	574.66	575.12	575.38	575.55	575.54	575.16	574.93	575.15	575.11	574.77	574.57	575	575.37	574.84	574.73	574.37	575.03	574.58	574.61
									574.36	574.21	574.08	574.61	574.47	574.36	573.98	573.73	574.11	574.23	573.44	574.11	574.58	575.18	574.62	575.03	574.94	574.92	574.04	574.39	574.64	574.39	574.36	575.53	574.31	575.17	575.01	574.79	575.15	574.76	574.88	574.76	574.83	574.82	574.7	575.24	574.73	575.06	574.43	574.41	574.6
									574.39	574.25	574.74	574.22	574.26	573.68	574.32	574.92	574.39	573.54	574.41	574.52	574.35	574.59	575.08	575.04	574.78	574.53	574.7	574.62	574.91	574.94	574.77	575.36	574.5	575.52	575.14	575.44	575.18	574.76	575.04	575.36	574.7	575.31	574.73	574.93	574.89	574.15	574.75	574.62	574.56
										574.09	574.18	573.83	574.23	574.13	574.01	574.52	574.65	574.35	574.23	575.17	575.21	575.05	574.98	574.78	575.19	574.89	574.08	574.2	574.61	574.72	574.83	575.29	575.49	575.4	575.39	575.02	575.16	575.07	574.95	574.72	574.85	574.6	574.65	575.2	574.61	574.76	574.16	574.32	574.39
										573.44	573.71	574.42	574.06	574.21	573.93	574.15	574.99	575.03	574.18	574.05	575.39	574.5	574.53	575.05	574.9	574.87	574.59	574.57	574.79	574.99	574.84	575.21	575.31	575.16	575.4	575.05	574.67	574.87	575.04	574.73	575.01	575.21	574.94	575.05	574.54	575.11	574.62	574.56	574.58
										574.24	573.99	574.2	574.17	573.37	574.74	575.05	574.53	575	574.98	574.7	574.34	574.16	575.02	574.71	574.51	574.7	574.39	574.17	574.74	574.6	574.7	575.38	574.51	575.53	574.78	574.92	574.55	575.41	574.73	575.07	574.96	575.26	574.47	575.21	574.66	575.77	574.51	574.31	574.67
										573.82	574.1	573.73	574.82	574.25	574.04	574.58	575.6	574.38	574.96	574.99	574.39	574.78	574.51	573.67	573.75	574.69	574.42	574.53	574.59	574.2	575.04	575.66	575.2	575.07	575.21	575.22	574.79	574.75	575.32	575.11	574.8	574.93	574.62	574.75	574.85	574.86	574.58	574.39	574.49
											574.16	574.72	574.94	574.5	574.82	574.55	573.69	574.77	575.15	574.43	574.01	574.62	574.63	574.49	574.2	574.28	574.46	574.42	574.42	575.12	575.31	574.83	575.85	574.99	574.78	575.58	574.75	574.69	574.81	574.81	575.01	574.99	574.91	575.57	574.88	575.11	574.92	574.48	575.24
											574.24	574.25	573.53	574.59	574.21	575.42	574.99	574.87	575.11	575.12	574.38	574	574.54	574.45	574.64	574.55	574.77	574.46	574.61	574.99	574.68	574.84	574.8	575.08	574.97	575.02	575.3	574.72	574.7	575.14	574.8	575.24	574.3	574.84	574.82	574.91	574.36	574.07	574.6
											574.34	575.05	574.78	574.87	574.94	575.29	574.85	575.54	575.09	574.33	574.92	575.15	573.8	574.65	574.27	574.07	574.31	574.93	574.98	574.85	574.51	575.21	575.45	575.22	574.24	575.38	574.55	575.2	574.95	574.77	574.89	574.68	574.89	574.95	574.61	574.58	574.12	574.49	574.23
												574.26	574.4	574.68	574.2	574.37	574.57	575.55	574.25	574.78	574.48	574.41	574.4	573.61	575.21	574.12	574.69	574.53	574.82	575.25	575.41	575	574.59	574.98	574.74	574.88	575.46	574.61	574.37	574.53	575.06	574.45	573.97	574.41	574.67	574.67	574.38	574.72	574.59
												574.6	575.11	573.95	574.22	574.34	574.35	574.98	574.55	573.95	575.45	574.11	574.07	573.73	574.51	573.9	574.58	574.11	574.54	574.08	574.3	574.97	575.04	574.82	574.45	574.79	574.25	574.5	573.87	574.84	574.91	574.61	574.66	575.18	574.86	574.55	574.53	574.54	574.71
												574.66	574.88	574.66	575.33	575.54	574.33	574.96	574.71	574.62	573.85	574.14	573.91	574.54	573.87	574.88	574.81	574.85	574.43	575.02	574.01	574.63	575.44	575.01	574.79	574.49	574.27	574.08	574.57	574.16	574.91	574.73	574.99	574.57	575.52	574.83	574.49	574.61	574.46
													574.94	574.27	574.57	575.24	574.39	574.58	574.7	573.97	574.47	574.27	574.43	574.37	574.51	574.5	574.03	574.93	574.82	574.66	574.49	575.09	573.99	575.19	574.77	574.72	574.72	573.69	574.44	574.65	574.75	574.22	574.5	574.51	574.71	574.93	574.24	575.1	574.66
													574.57	575.12	574.07	574.62	574.32	574.84	573.72	574.13	574.02	574.11	573.89	574.99	574.43	574.34	574.81	574.52	574.8	574.57	573.91	574.83	574.67	574.31	574.25	574.54	575.18	574.93	574.07	574.55	574.54	574.21	574.15	574.71	574.53	575.37	574.04	574.7	574.56
													574.87	574.74	574.6	574.75	574.2	574.79	574.14	574.49	574.46	574.89	574.36	574.08	574.4	574.62	574.5	575.01	575.28	574.38	574.51	574.4	575	574.35	574.34	574.51	575.14	575.29	574.27	574.5	574.81	574.61	574.72	574.94	574.8	574.44	575.04	575.21	575.07
														575.29	574.45	574.72	574.92	575	573.61	574.39	573.94	573.95	573.75	574.31	574.96	574.43	574.23	574.82	574.79	574.63	573.84	574.81	574.28	574.88	574.1	574.72	574.91	574.73	574.19	574.6	574.8	574.96	574.9	574.53	574.46	574.7	574	575	574.57
														573.83	574.43	574.97	573.91	574.74	574.06	574.45	574.73	574.81	573.49	574.48	574.34	574.11	574.41	574.12	574.94	575.16	574.21	574.57	574.56	574.41	574.31	574.78	574.29	574.59	574.87	574.46	574.42	574.19	574.35	574.68	574.77	574.42	575.23	574.74	573.95
														575.06	573.78	573.95	574.36	574.13	575.01	575.2	574.12	573.57	573.96	574.3	573.99	574.06	574.28	574.21	574.17	574.43	574.66	575.08	573.53	574.76	575.4	574.21	574.92	574.29	574.57	574.59	574.44	574.99	574.94	575	574.66	574.1	574.83	574.52	574.32
															574.45	573.89	574.8	574.32	574.81	574.46	574.71	574.12	574.4	574.13	574.42	573.82	574.22	574.77	574.75	574.44	574.97	573.87	575.88	574.07	575.02	574.63	574.54	573.96	574.05	574.75	574.5	574.15	573.78	574.61	574.63	574.65	574.34	574.65	574.32
															574.33	574.16	574.37	574.71	574.22	574.82	574.28	574.54	574.13	573.98	573.68	574.46	574.78	574.02	574.91	574.29	574.3	574.58	575.22	574.38	574.46	573.49	574.59	574.76	574.48	574.36	574.15	574.95	574.87	574.87	574.25	574.5	574.8	574.21	575.08
															575.59	574.72	574.42	574.69	574.22	575.01	575.33	574.19	574.35	574.75	574.44	574.05	574.54	574.55	574.95	574.51	574.37	574.38	574.09	574.36	574.33	574.22	574.28	574.71	575	574.27	574.22	574.07	574.47	574.54	574.73	574.04	574.85	574.16	573.7
																574.6	574.66	574.76	574.94	575.02	574.53	574.4	574.59	574.18	574	573.64	573.92	574.67	574.43	574.5	574.97	574.99	574.53	574.28	574.48	574.73	574.32	574.47	574.99	574.72	574.24	574.69	574.51	574.57	574.11	574.64	573.78	574.43	574.15
																575.41	575.77	575.35	574.73	574.92	575.02	575.39	574.54	574.35	574.48	574.52	574.55	575.1	573.6	574.81	575.09	574.71	574.57	574.41	573.91	574.6	574.75	575.11	575.34	573.7	574.72	574.32	573.84	574.61	574.41	574.41	574.32	573.97	574.37
																575.34	575.05	574.79	574.43	574.76	574.63	574.92	574.27	575.15	574.76	574.47	574.59	574.6	574.45	574.82	575.1	574.35	574.64	574.18	574.43	574.78	574.46	574.86	574.9	574.48	574.66	574.86	574.65	574.66	574.73	574.17	574.08	574.18	574.28
																	575.52	575.61	574.83	575	574.35	574.86	574.46	574.76	574.56	573.85	574.64	574.33	574.44	574.41	575.65	574.77	574.83	574.84	574.54	575.07	574.33	574.66	575	574.05	574.4	574.39	574.4	574.07	574.57	574.57	574.34	574.21	574.08
																	574.8	574.89	574.65	575.34	574.94	574.75	575.11	574.74	574.78	575.26	574.63	574.01	574.98	574.52	575.1	575.25	574.73	574.67	573.89	574.3	574.64	574.76	574.24	573.91	574.68	574.01	574.22	574.66	574.43	574.64	574.45	573.98	573.74
																		574.85	574.82	574.75	575.15	574.88	574.8	574.39	574.4	574.81	574.69	574.45	574.79	574.92	574.71	575.37	574.21	575.25	573.98	574.49	574.79	574.96	573.98	574.99	574.92	574.65	574.41	574.9	574.15	573.88	573.53	573.99	573.57
																		574.49	574.92	576.11	574.92	574.43	575.36	574.58	574.5	574.41	575.09	574.39	574.63	574.39	574.53	575.07	574.27	574.01	574.46	574.88	574.72	574.33	574.46	574.77	573.94	574.4	574.34	575.07	573.96	574.03	574.27	574.01	573.8
																		574.46	574.53	575.07	575.18	575.2	574.6	574.99	575.16	574.36	574.51	574.73	575.08	573.75	574.67	574.36	574.78	574.57	574.76	574.11	573.98	574.56	574.01	574.42	574.58	574.36	574.21	574.63	573.56	573.57	574.24	574.15	574.77
																			573.72	575.02	574.81	574.73	574.43	575.34	575.19	574.65	574.96	574.77	574.47	574.41	574.3	574.83	574.6	574.8	574.72	574.19	574.82	574.6	574.69	574.15	574.31	574.24	574.19	574.23	574.18	574.79	574.29	573.72	573.91
																			574.28	574.74	574.82	575.06	574.89	575.41	574.78	574.9	574.61	574.42	574.7	574.53	574.5	574.88	574.17	574.71	574.83	574.19	574.43	574.64	574.21	573.97	574.32	574.35	574.96	574.72	573.84	573.59	574.24	574.42	574.24
																				574.99	574.73	575.36	575.55	574.39	574.8	574.81	574.57	574.33	574.67	574.79	574.92	574.83	573.63	574.94	574.02	574.59	573.95	574.17	574.65	574.21	574.83	573.46	574.43	574.04	573.7	574.61	574.41	574.62	574.55
																				574.22	574.21	574.94	574.65	574.74	574.4	574.59	575.23	574.37	574.54	574.3	574.66	575.35	575.22	574.61	574.05	574.95	573.94	574.13	573.49	574.26	574.53	574.01	574.71	574.21	574.21	573.95	574.63	574.56	574.77
																					574.26	574.89	574.55	574.82	574.74	574.46	574.47	574.4	573.95	574.45	574.51	574.94	574.36	574.92	574.55	574.22	573.62	574.06	573.97	574.04	574.52	574.03	573.98	574.62	574.28	574.43	574.13	574.39	574.42
																					573.78	574.43	574.3	575.17	574.43	574.39	574.17	573.81	573.76	574.33	573.75	574.19	573.92	574.26	574.59	574.57	574.45	573.95	573.86	573.87	574.16	574.25	573.72	574.42	574.95	574.29	574.56	574.41	574.44
																					575.18	574.67	573.94	574.26	574.31	573.96	574.04	574.77	574.56	573.91	574.16	574.23	574.3	574.67	574.04	573.83	574.11	574.35	573.53	573.87	574.08	574.95	574.5	574.63	575.12	574.64	574.28	574.73	575.16
																						573.89	574.64	574.24	574.25	573.88	573.59	574.47	574.33	574.32	574.31	574.22	573.69	574.92	574.54	574.29	574.85	574.72	574.27	574.29	574.67	574.98	575.39	575.31	574.75	574.74	574.86	575.06	574.86
																						574.07	574.24	574.25	573.77	574.39	574.33	574.24	574.49	574.32	574.05	574.55	574.46	574.93	574.71	574.07	573.94	573.84	573.11	574.46	574.62	575.17	575.49	575.26	574.79	574.87	575.26	574.37	574.76
																							573.97	574.55	574.25	574.14	574.55	574.64	574.42	574.59	574.46	574.85	573.87	574.47	574.67	574.35	573.63	573.61	574.46	574.6	575	575.05	575.13	574.81	575.64	574.98	574.62	574.99	575
																							574.69	573.95	574.09	574.48	574.54	574.69	574.46	574.77	574.54	574.2	573.99	574.85	574.77	574.06	574.13	574.64	575.1	574.51	575.3	575.37	574.48	574.8	574.96	574.7	574.76	574.67	574.42
																								575.01	574.67	574.31	575.05	574.51	574.87	574.56	574.33	574.88	574.36	573.95	575.09	574.25	574.43	575.19	574.02	574.34	574.62	575.14	574.84	574.82	575.01	575.24	574.87	574.87	574.78
																								574.57	574.32	574.85	574.61	574.57	574.88	575.31	574.01	574.55	574.41	574.26	574.69	574.97	574.47	574.08	574.38	574.59	574.56	574.73	574.71	574.95	574.7	574.35	574.93	574.89	574.32
																									574.64	574.94	574.44	574.95	574.38	574.7	574.75	574.71	573.92	574.93	574.58	574.05	574.58	574.23	575.18	575.11	575.48	574.37	574.3	574.74	574.57	575.19	574.72	574.64	574.13
																									573.69	574.69	574.69	574.7	575.18	575.04	574.56	574.42	574.5	574.66	574.74	574.39	574.98	574.58	574.47	574.57	574.34	574.67	574.28	574.98	574.59	574.33	574.41	574.09	573.92
																										574.67	574.96	574.91	574.46	575.17	574.53	574.47	574.51	574.53	573.87	574.1	574.79	574.83	574.98	574.63	574.51	574.43	574.44	574.46	574.82	574.54	574.34	574.07	573.67
																										574.18	574.04	574.45	574.38	574.57	574.22	574.43	573.7	573.87	574.4	574.18	574.08	574.12	574.96	574.33	574.65	574.08	574.94	573.95	575.42	574.33	574.01	574.04	574.43
																										574.18	574.24	573.82	575.02	575	574.49	573.92	573.99	574.17	574.52	574.38	574.67	574.38	574.28	574.25	574.11	574.19	574.1	574.16	575.13	573.87	574.69	574.85	574.66
																											574.18	574.21	573.93	574.98	574.16	573.94	574.34	574.25	574.17	574.28	574.69	574.34	574.12	574.24	574.38	574.43	574.74	574.56	574.23	573.86	574.09	573.85	574.41
																											573.84	574.09	574.01	573.64	574.05	574.76	573.45	573.78	574.59	573.9	573.9	574.23	574.45	574.4	574.3	574.45	574.86	574.6	574.71	574.16	574.3	574.5	574.39
																												573.92	573.96	574.25	575.02	574.6	574.1	574.07	573.69	573.98	574.45	574.18	574.85	574.26	574.48	574.86	574.57	574.31	574.18	574.78	573.69	573.86	574.5
																													573.73	574.25	574.31	574.44	574.33	574.56	573.86	574.15	574.24	574.9	574.95	575.08	574.48	574.78	574.73	575	574.71	574.12	574.48	573.91	574.67
																													573.98	574.5	574.26	574.5	574.14	574.71	574.47	573.67	574.19	574.27	574.18	574.4	574.87	574.62	574.95	575.01	574.89	574.14	574.22	574.59	574.58
																														574.17	574.49	574.59	574.67	575.34	574.71	574.13	573.95	574.07	574.01	574.16	574.38	575.04	575.22	574.47	574.38	574.17	573.83	574.38	574.74
																														574.61	574.45	574.63	574.51	574.58	574.76	574.18	574.58	574.29	574.45	574.01	574.7	574.91	574.78	574.91	575.15	573.96	574.41	574.45	574.55
																															574.95	574.85	574.78	574.64	574.8	574.27	574.26	573.86	574.24	574.79	574.73	574.95	574.82	574.7	574.65	574.52	574.59	575.04	574.19
																															574.66	574.78	575.01	574.9	574.18	574.4	574.39	575.25	575.09	574.67	574.28	574.63	574.65	574.57	574.96	574.44	574.46	574.64	574.1
																																574.51	574.36	574.75	574.02	573.99	574.58	574.68	574.75	574.6	575.39	574.79	574.4	574.88	574.33	574.17	574.71	574.16	574.74
																																575.39	574.91	574.81	574.75	574.19	573.67	574.28	574.13	574.43	574.14	574.8	574.24	575.18	574.5	574.76	574.28	574.59	574.25
																																	574.65	574.5	574.32	574.7	573.99	574.59	574.46	574.22	574.47	574.59	574.45	574.32	574.33	574.3	575.25	574.54	574.45
																																	573.96	574.65	574.66	574.3	574.64	574.52	574.8	573.93	575.11	573.84	574.21	574.1	573.59	574.85	574.54	574.46	574.28
																																		574.33	575.25	574.39	574.42	575.13	574.22	573.98	574.2	573.79	574.3	575.05	575.3	574.16	574.23	574.56	574.36
																																			573.72	574.6	574.57	574.81	574.07	574.78	574.41	574.32	574.77	574.23	574.82	574.76	574.57	574.03	575.26
																																			574.51	574.64	574.84	575.41	575.09	574.1	573.94	574.03	574.26	574.24	574.33	574.26	574.7	574.47	574.8
																																				574.53	574.61	574.66	574.77	574.11	574.36	574.02	574.43	574.21	574.58	573.97	573.95	574.41	574.38
																																				575.01	574.42	574.69	575.18	574.6	574.28	574.45	574.47	574.33	574.03	574.05	574.36	574.98	574.39
																																					574.82	574.52	574.75	574.57	574.78	574.48	574.5	574.61	574.29	574.55	574.86	575.03	574.98
																																						575.04	574.64	574.17	574.89	574.63	574.67	574.6	574.28	574.88	574.85	574.51	575.02
																																						574.59	574.94	574.66	574.74	575.12	574.84	574.41	574.4	574.74	574.9	574.77	575.01
																																							574.1	573.98	574.51	574.68	575	574.45	574.47	575.36	573.98	574.08	575.26
																																							574.52	574.29	574.32	575.12	574.97	575.52	574.64	574.2	575.11	574.99	575.34
																																								574.53	574.81	574.38	574.75	575.28	574.95	575	574.64	574.93	575.2
																																									574.99	575.16	575.28	574.51	574.62	575.48	574.69	575.03	575.02
																																									574.98	574.83	574.89	574.97	575.1	574.61	574.55	575.16	575.05
																																										574.75	574.81	575.51	575.02	575.5	575.21	574.76	574.91
																																											574.88	574.98	575.44	574.99	574.51	574.75	575.45
																																											574.45	575.13	574.93	574.95	574.49	574.99	574.76
																																												574.82	575.38	574.95	574.91	575.06	574.74
																																													575.21	575.18	574.72	574.8	574.65
																																													574.47	574.73	574.61	574.65	574.83
																																														574.81	574.37	575.08	574.66
																																															574.15	574.51	574.25
																																																574.89	574.2
																																																574.31	573.73
																																																	574.05


[truncated: 451 more columns]

## Sheet: Figure 7c

																																																	0
																																																	0
																																																0	0
																																															0	0	0
																																															0	0	0
																																														0	0	0	0
																																													0	0	0	0	0
																																												0	0	0	0	0	0
																																												0	0	0	0	0	0
																																											0	0	0	0	0	0	0
																																										0	0	0	0	0	0	0	0
																																										0	0	0	0	0	0	0	0
																																									0	0	0	0	0	0	0	0	0
																																								0	0	0	0	0	0	0	0	0	0
																																								0	0	0	0	0	0	0	0	0	0
																																							0	0	0	0	0	0	0	0	0	0	0
																																						0	0	0	0	0	0	0	0	0	0	0	0
																																						0	0	0	0	0	0	0	0	0	0	0	0
																																					0	0	0	0	0	0	0	0	0	0	0	0	0
																																					0	0	0	0	0	0	0	0	0	0	0	0	0
																																				0	0	0	0	0	0	0	0	0	0	0	0	0	0
																																			0	0	0	0	0	0	0	0	0	0	0	0	0	0	0
																																			0	0	0	0	0	0	0	0	0	0	0	0	0	0	0
																																		0	0	0	0	0	0	0	0	0	0	0	0	0	0	0	0
																																		0	0	0	0	0	0	0	0	0	0	0	0	0	0	0	0
																																	0	0	0	0	0	0	0	0	0	0	0	0	0	0	0	0	0
																																0	0	0	0	0	0	0	0	0	0	0	0	0	0	0	0	0	0
																																0	0	0	0	0	0	0	0	0	0	0	0	0	0	0	0	0	0
																															0	0	0	0	0	0	0	0	0	0	0	0	0	0	0	0	0	0	0
																															0	0	0	0	0	0	0	0	0	0	0	0	0	0	0	0	0	0	0
																														0	0	0	0	0	0	0	0	0	0	0	0	0	0	0	0	0	0	0	0
																														0	0	0	0	0	0	0	0	0	0	0	0	0	0	0	0	0	0	0	0
																													0	0	0	0	0	0	0	0	0	0	0	0	0	0	0	0	0	0	0	0	0
																													0	0	0	0	0	0	0	0	0	0	0	0	0	0	0	0	0	0	0	0	0
																												0	0	0	0	0	0	0	0	0	0	0	0	0	0	0	0	0	0	0	0	0	0
																												0	0	0	0	0	0	0	0	0	0	0	0	0	0	0	0	0	0	0	0	0	0
																											0	0	0	0	0	0	0	0	0	0	0	0	0	0	0	0	0	0	0	0	0	0	0
																										0	0	0	0	0	0	0	0	0	0	0	0	0	0	0	0	0	0	0	0	0	0	0	0
																										0	0	0	0	0	0	0	0	0	0	0	0	0	0	0	0	0	0	0	0	0	0	0	0
																									0	0	0	0	0	0	0	0	0	0	0	0	0	0	0	0	0	0	0	0	0	0	0	0	0
																									0	0	0	0	0	0	0	0	0	0	0	0	0	0	0	0	0	0	0	0	0	0	0	0	0
																									0	0	0	0	0	0	0	0	0	0	0	0	0	0	0	0	0	0	0	0	0	0	0	0	0
																								0	0	0	0	0	0	0	0	0	0	0	0	0	0	0	0	0	0	0	0	0	0	0	0	0	0
																								0	0	0	0	0	0	0	0	0	0	0	0	0	0	0	0	0	0	0	0	0	0	0	0	0	0
																							0	0	0	0	0	0	0	0	0	0	0	0	0	0	0	0	0	0	0	0	0	0	0	0	0	0	0
																							0	0	0	0	0	0	0	0	0	0	0	0	0	0	0	0	0	0	0	0	0	0	0	0	0	0	0
																						0	0	0	0	0	0	0	0	0	0	0	0	0	0	0	0	0	0	0	0	0	0	0	0	0	0	0	0
																						0	0	0	0	0	0	0	0	0	0	0	0	0	0	0	0	0	0	0	0	0	0	0	0	0	0	0	0
																					0	0	0	0	0	0	0	0	0	0	0	0	0	0	0	0	0	0	0	0	0	0	0	0	0	0	0	0	0
																					0	0	0	0	0	0	0	0	0	0	0	0	0	0	0	0	0	0	0	0	0	0	0	0	0	0	0	0	0
																				0	0	0	0	0	0	0	0	0	0	0	0	0	0	0	0	0	0	0	0	0	0	0	0	0	0	0	0	0	0
																				0	0	0	0	0	0	0	0	0	0	0	0	0	0	0	0	0	0	0	0	0	0	0	0	0	0	0	0	0	0
																				0	0	0	0	0	0	0	0	0	0	0	0	0	0	0	0	0	0	0	0	0	0	0	0	0	0	0	0	0	0
																			0	0	0	0	0	0	0	0	0	0	0	0	0	0	0	0	0	0	0	0	0	0	0	0	0	0	0	0	0	0	0
																			0	0	0	0	0	0	0	0	0	0	0	0	0	0	0	0	0	0	0	0	0	0	0	0	0	0	0	0	0	0	0
																		0	0	0	0	0	0	0	0	0	0	0	0	0	0	0	0	0	0	0	0	0	0	0	0	0	0	0	0	0	0	0	0
																		0	0	0	0	0	0	0	0	0	0	0	0	0	0	0	0	0	0	0	0	0	0	0	0	0	0	0	0	0	0	0	0
																	0	0	0	0	0	0	0	0	0	0	0	0	0	0	0	0	0	0	0	0	0	0	0	0	0	0	0	0	0	0	0	0	0
																	0	0	0	0	0	0	0	0	0	0	0	0	0	0	0	0	0	0	0	0	0	0	0	0	0	0	0	0	0	0	0	0	0
																	0	0	0	0	0	0	0	0	0	0	0	0	0	0	0	0	0	0	0	0	0	0	0	0	0	0	0	0	0	0	0	0	0
																0	0	0	0	0	0	0	0	0	0	0	0	0	0	0	0	0	0	0	0	0	0	0	0	0	0	0	0	0	0	0	0	0	0
																0	0	0	0	0	0	0	0	0	0	0	0	0	0	0	0	0	0	0	0	0	0	0	0	0	0	0	0	0	0	0	0	0	0
															0	0	0	0	0	0	0	0	0	0	0	0	0	0	0	0	0	0	0	0	0	0	0	0	0	0	0	0	0	0	0	0	0	0	0
															0	0	0	0	0	0	0	0	0	0	0	0	0	0	0	0	0	0	0	0	0	0	0	0	0	0	0	0	0	0	0	0	0	0	0
															0	0	0	0	0	0	0	0	0	0	0	0	0	0	0	0	0	0	0	0	0	0	0	0	0	0	0	0	0	0	0	0	0	0	0
														0	0	0	0	0	0	0	0	0	0	0	0	0	0	0	0	0	0	0	0	0	0	0	0	0	0	0	0	0	0	0	0	0	0	0	0
														0	0	0	0	0	0	0	0	0	0	0	0	0	0	0	0	0	0	0	0	0	0	0	0	0	0	0	0	0	0	0	0	0	0	0	0
														0	0	0	0	0	0	0	0	0	0	0	0	0	0	0	0	0	0	0	0	0	0	0	0	0	0	0	0	0	0	0	0	0	0	0	0
													0	0	0	0	0	0	0	0	0	0	0	0	0	0	0	0	0	0	0	0	0	0	0	0	0	0	0	0	0	0	0	0	0	0	0	0	0
													0	0	0	0	0	0	0	0	0	0	0	0	0	0	0	0	0	0	0	0	0	0	0	0	0	0	0	0	0	0	0	0	0	0	0	0	0
													0	0	0	0	0	0	0	0	0	0	0	0	0	0	0	0	0	0	0	0	0	0	0	0	0	0	0	0	0	0	0	0	0	0	0	0	0
												0	0	0	0	0	0	0	0	0	0	0	0	0	0	0	0	0	0	0	0	0	0	0	0	0	0	0	0	0	0	0	0	0	0	0	0	0	0
												0	0	0	0	0	0	0	0	0	0	0	0	0	0	0	0	0	0	0	0	0	0	0	0	0	0	0	0	0	0	0	0	0	0	0	0	0	0
												0	0	0	0	0	0	0	0	0	0	0	0	0	0	0	0	0	0	0	0	0	0	0	0	0	0	0	0	0	0	0	0	0	0	0	0	0	0
											0	0	0	0	0	0	0	0	0	0	0	0	0	0	0	0	0	0	0	0	0	0	0	0	0	0	0	0	0	0	0	0	0	0	0	0	0	0	0
											0	0	0	0	0	0	0	0	0	0	0	0	0	0	0	0	0	0	0	0	0	0	0	0	0	0	0	0	0	0	0	0	0	0	0	0	0	0	0
											0	0	0	0	0	0	0	0	0	0	0	0	0	0	0	0	0	0	0	0	0	0	0	0	0	0	0	0	0	0	0	0	0	0	0	0	0	0	0
										0	0	0	0	0	0	0	0	0	0	0	0	0	0	0	0	0	0	0	0	0	0	0	0	0	0	0	0	0	0	0	0	0	0	0	0	0	0	0	0
										0	0	0	0	0	0	0	0	0	0	0	0	0	0	0	0	0	0	0	0	0	0	0	0	0	0	0	0	0	0	0	0	0	0	0	0	0	0	0	0
										0	0	0	0	0	0	0	0	0	0	0	0	0	0	0	0	0	0	0	0	0	0	0	0	0	0	0	0	0	0	0	0	0	0	0	0	0	0	0	0
									0	0	0	0	0	0	0	0	0	0	0	0	0	0	0	0	0	0	0	0	0	0	0	0	0	0	0	0	0	0	0	0	0	0	0	0	0	0	0	0	0
									0	0	0	0	0	0	0	0	0	0	0	0	0	0	0	0	0	0	0	0	0	0	0	0	0	0	0	0	0	0	0	0	0	0	0	0	0	0	0	0	0
									0	0	0	0	0	0	0	0	0	0	0	0	0	0	0	0	0	0	0	0	0	0	0	0	0	0	0	0	0	0	0	0	0	0	0	0	0	0	0	0	0
									0	0	0	0	0	0	0	0	0	0	0	0	0	0	0	0	0	0	0	0	0	0	0	0	0	0	0	0	0	0	0	0	0	0	0	0	0	0	0	0	0
								0	0	0	0	0	0	0	0	0	0	0	0	0	0	0	0	0	0	0	0	0	0	0	0	0	0	0	0	0	0	0	0	0	0	0	0	0	0	0	0	0	0
								0	0	0	0	0	0	0	0	0	0	0	0	0	0	0	0	0	0	0	0	0	0	0	0	0	0	0	0	0	0	0	0	0	0	0	0	0	0	0	0	0	0
								0	0	0	0	0	0	0	0	0	0	0	0	0	0	0	0	0	0	0	0	0	0	0	0	0	0	0	0	0	0	0	0	0	0	0	0	0	0	0	0	0	0
								0	0	0	0	0	0	0	0	0	0	0	0	0	0	0	0	0	0	0	0	0	0	0	0	0	0	0	0	0	0	0	0	0	0	0	0	0	0	0	0	0	0
							0	0	0	0	0	0	0	0	0	0	0	0	0	0	0	0	0	0	0	0	0	0	0	0	0	0	0	0	0	0	0	0	0	0	0	0	0	0	0	0	0	0	0
							0	0	0	0	0	0	0	0	0	0	0	0	0	0	0	0	0	0	0	0	0	0	0	0	0	0	0	0	0	0	0	0	0	0	0	0	0	0	0	0	0	0	0
							0	0	0	0	0	0	0	0	0	0	0	0	0	0	0	0	0	0	0	0	0	0	0	0	0	0	0	0	0	0	0	0	0	0	0	0	0	0	0	0	0	0	0
							0	0	0	0	0	0	0	0	0	0	0	0	0	0	0	0	0	0	0	0	0	0	0	0	0	0	0	0	0	0	0	0	0	0	0	0	0	0	0	0	0	0	0
						0	0	0	0	0	0	0	0	0	0	0	0	0	0	0	0	0	0	0	0	0	0	0	0	0	0	0	0	0	0	0	0	0	0	0	0	0	0	0	0	0	0	0	0
						0	0	0	0	0	0	0	0	0	0	0	0	0	0	0	0	0	0	0	0	0	0	0	0	0	0	0	0	0	0	0	0	0	0	0	0	0	0	0	0	0	0	0	0
						0	0	0	0	0	0	0	0	0	0	0	0	0	0	0	0	0	0	0	0	0	0	0	0	0	0	0	0	0	0	0	0	0	0	0	0	0	0	0	0	0	0	0	0
						0	0	0	0	0	0	0	0	0	0	0	0	0	0	0	0	0	0	0	0	0	0	0	0	0	0	0	0	0	0	0	0	0	0	0	0	0	0	0	0	0	0	0	0
					0	0	0	0	0	0	0	0	0	0	0	0	0	0	0	0	0	0	0	0	0	0	0	0	0	0	0	0	0	0	0	0	0	0	0	0	0	0	0	0	0	0	0	0	0
					0	0	0	0	0	0	0	0	0	0	0	0	0	0	0	0	0	0	0	0	0	0	0	0	0	0	0	0	0	0	0	0	0	0	0	0	0	0	0	0	0	0	0	0	0
					0	0	0	0	0	0	0	0	0	0	0	0	0	0	0	0	0	0	0	0	0	0	0	0	0	0	0	0	0	0	0	0	0	0	0	0	0	0	0	0	0	0	0	0	0
					0	0	0	0	0	0	0	0	0	0	0	0	0	0	0	0	0	0	0	0	0	0	0	0	0	0	0	0	0	0	0	0	0	0	0	0	0	0	0	0	0	0	0	0	0
					0	0	0	0	0	0	0	0	0	0	0	0	0	0	0	0	0	0	0	0	0	0	0	0	0	0	0	0	0	0	0	0	0	0	0	0	0	0	0	0	0	0	0	0	0
				0	0	0	0	0	0	0	0	0	0	0	0	0	0	0	0	0	0	0	0	0	0	0	0	0	0	0	0	0	0	0	0	0	0	0	0	0	0	0	0	0	0	0	0	0	0
				0	0	0	0	0	0	0	0	0	0	0	0	0	0	0	0	0	0	0	0	0	0	0	0	0	0	0	0	0	0	0	0	0	0	0	0	0	0	0	0	0	0	0	0	0	0
				0	0	0	0	0	0	0	0	0	0	0	0	0	0	0	0	0	0	0	0	0	0	0	0	0	0	0	0	0	0	0	0	0	0	0	0	0	0	0	0	0	0	0	0	0	0
				0	0	0	0	0	0	0	0	0	0	0	0	0	0	0	0	0	0	0	0	0	0	0	0	0	0	0	0	0	0	0	0	0	0	0	0	0	0	0	0	0	0	0	0	0	0
				0	0	0	0	0	0	0	0	0	0	0	0	0	0	0	0	0	0	0	0	0	0	0	0	0	0	0	0	0	0	0	0	0	0	0	0	0	0	0	0	0	0	0	0	0	0
			0	0	0	0	0	0	0	0	0	0	0	0	0	0	0	0	0	0	0	0	0	0	0	0	0	0	0	0	0	0	0	0	0	0	0	0	0	0	0	0	0	0	0	0	0	0	0
			0	0	0	0	0	0	0	0	0	0	0	0	0	0	0	0	0	0	0	0	0	0	0	0	0	0	0	0	0	0	0	0	0	0	0	0	0	0	0	0	0	0	0	0	0	0	0
			0	0	0	0	0	0	0	0	0	0	0	0	0	0	0	0	0	0	0	0	0	0	0	0	0	0	0	0	0	0	0	0	0	0	0	0	0	0	0	0	0	0	0	0	0	0	0
			0	0	0	0	0	0	0	0	0	0	0	0	0	0	0	0	0	0	0	0	0	0	0	0	0	0	0	0	0	0	0	0	0	0	0	0	0	0	0	0	0	0	0	0	0	0	0
			0	0	0	0	0	0	0	0	0	0	0	0	0	0	0	0	0	0	0	0	0	0	0	0	0	0	0	0	0	0	0	0	0	0	0	0	0	0	0	0	0	0	0	0	0	0	0
			0	0	0	0	0	0	0	0	0	0	0	0	0	0	0	0	0	0	0	0	0	0	0	0	0	0	0	0	0	0	0	0	0	0	0	0	0	0	0	0	0	0	0	0	0	0	0
		0	0	0	0	0	0	0	0	0	0	0	0	0	0	0	0	0	0	0	0	0	0	0	0	0	0	0	0	0	0	0	0	0	0	0	0	0	0	0	0	0	0	0	0	0	0	0	0
		0	0	0	0	0	0	0	0	0	0	0	0	0	0	0	0	0	0	0	0	0	0	0	0	0	0	0	0	0	0	0	0	0	0	0	0	0	0	0	0	0	0	0	0	0	0	0	0
		0	0	0	0	0	0	0	0	0	0	0	0	0	0	0	0	0	0	0	0	0	0	0	0	0	0	0	0	0	0	0	0	0	0	0	0	0	0	0	0	0	0	0	0	0	0	0	0
		0	0	0	0	0	0	0	0	0	0	0	0	0	0	0	0	0	0	0	0	0	0	0	0	0	0	0	0	0	0	0	0	0	0	0	0	0	0	0	0	0	0	0	0	0	0	0	0
		0	0	0	0	0	0	0	0	0	0	0	0	0	0	0	0	0	0	0	0	0	0	0	0	0	0	0	0	0	0	0	0	0	0	0	0	0	0	0	0	0	0	0	0	0	0	0	0
		0	0	0	0	0	0	0	0	0	0	0	0	0	0	0	0	0	0	0	0	0	0	0	0	0	0	0	0	0	0	0	0	0	0	0	0	0	0	0	0	0	0	0	0	0	0	0	0
		0	0	0	0	0	0	0	0	0	0	0	0	0	0	0	0	0	0	0	0	0	0	0	0	0	0	0	0	0	0	0	0	0	0	0	0	0	0	0	0	0	0	0	0	0	0	0	0
	0	0	0	0	0	0	0	0	0	0	0	0	0	0	0	0	0	0	0	0	0	0	0	0	0	0	0	0	0	0	0	0	0	0	0	0	0	0	0	0	0	0	0	0	0	0	0	0	0
	0	0	0	0	0	0	0	0	0	0	0	0	0	0	0	0	0	0	0	0	0	0	0	0	0	0	0	0	0	0	0	0	0	0	0	0	0	0	0	0	0	0	0	0	0	0	0	0	0
	0	0	0	0	0	0	0	0	0	0	0	0	0	0	0	0	0	0	0	0	0	0	0	0	0	0	0	0	0	0	0	0	0	0	0	0	0	0	0	0	0	0	0	0	0	0	0	0	0
	0	0	0	0	0	0	0	0	0	0	0	0	0	0	0	0	0	0	0	0	0	0	0	0	0	0	0	0	0	0	0	0	0	0	0	0	0	0	0	0	0	0	0	0	0	0	0	0	0
	0	0	0	0	0	0	0	0	0	0	0	0	0	0	0	0	0	0	0	0	0	0	0	0	0	0	0	0	0	0	0	0	0	0	0	0	0	0	0	0	0	0	0	0	0	0	0	0	0
	0	0	0	0	0	0	0	0	0	0	0	0	0	0	0	0	0	0	0	0	0	0	0	0	0	0	0	0	0	0	0	0	0	0	0	0	0	0	0	0	0	0	0	0	0	0	0	0	0
	0	0	0	0	0	0	0	0	0	0	0	0	0	0	0	0	0	0	0	0	0	0	0	0	0	0	0	0	0	0	0	0	0	0	0	0	0	0	0	0	0	0	0	0	0	0	0	0	0
	0	0	0	0	0	0	0	0	0	0	0	0	0	0	0	0	0	0	0	0	0	0	0	0	0	0	0	0	0	0	0	0	0	0	0	0	0	0	0	0	0	0	0	0	0	0	0	0	0
	0	0	0	0	0	0	0	0	0	0	0	0	0	0	0	0	0	0	0	0	0	0	0	0	0	0	0	0	0	0	0	0	0	0	0	0	0	0	0	0	0	0	0	0	0	0	0	0	0
0	0	0	0	0	0	0	0	0	0	0	0	0	0	0	0	0	0	0	0	0	0	0	0	0	0	0	0	0	0	0	0	0	0	0	0	0	0	0	0	0	0	0	0	0	0	0	0	0	0
0	0	0	0	0	0	0	0	0	0	0	0	0	0	0	0	0	0	0	0	0	0	0	0	0	0	0	0	0	0	0	0	0	0	0	0	0	0	0	0	0	0	0	0	0	0	0	0	0	0
0	0	0	0	0	0	0	0	0	0	0	0	0	0	0	0	0	0	0	0	0	0	0	0	0	0	0	0	0	0	0	0	0	0	0	0	0	0	0	0	0	0	0	0	0	0	0	0	0	0
0	0	0	0	0	0	0	0	0	0	0	0	0	0	0	0	0	0	0	0	0	0	0	0	0	0	0	0	0	0	0	0	0	0	0	0	0	0	0	0	0	0	0	0	0	0	0	0	0	0
0	0	0	0	0	0	0	0	0	0	0	0	0	0	0	0	0	0	0	0	0	0	0	0	0	0	0	0	0	0	0	0	0	0	0	0	0	0	0	0	0	0	0	0	0	0	0	0	0	0
0	0	0	0	0	0	0	0	0	0	0	0	0	0	0	0	0	0	0	0	0	0	0	0	0	0	0	0	0	0	0	0	0	0	0	0	0	0	0	0	0	0	0	0	0	0	0	0	0	0
0	0	0	0	0	0	0	0	0	0	0	0	0	0	0	0	0	0	0	0	0	0	0	0	0	0	0	0	0	0	0	0	0	0	0	0	0	0	0	0	0	0	0	0	0	0	0	0	0	0
0	0	0	0	0	0	0	0	0	0	0	0	0	0	0	0	0	0	0	0	0	0	0	0	0	0	0	0	0	0	0	0	0	0	0	0	0	0	0	0	0	0	0	0	0	0	0	0	0	0
0	0	0	0	0	0	0	0	0	0	0	0	0	0	0	0	0	0	0	0	0	0	0	0	0	0	0	0	0	0	0	0	0	0	0	0	0	0	0	0	0	0	0	0	0	0	0	0	0	0
0	0	0	0	0	0	0	0	0	0	0	0	0	0	0	0	0	0	0	0	0	0	0	0	0	0	0	0	0	0	0	0	0	0	0	0	0	0	0	0	0	0	0	0	0	0	0	0	0	0
0	0	0	0	0	0	0	0	0	0	0	0	0	0	0	0	0	0	0	0	0	0	0	0	0	0	0	0	0	0	0	0	0	0	0	0	0	0	0	0	0	0	0	0	0	0	0	0	0	0
0	0	0	0	0	0	0	0	0	0	0	0	0	0	0	0	0	0	0	0	0	0	0	0	0	0	0	0	0	0	0	0	0	0	0	0	0	0	0	0	0	0	0	0	0	0	0	0	0	0
0	0	0	0	0	0	0	0	0	0	0	0	0	0	0	0	0	0	0	0	0	0	0	0	0	0	0	0	0	0	0	0	0	0	0	0	0	0	0	0	0	0	0	0	0	0	0	0	0	0
0	0	0	0	0	0	0	0	0	0	0	0	0	0	0	0	0	0	0	0	0	0	0	0	0	0	0	0	0	0	0	0	0	0	0	0	0	0	0	0	0	0	0	0	0	0	0	0	0	0
0	0	0	0	0	0	0	0	0	0	0	0	0	0	0	0	0	0	0	0	0	0	0	0	0	0	0	0	0	0	0	0	0	0	0	0	0	0	0	0	0	0	0	0	0	0	0	0	0	0
0	0	0	0	0	0	0	0	0	0	0	0	0	0	0	0	0	0	0	0	0	0	0	0	0	0	0	0	0	0	0	0	0	0	0	0	0	0	0	0	0	0	0	0	0	0	0	0	0	0
0	0	0	0	0	0	0	0	0	0	0	0	0	0	0	0	0	0	0	0	0	0	0	0	0	0	0	0	0	0	0	0	0	0	0	0	0	0	0	0	0	0	0	0	0	0	0	0	0	0
0	0	0	0	0	0	0	0	0	0	0	0	0	0	0	0	0	0	0	0	0	0	0	0	0	0	0	0	0	0	0	0	0	0	0	0	0	0	0	0	0	0	0	0	0	0	0	0	0	0
0	0	0	0	0	0	0	0	0	0	0	0	0	0	0	0	0	0	0	0	0	0	0	0	0	0	0	0	0	0	0	0	0	0	0	0	0	0	0	0	0	0	0	0	0	0	0	0	0	0
0	0	0	0	0	0	0	0	0	0	0	0	0	0	0	0	0	0	0	0	0	0	0	0	0	0	0	0	0	0	0	0	0	0	0	0	0	0	0	0	0	0	0	0	0	0	0	0	0	0
0	0	0	0	0	0	0	0	0	0	0	0	0	0	0	0	0	0	0	0	0	0	0	0	0	0	0	0	0	0	0	0	0	0	0	0	0	0	0	0	0	0	0	0	0	0	0	0	0	0
0	0	0	0	0	0	0	0	0	0	0	0	0	0	0	0	0	0	0	0	0	0	0	0	0	0	0	0	0	0	0	0	0	0	0	0	0	0	0	0	0	0	0	0	0	0	0	0	0	0
0	0	0	0	0	0	0	0	0	0	0	0	0	0	0	0	0	0	0	0	0	0	0	0	0	0	0	0	0	0	0	0	0	0	0	0	0	0	0	0	0	0	0	0	0	0	0	0	0	0
0	0	0	0	0	0	0	0	0	0	0	0	0	0	0	0	0	0	0	0	0	0	0	0	0	0	0	0	0	0	0	0	0	0	0	0	0	0	0	0	0	0	0	0	0	0	0	0	0	0
0	0	0	0	0	0	0	0	0	0	0	0	0	0	0	0	0	0	0	0	0	0	0	0	0	0	0	0	0	0	0	0	0	0	0	0	0	0	0	0	0	0	0	0	0	0	0	0	0	0
0	0	0	0	0	0	0	0	0	0	0	0	0	0	0	0	0	0	0	0	0	0	0	0	0	0	0	0	0	0	0	0	0	0	0	0	0	0	0	0	0	0	0	0	0	0	0	0	0	0
0	0	0	0	0	0	0	0	0	0	0	0	0	0	0	0	0	0	0	0	0	0	0	0	0	0	0	0	0	0	0	0	0	0	0	0	0	0	0	0	0	0	0	0	0	0	0	0	0	0
0	0	0	0	0	0	0	0	0	0	0	0	0	0	0	0	0	0	0	0	0	0	0	0	0	0	0	0	0	0	0	0	0	0	0	0	0	0	0	0	0	0	0	0	0	0	0	0	0	0
0	0	0	0	0	0	0	0	0	0	0	0	0	0	0	0	0	0	0	0	0	0	0	0	0	0	0	0	0	0	0	0	0	0	0	0	0	0	0	0	0	0	0	0	0	0	0	0	0	0
0	0	0	0	0	0	0	0	0	0	0	0	0	0	0	0	0	0	0	0	0	0	0	0	0	0	0	0	0	0	0	0	0	0	0	0	0	0	0	0	0	0	0	0	0	0	0	0	0	0
0	0	0	0	0	0	0	0	0	0	0	0	0	0	0	0	0	0	0	0	0	0	0	0	0	0	0	0	0	0	0	0	0	0	0	0	0	0	0	0	0	0	0	0	0	0	0	0	0	0
0	0	0	0	0	0	0	0	0	0	0	0	0	0	0	0	0	0	0	0	0	0	0	0	0	0	0	0	0	0	0	0	0	0	0	0	0	0	0	0	0	0	0	0	0	0	0	0	0	0
0	0	0	0	0	0	0	0	0	0	0	0	0	0	0	0	0	0	0	0	0	0	0	0	0	0	0	0	0	0	0	0	0	0	0	0	0	0	0	0	0	0	0	0	0	0	0	0	0	0
0	0	0	0	0	0	0	0	0	0	0	0	0	0	0	0	0	0	0	0	0	0	0	0	0	0	0	0	0	0	0	0	0	0	0	0	0	0	0	0	0	0	0	0	0	0	0	0	0	0
0	0	0	0	0	0	0	0	0	0	0	0	0	0	0	0	0	0	0	0	0	0	0	0	0	0	0	0	0	0	0	0	0	0	0	0	0	0	0	0	0	0	0	0	0	0	0	0	0	0
0	0	0	0	0	0	0	0	0	0	0	0	0	0	0	0	0	0	0	0	0	0	0	0	0	0	0	0	0	0	0	0	0	0	0	0	0	0	0	0	0	0	0	0	0	0	0	0	0	0
0	0	0	0	0	0	0	0	0	0	0	0	0	0	0	0	0	0	0	0	0	0	0	0	0	0	0	0	0	0	0	0	0	0	0	0	0	0	0	0	0	0	0	0	0	0	0	0	0	0
0	0	0	0	0	0	0	0	0	0	0	0	0	0	0	0	0	0	0	0	0	0	0	0	0	0	0	0	0	0	0	0	0	0	0	0	0	0	0	0	0	0	0	0	0	0	0	0	0	0
0	0	0	0	0	0	0	0	0	0	0	0	0	0	0	0	0	0	0	0	0	0	0	0	0	0	0	0	0	0	0	0	0	0	0	0	0	0	0	0	0	0	0	0	0	0	0	0	0	0
0	0	0	0	0	0	0	0	0	0	0	0	0	0	0	0	0	0	0	0	0	0	0	0	0	0	0	0	0	0	0	0	0	0	0	0	0	0	0	0	0	0	0	0	0	0	0	0	0	0
0	0	0	0	0	0	0	0	0	0	0	0	0	0	0	0	0	0	0	0	0	0	0	0	0	0	0	0	0	0	0	0	0	0	0	0	0	0	0	0	0	0	0	0	0	0	0	0	0	0
0	0	0	0	0	0	0	0	0	0	0	0	0	0	0	0	0	0	0	0	0	0	0	0	0	0	0	0	0	0	0	0	0	0	0	0	0	0	0	0	0	0	0	0	0	0	0	0	0	0
0	0	0	0	0	0	0	0	0	0	0	0	0	0	0	0	0	0	0	0	0	0	0	0	0	0	0	0	0	0	0	0	0	0	0	0	0	0	0	0	0	0	0	0	0	0	0	0	0	0
0	0	0	0	0	0	0	0	0	0	0	0	0	0	0	0	0	0	0	0	0	0	0	0	0	0	0	0	0	0	0	0	0	0	0	0	0	0	0	0	0	0	0	0	0	0	0	0	0	0
0	0	0	0	0	0	0	0	0	0	0	0	0	0	0	0	0	0	0	0	0	0	0	0	0	0	0	0	0	0	0	0	0	0	0	0	0	0	0	0	0	0	0	0	0	0	0	0	0	0
	0	0	0	0	0	0	0	0	0	0	0	0	0	0	0	0	0	0	0	0	0	0	0	0	0	0	0	0	0	0	0	0	0	0	0	0	0	0	0	0	0	0	0	0	0	0	0	0	0
	0	0	0	0	0	0	0	0	0	0	0	0	0	0	0	0	0	0	0	0	0	0	0	0	0	0	0	0	0	0	0	0	0	0	0	0	0	0	0	0	0	0	0	0	0	0	0	0	0
	0	0	0	0	0	0	0	0	0	0	0	0	0	0	0	0	0	0	0	0	0	0	0	0	0	0	0	0	0	0	0	0	0	0	0	0	0	0	0	0	0	0	0	0	0	0	0	0	0
	0	0	0	0	0	0	0	0	0	0	0	0	0	0	0	0	0	0	0	0	0	0	0	0	0	0	0	0	0	0	0	0	0	0	0	0	0	0	0	0	0	0	0	0	0	0	0	0	0
	0	0	0	0	0	0	0	0	0	0	0	0	0	0	0	0	0	0	0	0	0	0	0	0	0	0	0	0	0	0	0	0	0	0	0	0	0	0	0	0	0	0	0	0	0	0	0	0	0
	0	0	0	0	0	0	0	0	0	0	0	0	0	0	0	0	0	0	0	0	0	0	0	0	0	0	0	0	0	0	0	0	0	0	0	0	0	0	0	0	0	0	0	0	0	0	0	0	0
	0	0	0	0	0	0	0	0	0	0	0	0	0	0	0	0	0	0	0	0	0	0	0	0	0	0	0	0	0	0	0	0	0	0	0	0	0	0	0	0	0	0	0	0	0	0	0	0	0
	0	0	0	0	0	0	0	0	0	0	0	0	0	0	0	0	0	0	0	0	0	0	0	0	0	0	0	0	0	0	0	0	0	0	0	0	0	0	0	0	0	0	0	0	0	0	0	0	0
	0	0	0	0	0	0	0	0	0	0	0	0	0	0	0	0	0	0	0	0	0	0	0	0	0	0	0	0	0	0	0	0	0	0	0	0	0	0	0	0	0	0	0	0	0	0	0	0	0
		0	0	0	0	0	0	0	0	0	0	0	0	0	0	0	0	0	0	0	0	0	0	0	0	0	0	0	0	0	0	0	0	0	0	0	0	0	0	0	0	0	0	0	0	0	0	0	0
		0	0	0	0	0	0	0	0	0	0	0	0	0	0	0	0	0	0	0	0	0	0	0	0	0	0	0	0	0	0	0	0	0	0	0	0	0	0	0	0	0	0	0	0	0	0	0	0
		0	0	0	0	0	0	0	0	0	0	0	0	0	0	0	0	0	0	0	0	0	0	0	0	0	0	0	0	0	0	0	0	0	0	0	0	0	0	0	0	0	0	0	0	0	0	0	0
		0	0	0	0	0	0	0	0	0	0	0	0	0	0	0	0	0	0	0	0	0	0	0	0	0	0	0	0	0	0	0	0	0	0	0	0	0	0	0	0	0	0	0	0	0	0	0	0
		0	0	0	0	0	0	0	0	0	0	0	0	0	0	0	0	0	0	0	0	0	0	0	0	0	0	0	0	0	0	0	0	0	0	0	0	0	0	0	0	0	0	0	0	0	0	0	0
		0	0	0	0	0	0	0	0	0	0	0	0	0	0	0	0	0	0	0	0	0	0	0	0	0	0	0	0	0	0	0	0	0	0	0	0	0	0	0	0	0	0	0	0	0	0	0	0
		0	0	0	0	0	0	0	0	0	0	0	0	0	0	0	0	0	0	0	0	0	0	0	0	0	0	0	0	0	0	0	0	0	0	0	0	0	0	0	0	0	0	0	0	0	0	0	0
			0	0	0	0	0	0	0	0	0	0	0	0	0	0	0	0	0	0	0	0	0	0	0	0	0	0	0	0	0	0	0	0	0	0	0	0	0	0	0	0	0	0	0	0	0	0	0
			0	0	0	0	0	0	0	0	0	0	0	0	0	0	0	0	0	0	0	0	0	0	0	0	0	0	0	0	0	0	0	0	0	0	0	0	0	0	0	0	0	0	0	0	0	0	0
			0	0	0	0	0	0	0	0	0	0	0	0	0	0	0	0	0	0	0	0	0	0	0	0	0	0	0	0	0	0	0	0	0	0	0	0	0	0	0	0	0	0	0	0	0	0	0
			0	0	0	0	0	0	0	0	0	0	0	0	0	0	0	0	0	0	0	0	0	0	0	0	0	0	0	0	0	0	0	0	0	0	0	0	0	0	0	0	0	0	0	0	0	0	0
			0	0	0	0	0	0	0	0	0	0	0	0	0	0	0	0	0	0	0	0	0	0	0	0	0	0	0	0	0	0	0	0	0	0	0	0	0	0	0	0	0	0	0	0	0	0	0
			0	0	0	0	0	0	0	0	0	0	0	0	0	0	0	0	0	0	0	0	0	0	0	0	0	0	0	0	0	0	0	0	0	0	0	0	0	0	0	0	0	0	0	0	0	0	0
				0	0	0	0	0	0	0	0	0	0	0	0	0	0	0	0	0	0	0	0	0	0	0	0	0	0	0	0	0	0	0	0	0	0	0	0	0	0	0	0	0	0	0	0	0	0
				0	0	0	0	0	0	0	0	0	0	0	0	0	0	0	0	0	0	0	0	0	0	0	0	0	0	0	0	0	0	0	0	0	0	0	0	0	0	0	0	0	0	0	0	0	0
				0	0	0	0	0	0	0	0	0	0	0	0	0	0	0	0	0	0	0	0	0	0	0	0	0	0	0	0	0	0	0	0	0	0	0	0	0	0	0	0	0	0	0	0	0	0
				0	0	0	0	0	0	0	0	0	0	0	0	0	0	0	0	0	0	0	0	0	0	0	0	0	0	0	0	0	0	0	0	0	0	0	0	0	0	0	0	0	0	0	0	0	0
				0	0	0	0	0	0	0	0	0	0	0	0	0	0	0	0	0	0	0	0	0	0	0	0	0	0	0	0	0	0	0	0	0	0	0	0	0	0	0	0	0	0	0	0	0	0
					0	0	0	0	0	0	0	0	0	0	0	0	0	0	0	0	0	0	0	0	0	0	0	0	0	0	0	0	0	0	0	0	0	0	0	0	0	0	0	0	0	0	0	0	0
					0	0	0	0	0	0	0	0	0	0	0	0	0	0	0	0	0	0	0	0	0	0	0	0	0	0	0	0	0	0	0	0	0	0	0	0	0	0	0	0	0	0	0	0	0
					0	0	0	0	0	0	0	0	0	0	0	0	0	0	0	0	0	0	0	0	0	0	0	0	0	0	0	0	0	0	0	0	0	0	0	0	0	0	0	0	0	0	0	0	0
					0	0	0	0	0	0	0	0	0	0	0	0	0	0	0	0	0	0	0	0	0	0	0	0	0	0	0	0	0	0	0	0	0	0	0	0	0	0	0	0	0	0	0	0	0
					0	0	0	0	0	0	0	0	0	0	0	0	0	0	0	0	0	0	0	0	0	0	0	0	0	0	0	0	0	0	0	0	0	0	0	0	0	0	0	0	0	0	0	0	0
						0	0	0	0	0	0	0	0	0	0	0	0	0	0	0	0	0	0	0	0	0	0	0	0	0	0	0	0	0	0	0	0	0	0	0	0	0	0	0	0	0	0	0	0
						0	0	0	0	0	0	0	0	0	0	0	0	0	0	0	0	0	0	0	0	0	0	0	0	0	0	0	0	0	0	0	0	0	0	0	0	0	0	0	0	0	0	0	0
						0	0	0	0	0	0	0	0	0	0	0	0	0	0	0	0	0	0	0	0	0	0	0	0	0	0	0	0	0	0	0	0	0	0	0	0	0	0	0	0	0	0	0	0
						0	0	0	0	0	0	0	0	0	0	0	0	0	0	0	0	0	0	0	0	0	0	0	0	0	0	0	0	0	0	0	0	0	0	0	0	0	0	0	0	0	0	0	0
							0	0	0	0	0	0	0	0	0	0	0	0	0	0	0	0	0	0	0	0	0	0	0	0	0	0	0	0	0	0	0	0	0	0	0	0	0	0	0	0	0	0	0
							0	0	0	0	0	0	0	0	0	0	0	0	0	0	0	0	0	0	0	0	0	0	0	0	0	0	0	0	0	0	0	0	0	0	0	0	0	0	0	0	0	0	0
							0	0	0	0	0	0	0	0	0	0	0	0	0	0	0	0	0	0	0	0	0	0	0	0	0	0	0	0	0	0	0	0	0	0	0	0	0	0	0	0	0	0	0
							0	0	0	0	0	0	0	0	0	0	0	0	0	0	0	0	0	0	0	0	0	0	0	0	0	0	0	0	0	0	0	0	0	0	0	0	0	0	0	0	0	0	0
								0	0	0	0	0	0	0	0	0	0	0	0	0	0	0	0	0	0	0	0	0	0	0	0	0	0	0	0	0	0	0	0	0	0	0	0	0	0	0	0	0	0
								0	0	0	0	0	0	0	0	0	0	0	0	0	0	0	0	0	0	0	0	0	0	0	0	0	0	0	0	0	0	0	0	0	0	0	0	0	0	0	0	0	0
								0	0	0	0	0	0	0	0	0	0	0	0	0	0	0	0	0	0	0	0	0	0	0	0	0	0	0	0	0	0	0	0	0	0	0	0	0	0	0	0	0	0
								0	0	0	0	0	0	0	0	0	0	0	0	0	0	0	0	0	0	0	0	0	0	0	0	0	0	0	0	0	0	0	0	0	0	0	0	0	0	0	0	0	0
									0	0	0	0	0	0	0	0	0	0	0	0	0	0	0	0	0	0	0	0	0	0	0	0	0	0	0	0	0	0	0	0	0	0	0	0	0	0	0	0	0
									0	0	0	0	0	0	0	0	0	0	0	0	0	0	0	0	0	0	0	0	0	0	0	0	0	0	0	0	0	0	0	0	0	0	0	0	0	0	0	0	0
									0	0	0	0	0	0	0	0	0	0	0	0	0	0	0	0	0	0	0	0	0	0	0	0	0	0	0	0	0	0	0	0	0	0	0	0	0	0	0	0	0
									0	0	0	0	0	0	0	0	0	0	0	0	0	0	0	0	0	0	0	0	0	0	0	0	0	0	0	0	0	0	0	0	0	0	0	0	0	0	0	0	0
										0	0	0	0	0	0	0	0	0	0	0	0	0	0	0	0	0	0	0	0	0	0	0	0	0	0	0	0	0	0	0	0	0	0	0	0	0	0	0	0
										0	0	0	0	0	0	0	0	0	0	0	0	0	0	0	0	0	0	0	0	0	0	0	0	0	0	0	0	0	0	0	0	0	0	0	0	0	0	0	0
										0	0	0	0	0	0	0	0	0	0	0	0	0	0	0	0	0	0	0	0	0	0	0	0	0	0	0	0	0	0	0	0	0	0	0	0	0	0	0	0
											0	0	0	0	0	0	0	0	0	0	0	0	0	0	0	0	0	0	0	0	0	0	0	0	0	0	0	0	0	0	0	0	0	0	0	0	0	0	0
											0	0	0	0	0	0	0	0	0	0	0	0	0	0	0	0	0	0	0	0	0	0	0	0	0	0	0	0	0	0	0	0	0	0	0	0	0	0	0
											0	0	0	0	0	0	0	0	0	0	0	0	0	0	0	0	0	0	0	0	0	0	0	0	0	0	0	0	0	0	0	0	0	0	0	0	0	0	0
												0	0	0	0	0	0	0	0	0	0	0	0	0	0	0	0	0	0	0	0	0	0	0	0	0	0	0	0	0	0	0	0	0	0	0	0	0	0
												0	0	0	0	0	0	0	0	0	0	0	0	0	0	0	0	0	0	0	0	0	0	0	0	0	0	0	0	0	0	0	0	0	0	0	0	0	0
												0	0	0	0	0	0	0	0	0	0	0	0	0	0	0	0	0	0	0	0	0	0	0	0	0	0	0	0	0	0	0	0	0	0	0	0	0	0
													0	0	0	0	0	0	0	0	0	0	0	0	0	0	0	0	0	0	0	0	0	0	0	0	0	0	0	0	0	0	0	0	0	0	0	0	0
													0	0	0	0	0	0	0	0	0	0	0	0	0	0	0	0	0	0	0	0	0	0	0	0	0	0	0	0	0	0	0	0	0	0	0	0	0
													0	0	0	0	0	0	0	0	0	0	0	0	0	0	0	0	0	0	0	0	0	0	0	0	0	0	0	0	0	0	0	0	0	0	0	0	0
														0	0	0	0	0	0	0	0	0	0	0	0	0	0	0	0	0	0	0	0	0	0	0	0	0	0	0	0	0	0	0	0	0	0	0	0
														0	0	0	0	0	0	0	0	0	0	0	0	0	0	0	0	0	0	0	0	0	0	0	0	0	0	0	0	0	0	0	0	0	0	0	0
														0	0	0	0	0	0	0	0	0	0	0	0	0	0	0	0	0	0	0	0	0	0	0	0	0	0	0	0	0	0	0	0	0	0	0	0
															0	0	0	0	0	0	0	0	0	0	0	0	0	0	0	0	0	0	0	0	0	0	0	0	0	0	0	0	0	0	0	0	0	0	0
															0	0	0	0	0	0	0	0	0	0	0	0	0	0	0	0	0	0	0	0	0	0	0	0	0	0	0	0	0	0	0	0	0	0	0
															0	0	0	0	0	0	0	0	0	0	0	0	0	0	0	0	0	0	0	0	0	0	0	0	0	0	0	0	0	0	0	0	0	0	0
																0	0	0	0	0	0	0	0	0	0	0	0	0	0	0	0	0	0	0	0	0	0	0	0	0	0	0	0	0	0	0	0	0	0
																0	0	0	0	0	0	0	0	0	0	0	0	0	0	0	0	0	0	0	0	0	0	0	0	0	0	0	0	0	0	0	0	0	0
																	0	0	0	0	0	0	0	0	0	0	0	0	0	0	0	0	0	0	0	0	0	0	0	0	0	0	0	0	0	0	0	0	0
																	0	0	0	0	0	0	0	0	0	0	0	0	0	0	0	0	0	0	0	0	0	0	0	0	0	0	0	0	0	0	0	0	0
																	0	0	0	0	0	0	0	0	0	0	0	0	0	0	0	0	0	0	0	0	0	0	0	0	0	0	0	0	0	0	0	0	0
																		0	0	0	0	0	0	0	0	0	0	0	0	0	0	0	0	0	0	0	0	0	0	0	0	0	0	0	0	0	0	0	0
																		0	0	0	0	0	0	0	0	0	0	0	0	0	0	0	0	0	0	0	0	0	0	0	0	0	0	0	0	0	0	0	0
																			0	0	0	0	0	0	0	0	0	0	0	0	0	0	0	0	0	0	0	0	0	0	0	0	0	0	0	0	0	0	0
																			0	0	0	0	0	0	0	0	0	0	0	0	0	0	0	0	0	0	0	0	0	0	0	0	0	0	0	0	0	0	0
																				0	0	0	0	0	0	0	0	0	0	0	0	0	0	0	0	0	0	0	0	0	0	0	0	0	0	0	0	0	0
																				0	0	0	0	0	0	0	0	0	0	0	0	0	0	0	0	0	0	0	0	0	0	0	0	0	0	0	0	0	0
																				0	0	0	0	0	0	0	0	0	0	0	0	0	0	0	0	0	0	0	0	0	0	0	0	0	0	0	0	0	0
																					0	0	0	0	0	0	0	0	0	0	0	0	0	0	0	0	0	0	0	0	0	0	0	0	0	0	0	0	0
																					0	0	0	0	0	0	0	0	0	0	0	0	0	0	0	0	0	0	0	0	0	0	0	0	0	0	0	0	0
																						0	0	0	0	0	0	0	0	0	0	0	0	0	0	0	0	0	0	0	0	0	0	0	0	0	0	0	0
																						0	0	0	0	0	0	0	0	0	0	0	0	0	0	0	0	0	0	0	0	0	0	0	0	0	0	0	0
																							0	0	0	0	0	0	0	0	0	0	0	0	0	0	0	0	0	0	0	0	0	0	0	0	0	0	0
																							0	0	0	0	0	0	0	0	0	0	0	0	0	0	0	0	0	0	0	0	0	0	0	0	0	0	0
																								0	0	0	0	0	0	0	0	0	0	0	0	0	0	0	0	0	0	0	0	0	0	0	0	0	0
																								0	0	0	0	0	0	0	0	0	0	0	0	0	0	0	0	0	0	0	0	0	0	0	0	0	0
																									0	0	0	0	0	0	0	0	0	0	0	0	0	0	0	0	0	0	0	0	0	0	0	0	0
																									0	0	0	0	0	0	0	0	0	0	0	0	0	0	0	0	0	0	0	0	0	0	0	0	0
																									0	0	0	0	0	0	0	0	0	0	0	0	0	0	0	0	0	0	0	0	0	0	0	0	0
																										0	0	0	0	0	0	0	0	0	0	0	0	0	0	0	0	0	0	0	0	0	0	0	0
																										0	0	0	0	0	0	0	0	0	0	0	0	0	0	0	0	0	0	0	0	0	0	0	0
																											0	0	0	0	0	0	0	0	0	0	0	0	0	0	0	0	0	0	0	0	0	0	0
																												0	0	0	0	0	0	0	0	0	0	0	0	0	0	0	0	0	0	0	0	0	0
																												0	0	0	0	0	0	0	0	0	0	0	0	0	0	0	0	0	0	0	0	0	0
																													0	0	0	0	0	0	0	0	0	0	0	0	0	0	0	0	0	0	0	0	0
																													0	0	0	0	0	0	0	0	0	0	0	0	0	0	0	0	0	0	0	0	0
																														0	0	0	0	0	0	0	0	0	0	0	0	0	0	0	0	0	0	0	0
																														0	0	0	0	0	0	0	0	0	0	0	0	0	0	0	0	0	0	0	0
																															0	0	0	0	0	0	0	0	0	0	0	0	0	0	0	0	0	0	0
																															0	0	0	0	0	0	0	0	0	0	0	0	0	0	0	0	0	0	0
																																0	0	0	0	0	0	0	0	0	0	0	0	0	0	0	0	0	0
																																0	0	0	0	0	0	0	0	0	0	0	0	0	0	0	0	0	0
																																	0	0	0	0	0	0	0	0	0	0	0	0	0	0	0	0	0
																																		0	0	0	0	0	0	0	0	0	0	0	0	0	0	0	0
																																		0	0	0	0	0	0	0	0	0	0	0	0	0	0	0	0
																																			0	0	0	0	0	0	0	0	0	0	0	0	0	0	0
																																			0	0	0	0	0	0	0	0	0	0	0	0	0	0	0
																																				0	0	0	0	0	0	0	0	0	0	0	0	0	0
																																					0	0	0	0	0	0	0	0	0	0	0	0	0
																																					0	0	0	0	0	0	0	0	0	0	0	0	0
																																						0	0	0	0	0	0	0	0	0	0	0	0
																																						0	0	0	0	0	0	0	0	0	0	0	0
																																							0	0	0	0	0	0	0	0	0	0	0
																																								0	0	0	0	0	0	0	0	0	0
																																								0	0	0	0	0	0	0	0	0	0
																																									0	0	0	0	0	0	0	0	0
																																										0	0	0	0	0	0	0	0
																																										0	0	0	0	0	0	0	0
																																											0	0	0	0	0	0	0
																																												0	0	0	0	0	0
																																												0	0	0	0	0	0
																																													0	0	0	0	0
																																														0	0	0	0
																																															0	0	0
																																															0	0	0
																																																0	0
																																																	0
																																																	0

[truncated: 450 more columns]

## Sheet: Figure 7d
x-axis	y-axis
0	0
1	0
2	0
3	0
4	0
5	0
6	0
7	0
8	0
9	0
10	0
11	0
12	0
13	0
14	0
15	0
16	0
17	0
18	0
19	0
20	0
21	0
22	0
23	0
24	0
25	0
26	0
27	0
28	0
29	0
30	0
31	0
32	0
33	0
34	0
35	0
36	0
37	0
38	0
39	0
40	0
40	0
40.521	0
41.0421	0
41.5631	0
42.0842	0
42.6052	0
43.1263	0
43.6473	0
44.1683	0
44.6894	0
45.2104	0
45.7315	0
46.2525	0
46.7735	0
47.2946	0
47.8156	0
48.3367	0
48.8577	0
49.3788	0
49.8998	0
50.4208	0
50.9419	0
51.4629	0
51.984	0
52.505	0
53.0261	0
53.5471	0
54.0681	0
54.5892	0
55.1102	0
55.6313	0
56.1523	0
56.6733	0
57.1944	0
57.7154	0
58.2365	0
58.7575	0
59.2786	0
59.7996	0
60.3206	0
60.8417	0
61.3627	0
61.8838	0
62.4048	0
62.9259	0
63.4469	0
63.9679	0
64.489	0
65.01	0
65.5311	0
66.0521	0
66.5731	0
67.0942	0
67.6152	0
68.1363	0
68.6573	0
69.1784	0
69.6994	0
70.2204	0
70.7415	0
71.2625	0
71.7836	0
72.3046	0
72.8257	0
73.3467	0
73.8677	0
74.3888	0
74.9098	0
75.4309	0
75.9519	0
76.4729	0
76.994	0
77.515	0
78.0361	0
78.5571	0
79.0782	0
79.5992	0
80.1202	0
80.6413	0
81.1623	0
81.6834	0
82.2044	0
82.7255	0
83.2465	0
83.7675	0
84.2886	0
84.8096	0
85.3307	0
85.8517	0
86.3727	0
86.8938	0
87.4148	0
87.9359	0
88.4569	0
88.978	0
89.499	0
90.02	0
90.5411	0
91.0621	0
91.5832	0
92.1042	0
92.6253	0
93.1463	0
93.6673	0
94.1884	0
94.7094	0
95.2305	0
95.7515	0
96.2725	0
96.7936	0
97.3146	0
97.8357	0
98.3567	0
98.8778	0
99.3988	0
99.9198	0
100.441	0
100.962	0
101.483	0
102.004	0
102.525	0
103.046	0
103.567	0
104.088	0
104.609	0
105.13	0
105.651	0
106.172	0
106.693	0
107.214	0
107.735	0
108.257	0
108.778	0
109.299	0
109.82	0
110.341	0
110.862	0
111.383	0
111.904	0
112.425	0
112.946	0
113.467	0
113.988	0
114.509	0
115.03	0
115.551	0
116.072	0
116.593	0
117.114	0
117.635	0
118.156	0
118.677	0
119.198	0
119.719	0
120.24	0
120.762	0
121.283	0
121.804	0
122.325	0
122.846	0
123.367	0
123.888	0
124.409	0
124.93	0
125.451	0
125.972	0
126.493	0
127.014	0
127.535	0
128.056	0
128.577	0
129.098	0
129.619	0
130.14	0
130.661	0
131.182	0
131.703	0.1
132.224	0
132.745	0
133.267	0
133.788	0.2
134.309	0.1
134.83	0.2
135.351	0.1
135.872	0.1
136.393	0.1
136.914	0.2
137.435	0.2
137.956	0.2
138.477	0.2
138.998	0.2
139.519	0.2
140.04	0.3
140.561	0.3
141.082	0.1
141.603	0.3
142.124	0.2
142.645	0.2
143.166	0.2
143.687	0.2
144.208	0.2
144.729	0.2
145.251	0.2
145.772	0.2
146.293	0.2
146.814	0.2
147.335	0.2
147.856	0.2
148.377	0.1
148.898	0.2
149.419	0.2
149.94	0.2
150.461	0.4
150.982	0.4
151.503	0.4
152.024	0.4
152.545	0.4
153.066	0.4
153.587	0.4
154.108	0.5
154.629	0.5
155.15	0.5
155.671	0.5
156.192	0.5
156.713	0.5
157.234	0.5
157.756	0.4
158.277	0.5
158.798	0.5
159.319	0.5
159.84	0.6
160.361	0.7
160.882	0.7
161.403	0.6
161.924	0.6
162.445	0.7
162.966	0.7
163.487	0.7
164.008	0.8
164.529	0.7
165.05	0.7
165.571	0.7
166.092	0.7
166.613	0.8
167.134	0.7
167.655	0.6
168.176	0.7
168.697	0.7
169.218	0.7
169.739	0.7
170.261	0.7
170.782	0.7
171.303	0.6
171.824	0.7
172.345	0.8
172.866	0.7
173.387	0.7
173.908	0.7
174.429	0.8
174.95	0.7
175.471	0.7
175.992	0.7
176.513	0.7
177.034	0.7
177.555	0.7
178.076	0.7
178.597	0.8
179.118	0.7
179.639	0.7
180.16	0.7
180.681	0.6
181.202	0.6
181.723	0.6
182.244	0.6
182.766	0.7
183.287	0.6
183.808	0.6
184.329	0.6
184.85	0.6
185.371	0.6
185.892	0.6
186.413	0.6
186.934	0.7
187.455	0.7
187.976	0.7
188.497	0.8
189.018	0.9
189.539	1
190.06	0.8
190.581	1
191.102	0.9
191.623	1
192.144	0.9
192.665	1
193.186	1
193.707	0.9
194.228	1
194.749	0.9
195.271	0.9
195.792	1
196.313	0.9
196.834	0.8
197.355	0.8
197.876	0.9
198.397	0.8
198.918	0.8
199.439	0.8
199.96	0.7
200.481	0.6
201.002	0.6
201.523	0.6
202.044	0.6
202.565	0.6
203.086	0.6
203.607	0.5
204.128	0.6
204.649	0.5
205.17	0.5
205.691	0.6
206.212	0.5
206.733	0.5
207.255	0.5
207.776	0.5
208.297	0.4
208.818	0.4
209.339	0.5
209.86	0.4
210.381	0.4
210.902	0.5
211.423	0.4
211.944	0.5
212.465	0.5
212.986	0.5
213.507	0.5
214.028	0.3
214.549	0.5
215.07	0.5
215.591	0.5
216.112	0.3
216.633	0.4
217.154	0.3
217.675	0.4
218.196	0.4
218.717	0.5
219.238	0.4
219.76	0.4
220.281	0.4
220.802	0.6
221.323	0.6
221.844	0.7
222.365	0.6
222.886	0.7
223.407	0.6
223.928	0.7
224.449	0.7
224.97	0.6
225.491	0.7
226.012	0.7
226.533	0.6
227.054	0.6
227.575	0.5
228.096	0.5
228.617	0.5
229.138	0.4
229.659	0.3
230.18	0.5
230.701	0.4
231.222	0.4
231.743	0.4
232.265	0.5
232.786	0.5
233.307	0.5
233.828	0.4
234.349	0.5
234.87	0.5
235.391	0.6
235.912	0.5
236.433	0.7
236.954	0.6
237.475	0.7
237.996	0.7
238.517	0.9
239.038	0.8
239.559	0.8
240.08	0.9
240.601	0.9
241.122	0.9
241.643	1
242.164	0.9
242.685	0.9
243.206	0.8
243.727	0.9
244.248	0.8
244.77	0.7
245.291	0.8
245.812	0.8
246.333	0.8
246.854	0.8
247.375	0.7
247.896	0.8
248.417	0.8
248.938	0.7
249.459	0.8
249.98	0.7
250.501	0.9
251.022	0.9
251.543	0.9
252.064	0.8
252.585	0.9
253.106	0.9
253.627	0.9
254.148	0.9
254.669	0.9
255.19	0.9
255.711	0.9
256.232	0.9
256.754	0.6
257.275	0.8
257.796	0.7
258.317	0.7
258.838	0.8
259.359	0.8
259.88	0.8
260.401	0.8
260.922	0.8
261.443	0.9
261.964	0.7
262.485	0.7
263.006	0.8
263.527	0.7
264.048	0.8
264.569	0.7
265.09	0.7
265.611	0.7
266.132	0.7
266.653	0.6
267.174	0.5
267.695	0.6
268.216	0.7
268.737	0.6
269.259	0.6
269.78	0.5
270.301	0.6
270.822	0.6
271.343	0.6
271.864	0.6
272.385	0.5
272.906	0.5
273.427	0.5
273.948	0.6
274.469	0.5
274.99	0.5
275.511	0.4
276.032	0.4
276.553	0.5
277.074	0.5
277.595	0.4
278.116	0.4
278.637	0.5
279.158	0.5
279.679	0.6
280.2	0.6
280.721	0.9
281.242	0.8
281.764	0.8
282.285	0.8
282.806	0.9
283.327	0.9
283.848	1.1
284.369	0.9
284.89	1
285.411	1.2
285.932	1.1
286.453	1.2
286.974	1.2
287.495	1.3
288.016	1.2
288.537	1.1
289.058	1.2
289.579	1.1
290.1	1.1
290.621	1
291.142	1
291.663	1.1
292.184	1.1
292.705	1
293.226	1
293.747	1
294.269	1.1
294.79	1.1
295.311	1
295.832	1
296.353	0.9
296.874	0.9
297.395	0.9
297.916	1
298.437	0.9
298.958	0.9
299.479	0.9
300	0.8

## Sheet: Figure 7e
x-axis	y-axis
0.5	75369
1	40551
1.5	1827
2	6
