# Supplementary material for: Flexible hyperspectral surface plasmon resonance microscopy
Source: Nat Commun. 2022 Oct 29;13:6475. doi: 10.1038/s41467-022-34196-7 (PMC9617892; doi:10.1038/s41467-022-34196-7)
Supplement: Supplementary file 4 — Source Data [file 41467_2022_34196_MOESM4_ESM.zip › Source Data/Figure 8.xlsx]

## Sheet: Figure 8c


																																																	653.86
																																																654.09	654.08
																																																654.01	653.02
																																															653.73	653.48	653.17
																																														653.31	652.94	653.21	653.1
																																													652.26	651.97	652.47	652.14	653.16
																																													652.1	652.32	652.47	652.29	652.14
																																												650.95	651.05	652.18	652.21	651.54	651.57
																																											650.92	650.51	650.84	651.17	651.62	651.91	651.28
																																											650.01	649.87	650	650.85	650.73	651.8	650.52
																																										649.16	648.86	648.49	650.21	650.44	650.74	651.62	649.74
																																									648.22	649.5	649.9	650.02	649.77	649.86	650.28	649.39	650.96
																																									649.56	648.79	648.24	649.38	648.62	649.89	649.31	649.13	649.88
																																								649.04	648.67	648.79	648.64	649.69	649.19	648.29	649.1	649.27	649.51
																																							648.41	648.08	647.69	650.3	649.48	648.7	648.18	648.23	648.63	647.82	648.19
																																							648.96	649.82	649.26	648.47	648.57	649.52	648.62	648.7	649.85	648.54	648.21
																																						650.95	648.58	649.9	648.74	649.14	647.81	647.73	648.67	648.38	648.26	645.89	648.27
																																						650.49	650.27	650.02	649.06	648.58	649.64	648.99	648.55	647.56	647.01	647.36	648.04
																																					653.66	652.05	650.69	650.15	650.29	648.59	647.86	646.25	648.03	646.52	646.67	647.72	647.76
																																				654.02	654.42	654.94	653.61	651.38	650.52	650.48	649.67	648.04	647.86	646.82	647.36	646.44	646.6
																																				653.25	653.06	654.44	652.54	652.72	653.53	651.23	650.35	648.94	647.38	648	648.71	646.15	647.43
																																			654.36	654.79	654.11	655.19	654.45	652.87	651.88	650.78	650.4	650.98	650.57	648.38	650.27	648.09	647.9
																																			654.52	655.33	654.97	655.04	653.84	654.69	652.84	653.1	651.2	651.36	650.5	650.57	649.98	646.06	647.94
																																		654.34	655.28	654.6	654.8	653.76	654.01	655.05	653.91	652.26	654.42	652.21	653.23	651.98	650.55	649.07	649.46
																																	653.75	653.71	654.48	654.46	654.79	654.37	654.5	654.4	654.8	654.73	650.96	653.46	652.12	653.86	651.07	651.93	648.39
																																	654.5	654.81	654.3	654.34	654.44	653.75	654.04	654.52	653.81	654.38	654.29	653.42	653.89	653.61	652.18	651.16	651.13
																																653.27	654.59	652.88	653.71	653.96	654.66	653.97	654.37	653.72	654.43	652.7	654.36	653	653.9	654.58	652.83	649.76	651.6
																																654	652.8	654.59	654.1	654.5	654.61	654.16	654.01	654.47	654.23	654.75	655.29	655.29	655.38	655.1	654.65	651.92	653.12
																															653.68	653.26	654.35	653.45	654.55	654	654.75	653.87	653.54	654.46	654.66	654.9	655.9	654.64	654.95	654.83	655.58	654.25	654.82
																															652.03	653.51	653.92	652.73	651.88	653.93	654.45	654.54	654.45	654.74	655.15	654.77	656.21	654.82	655.96	655.8	654.37	655.44	654.54
																														652.56	653.17	653.34	653.72	653.12	653.3	653.63	653.94	654.09	655.31	654.89	654.75	654.09	655.13	656.46	656.74	655.37	655.85	656.38	655.43
																														651.75	652.25	651.87	653.95	654.6	653.59	653.69	653.43	654.43	654.05	654.31	654.82	655.92	656.34	656.43	655.65	656.02	656.28	656.06	655.35
																													651.68	650.73	651.19	651.5	651.67	653.18	651.72	653.34	653.43	654.03	653.85	653.53	654.32	655.14	656.06	656.21	656.36	655.38	655.27	655.21	656.26
																													650.51	649.45	651.16	650.79	650.76	650.97	653.25	653.16	652.56	653.76	653.76	654.86	654.67	654.45	654.8	655.43	655.89	655.85	655.24	655.76	655.53
																												651.27	650.18	649.47	649.6	650.07	651	650.49	652.45	652.61	652	652.32	653.12	653.39	655.18	653.92	654.8	654.39	654.74	655.18	655.54	655.88	655.28
																											650.71	648.74	649.28	648.01	650.57	648.51	648.68	651.31	651.34	652.39	652.87	652.31	652.52	653.35	653.54	653.71	654.35	654.81	654.19	654.58	655.08	654.88	656.31
																											651.79	649.71	651.5	650.39	649.02	650.77	650.57	650.92	651.46	651.13	651.99	652.13	652.63	652.54	652.41	653.08	653.48	653.02	653.7	654.08	655.04	655.85	655.78
																										651.28	650.08	651.07	648.18	651.23	650.52	649.32	651.03	650.59	651.16	650.54	652.21	651.13	651.95	652.39	652.53	652.21	652.28	652.63	653.97	652.99	654.03	654.59	655.65
																										652.73	652.03	651.4	650.58	650.87	649.71	649.67	650.16	651.64	651.39	651.4	650.07	651.42	651.61	652.28	652.27	652.8	651.79	652.69	653.25	653.65	654.35	653.45	654.41
																										652.91	651.21	651.05	650.36	649.51	650.24	650.64	650.52	651.49	649.52	651.37	650.85	652.19	651.71	652.65	651.53	651.71	651.69	652.23	652.8	652.72	654.83	654.17	654.69
																									651.16	652.08	651.81	651.52	650.91	650.26	650.51	649.65	650.7	650.87	650.83	651.83	651.32	650.73	650.49	651.17	650.17	652.3	651.46	651.73	653.22	652.44	652.08	653.23	653.68
																									652.44	652.92	653.05	649.97	650.2	649.72	651.18	650.64	651.42	651.5	649.87	649.63	651.69	651.82	651.57	651.06	651.32	652.3	652.03	651.37	653.66	652.25	653.47	653.72	653.11
																								651.16	651.24	652.2	651.8	651.82	651.07	650.74	650.81	649.54	651.26	650.2	650.43	651.51	650.09	650.59	650.56	649.36	650.65	649.78	652.59	651.81	652.34	651.8	652.2	653.58	653.51
																								651.4	651.22	651.61	649.72	651.49	650.55	651.29	651.38	650.66	648.14	650.88	649.74	648.85	648.21	650.18	652.34	649.19	652.3	649.69	651.11	652.16	652.42	652.8	654	653.17	652.36
																							651.84	650.9	651.87	651.05	650.8	649.69	650.11	650.37	649.57	650.26	649.56	650.89	648.86	649.99	648.49	650.77	653.11	650.69	650.39	651	649.96	650.91	651.66	651.3	652.2	652.41	652.15
																							651.42	651.35	651.12	651.67	649.65	650.14	650.2	650.66	650.68	649.82	650.06	650.65	649.72	648.15	648.87	648.29	649.25	648.46	650.15	650.61	649.62	652.01	651.79	650.24	652.34	651.29	653.27
																						650.82	650.93	651.49	650.23	650.11	650.58	649.59	651.12	650.61	649.58	649.49	649.18	647.58	650	648.23	647.87	649.84	650.22	649.94	650.2	651.19	649.15	650.59	650.7	651.41	650.69	652.38	652.54
																						650.23	651.43	650.59	649.9	649.91	650.83	649.68	650.37	649.66	650.86	648.94	648.14	649.24	649.9	649.14	649.15	649.6	648.97	650.9	649.94	648.72	649.93	650.98	651.98	650.63	651.52	651.6	651.61
																					650.44	649.9	648.97	650.83	650.64	650.5	651.28	650.09	651.72	649.83	649.85	649.73	649.73	650.74	648.52	649.53	648.7	649	648.7	649.22	649.24	649.18	649.27	648.58	650.24	649.85	649.9	650.85	649.25
																					650.54	650.14	650.06	650.73	650.24	650.59	650.53	651	650.51	649.85	649.46	649.45	650.46	650.43	650.8	648.38	649.26	648.59	648.82	648.26	650.25	648.23	648.35	649.53	649.42	651.6	650.14	649.83	650.6
																					649.13	650.9	650.39	649.65	650.56	649.83	649.95	650.12	649.71	651	651.03	650.46	649.77	650.08	650.65	650.41	649.32	648.15	648.87	649.73	648.45	649.36	649.03	649.44	650.12	647.53	648.49	649.34	650.61
																				649.57	649.11	649.17	650.32	650.13	651.04	649.99	650.83	650.74	650.1	650.46	650.55	650.1	650.79	650.21	650.45	649.19	650.38	650.75	647.83	649.88	648.74	647.75	648.51	646.86	648.64	648.9	649.68	651.07	650.08
																				647.97	649.46	649.6	649.58	649.89	649.45	649.29	650.25	649.77	650.3	650.42	650.76	649.66	648.18	649.34	649.53	649.33	649.69	650.69	650.99	649.34	649.2	648.41	647.98	651.07	647.91	648.42	647.94	648.7	650.08
																			647.84	648.46	648.12	649.34	649.46	649.04	649.65	649.47	650.11	649.51	650.2	649.88	649.9	649.37	649.4	648.87	650.34	649.35	648.38	650.69	649.82	650.35	650.75	649.43	650.16	649.48	648.81	649.55	649.4	648.11	649.65
																			647.24	647.46	647.83	648.24	647.61	648.42	649.08	648.32	648.75	649.83	648.81	648.76	648.94	650.29	650.2	649.84	649.43	650.44	650.63	650.61	651.48	649.67	649.95	651.14	651.53	650.25	648.9	648.56	648.01	648.62	648.87
																		645.65	646.69	647.37	647.19	647.29	648.34	647.97	648.16	648.12	648.52	647.54	648.36	649.74	649.41	649.99	649.36	648.59	648.74	649.87	650.95	649.04	650.51	650.77	649.79	651.25	650.33	651.06	650.18	648.7	649.24	648.68	648.97
																		644.62	646.09	646.47	646.33	646.94	646.75	648.01	647.42	647.64	647.68	647.6	648.71	647.63	648.69	649.68	647.86	648.36	651.02	649.97	648.93	650.35	649.15	650.18	650.18	651.32	650.7	650.8	651.03	650.18	648.74	649.1	649.27
																		645.25	645.37	645.09	645.72	646.36	646.11	646.88	646.47	646.28	647.2	647.85	647.82	648.76	647.99	647.26	647.94	648.59	649.7	649.54	648.38	648.88	649.01	648.94	650.19	650.56	649.77	650.61	650.42	650.67	649.83	649.87	648.8
																	643.93	644.27	643.5	645.34	644.45	644.82	644.87	644.87	646.24	646.27	646.52	646.63	646.73	648.19	647.08	646.91	648.19	647.27	648.3	648.68	648.43	649.95	649.72	649.32	649.88	650.65	650.57	650.58	651.07	650.92	650.83	649.38	650.03
																	643.25	642.58	644.43	644.4	644.77	644.47	644.87	644.63	645.3	645.06	646	646.67	646.03	647.2	646.57	647.24	646.34	647.51	647.58	648.12	648.93	648.67	649.32	649.15	650.3	648.87	649.73	650.89	649.59	650.15	650.97	650.12	650.45
																641.54	643.3	643.71	642.82	643.63	642.55	643.72	643.84	644.75	645.12	645.02	644.65	644.98	645.48	646.09	646.8	647.04	646.63	646.52	646.49	647.2	648.16	648.13	648.33	648.36	649.32	650.15	649.46	649.42	650.58	650.99	650.96	649.98	649.65
																641.65	642.62	642.16	642.07	641.94	641.79	642.46	642.5	643.53	642.26	643.87	643.76	644.84	645.79	645.44	646.24	646	644.96	647.04	647	647.23	647.33	646.98	647.42	648.23	647.81	649.04	649.73	649.02	649.63	649.58	650.44	650.46	649.09
																641.6	642.5	640.21	642.09	641.68	642.13	642.56	642.23	643.13	643	643.41	643.98	644.06	643.68	644.56	644.46	645.38	645.14	646.58	645.38	646.69	645.92	647.36	647.55	647.49	648.5	648.17	647.89	649.07	648.1	649.81	650.39	649.52	649.7
															640.53	640.86	640.71	641.21	641.44	641.61	641.82	641.11	642.1	642.27	642.31	643.97	644.09	644.19	644.41	644.89	646	644.57	645.79	643.86	646.25	645.78	645.65	646.75	646.2	646.66	648.3	648.05	646.5	647.73	649.37	648.57	648.7	650.33	648.8
															639.36	640.1	642.29	641.71	641.47	641.91	640.83	641.31	641.68	641.58	641.42	642.46	643.17	643.67	644.27	644.26	643.96	645.34	643.9	645.06	645.06	644.44	644.89	644.72	646.37	646.56	646.57	646.62	647.7	646.72	648.08	647.5	648.41	648.74	649.58
															646.62	640.79	638.99	642.12	640.24	641.97	640.29	639.98	640.45	642.14	640.53	641.07	642.93	643.3	642.75	642.42	643.56	643.76	643.14	644.06	644.38	643.85	644.71	644.33	644.81	646.38	645.89	646.46	646.93	646.76	648.33	647.63	648.99	648.52	648.18
														649.32	641.46	642.7	641.01	641.6	640.43	643.85	640.66	640.26	641.7	640.98	642.01	641.17	641.52	642.83	643.41	643.25	643.49	644.88	643.43	644.68	644.92	644.21	644.84	644.87	644.62	645.02	646.23	646.02	646.21	647.24	646.29	646.97	647.78	647.95	647.33
														652.39	641.82	639.82	641.21	641.18	641.16	641.38	640.93	640.35	640.1	640.38	641.23	642.19	642.6	642.24	642.2	643.55	642.79	643.24	642.88	644.73	643.84	644.63	644.08	644.88	644.44	646.19	645.72	645.16	645.62	646.41	646.33	646.75	647.4	646.53	648.62
														655.85	653.29	645.4	642.62	643.21	639.95	641.22	641.56	640.27	639.06	640.01	642.33	642.12	642.86	643.35	641.55	642.47	643.35	642.61	643.99	642.33	643.55	643.29	643.68	643.54	644.36	644.81	644.44	645.07	645.16	645.75	646.26	646.8	647.32	647.72	648.11
													658.97	657.31	655.25	647.89	647.17	641.51	642.57	640.7	639.9	640.68	640.49	640.83	641.4	642.99	642.68	641.93	641.08	643.88	642.09	643.12	642.98	642.4	643.91	642.96	643.07	643.79	644.03	643.78	645.18	644.92	645.22	644.4	645.43	646.21	647.02	646.97	648.12
													661.62	658.12	656.82	656.58	655.58	651.16	645.56	644.41	641.16	640.94	640.35	640.97	641.34	642.08	642.94	642.29	641.92	643.35	642.38	642.52	643.12	641.5	642.63	642.66	642.76	643.59	643.08	642.6	643.7	645.35	644.63	645.35	644.9	646.21	645.92	646.61	646.97
													659.28	661.99	660.63	656.29	657.7	651.85	656.27	641.02	642.55	641.03	642.66	639.28	640.05	641.05	642.53	642.41	641.55	641.91	643.11	642.17	641.8	642.89	643.19	641.28	642.33	643.27	643.85	643.6	642.79	643.77	643.03	644.9	644.51	645.08	646.06	646.25	646.06
												662	661.22	658.24	660.29	659.49	658.87	658.49	651.66	657.15	648.81	642.02	641.61	640.96	641.67	639.99	642.81	641.84	642.43	642.52	641.42	642.42	641.52	643.57	643.08	642.65	643.41	642.9	643.44	643.47	643.06	643.16	644.13	643.9	645.01	645.84	645.31	644.29	645.7
												659.63	662.03	659.2	662.02	659.52	659.7	658.19	658.89	654.11	655.72	643.91	644.51	641.12	642.89	641.98	640.4	641.57	641.51	641.74	641.72	641.92	640.82	641.76	641.89	642.19	642.11	642.44	642.17	642.64	642.32	643.53	643	642.99	644.29	643.83	644.59	645.12	645.5
												661.96	660.67	660.63	661.78	660.39	660.89	662.61	659.42	658.14	655.52	657.93	647.32	644.17	644.18	643.32	640.52	641.15	640.36	642.97	640.93	641.04	641.76	640.92	641.19	640.62	641.59	641.86	641.73	642.39	642.46	642.86	642.68	643.52	643.46	644.77	644.23	644.62	644.41
											660.12	661.16	659.81	663.51	658.88	659.97	661.19	659.87	657.73	657.95	658.07	653.76	647.68	643.25	642.6	642.51	641.9	641.92	641.49	642.69	641.03	639.33	643.2	641.29	640.95	640.64	638.82	641.91	641.43	641.92	642.71	642.39	643.72	643.09	642.34	644.11	643.6	643.98	644.25
											659.43	658.85	660.47	659.36	659.9	660.73	659.99	660.93	660.35	660.46	658.69	656.82	654.19	650.3	644.96	642.87	641.58	641.02	641.74	641.76	642.01	642.1	640.86	640.03	640.6	640.63	640.57	641.03	641.51	641.07	641.07	641.27	642.41	641.87	642.01	642.65	643.13	642.13	644.12
											657.98	659.09	659.65	658.22	661.18	660.11	660	660.76	660.25	660.55	657.41	657.6	655.94	655.19	642.93	644.22	640.8	639.82	641.44	640.22	640.26	639.8	640.69	639.62	639.41	640.32	641.1	639.64	639.69	640.74	641.48	642.08	641.14	641.92	642.18	642.08	642.46	642.1	643.26
										658.22	658.81	658.65	659.13	658.47	658.68	659.01	660.15	659.29	660.61	658.99	660.01	660.29	658.38	659.05	653.54	648.64	643.42	644.23	641.08	639.93	640.02	640.02	642.04	640.94	640.84	639.95	639.79	640.45	640.3	639.13	641.2	641.43	641.26	641.79	642.24	642.26	642.17	641.62	642.45
										658.16	657.2	658.43	659.45	659.67	658.13	659.77	658.41	659.8	660	661.32	660.14	660.07	658.89	657.67	657.37	651.83	648.35	639.1	643.24	641.14	639.15	641.01	641.39	642.21	638.82	639.39	640.57	639.61	639.64	640.6	640.73	640.44	640.67	640.67	640.84	640.98	641.97	642.22	641.91
										656.47	658.13	657.72	658.05	658.5	658.69	658.53	659.13	659.98	659.52	659.23	661.11	659.35	660.58	659.15	656.7	656.16	654.37	650.14	649.2	639.68	642.19	640.73	637.35	639.77	641.99	640.33	640.84	638.08	637.29	639.75	639.95	640.68	640.24	641.03	640.87	640.12	640.19	640.91	642.54
										657.55	656.89	657.46	659.05	657.35	658.28	658.47	658.08	659.01	659.37	659.64	660.61	659.83	660.01	659.92	659.18	657.45	656.07	653.87	655.36	653.75	646.16	642.41	641.58	639.28	641.31	640.51	640.3	639.69	640.15	639.03	640.47	639.81	640.58	639.53	640.82	639.8	639.83	641.36	640.76
									656.69	656.67	657.28	657.44	657.14	658.63	658.62	658.48	659.67	658.82	658.87	658.31	659.61	659.1	658.97	658.84	659.82	658.4	658.37	657.34	657.09	655.83	648.6	638.98	644.98	637.01	648.62	641.86	640.36	638.8	640.83	638.28	640.26	638.69	638.28	639.12	640.4	639.84	640.48	641.8	641.01
									656.07	656.17	657.77	657.02	657.71	657.85	658.34	658.36	657.86	659.37	659.26	658.95	659.29	658.35	659.16	659.83	659.39	661.42	660.39	659	657.49	657.22	657.81	659.85	650.82	651.8	646.07	642.89	642.05	642.33	639.64	639.48	638.27	637.92	639.95	639.13	639.69	641.42	640.27	639.96	641.3
									656.45	657.16	656.44	656.67	657.87	657.52	658.48	657.89	659.03	658.06	658.92	658.09	659.46	658.96	659.98	659.23	660.13	661.46	659.81	659.69	658.49	658.36	657.58	657.34	653.93	653.63	650.84	658.84	653.68	653.17	637.43	654.95	640.53	638.29	639.39	640.03	640.01	639.46	641.28	640.18	640.04
									656.3	656.55	657.23	656.13	656.95	657.63	658.09	658.24	658.05	658.16	659.44	659.5	657.73	658.29	658.01	658.68	659.77	659.43	660.54	660.32	659.04	659.01	657.06	657.98	655.12	654.32	654.56	654.54	652.14	655.33	651.31	652.54	640.56	640.67	640.15	642.67	638.64	638.91	640.15	640.97	639.75
								654.71	655.81	656.29	656.72	655.62	656.82	656.96	657.34	657.58	658.3	658.74	658.43	657.43	658.27	658.05	658.77	659.43	659.01	659.72	659.11	660.32	659.95	659.7	658	658.16	655.91	655.68	654.83	655.88	653.81	654.26	657.95	659.35	639.54	641.02	637.54	642.73	640.86	640.58	641.22	640.81	640.36
								655.26	655.95	655.22	656.14	657.25	656.65	656.77	657.62	657.35	658.38	658	658.81	658.26	656.96	657.44	658.22	658.77	659.98	658.13	659.25	660.2	660.38	659.06	658.55	658.74	657.61	656.46	656.14	655.97	656.75	657.55	657.17	652.69	654.79	653.4	648.75	646.3	637.73	642.94	641.33	639.95	640.62
								653.76	655.84	656.87	655.54	655.97	657.1	656.08	657.12	656.48	657.36	657.77	657.24	658.24	657.78	657.52	657.94	658.21	658.64	658.43	659.08	659.86	659.88	658.22	659.63	658.47	657.28	656.48	657.46	658	656.71	657.09	657.22	657.81	654.71	655.44	652.51	642.15	638.74	637.19	640.99	641.99	641.06
								654.52	655.21	654.72	655.48	655.94	656.4	655.71	656.37	656.35	655.53	656.71	657.69	657.07	656.96	657.79	656.97	658.6	658.46	658.56	658.89	659.15	659.63	659.09	659.46	658.26	657.75	658.83	659.14	659.49	657.44	659.53	660.36	659.29	659.17	656.61	657.68	652.99	654.62	652.51	654.25	640.43	641.98
							653.7	654.27	655.24	654.9	655.13	654.39	654.68	655.56	655.96	655.83	655.98	656.34	656.85	655.9	656.87	657.31	657.79	656.99	658.27	657.79	658.75	659.62	658.04	659.2	659.18	658.28	657.5	658.46	659.54	659.42	659.44	659.26	660.18	660.94	660.74	660.04	656.43	657.65	655.72	654.59	654.25	641.71	638.75
							653.73	654.5	653.64	654.99	654.49	654.64	654.48	654.93	656.6	655.58	655.63	655	656.25	656.93	656.91	656.46	657.21	657.7	657.95	657.8	658.07	658.6	658.79	658.59	657.57	658.17	657.67	658.82	657.23	659	660.55	660.03	659.59	660.2	660.05	660.68	659.14	659.3	658.8	656.53	653.24	654.96	650.13
							653.91	653.56	653.46	654.18	654.43	654.25	655.56	654.34	654.79	655.35	655.71	655.41	656.75	656.1	656.72	657.86	656.82	657.36	657.36	658	657.62	658.18	659	658.22	658.47	658.06	658.6	657.27	658.11	658.8	659.31	659.35	662.3	661.3	661.03	659.54	659.77	660.26	659.48	657.63	656.72	655.12	649.02
							653.65	653.31	654.19	654.08	654.05	653.41	654.29	654.93	655.21	654.85	654.56	655.09	655.24	655.25	656.24	655.08	656.72	656.14	657.33	657.84	656.77	657.31	657.37	657.72	657.98	658.35	657.22	657.26	656.65	657.87	658.19	659.66	661.59	659.88	659.06	661.7	658.66	659.26	659.94	658.29	656.97	656.17	654.5
						653.51	654.47	654.11	654.38	653.53	653.27	653.59	652.94	654.36	654.76	654.51	654.98	655.61	655.34	655.28	655.1	656.15	655.74	656.07	656.99	656.52	656.57	656.61	657.06	657.09	658.15	657.11	657.96	657.4	657.55	658.06	658.73	659.08	659.47	660.32	660.74	660.03	660.79	659.91	659.55	657.33	656.48	655.64	654.77
						652.11	652.88	654.09	652.88	652.94	651.98	653.61	652.55	652.65	653.53	655.17	654.75	654.48	654.88	654.65	656.09	655.91	655	656.46	656.28	656.31	656.94	655.46	656.55	656.34	656.22	656.31	657.75	656.21	656.37	657.04	658.29	657.57	659.26	659.07	659.6	660.87	659.48	660.12	658.62	658.28	658.78	656.83	655.55
						653.63	653.92	652.86	654.51	653.4	652.17	652.66	651.78	653.09	653.17	653.77	655.42	653.73	654.06	654.75	655.02	655.44	655.65	655.82	656.07	655.4	655.38	655.55	656.51	655.92	656.9	656.98	657.1	656.9	656.52	658.54	658.03	657.69	657.34	658.37	659.76	659.52	659.63	658.94	659.92	658.71	657.81	657.64	656.93
						653.13	652.66	653.27	653.21	652.52	652.05	652.74	653.03	652.03	652.97	653.74	653.25	654.1	653.92	654.98	655.37	655.45	655.57	655.68	655.62	655.33	654.76	655.54	655.32	655.49	655.71	655.43	655.33	657.13	656.15	656.14	656.61	657.14	657.23	657.09	658.72	658.8	659.09	659.47	659.9	659.39	658.01	656.8	656.47
						653.6	653.07	653.25	653	653.06	652.41	652.22	651.9	651.68	652.18	653.16	654.1	653.31	654.31	654.46	654.65	654.91	654.4	655.17	655.68	656.04	656.19	655.4	654.93	656.27	654.94	655.68	655.94	655.77	656.39	656.42	656.06	656.12	656.57	657.12	657.44	658.81	657.98	658.54	659.79	658.52	657.83	657.4	657.07
					651.74	652.31	652.68	652.67	653.04	652.34	651.91	652.13	651.94	651.53	651.99	652.51	654.18	653.69	653.06	654.32	655.17	654.91	654.97	654.55	655.54	654.79	654.83	654.9	654.34	654.53	654.17	654.56	656.31	655.54	655.84	655.27	655.53	655.39	657.56	657.54	657.56	658.15	658.53	658.84	658.76	658.51	658.47	657.31	657.01
					650.72	652.5	651.9	651.76	652.65	652.22	651.41	652	651.92	651.83	651.83	652.16	652.94	652.87	654.17	654.4	654.04	655.12	654.13	654.88	654.22	654.77	654.57	655.17	654.08	655.21	654.24	654.22	655	654.63	655.81	655.01	656.38	655.64	656.28	656.6	657.23	657.78	658.5	658.7	658.58	658.73	658.13	657.64	657.45
					651.86	651.89	652.95	652.01	651.12	652.9	651.01	651.6	651.01	651.14	651.51	652.6	651.67	652.71	654	654.76	653.63	654.35	654.64	654.04	653.61	653.65	653.8	655.54	654.12	653.27	652.67	653.28	655.45	654.78	654.75	655.26	655.51	655.58	656.49	656.29	655.98	657.59	657.95	658.57	659.2	657.33	659.15	656.36	657.85
					651.1	651.44	652.36	652.16	653.25	651.43	651.88	651.3	650.92	651.8	651.87	652.29	652.21	652.94	652.82	653.38	653.94	653.34	653.71	654.71	654.48	654.38	654.9	653.34	654.09	653.63	653.96	654.2	654.19	654.34	654.15	654.43	655.63	655.87	655.89	656.47	657	657.81	656.65	658.55	658.72	658.5	658.12	657.88	657.73
					650.36	651.61	652.02	652.31	651.84	652.29	651.67	651.17	650.79	651.52	651.41	651.91	652.26	652.95	653.9	652.7	653.01	653.29	653.83	653.74	653.03	655.06	654.68	654.31	653.47	653.64	653.28	654.16	652.56	655.28	654.38	654.35	654.86	655.68	655.08	655.53	657.06	656.89	657.99	657.76	658.05	657.72	657.66	657.37	657.37
				649.12	649.55	650.14	651	651.44	651.77	651.49	651.59	650.7	651.2	650.98	651.4	651.85	652.22	652.75	652.46	652.37	653.17	653.76	653.23	653.71	654.44	653.35	654.44	654.17	654.91	653.65	654.47	653.89	653.45	653.89	653.57	654.91	654.86	654.92	656.07	654.79	655.45	656.21	657.58	657.45	657.84	657.08	657.47	656.99	657.55
				648.55	649.42	649.4	651.14	651.11	651.75	650.64	651.38	651.06	650.21	651.55	651.31	652.29	651.82	652.69	653.41	654	652.98	652.97	654.64	653.89	653.75	654.48	654.73	654.47	654.65	654.9	654.31	653.9	654.07	655	654.44	654.89	655.79	655.31	655.47	656.5	656.84	656.39	656.29	656.63	657.03	656.99	656.94	656.67	657.53
				648.57	649.55	649.64	649.82	649.83	650.28	651.36	650.87	650.48	651.2	651.2	651.46	651.82	652.09	652.95	652.67	653.32	653.28	653.57	653.7	654.04	654.51	654.07	655.39	655.24	654.68	655.11	655.04	654.16	654.52	653.94	655.67	655.01	655.37	654.84	655.92	654.94	656.22	655.82	656.6	657.51	657.45	655.4	655.92	657.31	656.47
				648.2	647.34	648.08	648.92	650.86	649.68	650.72	651.27	649.74	650.76	651.32	651.16	652.37	652.99	652.96	652.89	653.05	654.18	654.15	653.82	654.08	654.46	654.16	655.13	655.24	654.7	654.63	654.8	655.6	655.04	655.24	655.56	655.53	656.32	655.44	655.9	655.66	656.18	656.12	656.06	656.51	656.58	656.16	656.15	657.06	655.28
				646.42	647.71	648.12	647.67	648.96	649.25	650.05	650.32	650.34	650.03	650.76	650.68	651.63	652.12	653.06	653.32	653.31	652.91	653.71	653.73	654.44	654.54	654.88	655.89	655.4	655.06	655.6	654.93	655.38	655.8	655.83	656.26	655.7	655.81	654.91	656	655.84	656.87	656.11	656.16	656.27	656.36	655.83	656.62	656.36	656.43
				647.59	646.94	648.02	648.08	647.83	648.88	648.78	650.49	649.68	650.15	650.47	650.84	651.53	653.31	652.8	653.7	653.17	654.22	654.12	654.37	654.07	655.3	654.82	656.33	655.82	654.65	655.8	655.77	655.92	655.54	655.76	655.88	656.31	657	655.95	655.61	656.61	656.03	655.71	657.22	655.77	656.86	655.89	656.53	655.83	656.81
			644.48	645.39	646.99	646.24	647.6	647.65	648.28	647.85	649.28	648.98	650.13	649.53	650.97	651.61	652.51	652.57	653.76	654.11	653.93	654.53	654.41	654.83	655.45	655.87	656.13	655.7	655.26	655.37	655.66	655.38	656.34	656.21	656.99	656.73	656.52	656.22	656.67	657.06	658.15	657.3	657.04	656.93	656.16	656.49	656.75	656.95	656.02
			645.57	646.42	646.33	646.96	646.87	648.04	646.46	646.57	647.36	647.23	647.73	649.89	650.14	650.69	651.43	652.65	653.15	653.92	654.27	654.92	654.78	654.6	656.45	655.29	655.34	655.63	656.39	656.36	655.92	656.02	655.62	656.16	656.5	657.07	657.38	656.41	657.26	656.33	657.72	656.5	656.24	656.44	657.01	656.47	656.59	655.91	656.5
			646.03	646.25	646.4	645.14	645.87	645.68	646.44	646.67	646.16	646.52	647.86	648.3	649.48	650.77	651.53	652.09	652.36	653.5	653.91	654.59	654.4	654.65	655.48	655.68	655.88	655.32	655.71	656.43	655.78	656.06	655.34	656.33	656.88	656.75	655.26	656.85	656.63	656.3	656.65	656.45	657	657.22	657.07	656.43	656.09	656.7	655.92
			645.69	645.46	644.26	645.57	645.93	644.78	646.14	645.3	646.39	645.73	647.39	647.66	648.79	649.96	650.85	651.75	651.61	652.75	654.12	654.35	654.19	654.61	655.09	654.44	654.19	655.99	655.12	654.88	654.93	655.96	655.79	655.06	656.38	656.55	656.67	656.17	656.35	656.29	657.02	655.63	656.78	656.18	656.65	657.04	656.43	656.42	656
			643.32	644.61	645.38	645.05	645.01	644.82	644.46	645.23	645.44	646.08	645.54	646.59	647.63	647.97	649.04	649.82	650.61	651.99	652.33	653.11	653.32	653.86	654.15	653.95	653.73	654.09	653.62	653.13	653.62	654.27	655.59	655.35	656.76	656.22	656.09	657.09	655.79	655.61	656.22	656.62	657.74	656.65	657.37	656.49	656.54	655.91	656.76
			643.8	643.73	644.79	644.76	644.93	645.36	644.58	644.65	644.68	645.36	645.34	646.41	647.16	647.35	648.63	648.87	650.1	650.53	651.43	652.09	653.01	653.13	653.04	653.67	652.73	653.87	653.36	654.02	653.94	654.63	654.79	655.25	655.37	656.26	656.07	657.26	657.52	657.56	655.95	657.02	656.64	656.65	656.56	656.69	657.16	655.99	655.43
			643.11	642.65	643.53	643.07	645.58	644.06	643.65	644.34	643.93	644.93	644.93	645.38	646.17	646.22	647.93	648.42	649.59	650.11	650.99	650.9	652.15	651.46	651.89	652.59	651.56	652.34	652.04	652.83	653.53	653.79	654.52	655.49	656.53	656.63	655.57	656.25	656.21	656.74	656.51	657.7	657.35	657.29	656.8	657.05	656.04	656.15	657.01
		643.44	642.86	642.61	643.3	643.86	643.92	643.67	643.16	643.96	644.7	644.27	645.5	645.57	646.48	646.5	646.79	646.9	648.2	647.93	650.18	650.74	651.45	651.11	652	651.68	651.24	650.99	651.83	653.62	652.81	653.03	654.64	655.37	655.6	656.72	656.59	656.74	655.46	656.71	656.09	657.21	657.39	657.46	656.88	657.46	657.39	657.86	656.58
		643.32	642.38	643.23	643.69	643.04	641.99	642.2	643.3	643.09	643.82	643.96	645.62	645.62	646.21	645.43	646.78	647.43	648.65	649.97	648.81	649.91	650.04	651.12	650.93	651.67	651.15	651.41	653.01	653.3	652.89	652.69	653.99	655.61	655.7	655.91	656.01	656.01	655.87	656.37	656.28	657.36	657.12	657.58	657.31	657.33	657.99	656.87	657.41
		642.32	642.75	641.38	642.71	641.33	643.38	643.1	642.45	642.61	642.53	645.19	643.67	645.17	645.89	645.81	647.35	647.48	648.67	648.92	649.71	650.04	650.67	650.66	651.39	651.86	651.67	651.95	651.65	652.81	652.78	653.67	654.07	654.25	655.26	656.02	656.01	656.63	656.78	656.23	657.37	657.19	657.51	657.05	657.13	657.31	657.59	658.11	656.59
		640.58	641.81	641.62	642.64	641.59	642.01	639.86	642.38	642.41	644.17	643.5	644.39	644.99	646.81	645.56	647.22	647.22	649.24	649.53	649.19	650.09	650.05	650.63	651.69	650.59	650.55	651.32	652.32	652.31	653.54	653.33	654.19	654.47	655.25	656.35	656.08	656.17	656.18	655.96	657.38	657	657.4	657.68	657.59	657.34	657.68	657.33	656.75
		643.52	641.51	641.17	643.07	642.3	641.91	642.48	641.27	642.22	642.93	643.2	644.26	644.66	645.28	646.09	646.25	646.13	647.68	647.57	648.92	649.77	650.01	650.28	650.71	651.26	651.41	651.77	651.55	652.32	652.95	652.73	653.75	654.28	654.61	655.17	656.23	656.37	656.33	656.57	656.41	657.07	657.2	656.54	657.55	657.71	657.35	658.06	658.43
		641.48	642.72	642.35	643.1	643.05	642.28	641.11	641.32	642.73	641.4	643.18	643.48	643.82	644.28	645.84	645.93	646.82	647.57	647.07	648.49	650.03	648.9	650.32	650.59	650.64	651.38	651.9	651.87	652.18	652.64	652.63	653.92	654.55	655.04	655.92	656.48	655.92	655.85	656.82	656.93	656.8	656.69	657.05	657.24	657.62	657.77	657.46	658.22
		643.66	644.1	641.73	643.42	641.95	642.29	642.01	640.87	641.2	641	642.18	642.75	644.16	644.51	644.78	645.93	646.1	647.1	647.23	648.29	648.75	649.67	650.6	649.82	650.99	651.31	651.33	651.35	652.47	652.25	653.81	653.74	653.63	653.65	654.74	655.13	656.26	656.09	656	656.65	656.72	657.72	657.56	657.81	658.57	657.8	658.47	658.05
		642.89	643.89	643.56	641	643.56	642.45	642.04	642.47	641.38	642.33	642.68	642.22	642.34	643.03	643.9	644.24	645.17	646.65	646.01	647.96	648.7	648.55	649.09	648.43	650.39	651.18	649.98	651.26	652.18	652.1	652.74	653.03	653.93	654.1	654.61	655.35	656.08	655.98	656.58	656.93	657.07	656.73	657.79	657.32	657.7	657.36	658.12	657.61
		644.59	644.4	642.26	642.36	642.56	642.52	643.32	642.29	641.47	642.05	640.99	642.59	642.54	642.81	643.28	643.38	644.21	645.2	645.01	647.78	646.78	647.55	647.47	647.51	648.4	649.87	649.79	650.9	651.46	651.49	652.83	652.99	652.81	653.51	653.93	655.08	654.81	655.86	656.88	656.07	656.89	657.91	657.54	657.83	658.04	657.85	657.53	658.25
	643.43	643.01	644.79	642.67	644.33	643.26	642.85	641.68	642.79	641.44	643	642.82	642.16	641.94	643.38	642.11	644.12	643.49	644.52	645.49	646.96	646.63	646.48	647.83	647.79	649.14	648.83	648.48	650.67	651.11	650.67	652.2	652.52	653.16	653.19	653.72	655.03	654.67	655.22	655.36	655.97	656.4	657.25	656.81	657.29	657.57	657.97	657.63	656.91
	645.6	647.22	644.15	643.83	642.99	643.65	646.44	642.94	643.98	641.56	642.51	641.79	642.69	641.01	642.12	642.21	642	641.73	643.38	643.92	644.43	645.53	644.94	647.37	647.54	647.65	647.78	649.09	650.07	650.56	650.23	651.04	650.99	651.86	652.78	653.38	653.91	653.7	654.85	655.25	655.26	655.99	655.51	657.38	656.35	656.96	657.95	658.14	657.71
	651.06	640.64	647.66	646.11	643.25	645.71	647.1	641.98	642.25	642.51	640.53	641.8	641.25	640.24	641.67	642.32	640.19	642.29	642.88	642.43	643.85	644.16	646.6	645.31	645.12	646.55	648.53	647.84	648.75	648.59	650	650.67	651.15	651.85	651.71	652.7	653.48	653.57	654.56	655.25	654.32	655.24	654.93	656.39	655.68	657.43	657.24	657.06	657.41
	652	653.2	646.01	639.4	649.13	645.16	648.79	641.75	641.1	641.39	640.95	642.9	641.81	642.06	641.96	642.53	641.63	640.86	641.93	642.85	643.3	642.66	644.78	645.81	645.7	646.68	646.06	646.59	647.91	649.01	648.41	649.11	650	650.27	651.85	652.23	652.73	652.67	653.34	654.59	654.25	655.36	655.92	655.25	655.66	656.01	657.01	657.69	657.22
	652.14	652.32	651.63	648.79	648.04	649.96	643.72	646.83	640.08	641.83	640.68	641.94	639.88	641.08	640.53	642.34	641.26	641.81	641.47	642.46	642.96	642.13	643.38	644	645.66	645.28	647.47	646.82	648.57	647.91	649.01	649.41	649.63	650.57	650.76	651.6	651.83	652.43	653.12	653.33	653.57	654.34	654.69	655.07	655.82	655.74	656.59	656.72	657.19
	654.87	655.66	654.07	652.42	652.62	653.56	645.01	653.48	640.01	642.41	641.02	642.54	640.68	641.19	641.37	640.13	640.57	639.75	642.08	642.43	642.75	642.59	643	643.59	645.13	645.76	645.24	645.8	646.93	647.8	648.18	649.08	648.46	650.42	650.19	650.55	651.54	651.61	652.48	653.26	653.25	653.98	654.28	655.07	654.67	655.48	656.14	655.91	656.98
	654.62	655.06	656.38	654.94	652.73	653.93	652.88	644.84	644.61	642.22	640.78	639.91	641.45	637.53	642.04	639.52	641.5	640.96	641.4	642.81	642.54	643.31	643.29	644.19	644.5	645.02	645.15	646.03	647.59	647.37	648.34	647.73	649.31	649.1	649.57	650.6	650.9	652.09	651.4	652.92	652.5	653.82	654.08	654.19	654.14	655.68	655.5	655.96	656.78
	656.12	656.25	656	657.11	656.79	655.22	655.66	655.74	653.91	649.27	640.85	644.73	641	646.86	643.47	640.77	641.97	641.33	643.1	642.26	642.58	643.36	645.1	643.88	643.94	645.22	645.33	645.59	646.59	646.3	647.01	648.08	649.91	649.5	650.69	650.68	651.55	651.14	651.34	652.7	652.52	652.93	653.43	654.81	654.57	654.11	655.47	656.13	657.18
	656.92	654.4	655.17	656.46	656.34	656.81	654.32	657.04	654.28	653.79	656.78	650.26	651.14	651.28	644.07	641.16	642.74	640.58	640.19	643.07	640.77	645.19	643.01	643.5	643.44	643.87	643.79	645.23	645.68	646.31	645.61	646.17	648.97	649.47	649.11	650.87	649.51	651.36	651.01	651.33	652.75	652.94	653.66	653.54	654.31	654.88	655.22	656.04	656.34
	655.46	656.15	656	656.63	655.95	656.85	655.77	657.05	656.39	655.52	656.06	654.61	652.05	652.33	647.36	647.85	644.74	641.96	642.78	641.68	641.09	642.38	642.95	642.34	643.43	643.88	643.99	644.75	644.03	645.69	646.4	647.57	646.7	648.35	647.7	648.89	649.23	650.39	650.88	650.86	652.19	652.54	652.37	652.64	653.07	653.45	654.46	654.71	655.06
	654.02	655.51	655.62	657.12	656.7	657.21	656.9	659.1	657.19	656.44	657.18	658.11	656.58	656.1	653.68	648.83	647.98	640.56	645.72	643.57	641.48	641.93	641.89	642.55	641.27	641.8	642.8	643.58	644.08	643.12	645.5	647.7	646.76	646.12	648.13	647.59	648.35	650.02	650.24	651.43	651.42	651.73	651.3	652.18	652.83	653.17	654.24	654.98	654.74
	655.31	655.34	655.75	655.79	655.67	655.48	656.38	657.5	657.42	658.18	656.53	657.3	657.52	657.23	654.4	654.53	651.56	647.34	644.27	641.4	642.17	641.89	642.65	642.67	642.16	641.49	643.18	641.83	642.6	644.42	644.19	644.39	645.29	646.93	646.66	647.48	647.66	649.35	649.73	650.8	651.09	651.43	650.59	651.45	651.62	651.91	653.49	653.71	654.91
	654.66	655.31	654.18	656.55	654.54	657.6	655.8	657.01	657.31	656.75	657.7	656.6	656.18	657.71	656.37	654.65	654.3	653.11	648.88	644.84	643.61	639.27	640.56	641.43	642.11	641.57	643.63	642.89	643.41	644.26	645.56	645.49	646.53	647.44	646.32	646.68	647.61	648.04	649	649.99	648.88	649.72	650.5	650.42	651.52	653.15	653.03	652.94	653.38
	654.48	653.87	654.18	654.02	655.63	655.09	655.64	655.78	656.25	657.39	657.6	657.73	658.18	656.9	657.18	656.7	655.41	654.37	653.28	641.77	640.53	641.91	640.87	639.03	642.05	642.88	640.24	643.33	643.08	643.87	645.18	644.19	645.32	645.5	646.31	647.88	647.62	647.35	648.4	649.34	649.42	650.05	651.02	650.75	651.46	651.5	652.23	653.22	653.94
	653.7	654.23	654.15	654.55	653.76	654.49	654.89	655.46	655.36	655.58	655.95	656.34	657.11	657.48	657.63	656.42	656.26	654.95	654.69	652.21	649.93	649.31	647.18	642.82	646.09	641.48	643.82	647.19	643.92	644.7	644.41	645.44	645.04	645.4	646.68	645.12	646.54	647.76	648.5	648.4	649.74	649.36	649.67	650.19	650.88	651.48	652.48	652.24	653.79
	653.66	652.56	652.52	653.46	652.97	654.24	653.26	654.41	655.03	655.62	655.84	655.49	656.9	657.3	657.76	657.32	657.52	656.2	654.77	653.1	654.76	650.43	648.04	644.24	647.82	643.94	644.65	646.43	644.16	642.97	646.08	646.89	644.31	644.85	647.68	646.03	646.62	647.43	648.05	647.61	648.08	646.91	648.85	648.6	650.23	651.43	651.79	652.41	653.14
	652.73	653.55	653.52	653.93	652.88	654.83	655.09	653.73	654.14	654.1	657.05	655.18	656.12	656.88	657.15	657.82	655.67	658.18	656.87	657.1	655.01	650.79	652.54	652	651.43	644.75	651.14	647.41	645.32	643.25	643.04	645.81	644.77	644.86	645.08	647.09	646.15	646.94	648.14	647.64	646.76	647.37	648.83	649.04	650.24	650.26	650.8	652.11	652.51
	651.58	652.35	653.39	652.62	652.64	652.67	653.76	653.02	654.11	655.14	655.68	655.31	656.33	657.03	657.03	658.07	658.62	657.9	657.57	658.43	655.99	657.8	652.33	652.67	649.77	649.3	650.11	645.47	646.1	646.81	645.23	644.73	644	645.25	644.82	645.92	645.03	646.64	646.29	646.69	647.03	647.7	647.46	648.38	649.99	649.66	650.88	651.2	651.65
	651.07	652.51	652.19	651.7	651.53	653.94	653.93	653.08	653.21	654.39	654.67	654.46	655.74	656.26	655.94	655.84	658.19	656.78	658.32	657.16	655.72	655.36	655.49	653.81	652	651.78	649.63	648.83	649.51	647.54	648.17	646.2	643.52	644.2	645.68	645.95	645.78	645.28	645.91	645.84	646.47	647.25	645.86	647.52	648.88	649.64	650.11	650.05	650.79
	650.32	652.27	652.13	652.57	653.89	653.13	651.82	653.31	652.43	653.13	654.29	654.37	654.07	655.19	655.56	656.68	657.46	658.41	658.41	658.65	658.46	657.93	655.2	656.95	653.16	649.32	651.54	651.62	648.87	649.13	646.1	646.16	643.63	645.3	644.15	643.75	645.53	645.08	645.72	645.74	645.73	646.61	645.37	645.31	647.4	648.81	648.16	649.11	650.1
	650.81	651.32	651.3	651.13	653.47	653.71	653.05	653.5	653.83	653.77	653.4	654.53	654.17	654.69	655.62	656.72	658.11	657.41	657.94	659.39	658.13	658.54	658.8	656.74	655.72	653.89	651.16	651.55	651.34	650.83	648.29	646.89	643.99	645.21	645.46	643.11	644.14	646.43	643.54	645.95	645.26	645.57	645.38	645.65	647.1	646.85	648.05	649.23	649.86
	650.12	651.78	652.01	652.61	653.91	654.3	654.28	653.37	654.44	654.22	653.98	655.52	654.37	654.27	654.75	655.8	656.47	658	658.49	658.46	657.82	657.55	657.82	655.97	658.01	654.08	653.36	654.97	649.8	651.27	649.74	649.1	646.55	645.3	644.73	643.78	644.53	644.9	645.05	644.86	643.6	645.17	644.36	646.14	645.32	646.99	647.66	649.63	649.79
650.77	650.53	651.58	651.55	652.66	653.23	653.68	654.6	653.92	655.74	654.22	654.14	654.71	654.53	654.05	655.37	655.51	655.58	656.08	657.43	658.59	657.47	658.49	657.47	656.3	656.24	656	655.28	653.7	653.31	654.9	652.02	650.99	647.31	644.25	646.68	645.34	645.14	644.97	645.7	644.98	644.04	644.73	644.93	644.58	644.63	645.97	646.61	647.08	647.05
	651.22	650.76	651.92	652.83	652.43	654.52	653.78	654.14	654.87	653.81	653.77	653.72	654.18	654.1	654.42	655.21	654.41	656.47	656	656.8	657.51	658.33	656.66	657.41	656.7	657.15	654.27	655.02	654.53	654.01	654.17	649.69	649.84	648.18	647.32	644.98	644.17	643.53	643.96	643.41	644.27	643.86	644.35	643.87	645.03	645.43	646.13	647.04	647.52
	649.87	651.62	651.61	652.3	653.86	653.13	653.73	654.28	654.69	654.8	653.99	654.41	655.1	655.44	654.01	653.69	654.55	655.12	656.73	655.91	657.06	658.69	657.18	657.83	657.05	656.32	657.1	655.05	653.99	655.06	653.8	651.66	651.28	650.82	646.78	647.14	643.55	646.75	644.14	644.51	642.91	642.73	642.73	641.99	643.7	644.97	645.92	644.82	646.2
	651.02	651.76	651.12	652.66	651.87	652.76	653.92	654.17	654.1	654.33	654.05	654.51	654.47	654.75	653.84	654.88	653.08	655.09	656.39	657.38	657.63	657.45	657.82	657.23	656.21	657.85	656.3	654.47	654.11	653.76	653.4	651.92	651.52	649.99	648.05	645.73	645.03	642.11	645.57	643.35	643.33	643.65	642.29	644.66	644.06	644.83	644.17	645.28	647.28
	650.78	650.49	651.05	651.21	651.91	652.73	653.42	653.41	653.51	653.67	654.34	654	654.26	653.46	654.35	654.17	653.96	654.04	654.91	656.11	656.23	656.86	657	657.93	658.3	656.73	657.03	655.17	654.37	655.34	654.37	653.36	651.46	652.42	650.09	647.74	648.1	644.02	643.36	643.3	642.87	642.33	642.58	641.79	642.93	643.04	644.26	644.56	644.18
	650.85	651.16	649.78	651.54	651.09	651.07	652.23	652.22	652.51	653.27	653.46	653.44	654.03	653.24	654.66	653.44	654.89	655.01	653.98	656.35	657.88	657.94	657	657.32	657.6	656.35	656.23	656.11	655.13	655.58	654.02	654.25	653.77	651.61	651.17	649.34	646.76	648.05	645.67	643.53	643.16	644.57	641.79	641.82	641.53	644.14	643.08	643.56	644.56
	649.67	650.82	650.27	650.91	651.16	651.37	650.52	651.38	652.7	652.8	653.14	653.6	653.47	653.37	653.24	653.5	654.3	652.82	654.33	655.88	655.68	657.07	657.02	657.61	656.94	656.82	657.4	655.82	655	654.85	653.87	654.32	653.47	653.32	651.72	651.14	649.64	648.56	646.12	644.85	644.05	643.91	642.65	643.7	641.83	642.01	642.59	642.83	644.1
	650.98	650.49	651.59	650.68	650.02	650.64	651.27	651.41	652.08	652.93	653.27	653.39	653.93	653.86	653.96	653.66	653.68	655.59	654.65	655.24	656.85	656.92	656.86	656.94	657.14	656.64	657.11	654.94	656.29	654.38	654.62	653.48	653.04	651.51	654.12	652.21	651.49	649.46	642.55	648.33	643.75	644.56	644.65	643.18	643.8	641.65	643.07	642.8	643.2
	650.15	650.43	649.55	650.49	649.73	650.76	650.45	650.55	652.41	652.25	652.9	653.28	653.47	653.68	653.46	653.52	654.8	654.21	654.66	655.21	655.33	657.78	655.98	656.94	657.1	656.37	656.27	656.38	654.66	655.13	655.22	653.65	653.85	654.19	652.04	652.35	650.99	651.24	649.56	644.88	645.2	644.88	645.35	643.54	643.99	641.97	641.37	643.21	642.55
	650.59	650.14	650.25	649.67	650.55	650.32	650.95	651.01	651.01	651.83	652.42	653.53	654	653.46	653.47	654.03	653.74	654.6	655.04	655.74	655.56	655.87	656.71	657.03	656.81	656.84	656.29	655.57	655.5	655.5	653.46	654.23	655.06	655.18	655.1	654.28	654.14	651.57	649.69	647.04	644.56	643.88	642.24	642.41	642.17	642.84	642.66	641.47	642.62
	650.14	649.5	650.24	649.7	649.3	650.07	650.41	650.38	650.98	651.66	651.91	652.96	653.17	653.77	654.01	654.9	654.51	654.43	654.39	655.13	654.98	655.2	654.46	656.01	656.59	656.01	656.06	655.79	655.56	656.16	655.9	655.29	655.51	655.75	655.72	656.84	655.41	653.44	651.18	651.84	649.06	646.32	646.14	644.59	643.51	644.03	643.08	642.42	641.31
	650.84	650.75	650.97	650.67	650.52	650.6	649.72	650.51	650.93	651.71	652.2	652.99	653.25	652.31	653.33	654.18	654.04	654.79	654.66	654.24	654.68	654.74	655.06	654.81	656.1	656.52	657.26	656.3	655.9	654.95	655.89	654.5	656.74	655.33	657.31	655.8	655.64	654.7	652.79	648.59	651.55	649.04	643.34	646.47	643.5	643.62	642.11	641.08	641.75
	650.23	650.6	650.56	651.89	651.6	649.35	650.15	650.22	650.92	650.95	651.88	651.64	652.27	653.41	654.06	653.28	654.58	654.08	654.82	653.73	654.41	654.69	654.95	655.81	655.64	656.26	655.85	656.83	656.59	655.95	655.62	655.38	656.21	656.14	656.48	657.15	657.96	655.85	655.07	653.58	649.58	650.61	648.85	648.44	644.85	644.45	640.62	641.41	642.16
	649.5	650.27	652.11	651.29	651.45	650.65	649.14	651.37	650.2	651.11	651.16	652.01	651.64	653.61	653.87	654.43	653.66	653.72	654.13	653.24	654.47	653.81	654.59	656.41	655.54	656.06	656.11	656.57	656.56	656.88	655.51	655.73	656.67	656.47	657.33	656.53	657.26	657.19	655.28	653.38	653.84	649.77	650.82	650.1	649.84	642.76	643.7	642.48	642.25
	649.9	650.88	650.8	650.77	649.99	651.48	650.81	650.62	650.28	650.12	650.79	652.29	653.18	652.85	652.69	653.97	653.31	654.2	652.9	654.07	653.3	654.67	655.78	655.56	655.56	656.15	656.78	657.08	656.6	656.18	655.85	656.22	656.86	656.49	657.55	656.57	658.4	658.17	657	654.69	656.3	654.02	653.96	653.38	649.23	651.35	647.02	646.67	643.17
	648.34	649.1	649.34	650.11	650.16	650.8	650.53	650	651.04	650.91	651.51	651.87	652.16	653.11	653.08	653.4	653.79	653.72	653.53	653.52	653.74	654.58	654.83	655.18	656.2	656.38	656.49	657.19	657.11	656.65	655.86	656.35	657.23	657.18	657.61	657.88	657.4	657.96	655.5	656.3	655.35	654.71	654.16	654.06	652.02	651.12	649.13	648.16	641.42
	647.91	647.33	648.66	649.62	649.21	650.21	650.05	648.53	650.89	650.86	651.72	652.4	652.68	651.84	653.09	652.89	653.62	653.65	653.82	654.17	654.87	654.39	655.58	654.99	655.39	655.76	656.57	656.71	656.26	656.71	657.53	656.48	657.2	656.49	656.81	658.37	656.83	657.51	657.01	656.3	655.27	654.9	652.19	654.02	651.8	652.27	650.74	648.74	645.11
	649.16	649.39	648.84	648.6	648.67	648.78	650.06	650.2	650.5	650.02	651.6	651.11	652	651.39	652.64	652.59	652.95	654.16	653.31	655.01	654.04	654.6	654.8	655.21	656.55	655.85	656.57	656.14	656.54	656.56	656.69	655.84	657.67	656.52	657	657.37	657.35	657.98	658.05	657.18	655.59	656.6	656.69	655.79	655.23	653.07	651.87	651.48	646.53
	649.91	647.83	648.18	649.53	649.27	649.32	649.04	650.19	651.1	650.27	651.71	651.35	652.01	652.72	652.51	652.34	653.59	653.63	654.01	655.23	655.32	654.07	655.64	655.82	656.02	656.1	656.52	657.25	657.3	656.33	656.93	657	656.42	656.98	656.65	658.45	657.1	657.11	657.26	658.43	656.29	656.43	657.16	656.16	657.03	656.23	655.33	652.47	650.52
	647.22	646.97	647.94	648.99	648.29	650.09	649.28	650.02	650.64	651.19	651.62	650.82	651.36	652.13	652.69	653.13	653.28	654.08	655.24	654.86	655.5	655.25	655.18	656.17	656	656.43	656.87	656.68	656.41	657.05	656.64	656.44	656.7	655.98	656.66	657.19	657.53	657.52	657.23	657.2	659.32	656.8	657.68	655.86	657.49	655.96	655.31	655.24	651.12
	646.73	646.25	646.69	648.55	648.83	647.91	649.62	649.48	650.31	651.2	650.08	651.6	651.98	652.32	652.17	653.21	653.73	653.91	654.39	655.09	654.36	655.26	655.67	655.79	655.4	655.81	655.78	656.87	656.47	656.22	657.55	656.08	656.38	656.9	657.31	657.18	657.31	657.27	657.38	657.8	656.24	657.61	657.51	657.19	658.28	655.92	655.64	655.72	654.54
	646.43	646.54	647.9	647.55	647.35	648.54	649.28	649.95	651.39	651.22	651.62	651.21	652.72	652.48	653.02	653.57	653.99	654.49	654.92	654.88	654.6	655.14	655.12	655.91	655.26	656.12	656.26	656.82	656.4	656.5	657.19	656.73	655.81	656.83	657.07	656.67	657.79	657.52	657.21	658.18	657.2	657.5	656.73	658.03	657.11	657.55	655.7	655.6	655.48
	647.73	648.5	647.13	647.68	646.56	647.91	647.86	648.57	650.31	650.33	651.67	651.55	652.71	653.01	653.42	653.19	654.47	653.71	654.83	654.6	654.68	655.09	654.54	655.41	655.76	656.37	656.07	656.78	657.02	656.96	656.78	656.48	656.67	656.07	656.63	656.67	657.1	657.07	657.1	658.06	657.31	658.32	657.24	657.22	657.08	656.97	657.98	655.01	656.6
		647.12	648.65	648.62	647.48	647.19	648.48	648.27	650.24	650.62	651.05	652.44	652.6	652.83	653.24	653.34	653.85	653.71	654.28	655.59	653.54	655.32	654.63	655.25	655.14	656.61	656.61	657.02	657.07	656.34	656.98	656.42	656.65	655.81	657.09	656.29	657.72	656	657.37	656.75	657.04	657.85	656.75	656.7	656.93	657.16	659.06	657.85	658.85
		648.02	646.8	649.22	648.11	647.57	649.67	647.96	649.18	651.44	651.07	652.51	652.47	653.44	653.94	654.34	653.21	654	653.94	653.94	653.73	655.13	655.15	654.59	656.02	655.67	656.56	656.85	656.53	657.35	657.25	656.86	656.6	657.11	655.39	656.71	656	656.72	657.38	656.53	657.8	657.5	657.09	656.91	657.69	657.49	657.63	657.57	657.8
		647.96	648.16	647.53	647.02	649.46	649.77	648.43	649.78	650.01	651.36	652.34	652.71	653.69	654.03	653.91	653.32	653.47	654.34	654.63	654.33	654.14	654.38	654.69	655.64	654.77	656.14	656.12	657.04	657.31	657.51	657.79	656.89	657.11	655.83	657.64	656.67	657.06	656.3	656.89	657.36	656.87	656.58	656.81	657.75	657.28	658.28	657.04	657.41
		648.67	649.32	646.99	647.19	647.77	648.15	648.97	649.8	651.27	651.38	652.4	652.83	652.45	653.3	653.58	653.83	654.26	654.08	654.83	654.36	654.01	654.92	653.86	656.01	655.27	656.43	656.17	656.79	656.68	657.33	657.06	657.14	657.05	656.09	657	656.7	656.91	657.29	656.51	656.82	656.93	656.48	656.63	657.08	657.23	657.63	657.51	655.98
		648.77	649.34	647.95	649.6	648.58	649.43	648.84	648.14	651.06	650.53	652.19	652.09	653.68	652.22	653.51	653.04	654	653.44	654.32	653.21	653.82	653.54	654.2	654.32	655.47	655.72	656.7	656.58	656.68	656.93	656.78	656.46	657.1	656.53	657.47	656.83	657.11	657.38	656.13	656.6	655.91	655.67	657.71	657.16	657.71	656.99	659.06	657.75
		650.52	650.83	648.59	650.33	648.99	649.67	649.83	650.22	650.41	651.11	651.97	651.13	652.69	653.16	654.09	653.59	652.64	652.78	654.07	653.36	652.86	653.67	654.09	654.36	654.61	655.6	656.85	656.87	656.61	657.49	657.09	656.59	656.53	656.01	656.94	657.2	656.41	657.12	657.09	655.06	655.74	657.36	656.19	656.43	658.08	657.99	656.99	656.79
		650.12	649.93	650.34	647.74	650.5	649.07	648.67	649.09	650.1	650.96	651.07	651.72	652.03	652.95	652.27	653.05	652.55	653.27	653.45	652.49	653.09	653.27	653.89	653.64	654.64	655.22	655.73	656.37	655.65	657.53	656.76	656.7	657.42	656.09	657.01	656.66	656.38	655.94	656.07	655.61	657.11	656.56	656.77	656.64	656.47	656.89	656.81	657.11
		650.56	651.5	650.82	649.6	649.66	647.81	650.11	648.79	649.9	651.16	651.1	651.57	651.38	652.28	652.75	652.39	653.21	652.4	652.37	652.23	652.56	653.25	654.02	654.28	654.74	654.46	655.2	655.74	656.42	655.89	656.89	656.34	656.87	656.39	656.08	656.77	655.9	656.35	656.19	656.34	657.32	656.94	656.39	657.5	656.48	658.16	656.73	656.97
		649.47	650.46	648.61	648.03	649.71	650.03	647.34	648.8	649.3	648.26	650.73	650.7	652.15	651.96	652.33	652.86	651.83	651.13	653.15	652.65	653.18	653.37	653.74	654.47	654.47	654.05	655.33	655.52	655.71	655.44	656.8	656.6	655.67	656.11	656.53	657.05	656.81	657.23	657.01	655.77	656.15	656.57	656.41	655.4	657.53	657.29	655.95	656.84
			650.85	648.94	650.86	648.76	649.49	649.86	649.83	649.99	650.27	651.13	650.68	651.76	651.31	651.84	651.2	652.19	651.67	651.96	653.04	652.78	652.9	653.1	653.39	654.7	654.42	655.03	654.84	655.16	655.33	656.53	656.2	656.2	656.33	656.38	656.52	657.09	656.84	657.19	656.85	656.09	656.37	655.67	657.6	656.54	656.86	655.74	656.22
			650.5	650.78	649.75	650.37	649.62	650.48	648.49	649.59	650.3	649.89	650.42	650.65	651.52	650.97	650.97	651.71	651.58	651.94	651.54	651.84	652.23	652.38	653.61	654.38	653.59	654.84	654.67	655.25	654.96	655.47	656.3	656.2	656	655.77	656.16	655.9	656.96	656.05	656.7	657	656.01	655.99	656.61	656.36	657.18	655.84	656.11
			651.76	649.73	650.45	650.59	649.72	650.27	649.27	650.19	649.08	649.08	650.11	649.84	650.28	650.11	650.65	650.72	650.88	650.14	651.61	651.81	652.6	652.49	653.52	653.72	653.53	654.91	654.81	654.9	654.72	655.69	657	656.28	656.5	656.25	656.7	657.02	657.06	656.98	657.11	656.08	656.38	656.34	656.49	656.03	656.56	656.25	657.17
			650.18	649.28	650.04	650.79	650.04	649.64	648.65	648.63	650.05	649.91	651.06	649.83	649.84	649.8	650.38	650.76	650.94	650.61	650.78	651.34	652.2	653.24	653.28	653.59	653.59	654.01	655.16	655.29	654.91	654.64	655.76	656.24	655.82	656.05	657.07	657.2	656.9	656.48	656.22	656.21	656.02	656.16	656.69	655.46	655.78	656.44	656.17
			650.19	651.03	651.15	649.86	650.04	649.8	650.06	648.94	649.87	649.74	649.51	649.66	650.46	649.32	648.94	649.46	650.3	650.85	651.07	651.28	652.01	652.92	653.62	654.03	653.58	653.67	653.46	654.43	654.71	654.84	655.28	655.85	656.59	656.3	656.45	657.01	658.16	657.21	656.57	656.27	656.68	657.25	656.27	656.28	655.86	656.13	655.97
			652.83	651.04	650.42	650.16	651.26	649.2	649.93	649.33	649.95	648.84	648.62	648.47	648.21	648.37	649.17	650.11	649.42	650.58	650.82	650.77	650.84	652.1	653.27	652.6	653.05	654.2	654.36	653.61	654.58	654.77	655.1	655.79	655.55	656.65	656.27	657.02	657.75	656.91	656.46	656.39	656.63	656.43	656.66	656.81	656.43	656.39	656.53
			651.55	651.11	650.78	650.99	649.96	650.45	650.23	649.8	648.64	649.41	648.42	648.57	647.93	648.16	648.7	648.81	649.2	648.12	650.65	650.34	650.74	651.8	651.65	652.45	653.3	653.63	653.17	653.45	654.11	654.89	654.53	655.34	655.29	656.37	657.07	657.38	657.16	657.08	656.99	656.93	655.93	656.28	656.09	655.55	656.74	655.97	655.93
				652.33	649.89	649.22	648.32	649.26	648.27	649.19	647.5	649.74	650.23	649.26	648.57	648.46	647.16	648.45	648.17	647.63	649.05	650.19	650.93	651.08	652.01	652.25	653.82	653.4	652.93	653.4	653.82	653.71	654.22	655.96	655.49	656.85	656.48	656.92	657.35	656.95	657.03	656.52	656.98	656.67	655.87	656.13	656.23	657.04	655.45
				652.96	652.52	651.23	649.38	649.73	650.18	649.14	649.13	648.18	648.99	647.44	648.31	648.54	646.42	647.86	648.39	647.7	648.69	649.48	650.53	650.79	651.46	652.99	653.63	653.02	653.18	653.5	653.39	653.26	654.06	655.16	655.37	656.27	656.46	656.41	656.85	656.66	657.26	657.25	656.18	657.74	656.83	655.81	656.46	655.37	655.46
				651.93	650.41	650.47	650.45	651.5	648.53	649.11	647.65	647.51	647.55	648.09	646.18	648.41	647.34	648.12	647.98	648.18	649.49	648.3	649.57	650.85	651.39	651.53	651.9	652.4	653.43	652.79	653.09	652.9	653.56	654.69	655.44	656.25	657.31	655.5	657.5	657.14	657.14	656.29	657.8	656.86	656.92	655.88	656.58	655.16	655.53
				653.09	651.74	649.79	651.85	649.8	649.1	648.93	647.35	647.29	648.33	647.34	647.77	647.88	648.16	647.64	647.65	647.45	648.64	648.69	649.66	649.3	651.48	651.72	652.56	652.35	652.44	652.57	652.17	652.7	653.61	654.78	655.4	655.39	657.27	656.93	656.16	657.92	657.25	656.91	657.54	657.38	656.94	657.08	657.52	655.74	656.26
				653.44	651.97	651.85	650.88	651.12	650.97	649.2	648.47	649.5	648.58	647.98	646.43	647.28	648.01	647.29	647.3	647.55	647.6	648.2	649.34	648.7	650.61	651.04	650.98	651.4	652.11	652.42	651.49	651.71	652.96	653.63	654.09	655.27	655.85	655.82	656.13	657.36	657.09	656.75	656.84	657.18	657.02	656.51	656.48	655.97	656.32
				652.43	653.28	651.64	652.51	650.83	648.47	650.48	649.54	647.22	648.43	649.01	647.28	647.58	646.95	647.17	646.63	647.27	648.69	649.32	648.36	648.35	649.06	650.73	650.19	651.8	651.81	651.97	651.54	652.35	652.41	653.17	653.96	655.71	655.09	656.06	656.98	656.13	656.38	656.49	656.29	657.75	656.42	655.54	655.91	656.32	656.53
					652.49	652.73	652.3	650.88	650.41	649.86	648.57	648.51	648.7	647.75	646	646.92	647.77	647.21	648.46	646.93	648.49	647.74	647.73	648.14	650.08	650.43	650.95	651.34	651.44	651.07	651.06	651.69	652.19	653.01	652.84	654.72	654.46	655.24	655.59	655.74	656.52	656.83	656.54	656.84	656.92	656.36	656.57	656.82	656.37
					653.75	654.93	651.94	651.53	650.76	652.61	650.7	649.18	648.2	647.65	647.95	645.04	647.7	647.66	646.78	647.56	646.41	648.11	648.07	647.16	649.05	648.44	650.78	650.76	651.07	650.73	650.59	651.39	651.89	652	653.26	654.01	654.01	654.36	655.06	655.26	655.92	656.41	656.73	656.81	656.77	657.32	657.37	656.25	656.78
					653.9	652.53	652.5	652.46	653.36	652.16	649.29	650.55	649.57	647.98	646.84	646	645.34	646.18	646.97	647.17	646.26	647.04	647.22	647.99	647.86	648.12	650	649.57	650.63	651.34	651.5	651.63	650.91	651.53	652.7	652.94	653.7	654.18	654.97	655.17	655.13	655.42	656.57	657.04	656.74	656.77	657.17	657.34	657.39
					653.69	653.95	652.04	653.57	652.1	652.89	651.34	649.26	650.32	648.91	646.65	645.28	646.07	646.29	645.43	645.6	646.47	646.87	646.27	646.54	646.97	646.59	648.14	648.86	649.47	650.79	650.53	650.42	652.12	651.18	651.93	652.57	653.41	653.68	654.01	654.81	655.49	656.02	656.66	656.43	656.31	657.66	657.04	657.17	656.71
					652.78	652.65	653.59	652.7	652.14	653.11	650.89	651.41	648.9	648.95	646.9	645.98	645.65	646.56	647.38	647.82	647.3	645.86	646.4	646.24	647.62	646.43	648.31	648.77	650.04	650.86	651.04	650.6	651.1	651.53	651.98	652.08	653.02	653.35	653.21	654.48	655.18	655.41	656.33	657.4	657.77	657.61	657.58	657.62	657.29
						652.55	652.76	653.91	652.13	652.68	652.12	651.06	649.99	648.98	648.35	646.3	646.03	647.9	644.35	647.51	646.8	647.06	647.7	645.44	646.62	648.4	647.51	648.7	650.11	650.54	649.41	650.5	650.58	650.93	650.9	652.4	652.13	652.93	653.25	653.26	653.65	655.15	654.95	656.54	656.59	657.25	657.75	658.36	657.76
						653.39	652.92	652.28	651.45	651.04	652.08	651.88	650.73	648.6	648.19	647.87	648.03	647.34	646.14	647.58	647.59	645.19	644.45	647.95	646.46	646.33	647.3	648.67	648.2	649.69	650.49	649.7	650.67	650.86	651.1	651.17	652.86	652.38	652.24	652.98	653.65	654	655.39	656.33	656.83	657.32	657.94	657.65	658.2
						654.37	652.97	654.61	652.26	652.03	649.97	653.4	651.07	650.34	647.71	647.81	646.86	646.95	647.99	647.36	647.76	646.58	645.56	646.19	647.18	647.25	645.91	647.72	648.36	649.64	649.62	649.91	650.06	650.4	650.87	651.29	651.74	651.53	652.55	653.31	653.05	654.18	654.75	655.57	655.51	655.9	656.82	656.85	657.73
						653.9	653.86	652.13	651.21	652.68	649.88	650.64	651.11	649.84	647.48	649.07	648.01	649.55	648.24	649.78	648.23	645.78	646	648.13	645.79	646.35	647.59	647.21	646.02	648.31	649.73	650.21	649.57	650.85	649.18	650.32	651.03	651.4	651.74	652.1	653.87	653.46	655.05	655	655.62	655.66	656.82	657.34	657.29
						653.7	652.94	652.91	652.8	651.39	652.8	652.21	650.91	652.37	649.99	647.9	648.95	646.66	647.22	647.41	648.96	648.59	647.38	648.07	646.78	645.68	646.19	647.13	646.29	647.89	648.09	648.18	649.68	650.01	649.74	650.53	651.81	651.09	651.75	651.73	652.36	653.89	654.45	653.96	654.92	656.05	656.98	656.54	657.49
							653.55	653.48	652.82	652.58	652.04	652.28	651.68	651.26	651.7	648.94	651.53	649	647.7	648.72	647.16	648.8	648.19	648.48	647.49	646.35	645.56	646.33	647.62	647.76	647.85	649	649.95	648.91	650.01	650.17	650.37	650.53	650.96	651.6	651.79	652.31	653.18	653.67	654.82	655.14	655.46	656.58	656.57
							652.52	652.31	652.12	651.86	652.47	650.96	650.8	650.36	650.45	650.96	651.38	649.43	648.49	648.86	648.02	646.81	646.68	646.68	645.92	646.63	645.79	646.45	646.43	647.19	647.38	647.69	647.56	648.21	648.59	649.64	650.18	650.59	649.98	651.03	650.92	651.54	652.44	653.36	653.81	654.26	655.33	656.19	655.37
							653.82	652.59	653.56	652.85	652.59	652.24	651.64	651.27	650.14	650.9	650.99	650.45	649.36	647.2	647.72	647.5	648.24	647.27	647.89	646.09	648.22	647.25	646.95	646.64	645.69	646.15	647.27	648.51	648.34	648.88	650.27	650.5	650.83	650.64	651.5	651.5	652.03	652.6	652.74	653.61	654.24	654.39	655.56
							652.31	651.91	651.97	652.35	652.98	653.09	651.69	652.54	652.02	651.82	650.43	650.94	649.67	648.81	648.38	649.02	648.87	646.78	648.48	647.13	646.55	646.38	647.25	646.87	647.45	645.53	647.66	647.09	648.88	647.77	649.62	650.01	649.98	649.84	651.1	650.9	651.42	652.66	652.85	652.67	653.65	655.59	655.58
								652.76	653.71	652.44	652.5	654.45	652.68	650.44	653.47	650.93	652.29	651.06	649.95	649.74	648.3	648.79	646.96	648.92	647.16	646.79	646.3	646.37	646.83	647.17	646.32	646.73	646.58	646.7	647.29	647.47	648.55	649.31	650.06	650.57	650.5	651.3	651.29	651.52	653.36	653.33	653.21	654.19	654.12
								652.12	653.59	654.47	653.7	653.93	653	651.96	653.01	653.99	653.45	651.79	651.37	649.57	648.93	647.94	648.23	647.51	648.44	646.32	646.51	646.4	646.41	646.56	645.61	645.72	646.16	646.82	646.72	646.98	647.76	647.85	648.4	649.38	650.51	651.15	651.11	651.26	651.72	651.66	652.36	652.29	653.67
								652.98	652.52	652.11	652.77	653.81	651.95	652.99	653.42	651.76	653.05	651.52	650.97	650.48	650.33	650.31	648.99	649.29	647.81	646.56	646.76	646.16	646.88	646.62	646.21	647	647.97	645.18	645.96	646.89	645.99	647.35	648.98	648.51	650.22	650.16	651.26	650.69	651.26	651.85	651.85	651.98	652.52
								651.72	652.6	652.78	651.87	654.13	653.12	653.42	653.59	653.57	651.9	653.9	651.61	651.23	650.94	649.12	649.77	651.01	647.03	647.96	648.57	645.16	646.71	646.87	645.16	646.15	646.24	645.99	646.35	646.41	647.08	648.61	648.04	648.28	649.88	649.84	651.1	650.24	650.59	650.96	652.22	651.63	652.26
									653.75	653.29	652.26	653.16	652.87	654.55	653.67	654.27	653.96	652.42	651.91	651.06	650.83	650.75	650.4	649.76	649.71	648.08	649.25	645.96	648.47	646.44	647.22	645.81	645.37	645.27	646.85	646.25	646.66	645.99	648.67	648.38	649.52	649.41	650.61	650.83	650.22	650.58	650.48	651.07	651.85
									652.83	651.87	652	653.61	653.38	652.86	653.37	652.8	653.09	653.08	652.94	652.25	652.17	651.61	649.38	650.73	651.31	647.64	648.46	647.21	644.86	644.99	648.2	648.64	646.31	644.84	645.3	645.58	645.22	646.28	646.58	646.77	648.46	648.69	650.38	649.17	649.91	650.34	650.51	650.45	651.01
									651.92	653.31	651.55	650.85	652.95	652.76	654.2	653.64	653.56	652.68	652.07	653.79	652.48	652.29	651.39	651.5	650.31	649.61	649.2	647.84	646.37	647.12	648.3	646.26	647.24	646.09	645.41	646.61	647.39	647.23	646.48	648.63	646.69	648.67	647.96	648.26	649.22	650.2	649.97	650.12	649.75
									651.66	652.5	652.07	651.56	651.89	652.79	653.78	653.7	654.01	653.74	653.38	652.69	652.11	652.06	651.61	651.35	650.93	651.51	650.38	649.52	649.27	647.14	645.09	647.12	645.49	647.15	647.16	646.49	646.17	646.36	646.74	647.9	647.16	648.58	648.84	648.17	649.69	649.44	648.77	649.85	650.7
										651.01	652.4	652.53	652.29	651.79	652.46	652.35	654.35	653.95	652.51	651.56	652.08	651.88	651.51	651.33	651.36	652.38	651.71	648.93	646.59	647.6	648.82	648.72	647.32	646.87	647.15	647.1	648.63	647.4	647.18	647.7	646.54	647.59	647.96	649.66	648.33	649.79	649.77	649.04	650.04
										651.75	651.97	651.74	653.21	652.27	653.55	654.87	654.03	653.94	653	654.16	653.78	652.91	649.59	650.74	650.89	651.13	649.48	648.45	649.22	648.88	646.95	648.47	645.57	647.31	646.31	647.97	647.23	647.22	645.66	647.95	646.32	646.61	647.99	647.26	648.73	648.82	649.39	649.45	649.51
										651.59	651.97	651.36	651.22	652.39	652.5	653.68	654.68	654.71	653.3	653.75	651.95	651.86	652.09	654.17	652.42	650.73	652.1	651.64	649.38	650.41	647.89	648.34	647.65	648.83	646.27	648.87	646.16	648.99	646.31	647.09	647.78	646.64	646.43	646.41	649.1	647.86	648.82	648.5	649.32
										652.13	652.67	651.99	652.13	652.06	652.62	652.82	653.01	653.35	654.49	655.21	653.98	653.5	653.38	652	652.27	653.06	650.53	651.81	651.3	652.71	649.69	647.66	647.43	648.7	646.41	648.24	647.23	647.87	647.12	647.12	646.73	646.95	645.78	646.32	647.92	647.27	646.74	648.02	649.29
											652.11	652.03	650.34	650.61	653.07	652.94	652.65	652.48	653.55	655.01	653.41	654.3	654.41	653.55	652.5	652.24	652.64	652.68	651.47	651.44	652.36	650.95	648.49	648.58	649.39	648.89	647.64	646.6	648.84	647.53	645.96	646.5	648.03	646.05	647.8	647.3	648.67	648.7	648.58
											652.83	651.91	652.13	651.46	652.62	652.35	653.03	652.74	653.28	654	653.9	654.93	655.98	653.41	653.88	654.23	654.54	656.22	652.46	651.57	649.96	649.95	649.44	647.78	648.93	647.75	647.85	646.74	647.45	648.04	646.53	647.34	647.03	645.37	647.55	647.8	645.59	648.54	648.07
											652.09	651.17	652.38	653.07	652.98	652.24	653.2	654.08	653.68	654.63	654.91	655.16	654.78	653.95	655.11	653.53	653.93	655.75	651.65	653.22	652.71	651.97	650.49	649.15	649.54	649.75	647.11	648.92	648.93	648.51	647.32	647.57	647.23	645.95	645.98	648.43	647.71	647.17	647.31
												651.22	652.77	651.74	652.17	652.78	653.75	652.74	654.21	655.32	654.31	654.44	654.9	655.98	655.12	654.92	653.11	655.46	655.02	654.1	653.75	651.45	651.6	653.06	649.76	648.66	648.72	648	648.78	649.09	646.37	647.95	646.94	645.85	645.84	646.14	644.95	646.68	648.82
												651.87	652.89	651.46	652.14	653.18	653.56	652.93	654.12	655.43	655.83	655.29	654.37	655.23	655.42	654.35	654.88	656.09	654.27	653.03	654.59	655.14	653.22	651.87	650.58	649.82	646.55	648	645.98	647.59	648.84	648.3	647.1	646.61	646.94	647.45	647.42	646.93	646.29
												651.33	651.6	652.22	651.49	653.44	652.46	653.93	654.41	655.07	655.5	655.84	654.98	655.35	654.97	656.35	654.8	654.85	655.42	656.31	656.22	654.29	654.08	653.78	650.84	651.71	649.31	649.17	648.75	647.66	645.63	648.11	646.08	646.65	647.85	646.5	647.46	645.72	646.69
													651.68	652.69	652.86	653.2	653.5	653.23	653.95	654.56	655.6	656.56	656.81	657.12	656.63	656.68	655.38	655.68	655.02	656.37	655.11	655.76	655.41	654.15	653.74	653.08	652.35	650.8	647.71	648.42	649.71	647.96	646.9	646.87	645.6	648.18	647.65	647.28	645.36
													651	653.14	652.5	652	653.05	653.39	654.29	655.09	655.29	655.99	656.25	656.69	657.07	656.42	655.79	656.24	655.45	657.21	656.41	655.21	656.31	654.59	655.55	653.79	651.47	649.97	650.68	649.9	651.08	647.78	648.54	648.09	648.23	646.29	645.96	645.78	644.71
													650.97	651.8	652.72	652.91	653.76	653.83	654.97	654.64	655.44	655.77	656.57	656.69	658.07	656.39	656.49	656.51	656.93	656.27	656.49	655.27	656.74	655.13	654.83	653.48	652.6	652.75	652.84	650.8	649.76	647.28	648.41	647.98	647.48	647.56	648.14	645.94	647.03
														651.51	652.42	652.88	652.48	653.81	654.61	653.87	654.4	655.67	655.61	655.9	656.87	656.84	656.75	658.03	657.19	656.39	656.88	656.38	656.04	656.9	655.99	655.26	654.17	653.85	654.08	651.26	649.64	649.79	648.64	647.98	649.78	648.68	646.79	647.03	646.81
														651.59	652.06	651.7	653.05	653.45	653.95	654.85	654.53	655.14	655.78	656.36	656.5	657.74	657.64	657.98	656.86	656.48	657.01	656.72	656.17	655.3	656.98	656.34	655.35	656.24	655.12	654.45	649.83	650.43	649.53	648.59	648.46	649.63	649.08	647.52	647.85
														651.75	652.53	653.19	652.85	652.72	654.81	654.25	653.8	655.04	655.02	655.23	655.71	656.73	656.6	657.23	656.63	657.74	656.76	657.56	657.57	656.97	657.82	656.07	656.73	654.67	655.68	652.95	653.12	651.38	650.98	650.64	649.82	650.27	649.61	647.78	645.85
															652.56	651.45	653.28	653.47	654.35	654.47	654.94	654.63	654.74	654.17	656.28	656.99	656.99	656.66	657.69	657.43	656.57	657.17	656.68	656.5	657.26	657.21	656.62	655.72	656.09	653.86	654.21	653.59	651.34	651.47	650.13	649.3	649.28	649.97	648.43
															651.55	652.73	651.91	652.82	653.51	654.43	653.91	654.09	654.21	655.27	654.83	656.26	655.83	656.69	657.15	656.32	657.28	656.9	656.7	657.02	656.96	656.52	656.67	657.77	657.57	655.43	654.07	653.96	653.37	652.32	650.7	650.52	650.84	649.62	648.71
															652.64	652.62	652.74	652.57	653	654.26	654.23	654.41	654.85	655.01	654.42	655.82	655.89	656.44	656.76	657.48	656.11	656.75	657.68	657.93	657.02	657.33	658.09	657.59	655.73	655.62	656.33	654.9	652.78	653.52	650.46	650.76	652.32	649.36	649.8
																652.17	651.71	652.08	652.49	653.18	653.74	654.84	654.68	654.9	655.26	655	655.1	655.6	655.68	656.89	656.59	657.48	656.71	656.99	656.39	657.2	656.21	656.6	656.88	656.35	656.29	653.7	654.59	653.49	651.53	651.43	651.6	649.34	649.65
																653.35	652.32	651.82	652.72	652.97	653.43	653.85	653.1	654.14	654.88	654.76	655.03	654.85	655.64	656.73	656.26	656.84	656.82	656.92	657.16	656.65	655.73	655.62	655.91	656.21	656.36	656.36	654.92	652.76	651.31	651.3	651.64	650.69	650.66
																653.41	652.26	652.24	652.61	652.63	652.85	653.15	653.99	654.43	654.5	653.63	655.08	654.35	656.07	654.85	655.53	656.13	657.37	656.91	657.03	656.77	656.84	656.69	657.12	656.23	657.34	655.46	655.78	653.65	653.46	654	651.97	650.36	650.47
																	652.71	652.7	652	652.26	653.13	653.68	653.09	653.82	654.79	653.2	653.55	654.24	654.43	655.05	655.98	655.24	656.32	655.84	656.69	656.96	655.35	656.18	656.97	657.48	656.71	656.64	656.04	654.9	655.35	656.08	653.15	652.19	652.22
																	653.81	653.03	652.29	653.19	652.62	652.79	654.12	654.39	653.79	653.57	654.32	654.87	653.95	654.09	654.93	655.09	655.51	654.89	655.87	657.32	656.1	656.81	656.32	655.82	656.3	656.44	656.75	656.58	655.41	655.31	653.39	652.85	651.44
																		652.86	652.23	652.33	653.66	652.76	653.09	653.1	653.56	653.6	653.6	653	653.81	653.15	653.64	653.44	654.12	654.68	654.87	655.03	655.85	656.06	656.07	655.93	655.88	656.75	657.3	655.4	656.39	655.66	653.26	653.38	650.3
																		652.11	652.75	653.41	651.51	652.07	652.07	652.87	654.13	652.91	653.75	653.35	653.25	653.35	653.45	653.81	654.22	654.34	655.5	655.95	655.43	655.73	654.89	656.12	653.83	655.94	656.9	656.9	655.9	655.48	653.79	654.01	652.56
																		652.54	653.32	652.03	652.52	651.33	651.49	651.21	652.34	653.83	652.56	654.08	654.04	653.15	653.75	652.93	652.66	653.68	653.8	654.52	655.61	656.28	655.04	656.24	655.58	655.43	655.49	655.36	656.65	656.46	655.37	655.24	654.63
																			651.94	651.44	651.93	652.02	651.26	651.95	651.76	652.3	652.33	652.56	651.66	653.29	653.18	652.25	652.58	652.72	653.21	654.61	654.95	655.22	654.76	655.64	655.93	655.84	655.8	656.04	655.69	656.03	655.43	655.29	656.52
																			651.25	651.4	651.64	651.45	651.43	650.59	651.51	651.31	651.77	652.26	652.85	651.9	651.86	651.89	652.96	653.04	652.96	652.93	652.74	654.98	655.41	655.19	655.79	656.2	655.16	654.93	656.44	656.07	656.51	654.16	655.4
																				650.78	649.96	650.89	650.85	651.05	651.34	650.31	650.95	652.49	652.4	652.55	651.83	652.16	650.89	651.87	652.5	652.1	653.87	653.88	655.05	655.15	655.24	655.66	656.39	654.85	656.27	655.39	655.48	655	656.78
																				650.7	651.42	651	650.25	651.7	651.29	651.33	650.5	650.94	650.59	650.98	652.89	651.44	651.47	651.19	651.3	652.03	652.08	654.18	653.49	654.73	655.35	654.5	655.49	655.75	654.92	656.9	655.77	655.35	656.57
																					649.93	649.98	650.41	650.75	651.56	651.26	651.55	650.43	650.54	651.66	651.31	650.74	652.01	653.04	652.31	652.56	652.62	652.51	653.7	653.6	654.24	655.09	654.61	655	655.36	655.31	656.01	656.24	656.23
																					650.48	650.17	650.02	649.81	651.2	650.49	650.25	650.36	650.64	652.33	650.68	650.34	652.06	651.55	651.03	652.39	652.09	653.46	652.57	653.56	654.18	654.64	656.69	655.25	655.59	655.7	655.36	655.33	655.78
																					649.7	650.61	650.13	649.92	649.96	649.77	651.37	650.19	650.94	650.37	651.09	650.76	651.56	651.25	651.18	651.01	652.1	652.35	653.47	652.82	653.08	654.17	654.71	655.84	654.95	655.8	655.52	655.84	656.24
																						649.93	649.57	648.93	648.71	650.47	651.49	650.54	651.94	650.99	650.65	649.7	651.4	651.63	651.53	651.01	651.91	652.58	651.18	652.03	653	654.29	653.55	653.89	655.11	654.84	656.01	656.02	656.43
																						649.3	649.2	649.11	649.31	650.26	649.56	650.62	649.7	649.9	650.49	650.9	650.2	650.56	651.37	651.2	651.06	651.45	651.91	651.56	652.6	652.32	653.31	653.83	655.32	655.05	655.54	655.49	655.78
																							650.22	649.38	649.71	649.03	649.97	650.24	650.32	650.46	651.38	650.05	651.67	651.09	651.2	651.63	651.38	651.48	652.45	652.74	652.24	652.31	652.21	654.23	653.57	654.43	654.25	655.06	655.45
																							648.32	648.91	649.84	649.92	648.83	649.34	649.14	650.82	650.54	650.98	651.09	650.46	651.22	650.81	651.3	650.93	651.33	651.51	651.43	653.1	652.86	653.77	653.67	654.73	654.72	653.87	655.41
																								648.94	649.11	649.57	649.75	649.97	649.89	650.31	650.19	651.89	650.69	650.94	650.77	650.23	650.69	650.6	650.59	652.37	652.43	652.25	652.17	652.68	652.55	654.55	653.45	652.89	654.62
																								648.2	648.37	649.89	648.98	649.34	649.34	649.36	650.59	649.59	650.48	650.95	651	649.95	650.35	650.86	651.16	651.38	650.73	651.67	652.48	652.6	653.63	653.18	653.52	653.38	654.79
																									649.19	649.13	648.62	649.91	648.9	649.7	649.03	649.58	650.83	650.55	650.65	650.65	650.24	651.05	650.67	649.87	649.87	652.45	651.56	651.75	651.81	653.2	653.64	652.29	653.73
																									648.5	649.58	648.84	649.23	649.89	649.4	648.64	648.91	650.26	649.73	651.19	650.51	649.94	649.64	649.9	648.75	650.1	651.46	651.21	651.61	651.01	651.99	652.58	652.88	652.81
																										648.19	649.36	649.3	650.32	650.02	649.38	649.2	649.41	649.35	650.17	650.74	650.58	650.32	649.97	650.25	650.68	650.56	650.5	651.65	651.25	652.49	652.01	651.41	651.91
																										648.24	647.05	648.85	649.19	649.09	649.27	649.14	649.74	649.5	649.61	650.48	650.32	650.35	650.08	649.73	649.62	650.51	651.01	651.15	651.77	651.82	651.91	652.1	652.28
																										646.97	648.95	648.29	649.25	648.53	649.21	647.97	649.31	648.59	649.39	649.73	649.42	649.82	650.48	649.4	649.62	650.04	650.59	649.96	651.14	650.19	651.3	651.61	651.92
																											648.59	647.31	648.05	648.64	648.33	648.84	649.03	647.94	649.44	648.91	649.67	650.23	649.98	649.49	649.16	649.36	649.62	650.01	650.69	651.99	652.15	651.29	651.46
																											646.79	648.45	647.03	648.96	648.64	648.28	648.18	648.56	648.79	648.52	648.95	649.16	649.15	649.74	649.93	649.98	649.86	649.12	650.37	651.37	651.66	650.97	652.61
																												646.23	647.48	646.78	647.11	646.82	648.75	647.89	648.61	648.71	648.74	648.43	649.23	649.37	650.18	650.12	649.71	649.54	651.43	650.19	650.57	651	650.62
																													647.18	646.86	647.59	647.04	647.89	647.16	648.57	648.4	649.04	648.65	648.15	649.55	649.26	649.9	649.68	650.37	649.43	650.2	650.27	650.44	651.39
																													646.35	646.68	646.35	647.11	647.49	647.31	647.2	648.83	647.79	647.78	648.79	648.64	649.65	649.43	649.17	650.32	649.86	649.99	649.44	651.04	651.04
																														646.76	646.63	646.71	646.45	648.19	647.59	647.06	648.36	647.54	647.46	648.18	648.19	648.56	649.63	649.2	650.27	648.33	650.09	649.3	649.7
																														646.54	646.89	646.62	645.67	647.5	646.9	647.41	648.36	647.09	646.57	647.9	648.99	648.9	649.39	649.78	649.79	648.37	649.14	649.62	649.72
																															646.76	645.58	646.24	646.58	646.49	646.18	646.48	646.89	647.09	647.19	647.25	647.88	648.06	648.77	649.43	649.12	649.13	649.08	648.97
																															644.59	646.07	646.45	644.83	646.37	647.01	646.55	646.27	647.27	647.1	647.3	646.82	647.3	647.52	648.5	649.04	648.08	648.27	648.24
																																646.5	645.65	645.79	644.83	646.26	645.86	645.68	646.47	646.77	646.68	647.21	648.24	648.18	648.54	648.57	648.2	648.66	648.76
																																645.78	644.63	644.53	646.01	646.69	645.89	644.8	646.35	647.82	647.05	645.95	646.84	647.86	648.06	648.78	649.08	648.29	648.02
																																	644.1	644.16	644.45	645.74	645.79	644.48	645.31	646.13	646.83	646.57	647.21	647.02	647.64	647.23	647.91	648.68	647.98
																																	643.98	645.1	644.88	643.67	645.1	645.8	644.84	645.03	645.22	645.94	646.28	646.4	645.58	647.31	647.63	647.64	647.46
																																		644.07	643.76	644.49	645.42	644.77	645.62	645.09	645.35	645.57	645.47	646.81	647.42	647.06	647.05	647.38	647.58
																																			644.16	644.36	643.55	645.6	644.26	645.03	645.28	645.71	646.01	645.3	646.31	647.3	645.79	646.97	647.05
																																			644.99	644	644.51	645.43	643.57	645.15	645.55	646.01	646.05	645.74	646.72	645.56	646.27	645.74	646.82
																																				643.73	643.95	645.03	646.1	644.68	645.97	644.94	645.2	646.42	646.87	645.94	645.77	645.83	646.55
																																				644.51	644.76	644.61	646.52	646.27	645.75	646.04	646.19	645.92	646.34	646.56	645.32	645.76	645.24
																																					645.06	644.71	644.57	644.68	645.34	645.2	645.27	646.16	645.6	645.03	645.37	645.77	646.5
																																						645.78	643.8	645.82	646.17	646.09	645.97	644.48	645.56	646.08	645.61	645.69	646.02
																																						647.08	645.46	645.87	646.15	646.42	645.43	645.98	645.99	645.17	645.75	644.96	646
																																							647.14	645	645.12	646.35	645.45	644.91	644.3	645.92	645.37	645.07	646.15
																																							644.9	645.7	645.54	645.41	646.24	645.48	645.41	645.45	645.66	644.68	646.22
																																								646.14	645.33	644.98	645.55	646	645.7	644.98	645.67	644.75	644.93
																																									647.62	645.98	643.87	645.07	645.55	645	645.12	645.07	646.1
																																									645.97	646.36	644.18	645.22	644.82	645.51	645.32	646.06	644.83
																																										647.89	644.96	644.29	646.77	644.73	647.15	644.48	646.4
																																											646.78	646.05	645.77	645.67	646.13	645.91	646.33
																																											647.8	647.04	646.12	647.47	646.22	647.01	645.81
																																												648.25	645.55	648.8	647.89	648.63	647.7
																																													648.18	649.78	648.71	647.45	648.78
																																													649.1	649.34	649.22	649.2	646.92
																																														650.24	651.06	649.04	646.83
																																															652.24	649.89	649.41
																																																648.88	648.74
																																																650.37	649.94
																																																	650.74


[truncated: 451 more columns]

## Sheet: Figure 8d

																																																	29.1
																																																	28.9
																																																28.7	29
																																															28.8	28.8	28.5
																																															28.8	28.3	28.7
																																														28.6	28.5	28.3	28.2
																																													28.5	28.2	28.4	28.3	28.5
																																												27.9	27.8	28	27.9	28.3	28.3
																																												27.8	28	28	27.9	27.9	28.5
																																											27.3	27.3	27.9	27.9	27.6	27.6	27.9
																																										27.3	27.1	27.2	27.4	27.6	27.8	27.4	27.9
																																										26.9	26.8	26.8	27.2	27.2	27.7	27.1	27.2
																																									26.4	26.3	26.1	27	27	27.2	27.6	26.7	27.6
																																								26	26.6	26.8	26.9	26.7	26.8	27	26.5	27.3	27.1
																																								26.6	26.2	26	26.5	26.2	26.8	26.5	26.4	26.8	26.7
																																							26.4	26.2	26.2	26.2	26.7	26.4	26	26.4	26.5	26.6	26.4
																																						26.1	25.9	25.7	27	26.6	26.2	25.9	26	26.2	25.8	25.9	26.1
																																						26.3	26.8	26.5	26.1	26.1	26.6	26.2	26.2	26.8	26.1	26	26.4
																																					27.3	26.1	26.8	26.2	26.4	25.8	25.8	26.2	26	26	24.9	26	26
																																					27	27	26.9	26.4	26.1	26.7	26.3	26.1	25.7	25.4	25.6	25.9	25.5
																																				28.6	27.8	27.2	26.9	27	26.1	25.8	25	25.9	25.2	25.2	25.8	25.8	25.8
																																			28.8	29	29.2	28.6	27.5	27.1	27	26.7	25.9	25.8	25.3	25.6	25.1	25.2	24.9
																																			28.4	28.3	29	28.1	28.2	28.5	27.4	27	26.3	25.6	25.8	26.2	25	25.6	25.7
																																		28.9	29.1	28.8	29.3	29	28.2	27.7	27.2	27	27.3	27.1	26	27	25.9	25.8	25.5
																																		29	29.4	29.2	29.3	28.7	29.1	28.2	28.3	27.4	27.5	27	27.1	26.8	25	25.8	26.7
																																	28.9	29.4	29	29.1	28.6	28.8	29.3	28.7	27.9	29	27.9	28.4	27.8	27.1	26.4	26.6	25.5
																																28.6	28.6	29	29	29.1	28.9	29	28.9	29.1	29.1	27.3	28.5	27.9	28.7	27.3	27.8	26	26.1
																																29	29.2	28.9	28.9	29	28.6	28.8	29	28.7	28.9	28.9	28.5	28.7	28.6	27.9	27.4	27.4	25.9
																															28.4	29	28.2	28.6	28.7	29.1	28.7	28.9	28.6	29	28.1	28.9	28.2	28.7	29	28.2	26.7	27.6	28
																															28.7	28.2	29	28.8	29	29.1	28.8	28.8	29	28.9	29.1	29.4	29.4	29.4	29.3	29.1	27.8	28.3	27.8
																														28.6	28.4	28.9	28.5	29	28.7	29.1	28.7	28.5	29	29.1	29.2	29.7	29.1	29.2	29.2	29.5	28.9	29.2	28.4
																														27.8	28.5	28.7	28.2	27.7	28.7	29	29	29	29.1	29.3	29.1	29.8	29.2	29.7	29.6	28.9	29.4	29	28.4
																													28.1	28.3	28.5	28.6	28.3	28.4	28.6	28.7	28.8	29.4	29.2	29.1	28.8	29.3	29.9	30.1	29.4	29.7	29.9	29.4	29.3
																													27.7	27.9	27.7	28.7	29	28.5	28.6	28.5	29	28.8	28.9	29.2	29.7	29.9	29.9	29.5	29.7	29.8	29.7	29.4	29.5
																												27.6	27.2	27.4	27.5	27.6	28.3	27.7	28.5	28.5	28.8	28.7	28.5	28.9	29.3	29.7	29.8	29.9	29.4	29.4	29.4	29.8	30
																												27.1	26.6	27.4	27.2	27.2	27.3	28.4	28.3	28.1	28.6	28.6	29.2	29.1	29	29.1	29.4	29.7	29.7	29.4	29.6	29.5	29.9
																											27.4	26.9	26.6	26.6	26.9	27.3	27	28	28.1	27.8	28	28.3	28.5	29.3	28.7	29.1	28.9	29.1	29.3	29.5	29.7	29.4	29.6
																										27.2	26.2	26.5	25.9	27.1	26.1	26.2	27.5	27.5	28	28.2	28	28.1	28.5	28.5	28.6	28.9	29.2	28.8	29	29.3	29.2	29.9	29.5
																										27.7	26.7	27.5	27	26.4	27.2	27.1	27.3	27.5	27.4	27.8	27.9	28.1	28.1	28	28.3	28.5	28.3	28.6	28.8	29.3	29.7	29.6	29.6
																									27.4	26.9	27.3	25.9	27.4	27.1	26.5	27.3	27.1	27.4	27.1	27.9	27.4	27.8	28	28.1	27.9	27.9	28.1	28.7	28.2	28.8	29	29.5	29.7
																									28.2	27.8	27.5	27.1	27.2	26.7	26.7	26.9	27.6	27.5	27.5	26.9	27.5	27.6	27.9	27.9	28.2	27.7	28.1	28.4	28.6	28.9	28.5	29	29.4
																									28.2	27.4	27.3	27	26.6	27	27.2	27.1	27.5	26.6	27.5	27.2	27.9	27.7	28.1	27.6	27.7	27.6	27.9	28.2	28.2	29.2	28.8	29.1	28.8
																								27.4	27.8	27.7	27.6	27.3	27	27.1	26.7	27.2	27.2	27.2	27.7	27.5	27.2	27	27.4	26.9	27.9	27.5	27.7	28.4	28	27.8	28.4	28.6	28.6
																								28	28.2	28.3	26.8	26.9	26.7	27.4	27.2	27.5	27.5	26.8	26.7	27.6	27.7	27.6	27.3	27.5	27.9	27.8	27.5	28.6	27.9	28.5	28.6	28.3	29
																							27.4	27.4	27.9	27.7	27.7	27.3	27.2	27.2	26.6	27.4	26.9	27	27.6	26.9	27.1	27.1	26.5	27.2	26.7	28.1	27.7	28	27.7	27.9	28.5	28.5	28.9
																							27.5	27.4	27.6	26.7	27.5	27.1	27.4	27.5	27.2	25.9	27.2	26.7	26.3	26	26.9	28	26.4	27.9	26.7	27.4	27.9	28	28.2	28.7	28.3	28	28.5
																						27.7	27.2	27.7	27.3	27.2	26.7	26.9	27	26.6	27	26.6	27.2	26.3	26.8	26.1	27.2	28.3	27.2	27	27.3	26.8	27.3	27.6	27.4	27.9	28	27.9	29
																						27.5	27.5	27.4	27.6	26.7	26.9	26.9	27.2	27.2	26.8	26.9	27.2	26.7	25.9	26.3	26	26.5	26.1	26.9	27.2	26.7	27.8	27.7	27	28	27.4	28.4	28.3
																					27.2	27.3	27.5	27	26.9	27.1	26.6	27.4	27.2	26.6	26.6	26.4	25.7	26.8	26	25.8	26.8	27	26.8	26.9	27.4	26.4	27.1	27.2	27.5	27.2	28	28.1	28
																					27	27.5	27.1	26.8	26.8	27.2	26.7	27	26.7	27.2	26.3	25.9	26.5	26.8	26.4	26.4	26.6	26.3	27.2	26.8	26.2	26.8	27.3	27.8	27.2	27.6	27.6	27.6	27.3
																				27	26.8	26.3	27.2	27.2	27	27.4	26.9	27.7	26.8	26.8	26.7	26.7	27.2	26.1	26.6	26.2	26.3	26.2	26.5	26.5	26.4	26.5	26.1	27	26.8	26.8	27.2	26.5	28.1
																				27.1	26.9	26.9	27.2	27	27.1	27.1	27.3	27.1	26.8	26.6	26.6	27	27	27.2	26	26.5	26.1	26.3	26	27	26	26	26.6	26.6	27.6	26.9	26.8	27.1	27.4
																				26.4	27.2	27	26.7	27.1	26.8	26.8	26.9	26.7	27.3	27.3	27	26.7	26.9	27.2	27	26.5	25.9	26.3	26.7	26.1	26.5	26.4	26.6	26.9	25.7	26.1	26.5	27.2	27.4
																			26.6	26.4	26.4	27	26.9	27.3	26.8	27.2	27.2	26.9	27	27.1	26.9	27.2	27	27	26.4	27	27.2	25.8	26.8	26.2	25.8	26.1	25.3	26.2	26.3	26.7	27.3	26.9	27
																			25.8	26.6	26.6	26.6	26.8	26.6	26.5	27	26.7	27	27	27.2	26.7	25.9	26.5	26.6	26.5	26.7	27.2	27.3	26.5	26.4	26.1	25.8	27.3	25.8	26.1	25.8	26.2	26.9	27
																		25.8	26.1	25.9	26.5	26.6	26.4	26.7	26.6	26.9	26.6	26.9	26.8	26.8	26.5	26.5	26.3	27	26.5	26	27.2	26.8	27	27.2	26.6	26.9	26.6	26.3	26.6	26.5	25.9	26.7	26.7
																		25.5	25.6	25.8	26	25.7	26.1	26.4	26	26.2	26.8	26.3	26.2	26.3	27	26.9	26.8	26.6	27	27.2	27.2	27.5	26.7	26.8	27.4	27.6	27	26.3	26.1	25.9	26.2	26.3	25.9
																	24.8	25.2	25.6	25.5	25.5	26	25.8	25.9	25.9	26.1	25.7	26	26.7	26.6	26.8	26.5	26.1	26.2	26.8	27.3	26.4	27.1	27.2	26.7	27.4	27	27.3	26.9	26.2	26.5	26.2	26.3	26.3
																	24.3	25	25.1	25.1	25.4	25.3	25.9	25.6	25.7	25.7	25.7	26.2	25.7	26.2	26.7	25.8	26	27.3	26.8	26.3	27	26.4	26.9	26.9	27.5	27.2	27.2	27.3	26.9	26.2	26.4	26.5	27
																	24.6	24.6	24.5	24.8	25.1	25	25.3	25.1	25	25.5	25.8	25.8	26.2	25.8	25.5	25.8	26.1	26.7	26.6	26	26.3	26.4	26.3	26.9	27.1	26.7	27.2	27	27.2	26.8	26.8	26.2	27
																24	24.1	23.7	24.6	24.2	24.4	24.4	24.4	25	25	25.2	25.2	25.3	25.9	25.4	25.4	25.9	25.5	26	26.2	26.1	26.8	26.7	26.5	26.8	27.2	27.1	27.1	27.3	27.3	27.2	26.5	26.9	26.2
																23.6	23.3	24.2	24.1	24.3	24.2	24.4	24.3	24.6	24.5	24.9	25.2	25	25.5	25.2	25.5	25.1	25.7	25.7	25.9	26.3	26.2	26.5	26.4	27	26.3	26.7	27.2	26.6	26.9	27.3	26.9	27	27.2
															22.8	23.6	23.9	23.4	23.8	23.3	23.9	23.9	24.3	24.5	24.5	24.3	24.4	24.7	25	25.3	25.4	25.2	25.2	25.1	25.5	25.9	25.9	26	26	26.5	26.9	26.6	26.6	27.1	27.3	27.3	26.8	26.7	26.6
															22.9	23.3	23.1	23.1	23	22.9	23.2	23.2	23.8	23.2	23.9	23.9	24.4	24.8	24.7	25	24.9	24.4	25.4	25.4	25.5	25.6	25.4	25.6	26	25.8	26.4	26.7	26.4	26.7	26.6	27	27	26.4	26.7
															22.8	23.2	22.2	23.1	22.9	23.1	23.3	23.2	23.6	23.5	23.7	24	24	23.8	24.3	24.2	24.6	24.5	25.2	24.6	25.2	24.9	25.6	25.7	25.6	26.1	25.9	25.8	26.4	25.9	26.8	27	26.6	26.7	27.2
														22.4	22.5	22.5	22.7	22.8	22.9	23	22.6	23.1	23.2	23.2	24	24	24.1	24.2	24.4	24.9	24.3	24.8	23.9	25	24.8	24.8	25.3	25	25.2	26	25.9	25.1	25.8	26.5	26.1	26.2	27	26.2	26.3
														21.8	22.1	23.2	22.9	22.8	23	22.5	22.7	22.9	22.8	22.8	23.2	23.6	23.8	24.1	24.1	24	24.6	23.9	24.5	24.5	24.2	24.4	24.3	25.1	25.2	25.2	25.2	25.7	25.3	25.9	25.6	26.1	26.2	26.6	26.3
														25.2	22.5	21.6	23.1	22.2	23	22.2	22.1	22.3	23.1	22.4	22.6	23.5	23.6	23.4	23.2	23.8	23.9	23.6	24	24.1	23.9	24.3	24.1	24.4	25.1	24.9	25.1	25.4	25.3	26	25.7	26.3	26.1	25.9	26.5
													26.5	22.8	23.3	22.6	22.8	22.3	23.9	22.4	22.2	22.9	22.5	23.1	22.6	22.8	23.4	23.7	23.6	23.7	24.4	23.7	24.3	24.4	24.1	24.4	24.4	24.3	24.5	25	25	25	25.5	25	25.4	25.8	25.8	25.6	26.1
													28	23	22	22.7	22.6	22.6	22.7	22.5	22.3	22.1	22.3	22.7	23.1	23.3	23.2	23.1	23.8	23.4	23.6	23.4	24.3	23.9	24.3	24	24.4	24.2	25	24.8	24.5	24.8	25.1	25.1	25.3	25.6	25.2	26.2	25.8
													29.7	28.4	24.6	23.3	23.6	22.1	22.7	22.8	22.2	21.7	22.1	23.2	23.1	23.4	23.7	22.8	23.2	23.7	23.3	24	23.2	23.8	23.6	23.8	23.8	24.1	24.4	24.2	24.5	24.5	24.8	25	25.3	25.6	25.8	25.9	25.9
												31.1	30.4	29.4	25.8	25.5	22.8	23.3	22.4	22	22.4	22.3	22.5	22.7	23.5	23.3	23	22.6	23.9	23.1	23.6	23.5	23.2	24	23.5	23.5	23.9	24	23.9	24.5	24.4	24.6	24.1	24.7	25	25.4	25.4	25.9	25.5
												32.5	30.8	30.2	30	29.5	27.4	24.7	24.2	22.6	22.5	22.3	22.5	22.7	23.1	23.5	23.2	23	23.7	23.2	23.3	23.6	22.8	23.3	23.3	23.4	23.8	23.5	23.3	23.8	24.6	24.3	24.6	24.4	25	24.9	25.2	25.4	25.5
												31.3	32.6	32	29.8	30.5	27.7	29.8	22.6	23.3	22.6	23.3	21.7	22.1	22.6	23.3	23.2	22.8	23	23.6	23.1	22.9	23.4	23.6	22.7	23.2	23.6	23.9	23.8	23.4	23.9	23.5	24.4	24.3	24.5	25	25	25	25.1
											32.6	32.3	30.8	31.8	31.4	31.1	30.9	27.6	30.3	26.3	23.1	22.9	22.5	22.9	22.1	23.4	23	23.2	23.3	22.8	23.2	22.8	23.8	23.5	23.3	23.7	23.4	23.7	23.7	23.5	23.6	24.1	23.9	24.5	24.9	24.6	24.1	24.8	25.1
											31.5	32.7	31.3	32.7	31.4	31.5	30.8	31.1	28.8	29.6	24	24.3	22.6	23.4	23	22.3	22.8	22.8	22.9	22.9	23	22.5	22.9	23	23.1	23.1	23.2	23.1	23.3	23.2	23.8	23.5	23.5	24.1	23.9	24.3	24.5	24.7	24.7
											32.6	32	32	32.5	31.8	32.1	32.9	31.4	30.8	29.5	30.7	25.6	24.1	24.1	23.7	22.4	22.6	22.3	23.5	22.5	22.6	22.9	22.5	22.6	22.4	22.8	23	22.9	23.2	23.2	23.4	23.3	23.8	23.7	24.3	24.1	24.3	24.2	24.1
										31.7	32.2	31.6	33.4	31.1	31.6	32.2	31.6	30.6	30.7	30.7	28.6	25.7	23.6	23.3	23.3	23	23	22.8	23.3	22.6	21.8	23.6	22.7	22.5	22.4	21.6	23	22.8	23	23.4	23.2	23.9	23.5	23.2	24.1	23.8	24	24.1	24.1
										31.4	31.1	31.9	31.3	31.6	32	31.6	32.1	31.8	31.9	31	30.2	28.8	27	24.4	23.4	22.8	22.6	22.9	22.9	23.1	23.1	22.5	22.1	22.4	22.4	22.4	22.6	22.8	22.6	22.6	22.7	23.2	23	23.1	23.3	23.6	23.1	24.1	24
										30.7	31.2	31.5	30.8	32.2	31.7	31.6	32	31.8	31.9	30.4	30.5	29.7	29.3	23.5	24.1	22.5	22	22.8	22.2	22.2	22	22.4	21.9	21.8	22.3	22.6	21.9	21.9	22.5	22.8	23.1	22.6	23	23.1	23.1	23.2	23.1	23.6	23.5
									30.8	31.1	31	31.3	30.9	31	31.2	31.7	31.3	32	31.1	31.7	31.8	30.9	31.2	28.5	26.2	23.7	24.1	22.6	22.1	22.1	22.1	23.1	22.5	22.5	22.1	22	22.3	22.2	21.7	22.6	22.8	22.7	22.9	23.2	23.2	23.1	22.9	23.2	23.3
									30.8	30.3	30.9	31.4	31.5	30.8	31.5	30.9	31.5	31.6	32.3	31.7	31.7	31.1	30.5	30.4	27.7	26	21.7	23.6	22.6	21.7	22.6	22.7	23.2	21.6	21.8	22.4	21.9	21.9	22.4	22.5	22.3	22.4	22.4	22.5	22.5	23	23.2	23	23.2
									29.9	30.8	30.6	30.7	30.9	31	31	31.3	31.6	31.4	31.3	32.2	31.3	31.9	31.3	30	29.8	28.9	26.9	26.4	21.9	23.1	22.5	20.9	22	23	22.3	22.5	21.2	20.8	22	22.1	22.4	22.2	22.6	22.5	22.2	22.2	22.5	23.3	22.9
									30.5	30.2	30.4	31.2	30.4	30.8	30.9	30.7	31.2	31.3	31.5	32	31.6	31.7	31.6	31.3	30.4	29.7	28.7	29.4	28.6	25	23.2	22.8	21.7	22.7	22.4	22.2	21.9	22.2	21.7	22.3	22	22.4	21.9	22.5	22	22	22.7	22.5	23.1
								30	30	30.3	30.4	30.3	31	31	30.9	31.5	31.1	31.1	30.9	31.5	31.2	31.1	31.1	31.6	30.9	30.9	30.4	30.2	29.7	26.1	21.6	24.4	20.7	26.2	23	22.3	21.5	22.5	21.3	22.2	21.5	21.3	21.7	22.3	22	22.3	22.9	22.6	22.2
								29.7	29.8	30.6	30.2	30.6	30.6	30.9	30.9	30.6	31.3	31.3	31.1	31.3	30.9	31.3	31.6	31.3	32.4	31.8	31.1	30.4	30.3	30.6	31.6	27.2	27.7	25	23.4	23.1	23.2	21.9	21.8	21.3	21.1	22.1	21.7	21.9	22.8	22.2	22.1	22.7	22.3
								29.9	30.3	29.9	30	30.6	30.5	30.9	30.6	31.2	30.7	31.1	30.7	31.4	31.1	31.6	31.3	31.7	32.4	31.6	31.5	30.9	30.9	30.5	30.4	28.7	28.6	27.2	31.1	28.6	28.3	20.9	29.2	22.4	21.3	21.8	22.1	22.1	21.8	22.7	22.2	22.1	22.6
								29.8	30	30.3	29.8	30.2	30.5	30.7	30.8	30.7	30.8	31.4	31.4	30.6	30.8	30.7	31	31.5	31.4	31.9	31.8	31.2	31.2	30.2	30.7	29.3	28.9	29	29	27.9	29.4	27.5	28.1	22.4	22.4	22.2	23.3	21.5	21.6	22.2	22.5	22	22.1
							29.1	29.7	29.8	30.1	29.5	30.2	30.2	30.4	30.5	30.8	31	30.9	30.4	30.8	30.7	31	31.4	31.2	31.5	31.3	31.8	31.6	31.5	30.7	30.8	29.7	29.5	29.2	29.7	28.7	28.9	30.7	31.3	21.9	22.6	21	23.4	22.5	22.4	22.7	22.5	22.3	22.3
							29.4	29.7	29.4	29.8	30.3	30	30.1	30.5	30.4	30.9	30.7	31.1	30.8	30.2	30.4	30.8	31	31.6	30.8	31.3	31.7	31.8	31.2	31	31	30.5	29.9	29.8	29.7	30.1	30.5	30.3	28.1	29.1	28.5	26.2	25	21	23.5	22.7	22.1	22.4	23
							28.6	29.7	30.2	29.5	29.7	30.2	29.7	30.3	29.9	30.4	30.6	30.3	30.8	30.6	30.5	30.7	30.8	31	30.9	31.2	31.6	31.6	30.8	31.5	30.9	30.3	29.9	30.4	30.7	30.1	30.2	30.3	30.6	29.1	29.4	28.1	23.1	21.5	20.8	22.5	23	22.6	22
							29	29.4	29.1	29.4	29.7	29.9	29.6	29.9	29.9	29.5	30.1	30.5	30.2	30.2	30.6	30.2	31	30.9	31	31.1	31.3	31.5	31.2	31.4	30.8	30.6	31.1	31.3	31.4	30.4	31.4	31.8	31.3	31.3	30	30.5	28.2	29.1	28.1	28.9	22.3	23	22.1
						28.6	28.9	29.4	29.2	29.3	28.9	29.1	29.5	29.7	29.7	29.7	29.9	30.2	29.7	30.2	30.4	30.6	30.2	30.8	30.6	31	31.5	30.7	31.3	31.3	30.8	30.4	30.9	31.4	31.4	31.4	31.3	31.7	32.1	32	31.7	29.9	30.5	29.6	29	28.9	22.9	21.5	21.7
						28.6	29	28.6	29.2	29	29.1	29	29.2	30	29.5	29.5	29.2	29.8	30.2	30.2	29.9	30.3	30.5	30.7	30.6	30.7	31	31	31	30.5	30.8	30.5	31.1	30.3	31.1	31.9	31.7	31.4	31.7	31.7	32	31.3	31.3	31	30	28.4	29.2	26.9	21.8
						28.7	28.5	28.5	28.8	29	28.9	29.5	28.9	29.1	29.4	29.6	29.4	30.1	29.7	30.1	30.6	30.2	30.4	30.4	30.7	30.5	30.8	31.1	30.8	30.9	30.7	31	30.3	30.8	31	31.3	31.3	32.8	32.3	32.2	31.4	31.5	31.8	31.4	30.5	30.1	29.3	26.4	27.7
						28.6	28.5	28.8	28.8	28.8	28.5	28.9	29.2	29.4	29.2	29	29.3	29.4	29.4	29.8	29.3	30.1	29.8	30.4	30.6	30.1	30.4	30.4	30.6	30.7	30.9	30.3	30.3	30	30.6	30.8	31.5	32.4	31.6	31.2	32.5	31	31.3	31.6	30.8	30.2	29.8	29	27.9
					28.5	29	28.8	28.9	28.5	28.4	28.5	28.2	28.9	29.1	29	29.2	29.5	29.4	29.4	29.3	29.8	29.6	29.7	30.2	30	30	30	30.2	30.2	30.8	30.3	30.7	30.4	30.5	30.7	31	31.2	31.4	31.8	32	31.7	32	31.6	31.4	30.4	29.9	29.5	29.1	28.4
					27.9	28.2	28.8	28.2	28.2	27.8	28.6	28.1	28.1	28.5	29.3	29.1	29	29.2	29.1	29.7	29.7	29.2	29.9	29.8	29.9	30.2	29.4	30	29.9	29.8	29.9	30.6	29.8	29.9	30.2	30.8	30.5	31.3	31.2	31.4	32.1	31.4	31.7	31	30.8	31	30.2	29.5	29.2
					28.6	28.7	28.2	29	28.5	27.9	28.1	27.7	28.3	28.3	28.6	29.4	28.6	28.8	29.1	29.3	29.4	29.5	29.7	29.7	29.4	29.4	29.5	30	29.7	30.2	30.2	30.2	30.2	30	31	30.7	30.5	30.4	30.9	31.5	31.4	31.5	31.1	31.6	31	30.6	30.5	30.2	30.2
					28.3	28.1	28.4	28.4	28.1	27.8	28.2	28.3	27.8	28.2	28.6	28.4	28.8	28.7	29.2	29.4	29.4	29.5	29.5	29.5	29.4	29.1	29.5	29.4	29.4	29.6	29.4	29.4	30.3	29.8	29.8	30	30.3	30.3	30.2	31	31	31.2	31.4	31.6	31.3	30.7	30.1	29.9	29.1
					28.5	28.3	28.4	28.2	28.3	28	27.9	27.7	27.6	27.9	28.3	28.8	28.5	28.9	29	29.1	29.2	28.9	29.3	29.5	29.7	29.8	29.4	29.2	29.8	29.2	29.5	29.7	29.6	29.9	29.9	29.7	29.8	30	30.3	30.4	31.1	30.7	31	31.5	31	30.6	30.4	30.2	30.2
				27.7	28	28.1	28.1	28.3	28	27.8	27.9	27.8	27.6	27.8	28.1	28.8	28.6	28.3	28.9	29.3	29.2	29.2	29	29.5	29.1	29.2	29.2	28.9	29	28.8	29	29.9	29.5	29.7	29.4	29.5	29.4	30.5	30.5	30.5	30.8	31	31.1	31	31	30.9	30.4	30.2	30.2
				27.2	28	27.7	27.7	28.1	27.9	27.5	27.8	27.8	27.7	27.7	27.9	28.2	28.2	28.8	28.9	28.8	29.3	28.8	29.2	28.9	29.1	29	29.3	28.8	29.4	28.9	28.9	29.2	29.1	29.7	29.3	29.9	29.5	29.8	30	30.3	30.6	30.9	31	31	31	30.8	30.5	30.4	30.4
				27.7	27.7	28.2	27.8	27.4	28.2	27.3	27.6	27.3	27.4	27.6	28.1	27.6	28.2	28.7	29.1	28.6	28.9	29.1	28.8	28.6	28.6	28.6	29.5	28.8	28.4	28.1	28.4	29.4	29.1	29.1	29.4	29.5	29.5	29.9	29.8	29.7	30.5	30.7	31	31.3	30.4	31.3	29.9	30.6	30.7
				27.3	27.5	28	27.9	28.4	27.5	27.7	27.4	27.3	27.7	27.7	27.9	27.9	28.2	28.2	28.5	28.7	28.5	28.6	29.1	29	28.9	29.2	28.5	28.8	28.6	28.7	28.8	28.8	28.9	28.8	29	29.5	29.7	29.7	29.9	30.2	30.6	30	31	31	30.9	30.8	30.6	30.6	29.8
				27	27.6	27.8	28	27.7	27.9	27.6	27.4	27.2	27.6	27.5	27.8	27.9	28.2	28.7	28.1	28.3	28.4	28.7	28.6	28.3	29.3	29.1	28.9	28.5	28.6	28.4	28.8	28.1	29.4	28.9	28.9	29.2	29.5	29.3	29.5	30.2	30.2	30.7	30.6	30.7	30.6	30.5	30.4	30.4	30.3
			26.4	26.6	26.9	27.3	27.5	27.7	27.5	27.6	27.2	27.4	27.3	27.5	27.7	27.9	28.2	28	28	28.3	28.6	28.4	28.6	29	28.5	29	28.8	29.2	28.6	29	28.7	28.5	28.7	28.5	29.2	29.2	29.2	29.7	29.1	29.4	29.8	30.5	30.4	30.6	30.2	30.4	30.2	30.5	30.7
			26.1	26.6	26.5	27.4	27.4	27.7	27.2	27.5	27.3	27	27.6	27.5	27.9	27.7	28.1	28.5	28.7	28.2	28.2	29.1	28.7	28.6	29	29.1	29	29.1	29.2	28.9	28.7	28.8	29.2	29	29.2	29.6	29.4	29.4	29.9	30.2	29.9	29.8	30	30.2	30.2	30.2	30	30.5	30.3
			26.1	26.6	26.7	26.8	26.8	27	27.5	27.2	27	27.4	27.4	27.5	27.7	27.8	28.2	28.1	28.5	28.4	28.5	28.6	28.8	29	28.8	29.4	29.4	29.1	29.3	29.3	28.8	29	28.7	29.5	29.3	29.4	29.2	29.7	29.2	29.8	29.7	30	30.5	30.4	29.4	29.7	30.4	29.9	30.3
			25.9	25.6	25.9	26.3	27.2	26.7	27.2	27.4	26.7	27.2	27.5	27.4	28	28.2	28.2	28.2	28.3	28.8	28.8	28.7	28.8	29	28.8	29.3	29.4	29.1	29.1	29.1	29.5	29.3	29.4	29.5	29.5	29.9	29.4	29.7	29.5	29.8	29.8	29.7	30	30	29.8	29.8	30.2	29.4	29.9
			25.1	25.8	25.9	25.7	26.3	26.5	26.9	27	27	26.9	27.2	27.2	27.6	27.9	28.3	28.5	28.5	28.2	28.6	28.6	29	29	29.2	29.7	29.4	29.3	29.5	29.2	29.4	29.6	29.7	29.8	29.5	29.7	29.2	29.7	29.7	30.2	29.8	29.8	29.8	29.9	29.7	30	29.9	29.9	29.7
			25.7	25.4	25.9	25.9	25.8	26.3	26.2	27	26.7	26.9	27	27.2	27.6	28.5	28.2	28.6	28.3	28.9	28.8	28.9	28.8	29.4	29.2	29.9	29.7	29.1	29.6	29.6	29.7	29.5	29.6	29.7	29.9	30.2	29.7	29.5	30	29.7	29.6	30.3	29.6	30.2	29.7	30	29.7	30.2	29.4
		24.2	24.6	25.4	25	25.7	25.7	26	25.8	26.5	26.3	26.9	26.6	27.3	27.6	28.1	28.1	28.6	28.8	28.7	29	29	29.2	29.4	29.7	29.8	29.5	29.4	29.4	29.5	29.4	29.9	29.8	30.2	30.1	30	29.8	30	30.2	30.8	30.3	30.2	30.2	29.8	29.9	30.1	30.2	29.7	30
		24.7	25.1	25.1	25.4	25.3	25.9	25.1	25.2	25.6	25.5	25.8	26.8	26.9	27.2	27.5	28.1	28.3	28.7	28.9	29.2	29.1	29	29.9	29.4	29.4	29.5	29.9	29.9	29.7	29.7	29.5	29.8	29.9	30.2	30.4	29.9	30.3	29.9	30.6	29.9	29.8	29.9	30.2	29.9	30	29.7	29.9	29.5
		25	25	25.1	24.5	24.9	24.8	25.1	25.2	25	25.2	25.8	26	26.6	27.2	27.6	27.8	28	28.5	28.7	29	28.9	29.1	29.4	29.5	29.7	29.4	29.6	29.9	29.6	29.7	29.4	29.9	30.2	30.1	29.4	30.2	30	29.8	30	29.9	30.2	30.3	30.2	29.9	29.7	30	29.7	29.8
		24.8	24.7	24.1	24.7	24.9	24.3	25	24.6	25.1	24.8	25.6	25.7	26.2	26.8	27.2	27.7	27.6	28.2	28.8	28.9	28.8	29.1	29.3	29	28.8	29.7	29.3	29.2	29.2	29.7	29.6	29.3	29.9	30	30	29.8	29.9	29.8	30.2	29.5	30.1	29.8	30	30.2	29.9	29.9	29.7	29.9
		23.7	24.3	24.6	24.5	24.5	24.4	24.2	24.6	24.7	25	24.7	25.2	25.7	25.8	26.4	26.8	27.2	27.8	28	28.3	28.5	28.7	28.8	28.7	28.6	28.8	28.6	28.3	28.6	28.9	29.5	29.4	30.1	29.8	29.7	30.2	29.6	29.5	29.8	30	30.6	30	30.4	29.9	30	29.7	30.1	29.8
		23.9	23.9	24.3	24.3	24.4	24.6	24.3	24.3	24.3	24.6	24.6	25.1	25.5	25.6	26.2	26.3	26.9	27.1	27.5	27.8	28.3	28.3	28.3	28.6	28.2	28.7	28.5	28.8	28.7	29.1	29.1	29.4	29.4	29.8	29.7	30.3	30.5	30.5	29.7	30.2	30	30	30	30	30.3	29.7	29.4	29.8
		23.6	23.3	23.8	23.5	24.7	24	23.8	24.1	24	24.4	24.4	24.6	25	25	25.8	26.1	26.6	26.9	27.3	27.2	27.9	27.5	27.7	28.1	27.6	28	27.8	28.2	28.5	28.6	29	29.4	30	30	29.5	29.8	29.8	30.1	30	30.5	30.4	30.3	30.1	30.2	29.7	29.8	30.2	30.2
	23.7	23.4	23.3	23.6	23.9	24	23.8	23.6	24	24.3	24.1	24.7	24.7	25.1	25.1	25.3	25.3	25.9	25.8	26.9	27.2	27.5	27.4	27.8	27.6	27.4	27.3	27.7	28.6	28.2	28.3	29.1	29.4	29.5	30.1	30	30.1	29.4	30.1	29.7	30.3	30.4	30.4	30.2	30.4	30.4	30.6	30	30
	23.7	23.2	23.6	23.8	23.5	23	23.1	23.6	23.5	23.9	24	24.8	24.8	25	24.7	25.3	25.6	26.2	26.8	26.3	26.8	26.9	27.4	27.3	27.6	27.4	27.5	28.3	28.4	28.2	28.1	28.7	29.5	29.5	29.7	29.7	29.7	29.7	29.9	29.8	30.4	30.3	30.5	30.4	30.4	30.7	30.2	30.4	30.3
	23.2	23.4	22.7	23.4	22.7	23.7	23.5	23.2	23.3	23.3	24.5	23.8	24.5	24.9	24.9	25.6	25.6	26.2	26.3	26.7	26.9	27.2	27.2	27.5	27.7	27.6	27.8	27.6	28.2	28.2	28.6	28.8	28.9	29.4	29.7	29.7	30	30.1	29.8	30.4	30.3	30.5	30.2	30.3	30.4	30.5	30.8	30	30.2
	22.4	23	22.9	23.3	22.8	23.1	22	23.2	23.2	24.1	23.7	24.1	24.4	25.3	24.7	25.5	25.5	26.5	26.6	26.4	26.9	26.9	27.2	27.6	27.1	27.1	27.5	28	28	28.5	28.5	28.8	29	29.4	29.9	29.7	29.8	29.8	29.7	30.4	30.2	30.4	30.5	30.5	30.4	30.5	30.4	30.1	30.2
	23.8	22.8	22.6	23.5	23.2	23	23.2	22.7	23.2	23.5	23.6	24.1	24.3	24.6	25	25	25	25.7	25.7	26.3	26.7	26.9	27	27.2	27.4	27.5	27.7	27.6	28	28.2	28.2	28.6	28.9	29.1	29.3	29.8	29.9	29.9	30	29.9	30.2	30.3	30	30.5	30.6	30.4	30.7	30.9	30.5
	22.8	23.4	23.2	23.5	23.5	23.2	22.6	22.7	23.4	22.7	23.6	23.7	23.9	24.1	24.9	24.9	25.3	25.7	25.4	26.1	26.9	26.3	27	27.1	27.2	27.5	27.7	27.7	27.9	28.1	28.1	28.7	29	29.3	29.7	29.9	29.7	29.7	30.2	30.2	30.1	30	30.2	30.3	30.5	30.6	30.4	30.8	30.8
	23.8	24	22.9	23.7	23	23.2	23.1	22.5	22.6	22.5	23.1	23.4	24.1	24.3	24.3	24.9	25	25.4	25.5	26	26.2	26.7	27.1	26.8	27.3	27.5	27.5	27.5	28	27.9	28.7	28.6	28.6	28.6	29.1	29.3	29.8	29.7	29.7	30	30.1	30.6	30.5	30.6	31	30.6	30.9	30.7	30.8
	23.4	23.9	23.8	22.5	23.8	23.2	23.1	23.2	22.7	23.2	23.3	23.2	23.2	23.5	23.9	24.1	24.5	25.2	25	25.8	26.2	26.1	26.4	26.1	27	27.4	26.8	27.4	27.9	27.8	28.2	28.3	28.7	28.8	29.1	29.4	29.7	29.7	30	30.2	30.2	30.1	30.6	30.4	30.5	30.4	30.8	30.5	30.6
	24.3	24.1	23.2	23.2	23.3	23.3	23.7	23.2	22.8	23.1	22.5	23.3	23.3	23.4	23.6	23.7	24.1	24.5	24.5	25.8	25.3	25.7	25.6	25.7	26	26.8	26.7	27.2	27.5	27.5	28.2	28.2	28.2	28.5	28.7	29.3	29.2	29.7	30.2	29.7	30.2	30.7	30.5	30.6	30.7	30.6	30.5	30.8	30.2
23.7	23.5	24.3	23.3	24.1	23.6	23.4	22.9	23.4	22.8	23.5	23.4	23.1	23	23.7	23.1	24.1	23.7	24.3	24.7	25.4	25.2	25.1	25.8	25.8	26.4	26.3	26.1	27.2	27.4	27.2	27.9	28.1	28.3	28.3	28.6	29.3	29.1	29.4	29.4	29.7	29.9	30.3	30.2	30.3	30.5	30.7	30.5	30.2	30.4
24.7	25.5	24.1	23.9	23.5	23.8	25.1	23.5	24	22.8	23.3	22.9	23.3	22.6	23.1	23.2	23	22.9	23.7	24	24.2	24.7	24.4	25.6	25.7	25.7	25.8	26.4	26.9	27.1	27	27.3	27.3	27.7	28.2	28.5	28.7	28.6	29.2	29.4	29.4	29.7	29.5	30.4	29.9	30.2	30.7	30.8	30.6	30.4
27.3	22.4	25.7	25	23.6	24.8	25.4	23	23.2	23.3	22.4	22.9	22.7	22.2	22.9	23.2	22.2	23.2	23.4	23.2	23.9	24.1	25.2	24.6	24.5	25.2	26.1	25.8	26.2	26.1	26.8	27.2	27.4	27.7	27.7	28.1	28.5	28.5	29	29.4	28.9	29.4	29.2	29.9	29.5	30.4	30.3	30.2	30.4	30.8
27.8	28.3	25	21.8	26.4	24.5	26.2	22.9	22.6	22.7	22.5	23.4	23	23.1	23	23.3	22.9	22.5	23	23.4	23.6	23.3	24.3	24.9	24.8	25.2	25	25.2	25.8	26.4	26.1	26.4	26.8	27	27.7	27.9	28.2	28.1	28.5	29	28.9	29.4	29.7	29.4	29.5	29.7	30.2	30.5	30.3	30.5
27.9	28	27.6	26.2	25.9	26.8	23.9	25.3	22.1	23	22.4	23	22	22.6	22.4	23.2	22.7	23	22.8	23.2	23.5	23.1	23.7	24	24.8	24.6	25.6	25.3	26.1	25.8	26.4	26.6	26.7	27.1	27.2	27.6	27.7	28	28.3	28.5	28.5	28.9	29.1	29.3	29.7	29.6	30	30.1	30.3	30.2
29.2	29.5	28.8	28	28.1	28.5	24.5	28.5	22.1	23.2	22.6	23.3	22.4	22.6	22.7	22.2	22.4	22	23.1	23.2	23.4	23.3	23.5	23.8	24.5	24.8	24.6	24.8	25.4	25.8	25.9	26.4	26.1	27	26.9	27.1	27.6	27.6	28	28.4	28.4	28.7	28.9	29.3	29.1	29.4	29.8	29.7	30.2	30.2
29.1	29.3	29.9	29.2	28.2	28.7	28.2	24.4	24.3	23.2	22.5	22.1	22.8	21	23.1	21.9	22.8	22.5	22.7	23.4	23.3	23.7	23.6	24.1	24.2	24.5	24.5	25	25.7	25.6	26	25.8	26.5	26.4	26.6	27.1	27.2	27.8	27.5	28.2	28	28.7	28.8	28.8	28.8	29.5	29.4	29.7	30.1	30.2
29.8	29.8	29.7	30.3	30.1	29.4	29.5	29.6	28.7	26.5	22.5	24.3	22.5	25.3	23.7	22.5	23	22.7	23.5	23.2	23.3	23.7	24.5	23.9	24	24.6	24.6	24.7	25.2	25	25.4	25.9	26.8	26.6	27.2	27.2	27.6	27.4	27.5	28.1	28.1	28.2	28.5	29.2	29	28.8	29.4	29.8	30.3	29.9
30.2	28.9	29.3	29.9	29.9	30.2	28.9	30.2	28.9	28.6	30.1	27	27.4	27.4	24	22.6	23.4	22.4	22.2	23.5	22.5	24.5	23.5	23.7	23.7	23.9	23.9	24.6	24.8	25.1	24.8	25	26.3	26.6	26.4	27.2	26.6	27.5	27.3	27.5	28.2	28.2	28.6	28.5	28.9	29.2	29.4	29.7	29.9	30.2
29.4	29.8	29.7	30	29.7	30.2	29.6	30.2	29.9	29.5	29.7	29.1	27.8	28	25.6	25.8	24.3	23	23.4	22.9	22.6	23.2	23.5	23.2	23.7	23.9	24	24.3	24	24.8	25.1	25.7	25.2	26	25.7	26.3	26.5	27	27.2	27.2	27.9	28.1	28	28.1	28.3	28.5	29	29.1	29.3	29.5
28.8	29.5	29.5	30.3	30	30.3	30.2	31.2	30.3	29.9	30.3	30.8	30	29.7	28.6	26.3	25.8	22.4	24.8	23.8	22.8	23	23	23.3	22.7	22.9	23.4	23.8	24	23.6	24.7	25.7	25.3	25	25.9	25.7	26	26.9	27	27.5	27.5	27.7	27.4	27.9	28.2	28.3	28.9	29.2	29.1	29.8
29.4	29.4	29.6	29.6	29.5	29.4	29.9	30.4	30.4	30.8	30	30.3	30.5	30.3	28.9	29	27.6	25.6	24.1	22.7	23.1	23	23.3	23.3	23.1	22.8	23.6	23	23.3	24.2	24.1	24.1	24.6	25.4	25.2	25.6	25.7	26.5	26.7	27.2	27.3	27.5	27.1	27.5	27.6	27.8	28.5	28.6	29.2	29.4
29.1	29.4	28.8	30	29	30.5	29.6	30.2	30.4	30.1	30.5	30	29.8	30.6	29.9	29.1	28.9	28.3	26.3	24.4	23.8	21.7	22.4	22.8	23.1	22.8	23.8	23.4	23.7	24.1	24.7	24.7	25.2	25.6	25.1	25.2	25.7	25.9	26.3	26.8	26.3	26.7	27	27	27.6	28.3	28.3	28.2	28.5	29.2
29	28.7	28.8	28.8	29.5	29.3	29.5	29.6	29.8	30.4	30.5	30.6	30.8	30.2	30.3	30	29.4	28.9	28.4	22.9	22.4	23	22.5	21.7	23.1	23.4	22.2	23.7	23.5	23.9	24.5	24.1	24.6	24.7	25.1	25.8	25.7	25.6	26	26.5	26.6	26.9	27.3	27.2	27.5	27.5	27.9	28.4	28.7	29.4
28.6	28.9	28.8	29	28.6	29	29.2	29.4	29.4	29.5	29.7	29.9	30.3	30.4	30.5	29.9	29.8	29.2	29.1	27.9	26.8	26.5	25.5	23.4	25	22.8	23.9	25.5	24	24.3	24.2	24.7	24.5	24.6	25.2	24.5	25.2	25.8	26.1	26	26.7	26.5	26.7	26.9	27.2	27.5	28	27.9	28.6	28.7
28.6	28.1	28.1	28.5	28.2	28.9	28.4	29	29.3	29.5	29.7	29.4	30.2	30.3	30.6	30.4	30.5	29.8	29.1	28.3	29.1	27	25.9	24.1	25.8	24	24.3	25.1	24.1	23.5	25	25.3	24.1	24.4	25.7	25	25.2	25.6	25.9	25.7	25.9	25.4	26.3	26.1	27	27.5	27.7	28	28.3	28.5
28.2	28.5	28.5	28.7	28.2	29.2	29.3	28.6	28.8	28.8	30.2	29.3	29.8	30.2	30.3	30.6	29.5	30.8	30.2	30.2	29.3	27.2	28.1	27.8	27.5	24.3	27.4	25.6	24.6	23.6	23.5	24.9	24.3	24.4	24.5	25.4	25	25.4	25.9	25.7	25.3	25.6	26.3	26.4	27	27	27.2	27.9	28.1	28.2
27.6	28	28.5	28.1	28.1	28.1	28.6	28.3	28.8	29.3	29.5	29.4	29.9	30.2	30.2	30.7	31	30.6	30.5	30.9	29.7	30.6	28	28.1	26.7	26.5	26.9	24.7	25	25.3	24.6	24.3	24	24.6	24.4	24.9	24.5	25.2	25	25.2	25.4	25.7	25.6	26	26.8	26.7	27.2	27.4	27.6	28.5
27.3	28.1	27.9	27.6	27.6	28.7	28.7	28.3	28.4	28.9	29.1	29	29.6	29.8	29.7	29.7	30.8	30.1	30.9	30.3	29.6	29.4	29.4	28.7	27.8	27.7	26.7	26.3	26.6	25.7	25.9	25	23.8	24.1	24.8	24.9	24.8	24.6	24.9	24.9	25.1	25.5	24.9	25.7	26.3	26.7	26.9	26.9	27.2	27
27	27.9	27.9	28.1	28.7	28.3	27.7	28.5	28	28.3	28.9	28.9	28.8	29.3	29.5	30	30.4	30.9	30.9	31	30.9	30.7	29.3	30.2	28.3	26.5	27.6	27.6	26.3	26.4	25	25	23.8	24.6	24.1	23.9	24.7	24.5	24.8	24.8	24.8	25.2	24.6	24.6	25.6	26.3	25.9	26.4	26.9	27.2
27.2	27.5	27.4	27.4	28.5	28.6	28.3	28.5	28.7	28.6	28.5	29	28.8	29.1	29.5	30.1	30.8	30.4	30.7	31.3	30.8	31	31	30.1	29.6	28.7	27.4	27.6	27.5	27.2	26	25.3	24	24.6	24.7	23.6	24.1	25.1	23.8	24.9	24.6	24.7	24.6	24.8	25.4	25.3	25.9	26.5	26.8	26.8
26.9	27.7	27.8	28.1	28.7	28.9	28.9	28.5	29	28.9	28.7	29.5	28.9	28.9	29.1	29.6	29.9	30.7	30.9	30.9	30.6	30.5	30.6	29.7	30.7	28.8	28.5	29.2	26.7	27.4	26.7	26.4	25.2	24.6	24.3	23.9	24.3	24.4	24.5	24.4	23.8	24.5	24.1	25	24.6	25.4	25.7	26.7	26.7	26.6
27.1	27.6	27.6	28.1	28.4	28.6	29	28.7	29.6	28.9	28.8	29.1	29	28.8	29.4	29.5	29.5	29.7	30.4	31	30.4	30.9	30.4	29.8	29.8	29.7	29.4	28.6	28.5	29.2	27.8	27.3	25.6	24.1	25.2	24.6	24.5	24.4	24.8	24.4	24	24.3	24.4	24.3	24.3	24.9	25.2	25.4	25.4	25.8
27.4	27.2	27.8	28.2	28	29	28.6	28.8	29.2	28.7	28.6	28.6	28.8	28.8	29	29.4	29	29.9	29.7	30.1	30.5	30.9	30	30.4	30	30.3	28.9	29.3	29	28.8	28.8	26.7	26.8	25.9	25.6	24.4	24.1	23.8	24	23.7	24.1	23.9	24.1	23.9	24.5	24.7	25	25.4	25.7	26.2
26.8	27.6	27.6	27.9	28.7	28.3	28.6	28.9	29.1	29.1	28.7	29	29.3	29.4	28.8	28.6	29	29.3	30.1	29.7	30.2	31	30.3	30.6	30.2	29.9	30.2	29.3	28.7	29.3	28.6	27.6	27.4	27.2	25.3	25.5	23.8	25.3	24.1	24.3	23.5	23.4	23.4	23	23.8	24.4	24.9	24.4	25	24.8
27.3	27.7	27.4	28.1	27.7	28.2	28.7	28.8	28.8	28.9	28.8	29	29	29.1	28.7	29.2	28.3	29.3	29.9	30.4	30.5	30.4	30.6	30.3	29.8	30.6	29.8	29	28.8	28.6	28.5	27.8	27.6	26.8	25.9	24.8	24.5	23.1	24.7	23.7	23.7	23.8	23.2	24.3	24	24.4	24.1	24.6	25.5	24.2
27.2	27	27.3	27.4	27.8	28.2	28.5	28.5	28.5	28.6	28.9	28.7	28.9	28.5	28.9	28.8	28.7	28.8	29.2	29.8	29.8	30.2	30.2	30.7	30.8	30.1	30.2	29.3	28.9	29.4	28.9	28.5	27.5	28	26.9	25.8	25.9	24	23.7	23.6	23.4	23.2	23.3	22.9	23.5	23.5	24.1	24.3	24.1	24.4
27.2	27.4	26.7	27.6	27.3	27.3	27.9	27.9	28.1	28.4	28.5	28.5	28.8	28.4	29.1	28.5	29.2	29.3	28.7	29.9	30.6	30.7	30.2	30.4	30.5	29.9	29.8	29.8	29.3	29.5	28.8	28.9	28.6	27.6	27.4	26.5	25.3	25.9	24.8	23.8	23.6	24.3	22.9	23	22.8	24.1	23.5	23.8	24.3	24.3
26.7	27.2	27	27.3	27.4	27.5	27.1	27.5	28.1	28.2	28.3	28.5	28.5	28.5	28.4	28.5	28.9	28.2	28.9	29.7	29.5	30.2	30.2	30.5	30.2	30.2	30.4	29.7	29.2	29.2	28.7	28.9	28.5	28.5	27.7	27.4	26.7	26.1	25	24.4	24	24	23.3	23.8	23	23.1	23.3	23.4	24	24.1
27.3	27	27.6	27.2	26.9	27.2	27.4	27.5	27.8	28.2	28.4	28.5	28.7	28.7	28.7	28.6	28.6	29.5	29.1	29.4	30.2	30.2	30.2	30.2	30.3	30	30.3	29.2	29.8	28.9	29.1	28.5	28.3	27.6	28.8	27.9	27.5	26.6	23.3	26	23.9	24.3	24.3	23.6	23.9	22.9	23.5	23.4	23.6	23.6
26.9	27	26.6	27	26.7	27.2	27	27.1	28	27.9	28.2	28.4	28.5	28.6	28.5	28.5	29.1	28.9	29.1	29.4	29.4	30.6	29.7	30.2	30.2	29.9	29.8	29.9	29.1	29.3	29.4	28.6	28.7	28.8	27.8	28	27.3	27.4	26.6	24.4	24.5	24.4	24.6	23.8	24	23	22.7	23.6	23.3	23.4
27.1	26.9	27	26.7	27.1	27	27.3	27.3	27.3	27.7	28	28.5	28.7	28.5	28.5	28.8	28.6	29	29.3	29.6	29.5	29.7	30.1	30.2	30.2	30.2	29.8	29.5	29.4	29.4	28.5	28.9	29.3	29.3	29.3	28.9	28.8	27.6	26.7	25.4	24.3	23.9	23.2	23.2	23.1	23.4	23.3	22.8	23.3	22.5
26.9	26.6	27	26.7	26.5	26.9	27	27	27.3	27.6	27.8	28.2	28.3	28.6	28.8	29.2	29	29	28.9	29.3	29.2	29.3	29	29.7	30	29.7	29.7	29.6	29.5	29.8	29.7	29.4	29.5	29.6	29.6	30.2	29.4	28.5	27.4	27.7	26.4	25.1	25	24.3	23.8	24	23.5	23.2	22.7	22.4
27.2	27.2	27.3	27.2	27.1	27.1	26.7	27.1	27.3	27.7	27.9	28.2	28.4	28	28.5	28.8	28.8	29.1	29.1	28.9	29.1	29.1	29.3	29.2	29.7	30	30.3	29.8	29.7	29.2	29.7	29	30.1	29.4	30.4	29.6	29.5	29.1	28.2	26.1	27.6	26.4	23.7	25.1	23.7	23.8	23.1	22.6	22.9	22.2
27	27.1	27.1	27.7	27.6	26.5	26.9	27	27.3	27.3	27.7	27.6	27.9	28.5	28.8	28.4	29	28.8	29.2	28.6	29	29.1	29.2	29.7	29.5	29.8	29.7	30.2	30	29.7	29.5	29.4	29.8	29.8	29.9	30.3	30.7	29.7	29.3	28.5	26.6	27.2	26.3	26.1	24.4	24.2	22.4	22.8	23.1	23.3
26.6	27	27.9	27.4	27.5	27.2	26.4	27.5	26.9	27.4	27.4	27.8	27.6	28.6	28.7	29	28.6	28.6	28.8	28.4	29	28.7	29	29.9	29.5	29.7	29.8	30	30	30.2	29.5	29.6	30	29.9	30.4	30	30.3	30.3	29.4	28.5	28.7	26.7	27.2	26.9	26.8	23.4	23.8	23.2	23.2	22.6
26.8	27.2	27.2	27.2	26.8	27.5	27.2	27.2	27	26.9	27.2	27.9	28.3	28.2	28.1	28.7	28.5	28.8	28.2	28.8	28.4	29.1	29.6	29.5	29.5	29.8	30.1	30.2	30	29.8	29.7	29.8	30.2	29.9	30.5	30	30.9	30.8	30.2	29.1	29.8	28.8	28.7	28.5	26.5	27.5	25.4	25.2	23.6	22.6
26	26.4	26.5	26.9	26.9	27.2	27.1	26.8	27.3	27.3	27.6	27.7	27.9	28.3	28.3	28.5	28.6	28.6	28.5	28.5	28.6	29	29.2	29.3	29.8	29.9	29.9	30.3	30.3	30	29.7	29.9	30.3	30.3	30.5	30.6	30.4	30.7	29.4	29.8	29.4	29.1	28.8	28.8	27.8	27.4	26.4	25.9	22.8	23.4
25.8	25.6	26.2	26.7	26.5	27	26.9	26.1	27.2	27.2	27.7	28	28.1	27.7	28.3	28.2	28.6	28.6	28.7	28.8	29.2	28.9	29.5	29.2	29.4	29.6	30	30.1	29.8	30.1	30.5	29.9	30.3	29.9	30.2	30.9	30.2	30.5	30.2	29.8	29.4	29.2	27.9	28.8	27.7	27.9	27.2	26.2	24.5	23.1
26.4	26.5	26.3	26.1	26.2	26.2	26.9	26.9	27	26.9	27.6	27.4	27.8	27.5	28.1	28.1	28.2	28.8	28.5	29.3	28.8	29	29.1	29.4	30	29.7	30	29.8	30	30	30	29.7	30.5	30	30.2	30.4	30.4	30.7	30.7	30.3	29.5	30	30	29.6	29.4	28.3	27.7	27.5	25.2	25
26.8	25.8	25.9	26.6	26.5	26.5	26.4	26.9	27.3	27	27.7	27.5	27.8	28.2	28.1	28	28.5	28.6	28.8	29.4	29.4	28.8	29.5	29.7	29.7	29.7	30	30.3	30.3	29.9	30.2	30.2	29.9	30.2	30	30.9	30.2	30.3	30.3	30.9	29.8	29.9	30.3	29.8	30.2	29.8	29.4	28	27.1	25.8
25.5	25.4	25.8	26.3	26	26.9	26.5	26.9	27.2	27.4	27.6	27.2	27.5	27.9	28.1	28.3	28.4	28.8	29.4	29.2	29.4	29.4	29.3	29.8	29.7	29.9	30.2	30	29.9	30.2	30	29.9	30	29.7	30	30.3	30.5	30.5	30.3	30.3	31.3	30.1	30.5	29.7	30.4	29.7	29.4	29.4	27.4	26
25.3	25	25.2	26.1	26.3	25.8	26.7	26.6	27	27.4	26.9	27.6	27.8	28	27.9	28.4	28.6	28.7	28.9	29.3	28.9	29.4	29.5	29.6	29.4	29.7	29.6	30.2	29.9	29.8	30.5	29.7	29.9	30.2	30.4	30.3	30.4	30.3	30.4	30.6	29.8	30.5	30.5	30.3	30.8	29.7	29.5	29.6	29	28.9
25.1	25.2	25.8	25.7	25.6	26.1	26.5	26.8	27.5	27.4	27.6	27.4	28.2	28	28.3	28.5	28.7	29	29.2	29.2	29	29.3	29.3	29.7	29.4	29.8	29.8	30.2	29.9	29.9	30.3	30.1	29.7	30.2	30.2	30	30.6	30.5	30.3	30.8	30.3	30.4	30.1	30.7	30.3	30.5	29.5	29.5	29.4	28.7
25.8	26.1	25.5	25.7	25.2	25.8	25.8	26.1	27	27	27.6	27.6	28.2	28.3	28.5	28.3	29	28.6	29.2	29	29.1	29.3	29	29.4	29.6	29.9	29.7	30.1	30.2	30.2	30.1	29.9	30	29.7	30	30	30.2	30.2	30.2	30.7	30.4	30.9	30.3	30.3	30.2	30.2	30.7	29.3	30	29.9
	25.5	26.2	26.2	25.6	25.5	26.1	26	27	27.2	27.3	28	28.1	28.2	28.4	28.5	28.7	28.6	28.9	29.5	28.5	29.4	29.1	29.4	29.3	30	30	30.2	30.2	29.9	30.2	29.9	30	29.7	30.2	29.8	30.6	29.7	30.4	30.1	30.2	30.6	30.1	30	30.2	30.3	31.2	30.6	31.1	29
	25.9	25.3	26.5	25.9	25.7	26.7	25.8	26.4	27.5	27.3	28.1	28	28.5	28.7	28.9	28.4	28.7	28.7	28.7	28.6	29.3	29.3	29	29.7	29.5	30	30.2	30	30.4	30.3	30.2	30	30.3	29.4	30.1	29.7	30.1	30.4	30	30.6	30.4	30.2	30.2	30.5	30.4	30.5	30.5	30.6	30
	25.8	25.9	25.7	25.4	26.6	26.7	26.1	26.7	26.9	27.5	28	28.2	28.6	28.8	28.7	28.5	28.5	28.9	29.1	28.9	28.8	28.9	29.1	29.5	29.1	29.8	29.8	30.2	30.4	30.5	30.6	30.2	30.3	29.7	30.5	30	30.2	29.8	30.2	30.4	30.2	30	30.2	30.6	30.3	30.8	30.2	30.4	29.9
	26.2	26.5	25.4	25.5	25.8	25.9	26.3	26.7	27.4	27.5	28	28.2	28	28.4	28.5	28.7	28.9	28.8	29.2	28.9	28.8	29.2	28.7	29.7	29.4	29.9	29.8	30.1	30	30.4	30.2	30.3	30.2	29.7	30.2	30	30.2	30.3	30	30.2	30.2	29.9	30	30.2	30.3	30.5	30.5	29.7	29.9
	26.2	26.5	25.8	26.6	26.1	26.6	26.3	25.9	27.3	27.1	27.9	27.8	28.6	27.9	28.5	28.3	28.7	28.5	28.9	28.4	28.7	28.5	28.8	28.9	29.4	29.6	30	30	30	30.2	30.1	29.9	30.2	30	30.4	30.2	30.3	30.4	29.8	30	29.7	29.5	30.6	30.3	30.6	30.2	31.2	30.6	30.7
	27.1	27.2	26.1	27	26.3	26.7	26.8	27	27	27.4	27.8	27.4	28.1	28.3	28.8	28.5	28.1	28.2	28.8	28.5	28.2	28.6	28.8	28.9	29.1	29.5	30.2	30.2	30	30.4	30.2	30	30	29.7	30.2	30.3	29.9	30.3	30.2	29.3	29.6	30.4	29.8	29.9	30.7	30.7	30.2	30.1	30.2
	26.9	26.8	27	25.8	27	26.4	26.2	26.4	26.9	27.3	27.3	27.7	27.8	28.2	27.9	28.3	28.1	28.4	28.5	28	28.3	28.4	28.7	28.6	29.1	29.4	29.6	29.9	29.5	30.5	30.1	30	30.4	29.7	30.2	30	29.9	29.7	29.7	29.5	30.3	30	30.1	30	29.9	30.2	30.2	30.3	30.7
	27.1	27.5	27.2	26.6	26.7	25.8	26.9	26.2	26.8	27.4	27.3	27.6	27.5	27.9	28.2	28	28.4	28	28	27.9	28.1	28.4	28.8	28.9	29.1	29	29.3	29.6	29.9	29.7	30.2	29.9	30.2	29.9	29.7	30.1	29.7	29.9	29.8	29.9	30.4	30.2	29.9	30.4	29.9	30.8	30.1	30.2	29.9
	26.6	27	26.2	25.9	26.7	26.9	25.6	26.2	26.5	26	27.2	27.2	27.9	27.8	28	28.2	27.7	27.4	28.3	28.1	28.3	28.5	28.6	29	29	28.8	29.4	29.5	29.6	29.4	30.1	30	29.5	29.8	30	30.2	30.2	30.3	30.2	29.6	29.8	30	29.9	29.4	30.5	30.3	29.7	30.2	29.5
		27.2	26.3	27.2	26.2	26.6	26.8	26.8	26.8	27	27.4	27.2	27.7	27.5	27.7	27.4	27.9	27.6	27.8	28.3	28.2	28.2	28.3	28.5	29.1	29	29.3	29.2	29.3	29.4	30	29.8	29.8	29.9	29.9	30	30.2	30.2	30.3	30.2	29.7	29.9	29.5	30.5	30	30.2	29.6	29.8	29.7
		27	27.2	26.7	27	26.7	27	26.1	26.6	27	26.8	27	27.2	27.6	27.3	27.3	27.7	27.6	27.8	27.6	27.7	27.9	28	28.6	28.9	28.5	29.2	29.1	29.4	29.2	29.4	29.8	29.8	29.7	29.6	29.8	29.7	30.2	29.7	30	30.2	29.7	29.7	30	29.9	30.3	29.7	29.8	29.4
		27.7	26.7	27	27.1	26.7	27	26.5	26.9	26.4	26.4	26.9	26.8	27	26.9	27.2	27.2	27.2	26.9	27.6	27.7	28.1	28	28.5	28.6	28.5	29.2	29.2	29.2	29.1	29.5	30.2	29.8	29.9	29.8	30	30.2	30.2	30.2	30.3	29.7	29.9	29.9	29.9	29.7	30	29.8	30.3	30
		26.9	26.5	26.9	27.2	26.9	26.7	26.2	26.2	26.9	26.8	27.3	26.8	26.8	26.7	27	27.2	27.3	27.2	27.2	27.5	27.9	28.4	28.4	28.5	28.5	28.8	29.3	29.4	29.2	29.1	29.6	29.8	29.7	29.7	30.2	30.3	30.2	29.9	29.8	29.8	29.7	29.8	30	29.4	29.6	29.9	29.8	29.7
		26.9	27.3	27.4	26.8	26.9	26.7	26.9	26.3	26.8	26.7	26.6	26.7	27	26.5	26.3	26.6	27	27.2	27.3	27.4	27.8	28.2	28.6	28.8	28.5	28.6	28.5	29	29.1	29.2	29.4	29.7	30	29.8	29.9	30.2	30.8	30.3	30	29.8	30	30.3	29.8	29.8	29.7	29.8	29.7	29.4
		28.2	27.3	27	26.9	27.4	26.4	26.8	26.5	26.8	26.3	26.2	26.1	26	26	26.4	26.9	26.6	27.1	27.2	27.2	27.2	27.8	28.4	28.1	28.3	28.8	28.9	28.6	29	29.1	29.3	29.6	29.5	30	29.8	30.2	30.6	30.2	29.9	29.9	30	29.9	30	30.2	29.9	29.9	30	29.8
		27.6	27.4	27.2	27.3	26.8	27	27	26.7	26.2	26.6	26.1	26.1	25.8	25.9	26.2	26.3	26.4	25.9	27.2	27	27.2	27.7	27.6	28	28.4	28.6	28.3	28.5	28.8	29.2	29	29.4	29.4	29.9	30.2	30.4	30.3	30.2	30.2	30.2	29.7	29.8	29.7	29.5	30.1	29.7	29.7	30.2
			28	26.8	26.5	26	26.5	26	26.4	25.6	26.7	27	26.5	26.1	26.1	25.5	26.1	25.9	25.7	26.4	26.9	27.3	27.3	27.8	27.9	28.7	28.5	28.2	28.5	28.7	28.6	28.9	29.7	29.4	30.2	29.9	30.2	30.4	30.2	30.2	30	30.2	30	29.7	29.8	29.8	30.2	29.4	29.7
			28.2	28.1	27.4	26.5	26.7	26.9	26.4	26.4	25.9	26.3	25.6	26	26.1	25.1	25.8	26	25.7	26.2	26.6	27.1	27.2	27.5	28.2	28.6	28.3	28.3	28.5	28.5	28.4	28.8	29.3	29.4	29.8	29.9	29.9	30.2	30	30.3	30.3	29.8	30.6	30.2	29.7	29.9	29.4	29.4	29.1
			27.8	27	27	27	27.5	26.1	26.4	25.7	25.7	25.7	25.9	25	26.1	25.6	25.9	25.8	25.9	26.6	26	26.6	27.2	27.5	27.6	27.7	28	28.5	28.2	28.3	28.2	28.5	29.1	29.4	29.8	30.4	29.4	30.4	30.3	30.3	29.8	30.6	30.2	30.2	29.7	30	29.3	29.5	29.5
			28.3	27.7	26.7	27.7	26.7	26.4	26.3	25.6	25.5	26	25.6	25.8	25.8	25.9	25.7	25.7	25.6	26.2	26.2	26.7	26.5	27.5	27.7	28.1	28	28	28.1	27.9	28.1	28.6	29.1	29.4	29.4	30.3	30.2	29.8	30.7	30.3	30.2	30.5	30.4	30.2	30.2	30.5	29.6	29.8	29.4
			28.5	27.8	27.7	27.2	27.4	27.3	26.4	26.1	26.6	26.1	25.8	25.1	25.5	25.9	25.5	25.5	25.7	25.7	25.9	26.5	26.2	27.2	27.3	27.3	27.5	27.9	28	27.5	27.7	28.2	28.6	28.8	29.4	29.7	29.7	29.8	30.4	30.2	30.1	30.2	30.3	30.2	30	29.9	29.7	29.9	29.4
			28	28.4	27.6	28.1	27.2	26.1	27	26.6	25.5	26.1	26.4	25.5	25.7	25.4	25.5	25.2	25.5	26.2	26.5	26	26	26.4	27.2	26.9	27.7	27.7	27.8	27.6	28	28	28.3	28.7	29.6	29.3	29.7	30.2	29.8	29.9	29.9	29.8	30.6	29.9	29.5	29.7	29.9	30	29.7
				28	28.2	27.9	27.2	27	26.8	26.1	26.1	26.2	25.8	24.9	25.4	25.8	25.5	26.1	25.4	26.1	25.8	25.8	25.9	26.9	27	27.3	27.5	27.5	27.3	27.3	27.6	27.9	28.3	28.2	29.1	29	29.4	29.5	29.6	30	30.2	30	30.2	30.2	29.9	30	30.2	29.9	29.5
				28.6	29.2	27.8	27.6	27.2	28.1	27.2	26.4	25.9	25.7	25.8	24.5	25.7	25.7	25.3	25.7	25.1	25.9	25.9	25.5	26.4	26.1	27.2	27.2	27.3	27.2	27.1	27.5	27.7	27.8	28.4	28.8	28.8	28.9	29.3	29.4	29.7	29.9	30.1	30.2	30.1	30.4	30.4	29.8	30.1	29.8
				28.7	28.1	28	28	28.5	27.9	26.5	27.1	26.6	25.8	25.3	24.9	24.6	25	25.4	25.5	25	25.4	25.5	25.8	25.8	25.9	26.8	26.6	27.2	27.5	27.5	27.6	27.3	27.6	28.1	28.2	28.6	28.8	29.2	29.3	29.3	29.4	30	30.2	30.1	30.1	30.3	30.4	30.4	30
				28.6	28.7	27.8	28.5	27.8	28.2	27.5	26.5	27	26.3	25.2	24.6	25	25	24.7	24.7	25.1	25.3	25	25.2	25.4	25.2	25.9	26.3	26.6	27.2	27.1	27	27.9	27.4	27.8	28.1	28.5	28.6	28.8	29.2	29.4	29.7	30	29.9	29.9	30.5	30.2	30.3	30.1	30.6
				28.2	28.1	28.5	28.1	27.9	28.3	27.2	27.5	26.3	26.3	25.3	24.9	24.8	25.2	25.6	25.8	25.5	24.9	25.1	25	25.7	25.1	26	26.2	26.9	27.2	27.3	27.1	27.3	27.6	27.8	27.8	28.3	28.5	28.4	29	29.3	29.4	29.9	30.4	30.6	30.5	30.5	30.5	30.3	30.2
					28.1	28.2	28.7	27.9	28.1	27.9	27.3	26.8	26.3	26	25	25	25.8	24.1	25.7	25.3	25.4	25.7	24.7	25.2	26	25.7	26.2	26.9	27.1	26.6	27	27.1	27.3	27.2	28	27.9	28.2	28.4	28.4	28.6	29.3	29.2	30	30	30.3	30.6	30.9	30.6	30.7
					28.5	28.2	27.9	27.5	27.3	27.8	27.7	27.2	26.1	25.9	25.8	25.9	25.6	25	25.7	25.7	24.5	24.2	25.8	25.1	25.1	25.5	26.2	25.9	26.7	27	26.7	27.2	27.2	27.3	27.4	28.2	28	27.9	28.2	28.6	28.7	29.4	29.9	30.2	30.4	30.7	30.5	30.8	30.7
					28.9	28.2	29.1	27.9	27.8	26.8	28.5	27.3	27	25.8	25.8	25.3	25.4	25.8	25.6	25.8	25.2	24.7	25	25.5	25.5	24.9	25.8	26	26.7	26.7	26.8	26.9	27	27.2	27.4	27.7	27.6	28.1	28.5	28.3	28.8	29.1	29.5	29.5	29.7	30.2	30.2	30.6	30.4
					28.7	28.7	27.9	27.4	28.1	26.8	27.2	27.4	26.8	25.6	26.4	25.9	26.6	26	26.7	26	24.8	24.9	25.9	24.8	25.1	25.7	25.5	25	26	26.7	27	26.6	27.2	26.4	27	27.3	27.5	27.7	27.8	28.7	28.5	29.3	29.2	29.5	29.5	30.2	30.4	30.3	30.4
					28.6	28.2	28.2	28.2	27.5	28.2	27.9	27.3	28	26.8	25.8	26.3	25.2	25.5	25.6	26.3	26.1	25.6	25.9	25.3	24.8	25	25.5	25	25.8	25.9	25.9	26.7	26.9	26.7	27.1	27.7	27.3	27.7	27.7	28	28.7	29	28.7	29.2	29.7	30.2	30	30.4	30.8
						28.5	28.5	28.2	28.1	27.8	27.9	27.6	27.4	27.6	26.3	27.6	26.3	25.7	26.2	25.5	26.2	25.9	26.1	25.6	25.1	24.7	25.1	25.7	25.8	25.8	26.3	26.8	26.3	26.9	26.9	27	27.1	27.3	27.6	27.7	28	28.3	28.6	29.2	29.3	29.4	30	30	30.5
						28.1	28	27.9	27.7	28	27.3	27.2	27	27	27.3	27.5	26.6	26.1	26.3	25.9	25.3	25.2	25.2	24.9	25.2	24.8	25.1	25.1	25.5	25.6	25.7	25.7	26	26.1	26.7	26.9	27.1	26.8	27.3	27.3	27.6	28	28.5	28.7	28.9	29.4	29.8	29.4	29.8
						28.7	28.1	28.5	28.2	28.1	27.9	27.6	27.4	26.9	27.2	27.3	27	26.5	25.5	25.8	25.6	26	25.5	25.8	25	26	25.5	25.4	25.2	24.8	25	25.5	26.1	26	26.3	27	27	27.2	27.2	27.5	27.5	27.8	28.1	28.2	28.6	28.9	28.9	29.5	29.2
						28	27.8	27.8	28	28.2	28.3	27.6	28.1	27.8	27.7	27	27.3	26.7	26.3	26	26.4	26.3	25.3	26.1	25.5	25.2	25.1	25.5	25.3	25.6	24.7	25.7	25.4	26.3	25.8	26.7	26.9	26.8	26.8	27.3	27.2	27.5	28.1	28.2	28.1	28.6	29.5	29.5	29.3
							28.2	28.6	28	28	29	28.1	27	28.5	27.3	27.9	27.3	26.8	26.7	26	26.2	25.4	26.3	25.5	25.3	25	25.1	25.3	25.5	25.1	25.3	25.2	25.2	25.5	25.6	26.1	26.5	26.9	27.1	27	27.4	27.4	27.6	28.5	28.5	28.4	28.8	28.8	29.4
							27.9	28.5	29	28.6	28.7	28.2	27.8	28.3	28.7	28.5	27.7	27.5	26.6	26.3	25.8	26	25.7	26.1	25.1	25.2	25.1	25.1	25.2	24.8	24.8	25	25.3	25.3	25.4	25.8	25.8	26	26.5	27.1	27.4	27.4	27.4	27.7	27.6	28	27.9	28.6	28.9
							28.2	28.1	27.9	28.2	28.7	27.8	28.2	28.5	27.7	28.3	27.6	27.3	27	27	27	26.3	26.5	25.8	25.2	25.3	25	25.3	25.2	25	25.4	25.8	24.5	24.9	25.3	24.9	25.6	26.3	26.1	27	26.9	27.4	27.2	27.4	27.7	27.7	27.8	28.1	28.5
							27.7	28.1	28.2	27.7	28.8	28.3	28.5	28.5	28.5	27.7	28.7	27.6	27.4	27.3	26.4	26.7	27.3	25.4	25.8	26.1	24.5	25.3	25.3	24.5	25	25	24.9	25.1	25.1	25.4	26.2	25.9	26	26.8	26.8	27.3	27	27.1	27.3	27.9	27.6	27.9	28.4
								28.6	28.4	27.9	28.3	28.2	29	28.6	28.9	28.7	28	27.8	27.3	27.2	27.2	27	26.7	26.7	25.9	26.5	24.9	26.1	25.1	25.5	24.9	24.6	24.6	25.3	25	25.2	24.9	26.2	26	26.6	26.6	27.2	27.2	27	27.1	27	27.3	27.7	28
								28.2	27.7	27.8	28.6	28.5	28.2	28.5	28.2	28.3	28.3	28.2	27.9	27.9	27.6	26.5	27.2	27.5	25.7	26.1	25.5	24.4	24.4	25.9	26.2	25.1	24.4	24.6	24.7	24.6	25	25.2	25.3	26.1	26.2	27	26.4	26.8	27	27.1	27	27.3	27.6
								27.8	28.5	27.6	27.2	28.2	28.2	28.8	28.6	28.5	28.1	27.8	28.6	28	27.9	27.5	27.5	27	26.7	26.4	25.8	25.1	25.5	26	25	25.5	25	24.7	25.2	25.6	25.5	25.1	26.2	25.2	26.2	25.8	26	26.5	26.9	26.8	26.9	26.7	27.3
								27.6	28	27.8	27.6	27.7	28.2	28.6	28.6	28.8	28.6	28.5	28.1	27.9	27.8	27.6	27.5	27.3	27.6	27	26.6	26.5	25.5	24.5	25.5	24.7	25.5	25.5	25.1	25	25.1	25.3	25.8	25.5	26.1	26.3	25.9	26.7	26.6	26.2	26.8	27.2	27.2
									27.3	28	28.1	27.9	27.7	28	28	28.9	28.7	28.1	27.6	27.8	27.7	27.6	27.5	27.5	28	27.7	26.3	25.2	25.7	26.3	26.2	25.6	25.3	25.5	25.4	26.2	25.6	25.5	25.7	25.2	25.7	25.8	26.7	26	26.7	26.7	26.4	26.9	27
									27.7	27.8	27.7	28.4	27.9	28.5	29.2	28.8	28.7	28.2	28.8	28.6	28.2	26.6	27.2	27.2	27.4	26.6	26.1	26.5	26.3	25.4	26.1	24.7	25.6	25.1	25.8	25.5	25.5	24.8	25.8	25.1	25.2	25.8	25.5	26.2	26.3	26.5	26.6	26.6	27
									27.6	27.8	27.5	27.4	28	28	28.6	29.1	29.1	28.4	28.6	27.8	27.7	27.8	28.8	28	27.2	27.8	27.6	26.5	27	25.8	26	25.7	26.3	25	26.3	25	26.3	25.1	25.4	25.8	25.2	25.1	25.1	26.4	25.8	26.3	26.1	26.5	26.5
									27.9	28.1	27.8	27.9	27.8	28.1	28.2	28.3	28.5	29	29.4	28.7	28.5	28.5	27.8	27.9	28.3	27.1	27.7	27.4	28.2	26.7	25.7	25.6	26.2	25.1	26	25.5	25.8	25.5	25.5	25.3	25.4	24.8	25.1	25.8	25.5	25.3	25.9	26.5	26
										27.9	27.8	27	27.2	28.3	28.2	28.1	28	28.5	29.3	28.5	28.9	29	28.5	28	27.9	28.1	28.1	27.5	27.5	28	27.3	26.1	26.1	26.5	26.3	25.7	25.2	26.3	25.7	24.9	25.1	25.9	25	25.8	25.5	26.2	26.2	26.1	26.4
										28.2	27.8	27.9	27.5	28.1	28	28.3	28.2	28.4	28.7	28.7	29.2	29.7	28.5	28.7	28.9	29	29.8	28	27.6	26.8	26.8	26.6	25.8	26.3	25.8	25.8	25.3	25.6	25.9	25.2	25.6	25.4	24.6	25.7	25.8	24.7	26.1	25.9	25.9
										27.8	27.4	28	28.3	28.2	27.9	28.3	28.8	28.6	29.1	29.2	29.3	29.1	28.7	29.3	28.5	28.7	29.6	27.6	28.4	28.2	27.8	27	26.4	26.6	26.7	25.5	26.3	26.3	26.1	25.6	25.7	25.5	24.9	24.9	26.1	25.8	25.5	25.6	25.9
											27.4	28.2	27.7	27.9	28.2	28.6	28.2	28.9	29.4	28.9	29	29.2	29.7	29.3	29.2	28.3	29.4	29.3	28.8	28.6	27.5	27.6	28.3	26.7	26.2	26.2	25.8	26.2	26.4	25.1	25.8	25.4	24.9	24.9	25	24.4	25.2	26.3	26.1
											27.7	28.2	27.5	27.9	28.3	28.5	28.2	28.8	29.4	29.7	29.4	28.9	29.4	29.4	28.9	29.2	29.7	28.9	28.3	29	29.3	28.4	27.7	27.1	26.8	25.2	25.8	24.9	25.7	26.3	26	25.4	25.2	25.4	25.6	25.6	25.4	25	26.1
											27.5	27.6	27.9	27.5	28.5	28	28.7	29	29.3	29.4	29.7	29.2	29.4	29.2	29.9	29.1	29.2	29.4	29.9	29.8	28.9	28.8	28.6	27.2	27.7	26.5	26.4	26.2	25.7	24.8	25.9	25	25.2	25.8	25.1	25.6	24.8	25.2	26.8
												27.6	28.1	28.2	28.3	28.5	28.4	28.7	29	29.5	30	30.2	30.3	30	30	29.4	29.5	29.3	29.9	29.3	29.6	29.4	28.8	28.6	28.3	28	27.2	25.8	26.1	26.7	25.8	25.3	25.3	24.7	25.9	25.7	25.5	24.6	25.6
												27.3	28.3	28	27.8	28.3	28.5	28.9	29.3	29.4	29.7	29.8	30	30.2	29.9	29.6	29.8	29.4	30.3	29.9	29.4	29.9	29	29.5	28.6	27.5	26.8	27.2	26.8	27.3	25.8	26.1	25.9	26	25	24.9	24.8	24.3	24.9
												27.3	27.7	28.2	28.2	28.6	28.7	29.2	29.1	29.4	29.6	30	30	30.7	29.9	29.9	30	30.2	29.8	29.9	29.4	30.1	29.3	29.2	28.5	28.1	28.2	28.2	27.2	26.7	25.5	26.1	25.8	25.6	25.7	25.9	24.9	25.4	25.8
													27.6	28	28.2	28	28.7	29.1	28.7	28.9	29.5	29.5	29.7	30.2	30.2	30.1	30.7	30.3	29.9	30.2	29.9	29.7	30.2	29.7	29.4	28.8	28.7	28.8	27.4	26.7	26.7	26.2	25.8	26.7	26.2	25.3	25.4	25.3	25
													27.6	27.8	27.6	28.3	28.5	28.7	29.2	29	29.3	29.6	29.9	29.9	30.6	30.5	30.7	30.2	29.9	30.2	30.1	29.8	29.4	30.2	29.9	29.4	29.8	29.3	29	26.8	27	26.6	26.1	26.1	26.7	26.4	25.7	25.8	25.7
													27.7	28.1	28.3	28.2	28.2	29.2	28.9	28.6	29.3	29.3	29.4	29.6	30.1	30	30.3	30	30.6	30.1	30.5	30.5	30.2	30.6	29.7	30.1	29.1	29.5	28.2	28.3	27.5	27.3	27.2	26.8	27	26.7	25.8	24.9	25.9
														28.1	27.5	28.4	28.5	28.9	29	29.2	29.1	29.1	28.8	29.8	30.2	30.2	30	30.5	30.4	30	30.3	30	29.9	30.3	30.3	30	29.6	29.7	28.7	28.9	28.5	27.5	27.5	26.9	26.5	26.5	26.8	26.1	26.1
														27.6	28.2	27.8	28.2	28.5	29	28.7	28.8	28.9	29.4	29.2	29.8	29.7	30	30.3	29.9	30.3	30.2	30	30.2	30.2	30	30	30.6	30.5	29.4	28.8	28.7	28.5	28	27.2	27.1	27.2	26.7	26.2	26.2
														28.1	28.1	28.2	28.1	28.2	28.9	28.9	29	29.2	29.3	29	29.7	29.7	29.9	30.1	30.4	29.8	30.1	30.5	30.7	30.2	30.4	30.7	30.5	29.6	29.5	29.9	29.2	28.2	28.5	27	27.2	28	26.5	26.7	25
															27.9	27.7	27.8	28	28.3	28.6	29.2	29.1	29.2	29.4	29.2	29.3	29.5	29.5	30.2	30	30.4	30.1	30.2	29.9	30.3	29.8	30	30.2	29.9	29.8	28.6	29	28.5	27.6	27.5	27.6	26.5	26.7	27
															28.5	28	27.7	28.2	28.2	28.5	28.7	28.3	28.8	29.2	29.1	29.3	29.2	29.5	30.1	29.8	30.2	30.2	30.2	30.3	30	29.6	29.5	29.7	29.8	29.9	29.9	29.2	28.2	27.5	27.4	27.6	27.2	27.2	26.8
															28.5	27.9	27.9	28.1	28.1	28.2	28.3	28.7	29	29	28.6	29.3	28.9	29.7	29.2	29.5	29.8	30.4	30.2	30.2	30.1	30.2	30	30.3	29.8	30.4	29.4	29.6	28.6	28.5	28.7	27.8	27	27	26.7
																28.2	28.1	27.8	27.9	28.3	28.6	28.3	28.7	29.1	28.3	28.5	28.9	29	29.3	29.7	29.4	29.9	29.7	30	30.2	29.4	29.8	30.2	30.4	30.1	30	29.7	29.2	29.4	29.7	28.3	27.9	27.9	26.9
																28.7	28.3	27.9	28.3	28.1	28.2	28.8	28.9	28.6	28.5	28.9	29.2	28.7	28.8	29.2	29.3	29.5	29.2	29.7	30.4	29.7	30.2	29.9	29.7	29.8	29.9	30.1	30	29.4	29.4	28.5	28.2	27.5	27.3
																	28.2	27.9	28	28.6	28.2	28.3	28.3	28.5	28.5	28.5	28.2	28.7	28.3	28.6	28.5	28.8	29.1	29.2	29.3	29.7	29.7	29.7	29.7	29.7	30.1	30.3	29.4	29.9	29.5	28.4	28.5	27	27.7
																	27.9	28.2	28.5	27.6	27.8	27.8	28.2	28.8	28.2	28.6	28.5	28.4	28.5	28.5	28.7	28.9	28.9	29.4	29.7	29.4	29.6	29.2	29.8	28.7	29.7	30.2	30.2	29.7	29.4	28.6	28.8	28.1	27.9
																	28.1	28.5	27.8	28.1	27.5	27.5	27.4	28	28.7	28.1	28.8	28.8	28.3	28.6	28.2	28.1	28.6	28.6	29	29.5	29.8	29.3	29.8	29.5	29.4	29.4	29.4	30	29.9	29.4	29.4	29.1	28.8
																		27.8	27.5	27.8	27.8	27.4	27.8	27.7	27.9	28	28.1	27.6	28.4	28.3	27.9	28.1	28.2	28.4	29.1	29.2	29.4	29.1	29.5	29.7	29.7	29.6	29.7	29.5	29.7	29.4	29.4	30	29.3
																		27.4	27.5	27.6	27.5	27.5	27.1	27.6	27.5	27.7	27.9	28.2	27.7	27.7	27.7	28.2	28.3	28.2	28.2	28.2	29.2	29.4	29.3	29.6	29.8	29.3	29.2	29.9	29.7	30	28.8	29.4	29.8
																			27.2	26.8	27.2	27.2	27.3	27.5	27	27.3	28	28	28.1	27.7	27.9	27.2	27.7	28	27.8	28.7	28.7	29.3	29.3	29.4	29.5	29.9	29.2	29.8	29.4	29.4	29.2	30.1	29.4
																			27.2	27.5	27.3	27	27.6	27.4	27.5	27	27.3	27.1	27.3	28.2	27.5	27.5	27.4	27.4	27.8	27.8	28.8	28.5	29.1	29.4	29	29.4	29.6	29.2	30.2	29.6	29.4	30	29.9
																				26.8	26.8	27	27.2	27.6	27.4	27.6	27	27.1	27.6	27.5	27.2	27.8	28.3	28	28.1	28.1	28.1	28.6	28.5	28.9	29.3	29.1	29.2	29.4	29.4	29.7	29.8	29.8	30
																				27	26.9	26.9	26.8	27.4	27	27	27	27.2	28	27.2	27	27.8	27.6	27.3	28	27.8	28.5	28.1	28.5	28.8	29.1	30	29.4	29.5	29.5	29.4	29.4	29.6	29.7
																				26.7	27.2	26.9	26.8	26.8	26.7	27.5	26.9	27.3	27	27.3	27.2	27.6	27.4	27.4	27.3	27.8	28	28.5	28.2	28.3	28.8	29.1	29.7	29.2	29.6	29.5	29.7	29.8	30.4
																					26.8	26.6	26.3	26.2	27	27.5	27.1	27.8	27.3	27.2	26.7	27.5	27.6	27.6	27.3	27.8	28.1	27.4	27.8	28.2	28.9	28.5	28.7	29.3	29.2	29.7	29.7	29.9	29.7
																					26.5	26.4	26.4	26.5	27	26.6	27.2	26.7	26.8	27	27.2	26.9	27.1	27.5	27.4	27.3	27.5	27.8	27.6	28.1	28	28.5	28.7	29.4	29.3	29.5	29.4	29.6	29.6
																						27	26.5	26.7	26.4	26.8	27	27	27	27.5	26.9	27.6	27.3	27.4	27.6	27.5	27.5	28	28.2	27.9	28	27.9	28.9	28.5	29	28.9	29.3	29.4	29.9
																						26	26.3	26.8	26.8	26.3	26.5	26.4	27.2	27.1	27.3	27.3	27	27.4	27.2	27.4	27.3	27.5	27.6	27.5	28.3	28.2	28.6	28.6	29.1	29.1	28.7	29.4	29.3
																							26.3	26.4	26.6	26.7	26.8	26.8	27	26.9	27.7	27.2	27.3	27.2	27	27.2	27.1	27.1	28	28	27.9	27.9	28.1	28.1	29	28.5	28.2	29.1	29.2
																							25.9	26	26.8	26.3	26.5	26.5	26.5	27.1	26.6	27	27.3	27.3	26.8	27	27.2	27.4	27.5	27.2	27.6	28	28.1	28.6	28.3	28.5	28.5	29.1	29
																								26.4	26.4	26.2	26.8	26.3	26.7	26.4	26.6	27.2	27.1	27.2	27.2	27	27.3	27.2	26.8	26.8	28	27.6	27.7	27.7	28.3	28.6	27.9	28.6	28.9
																								26.1	26.6	26.3	26.5	26.8	26.5	26.2	26.3	27	26.7	27.4	27.1	26.8	26.7	26.8	26.2	26.9	27.5	27.4	27.6	27.3	27.8	28.1	28.2	28.2	28.5
																									25.9	26.5	26.5	27	26.9	26.5	26.4	26.6	26.5	26.9	27.2	27.1	27	26.8	27	27.2	27.1	27	27.6	27.4	28	27.8	27.5	27.8	28.3
																									26	25.4	26.3	26.4	26.4	26.5	26.4	26.7	26.6	26.7	27	27	27	26.9	26.7	26.7	27.1	27.3	27.4	27.7	27.7	27.8	27.8	27.9	28
																									25.4	26.3	26	26.5	26.1	26.5	25.8	26.5	26.1	26.5	26.7	26.6	26.8	27	26.5	26.7	26.9	27.1	26.8	27.4	26.9	27.4	27.6	27.8	27.6
																										26.1	25.6	25.9	26.2	26	26.3	26.4	25.8	26.6	26.3	26.7	27	26.8	26.6	26.4	26.5	26.7	26.9	27.2	27.8	27.9	27.4	27.5	27.8
																										25.3	26.1	25.4	26.3	26.2	26	25.9	26.1	26.2	26.1	26.3	26.4	26.4	26.7	26.8	26.8	26.8	26.4	27	27.5	27.6	27.3	28.1	27.5
																											25	25.6	25.3	25.5	25.3	26.2	25.8	26.2	26.2	26.2	26.1	26.5	26.5	26.9	26.9	26.7	26.6	27.5	26.9	27.1	27.3	27.2	27.7
																												25.5	25.3	25.7	25.4	25.8	25.5	26.1	26	26.4	26.2	25.9	26.6	26.5	26.8	26.7	27	26.6	26.9	27	27	27.5	27.7
																												25.1	25.2	25.1	25.5	25.6	25.6	25.5	26.3	25.8	25.8	26.2	26.2	26.7	26.6	26.4	27	26.8	26.8	26.6	27.3	27.3	27.2
																													25.3	25.2	25.3	25.1	25.9	25.7	25.4	26	25.7	25.6	25.9	25.9	26.1	26.7	26.4	27	26	26.9	26.5	26.7	27.5
																													25.2	25.3	25.2	24.8	25.6	25.3	25.6	26	25.4	25.2	25.8	26.3	26.3	26.5	26.7	26.7	26	26.4	26.7	26.7	26.8
																														25.3	24.7	25	25.2	25.1	25	25.1	25.3	25.4	25.5	25.5	25.8	25.9	26.2	26.6	26.4	26.4	26.4	26.3	26.9
																														24.3	25	25.1	24.4	25.1	25.4	25.2	25	25.5	25.4	25.5	25.3	25.5	25.7	26.1	26.4	25.9	26	26	26.1
																															25.1	24.8	24.8	24.4	25	24.9	24.8	25.1	25.3	25.2	25.5	26	25.9	26.1	26.1	25.9	26.2	26.2	25.7
																															24.8	24.3	24.3	25	25.2	24.9	24.3	25.1	25.8	25.4	24.9	25.3	25.8	25.9	26.2	26.4	26	25.9	26.3
																																24	24.1	24.2	24.8	24.8	24.2	24.6	25	25.3	25.2	25.5	25.4	25.7	25.5	25.8	26.2	25.8	25.6
																																24	24.5	24.4	23.8	24.5	24.8	24.4	24.5	24.6	24.9	25	25.1	24.7	25.6	25.7	25.7	25.6	26
																																	24	23.9	24.2	24.7	24.3	24.8	24.5	24.6	24.7	24.7	25.3	25.6	25.4	25.4	25.6	25.7	26
																																		24.1	24.1	23.8	24.7	24.1	24.5	24.6	24.8	25	24.6	25.1	25.5	24.8	25.4	25.4	26.1
																																		24.4	24	24.3	24.7	23.8	24.5	24.7	25	25	24.8	25.3	24.7	25	24.8	25.3	25.2
																																			23.9	24	24.5	25	24.3	24.9	24.4	24.5	25.1	25.3	24.9	24.8	24.9	25.2	24.9
																																			24.3	24.3	24.3	25.2	25	24.8	25	25	24.9	25.1	25.2	24.6	24.8	24.6	25.2
																																				24.5	24.3	24.3	24.3	24.6	24.5	24.6	25	24.7	24.5	24.6	24.8	25.1	25.3
																																					24.8	23.9	24.9	25	25	24.9	24.2	24.7	25	24.8	24.8	25	24.7
																																					25.4	24.7	24.9	25	25.1	24.7	24.9	24.9	24.5	24.8	24.4	24.9	25.1
																																						25.5	24.4	24.5	25.1	24.7	24.4	24.1	24.9	24.6	24.5	25	24.5
																																						24.4	24.8	24.7	24.7	25	24.7	24.7	24.7	24.8	24.3	25	24.8
																																							25	24.6	24.4	24.7	24.9	24.8	24.4	24.8	24.3	24.4	24.9
																																								25.7	24.9	23.9	24.5	24.7	24.4	24.5	24.5	25	25.2
																																								24.9	25.1	24.1	24.6	24.4	24.7	24.6	25	24.4	24.5
																																									25.8	24.4	24.1	25.3	24.3	25.5	24.2	25.1	24.8
																																										25.3	25	24.8	24.8	25	24.9	25.1	25.3
																																										25.8	25.4	25	25.6	25	25.4	24.9	24.8
																																											26	24.7	26.2	25.8	26.2	25.7	25.3
																																												25.9	26.7	26.2	25.6	26.2	26
																																												26.4	26.5	26.5	26.4	25.4	26
																																													27	27.3	26.4	25.3	26.3
																																														27.9	26.8	26.6	26.8
																																															26.3	26.2	27.1
																																															27	26.8	26.4
																																																27.2	27.2
																																																	26.2
																																																	27

[truncated: 450 more columns]

## Sheet: Figure 8e
x-axis	y-axis
1	27.1
1.63928	27.6
2.27856	27.6
2.91784	28.1
3.55711	28.4
4.19639	28.6
4.83567	29
5.47495	28.7
6.11423	29.6
6.75351	28.9
7.39279	28.8
8.03206	29.1
8.67134	29
9.31062	28.8
9.9499	29.4
10.5892	29.5
11.2285	29.5
11.8677	29.7
12.507	30.4
13.1463	31
13.7856	30.4
14.4248	30.9
15.0641	30.4
15.7034	29.8
16.3427	29.8
16.982	29.7
17.6212	29.4
18.2605	28.6
18.8998	28.5
19.5391	29.2
20.1784	27.8
20.8176	27.3
21.4569	25.6
22.0962	24.1
22.7355	25.2
23.3747	24.6
24.014	24.5
24.6533	24.4
25.2926	24.8
25.9319	24.4
26.5711	24
27.2104	24.3
27.8497	24.4
28.489	24.3
29.1283	24.3
29.7675	24.9
30.4068	25.2
31.0461	25.4
31.6854	25.4
32.3246	25.8
32.9639	26.3
33.6032	26.1
34.2425	26.7
34.8818	27
35.521	27.6
36.1603	27.7
36.7996	27.6
37.4389	28.2
38.0782	28.1
38.7174	28.9
39.3567	28.6
39.996	28.8
40.6353	29.2
41.2745	29.4
41.9138	29.7
42.5531	29.7
43.1924	29.7
43.8317	30.2
44.4709	30
45.1102	30.1
45.7495	30
46.3888	30.2
47.0281	30.2
47.6673	29.9
48.3066	30.5
48.9459	30.4
49.5852	30.7
50.2244	30.5
50.8637	30.4
51.503	30.7
52.1423	30.6
52.7816	30.7
53.4208	30.6
54.0601	30.7
54.6994	31
55.3387	30.3
55.978	30.4
56.6172	29.6
57.2565	29.7
57.8958	29.6
58.5351	29.2
59.1743	29.5
59.8136	29.4
60.4529	29.4
61.0922	29.3
61.7315	29.4
62.3707	29.9
63.01	29.7
63.6493	29.8
64.2886	30
64.9279	30.4
65.5671	29.8
66.2064	30.1
66.8457	30.6
67.485	30.4
68.1242	30.9
68.7635	31
69.4028	30.7
70.0421	30.4
70.6814	30.6
71.3206	31
71.9599	30.9
72.5992	30.5
73.2385	30.9
73.8778	30.3
74.517	29.5
75.1563	29.8
75.7956	30.3
76.4349	29.5
77.0741	29.4
77.7134	29.8
78.3527	28.7
78.992	28.5
79.6313	27.8
80.2705	23.1
80.9098	24.1
81.5491	23.2
82.1884	23.7
82.8277	23.2
83.4669	22.2
84.1062	23.4
84.7455	23.6
85.3848	22.5
86.024	22.9
86.6633	23
87.3026	22.9
87.9419	22.5
88.5812	23.4
89.2204	22.9
89.8597	23.2
90.499	23.8
91.1383	24.2
91.7776	24.1
92.4168	24.3
93.0561	24.6
93.6954	24.8
94.3347	25.1
94.9739	24.9
95.6132	24.9
96.2525	25.8
96.8918	25.6
97.5311	25.7
98.1703	26.6
98.8096	27.1
99.4489	26.8
100.088	27
100.727	27.5
101.367	27.4
102.006	27.4
102.645	27.7
103.285	27.6
103.924	28.2
104.563	27.7
105.202	28.5
105.842	27.8
106.481	28.9
107.12	28.2
107.76	28.6
108.399	28.7
109.038	28.6
109.677	29.7
110.317	28.9
110.956	29.6
111.595	29.3
112.234	29.2
112.874	29.9
113.513	30.2
114.152	30.3
114.792	30.2
115.431	30.2
116.07	30.1
116.709	30
117.349	30.5
117.988	30.9
118.627	30.4
119.267	29.9
119.906	30.4
120.545	29.8
121.184	29.4
121.824	29.8
122.463	28.7
123.102	29.7
123.741	28.5
124.381	27.3
125.02	27.2
125.659	26.3
126.299	26.5
126.938	25.5
127.577	24.8
128.216	25
128.856	25.2
129.495	24.5
130.134	24.1
130.774	24.4
131.413	24.8
132.052	25.4
132.691	26.2
133.331	26.6
133.97	25.8
134.609	25.8
135.248	26
135.888	26.3
136.527	26.6
137.166	26.7
137.806	27.7
138.445	27.2
139.084	27.1
139.723	27.5
140.363	27.9
141.002	27.9
141.641	27.8
142.281	28.2
142.92	28.2
143.559	28.3
144.198	28.5
144.838	28.5
145.477	28.7
146.116	28.8
146.756	28.8
147.395	28.9
148.034	28.8
148.673	28.8
149.313	28.8
149.952	28.6
150.591	28.9
151.23	29.4
151.87	29.1
152.509	28.9
153.148	29.5
153.788	29.1
154.427	29.3
155.066	29.3
155.705	29
156.345	29.1
156.984	29.2
157.623	29.5
158.263	29.6
158.902	29.1
159.541	29.1
160.18	29.5
160.82	29.7
161.459	29.9
162.098	29.9
162.737	29.8
163.377	30.1
164.016	30.8
164.655	30.4
165.295	30.4
165.934	31
166.573	30.9
167.212	30.9
167.852	30.7
168.491	30.7
169.13	30.2
169.77	30.3
170.409	30
171.048	30.2
171.687	29.2
172.327	29
172.966	29.4
173.605	28.5
174.244	28.4
174.884	28.5
175.523	27.5
176.162	25.8
176.802	26.9
177.441	26.1
178.08	25
178.719	24.3
179.359	25.1
179.998	24.4
180.637	25.1
181.277	24.8
181.916	25
182.555	25
183.194	25.6
183.834	25.2
184.473	25.9
185.112	26.1
185.752	26.2
186.391	26.8
187.03	27.1
187.669	26.8
188.309	26.7
188.948	26.9
189.587	27.2
190.226	27.3
190.866	27.4
191.505	28.1
192.144	28.3
192.784	28.5
193.423	28.5
194.062	28.7
194.701	29.5
195.341	29.1
195.98	29.7
196.619	29.3
197.259	29.1
197.898	29.2
198.537	28.8
199.176	29.3
199.816	29.4
200.455	29.7
201.094	29.9
201.733	29.7
202.373	29.8
203.012	29.5
203.651	30.2
204.291	30.4
204.93	30.5
205.569	29.9
206.208	30.7
206.848	30.2
207.487	30.2
208.126	30.4
208.766	30.7
209.405	30.6
210.044	30.7
210.683	30.5
211.323	30.9
211.962	30.7
212.601	30.4
213.24	30.6
213.88	30.2
214.519	30.6
215.158	30.3
215.798	30.3
216.437	29.5
217.076	29.7
217.715	29.8
218.355	29.4
218.994	28.6
219.633	28.3
220.273	27.3
220.912	25.6
221.551	25
222.19	26.6
222.83	25.1
223.469	23.6
224.108	25.6
224.747	24.1
225.387	24.3
226.026	22.4
226.665	23.8
227.305	24.5
227.944	23.6
228.583	24.1
229.222	23.7
229.862	24.6
230.501	24.5
231.14	25.2
231.78	25.2
232.419	25.9
233.058	25.9
233.697	26
234.337	26.5
234.976	26.9
235.615	26.7
236.255	27.2
236.894	27.4
237.533	27.3
238.172	27.3
238.812	27.8
239.451	28
240.09	27.9
240.729	28.2
241.369	28.2
242.008	28.8
242.647	29.2
243.287	28.8
243.926	29.2
244.565	29.1
245.204	29
245.844	28.7
246.483	29.1
247.122	29
247.762	29
248.401	29.4
249.04	28.8
249.679	29.2
250.319	28.5
250.958	29.1
251.597	29.4
252.236	29.4
252.876	29.9
253.515	29.4
254.154	29.2
254.794	29.8
255.433	29.5
256.072	29.8
256.711	30
257.351	29.8
257.99	29.5
258.629	29.6
259.269	30.2
259.908	30.6
260.547	29.7
261.186	30
261.826	30.1
262.465	30
263.104	30
263.743	29.5
264.383	29.9
265.022	29.3
265.661	30
266.301	29.7
266.94	29.3
267.579	28.7
268.218	28.2
268.858	28.6
269.497	27.4
270.136	27.3
270.776	25.2
271.415	24.8
272.054	25
272.693	25.4
273.333	25
273.972	25.7
274.611	23.9
275.251	24.7
275.89	25
276.529	23.8
277.168	23.9
277.808	24.4
278.447	25
279.086	24.5
279.725	25.2
280.365	25.1
281.004	25.4
281.643	25.3
282.283	25.8
282.922	26
283.561	26.4
284.2	26.4
284.84	26.5
285.479	26.7
286.118	26.8
286.758	27.2
287.397	27.2
288.036	27.4
288.675	27.4
289.315	27.6
289.954	27.6
290.593	27.8
291.232	28.2
291.872	28.6
292.511	28.6
293.15	28.7
293.79	28.8
294.429	28.9
295.068	28.9
295.707	28.9
296.347	29.2
296.986	29.3
297.625	28.8
298.265	29.4
298.904	29.1
299.543	29
300.182	29.5
300.822	29.6
301.461	30.1
302.1	29.8
302.739	30.1
303.379	30.2
304.018	30.5
304.657	29.8
305.297	30.4
305.936	30.2
306.575	29.9
307.214	29.8
307.854	30.2
308.493	30.7
309.132	30.1
309.772	29.9
310.411	29.8
311.05	29.8
311.689	30.3
312.329	29.5
312.968	29.4
313.607	29.7
314.246	29.7
314.886	29
315.525	28.8
316.164	28.5
316.804	28.6
317.443	28.8
318.082	27.7
318.721	26.9
319.361	26.9
320	26.3

## Sheet: Figure 8f


																																																	3.71
																																																3.41	3.07
																																																3.33	3.75
																																															2.88	3.38	4.27
																																														2.74	3.2	3.33	3.62
																																													3.13	4.22	3.32	3.76	3.47
																																													3.75	4.14	3.73	3.65	3.98
																																												4.32	3.79	3.57	3.1	3.7	3.25
																																											3.48	3.44	3.21	3.59	3.62	2.58	3.83
																																											3.45	5.31	3.6	3.65	3.21	2.86	4.31
																																										4.58	4.63	5.21	3.02	3.71	2.9	1.8	4.61
																																									5.05	3.81	2.82	3.14	3.64	3.84	2.92	4.12	2.92
																																									3.54	5.21	4.66	3.8	4.48	3.06	4.16	4.17	3.13
																																								5.49	4.2	4.39	4.65	3.85	3.96	3.74	3.97	3.38	3.22
																																							7.37	7.44	6.54	2.85	4.11	4.37	4.6	4.47	4.6	4.91	4.7
																																							6.62	5.18	5.74	4.53	5.11	3.82	4.21	3.67	3.25	4.87	4.6
																																						5.07	6.54	5.18	6.13	5.23	5.31	6.11	4.41	5.59	5.27	6.55	4.32
																																						6.41	5.67	6.29	6.36	7.11	5.7	4.22	3.97	4.89	5.52	5.26	5.4
																																					3.47	5.67	6.46	6.58	5.28	6.22	7.48	7.85	5.57	6.32	6.6	5.55	5.06
																																				4.49	3.97	2.85	3.51	5.59	5.42	6.35	6.32	6.61	6.07	7.19	6.35	6.56	6.88
																																				5.18	4.88	3.65	5.57	5.11	4.16	5.22	6.28	5.39	8.87	7.51	5.54	8.5	5.3
																																			4.03	3.6	5.08	4.36	3.93	5.48	6.37	7.38	6.55	5.25	5.71	7.92	5.64	5.9	5.67
																																			4.39	3.48	4.41	3.62	4.47	3.94	4.9	5.01	6.64	5.78	7.03	5.22	6.41	8.62	5.62
																																		2.92	2.23	3	3.12	3.98	4.54	2.98	4.3	4.76	3.29	5.67	3.51	6.29	6.59	8.08	5.74
																																	3.53	3.83	3.29	4.08	2.95	2.9	3.75	3.21	3.9	4.13	8.05	2.93	6.35	3.81	7	5.15	8.86
																																	2.72	2.08	3.07	3.56	3.83	4.99	4.3	3.03	4.35	4.59	4.15	4.94	5.24	4.75	6.54	6.87	6.51
																																3.44	2.51	4.64	4.56	3.39	4.36	3.99	4.47	4.14	3.59	5.62	4.36	5.57	4.74	3.99	6.98	8.98	6.66
																																2.85	4.83	3.19	3.23	2.27	3.6	4.38	4.63	4.51	4.05	4.29	3.7	4.49	4.44	4.24	4.22	7.86	6.04
																															2.9	3.66	2.69	3.59	3.62	3.3	3.62	2.75	4.53	4.7	4.09	3.86	3.03	5.07	4.96	4.74	3.37	4.93	4.76
																															4.28	4.09	3.12	4.14	5.04	3.38	3.52	3.51	3.95	3.63	3.56	3.79	2.73	4.32	3.03	3.61	5.39	3.9	5.02
																														3.07	3.42	3.1	2.6	3.61	3.66	4.27	3.63	3.38	2.77	2.85	3.17	5.51	3.85	3.33	3.24	4.52	3.48	3.16	3.54
																														4.35	3.38	4.25	3.26	2.01	3.28	4.1	4.73	2.8	3.79	3.37	3.24	2.53	2.35	3.5	3.53	4.33	3.52	3.99	3.9
																													4.06	4.43	4.83	3.9	4.59	2.67	5.25	3.39	4.06	2.66	2.45	4.12	3.31	3.63	2.67	2.51	1.98	4.08	4.17	4.65	3.15
																													5.11	6.55	4.91	3.9	4.94	5.36	2.37	3.2	4.44	3.54	3.19	2.66	3.11	3.77	2.72	2.62	2.73	3.47	4.39	3.82	4.63
																												2.26	6.03	5.9	4.12	6	4.57	4.84	1.99	3.45	3.98	4.66	3.68	3.73	2.76	3.03	2.55	3.89	3.79	2.92	3.05	2.68	4.38
																											5.18	6.36	5.68	6.71	3.67	6.48	6.72	5.08	3.91	3.1	3.11	4.1	4.22	3.01	4.49	3.13	3.01	2.59	4.06	3.07	2.51	3.91	1.75
																											4.92	6.35	3.47	5.86	6.24	4.3	4.66	5.44	4.07	4.45	3.72	3.99	2.81	3.13	4.43	3.51	3.89	4.24	3.45	4.39	2.49	2.08	2.77
																										4.84	6.99	5.71	6.65	4.52	5.25	6.37	4.37	4.97	4.62	4.44	3	5.03	3.97	3.09	3.11	4.53	4.14	4.17	3.25	3.76	3.02	3.44	3.2
																										4.2	5.31	4.44	4.26	5.2	5.63	5.56	5.57	3.58	4.81	4.86	5.76	4.6	4.58	4.79	4.09	2.8	4.69	3.93	3.67	3.61	2.93	4.77	3.56
																										3.6	5.25	4.74	5.87	6.6	5.03	6.06	5.43	4.14	6.48	5.08	4.64	3.74	4.79	3.1	4.93	4.2	4.18	4.87	4.25	4.06	2.85	3.48	3.57
																									5.15	4.49	3.79	4.75	5.15	5.5	6.15	6.51	4.52	5.95	5.26	4.4	5.4	6.03	5.89	4.42	5.92	4.03	5.01	4.39	3.7	4.58	4.89	3.83	4.22
																									3.1	3.04	1.96	6.39	4.49	6.32	4.13	4.66	4.19	4.99	5.6	6.19	4.53	3.86	3.67	5.25	4.9	3.61	3.81	5.07	2.66	4.11	3.09	3.85	5.06
																								4.93	3.84	4	4.08	3.62	4.3	4.65	4.5	5.82	4.14	4.28	5.19	4.47	6.14	5.47	5.94	6.73	5.72	6.09	3.3	4.28	4.77	5.61	4.74	4.43	3.8
																								3.65	4.17	3.24	4.71	3.99	5.12	2.77	3.02	3.83	6.92	4.46	6.2	5.63	6.64	5.34	3.02	6.42	4.35	5.72	4.87	3.44	4.06	3.39	2.23	3.51	4.82
																							3.33	3.95	2.44	3.5	4.01	4.87	4.72	5.29	4.31	4.96	4.59	4.68	5.22	5.15	5.5	3.95	1.81	4.69	5.25	3.87	5.4	5.03	5.18	5.54	4.03	3.68	4.8
																							3.76	3.31	3.86	3.63	4.98	4.86	3.69	4.15	3.07	5.19	4.63	3.67	5.39	6.19	6.28	5.99	5.43	6.08	4.29	4.79	4.68	3.54	5.37	5.84	4.03	5.23	3.26
																						3.32	3.7	2.92	4.19	4.09	4.94	5.03	3.47	3.93	4.37	4.83	5.47	6.68	3.47	6.71	6.44	4.27	3.99	5.05	4.68	2.66	4.71	4.45	5.31	5	4.79	3.97	3.52
																						3.72	3.16	4.15	4.96	4.88	3.02	4.86	4.79	4.89	4.01	6.04	6.76	5.62	4.62	4.98	5.66	5.5	5.92	3.92	4.22	7.01	4.62	4.57	3.27	5.77	3.35	3.36	4.41
																					3.19	4.35	4.96	3.8	4.22	4.15	2.64	3.75	3.02	5.16	3.96	4.73	5.2	4.43	5.63	4.73	6.27	5.18	6.21	5.44	5.54	5.27	4.38	6.14	5.61	5.73	5.77	4.97	6.28
																					2.86	3.48	3.83	3.57	3.61	3.55	3.56	3.23	3.36	5.26	4.91	5.24	3.84	3.86	3.5	6.67	5.02	6.68	5.78	6.08	3.82	5.96	4.61	5.13	4.94	2.25	5.44	6.48	5.44
																					3.88	2.53	3.22	4.66	3.19	3.93	3.12	3.96	4.24	3.93	2.96	4.51	5.29	4.98	3.88	4.05	5.32	7.1	6.13	4.57	6.12	4.71	5.9	5.4	4.67	7.38	6.65	5.67	4.23
																				3.36	3.77	3.69	3.12	3.12	2.71	4.21	3.6	3.37	3.86	3.85	3.13	4.04	3.75	4.46	4.1	5.38	3.98	3.46	6.59	5	6.97	6.84	5.59	7.72	6.18	6.76	3.47	2.39	4.98
																				3.83	3.16	2.99	3.43	3.15	3.46	3.63	3.4	3.89	4.05	2.61	3.42	4.7	6.42	4.54	4.75	4.55	5.5	4.13	5.06	5.39	5.26	6.35	6.85	3.61	6.64	7.46	6.05	4.48	4.33
																			2.53	2.95	3.9	3.47	2.61	3.79	3.62	3.67	3.39	4.04	3.35	3.57	4.25	3.98	5.07	5.15	3.18	5.53	6.71	4.24	5.96	4.86	4.45	6.22	4.93	6.84	6.24	5.08	5.43	6.18	4.17
																			3.65	3.8	4.23	3.52	4.07	3.03	3.02	4.21	3.72	2.94	4.64	4.02	4.29	3.88	3.2	4.66	3.34	3.23	4.28	3.5	2.97	5.24	5.92	4	3.49	4.11	5.61	5.8	6.87	5.83	6.14
																		3.88	3.27	2.86	3.54	4.04	2.53	3.52	3.86	3.45	2.83	4.58	3.71	3	4.39	3	4.47	4.56	4.2	3.82	2.79	4.66	4.04	4.21	4.93	3.4	4.48	4.34	4.86	5.34	5.55	5.48	4.03
																		3.91	3.63	2.98	3.2	3.13	3.93	2.85	3.08	3.32	3.52	4.27	3.25	4.01	2.72	2.61	5.09	5.41	2.27	3.12	4.25	3.91	5.34	4.21	4.65	2.89	5.23	3.86	3.75	4.12	5.97	4.81	4.46
																		3.35	3.53	4.91	4.2	2.98	3.42	2.51	4.11	4.29	3.91	1.95	3.46	3.38	4.22	5.53	4.48	3.92	3.13	3.64	4.22	4.84	4.79	4.66	3.32	4.1	5.09	4.25	4.59	3.93	5.51	3.75	5.54
																	3.39	3.79	4.92	2.07	3.56	3.14	4.52	4.87	1.78	3.18	3.6	3.95	4.2	2.08	4.05	3.89	3.38	3.84	4.04	4.08	3.8	2.85	2.9	3.75	3.93	3.36	3.35	4.04	3.54	3.64	4.02	5.09	5.26
																	3.74	5.01	2.59	3.89	3.82	3.17	2.64	3.66	2.61	4.59	2.63	3.53	3.78	3.83	4.24	3.93	4.39	3.84	3.68	2.79	3.83	3.21	3.1	3.62	3.27	4.72	4.26	3.08	4.67	3.83	3.5	3.78	3.6
																8.53	2.59	3.29	4.45	3.23	4.28	4.3	3.25	4.01	2.69	3.15	4.3	4.5	4.57	3.97	3.1	2.73	3.79	4.31	4.31	3.27	3.45	3.63	3.11	3.72	2.37	2.97	3.77	3.74	4.07	2.83	3.55	3.85	4.5
																7.15	6.14	5.05	3.24	4.7	5.08	4.26	3.94	3.3	5.9	3.49	5.08	4.36	3.73	3.41	4.04	4.12	4.76	3.29	3.12	3.84	3.41	3.74	3.85	4	4.6	3.36	2.64	3.62	3.19	4.08	3.01	3.21	4.18
																7.02	6.24	8.8	5.87	3.03	3.49	4.54	3.91	4.31	4.59	3.98	4.24	4.87	5.01	3.58	3.35	2.87	4.1	3.44	4.91	3.06	4.96	3.67	4.16	3.21	3.01	4.11	4.1	3.15	4.3	2.97	3.39	4.38	3.28
															10.38	6.2	6.05	7.58	6.6	4.62	3.57	6.25	3.77	3.46	4.19	3.73	3.4	2.96	4.34	3.38	3.04	3.3	2.59	4.87	2.97	2.78	4.19	2.92	5.12	4.1	2	3.54	4.87	4.47	3.08	3.85	3.96	2.53	4.68
															7.76	10.13	4.77	7.76	6.91	3.74	6.2	4.15	4.02	4.23	4.81	4.55	3.61	4.66	2.8	2.95	4.03	2.76	3.81	2.65	2.91	4.43	3.66	4.04	3.52	3.79	4.3	3.9	2.63	4.28	3.02	4.63	3.86	3.8	3.59
															7.91	8.39	9.54	4.54	7.63	5.07	3.57	7.1	7.23	3.49	5.06	6.65	3.26	4.4	5.13	4.39	4.48	5.24	5.02	4.43	3.8	3.67	3.43	3.81	3.78	3.63	4.55	3.63	4.1	3.98	2.41	4.29	2.7	3.67	3.66
														10.2	7.34	12.32	10.37	7.3	6.09	4.46	6.08	4.02	3.49	4.35	3.7	4.74	4.85	3.83	3.38	3.93	3.15	1.88	3.63	2.07	2.08	3.45	2.57	4.41	4.53	4.94	2.99	2.95	3.72	3.11	4.57	4.44	3.86	3.43	5.33
														8.3	10.41	10.28	13.9	13.53	7.7	8.48	3.24	5.1	9.09	5.79	4.28	5.72	4.42	4.75	4.94	3.96	4.68	3.39	4.65	2.03	3.2	3.38	2.33	3.09	3.52	2.01	2.45	4.33	3.55	3.59	4.85	4.28	3.21	4.54	2.61
														9.32	9.2	6.52	12.02	11.82	13.21	11.05	7.24	8.66	7.57	7.87	4.08	4.74	4.06	2.57	4.81	3.9	4.36	3.18	2.79	3.63	3.35	3.65	4.38	4.25	3.63	3.31	4.42	4.37	3.28	4.73	3.75	3.72	3.53	2.69	3.41
													6.37	9.77	8.24	13.06	11.15	8.44	6.98	13.71	12.48	8.05	10.44	7.26	3.97	0.97	4.13	4.59	5.7	3.26	4.23	3.28	3.57	3.03	2.33	4.41	4.77	3.7	3.73	3.47	1.88	3.01	2.89	5.28	5.39	4.01	2.79	3.77	2.44
													7.63	8.5	9.63	10.57	4.83	8.7	6.47	12.2	9.64	11.81	10.48	8.72	7.09	7.28	2.6	4.88	6.63	4.93	5.13	3.94	3.47	4.43	2.5	4.11	4.88	4.07	4.95	5.13	2.32	1.84	3.06	3.95	3.87	3.2	4.45	3.7	3.38
													7.16	3.83	3.97	9.39	5.51	9.04	4.28	11.18	13.83	11.97	11.65	8.41	8.07	9.17	4.59	5.53	3.91	5.07	4.44	4.92	3.65	4.88	2.93	5.03	4.22	3.71	2.73	4.36	4.63	4.19	5.11	3.3	4	3.47	3.27	3.52	4.33
												4.07	5.66	5.77	4.41	3.61	4.3	3.87	10.4	3.1	9.23	6.58	13.81	11.42	10.07	7.71	5.29	7.23	6.61	5.35	3.79	3.56	5.66	2.18	3.1	3.63	2.48	2.13	2.52	2.57	3.15	4.21	2.92	3.39	3.95	3.51	3.01	5.09	4.16
												6.91	3.15	7.47	3.3	4.53	4.08	5.1	3.82	8.31	4.94	6.55	8.3	11.26	10.02	7.32	7.39	5.65	8.32	4.64	4.75	5.75	5.44	3.06	4.58	3.25	3.76	4.72	3.95	3.81	5.18	2.86	4.4	3.56	2.89	3.45	3.05	3.69	2.76
												1.51	4.16	5.91	3.17	4.53	3.4	1.96	6.98	5.9	4.78	1.28	9.75	10.87	9.04	8.27	8.79	8.01	7.74	5.29	7.07	6.21	5.38	5.1	3.68	5.4	3.19	5.15	3.73	3.43	5.14	2.87	4.74	2.95	3.23	2.1	2.07	2.76	3.31
											3.26	1.86	4.11	0.61	6.36	4.13	4.22	4.78	6.08	6.97	4.2	7.3	11.21	6.61	11.21	13.03	10.92	9.74	7.28	3.99	7.76	7.14	3.46	0.85	6.14	5.02	4.14	3.79	4.06	4.15	1.63	2.29	2.42	2.49	3.97	2.88	3.95	2.78	2.44
											3.01	4.14	2.01	4.2	4.16	2.37	4.08	3.7	2.58	4.64	6.11	6.75	8.42	9.35	11.11	10.66	4.4	10.55	9.59	7.72	4.58	3.75	4.9	2.62	5.01	3.98	5.88	3.1	3.27	3.88	2.12	3.05	3.62	4.54	3.82	3.3	3.01	4.78	3.22
											5.18	2.46	3.47	5.08	0.96	2.37	2.09	2.8	3.78	3.93	7.17	5.43	7.68	5.65	7.51	12.5	6.76	6.98	12.14	11.41	11.19	10.84	8.26	10.42	4.47	7.73	2.04	2.99	5.87	3.51	4.05	2.17	2.76	4.37	1.82	2.8	2.16	2.98	2.25
										2.58	2.98	2.67	2.08	3.48	4.2	4.17	4.22	3.96	2.71	4.41	5.52	5.59	4.57	4.17	4.66	9.38	13.53	6.67	8.92	12.84	7.29	13.48	10.13	8.22	9.3	6.07	4.8	0.09	3.21	2.67	2.77	4.46	3.54	2.41	4.09	2.4	2.59	4.41	4.03
										2.15	4	2.46	0.95	2.43	4.07	2.83	4.55	3.55	3.2	3.87	4.39	4.36	5.64	5.3	6.41	9.19	11.04	11.45	6.37	9.02	7.23	13.08	11.36	10.71	12.04	8.79	4.52	5.01	4.77	2.84	2.8	3.92	0.96	4.3	4.18	2.81	4.5	2.21	3.45
										3.78	2.6	2.88	3.1	3.08	3.36	3.33	3.26	2.38	3.8	3.61	2.16	4.35	1.67	4.07	7.45	6.11	6.4	9.91	10.83	9.66	8.51	6.61	8.8	7.24	11.72	9.78	8.55	8.16	4.58	1.29	7.02	4.55	3.6	4.28	2.56	5.08	3.82	3.82	3.08
										3.75	3.94	4.64	1.72	4.36	2.32	3.23	4.68	4.93	2.83	2.89	1.78	3.14	2.54	4.8	5.26	6.56	4.94	7.74	4.76	6.03	12.24	6.37	6.38	8.21	6.79	13.55	12.07	13.99	7.05	6.35	5.55	2.38	3.68	4.95	4.24	4.26	5.42	3.01	0.74
									3.65	3.1	3.16	3.97	3.33	2.29	2.38	1.58	2.96	2.52	3.63	4.61	2.39	3.3	3.87	2.99	2.98	3.48	4.86	5.05	5.26	3.5	10.75	1.03	13.9	2.97	9	6.51	8.6	13.75	13.67	6.16	6.99	7.27	2.88	4.29	4.61	5.54	5.14	2.31	2.38
									3.61	3.73	1.94	3.11	2.38	3.26	2.58	3.14	4.66	2.14	3.59	2.26	2.39	3.1	3.45	3.33	2.26	1.85	2.89	2.88	5.8	4.44	0.74	-2.64	7.25	6.1	11.55	13.02	6.71	13.21	8.9	6.15	7.17	12.84	9.4	5.7	5.1	6.77	8.27	5.49	3.33
									3.11	3.07	3.44	3.2	2.32	4.52	2.88	2.84	2.63	2.94	2.44	4.1	2.62	3.36	2.17	2.68	2.28	1.96	2.39	3.95	4.86	3.99	5.03	4.2	6.31	6.8	7.34	-0.98	5.48	6.67	2.06	2.34	13.96	6.53	13.51	2.83	10.53	7.34	4.42	8.32	5.22
									2.55	2.44	2.12	4.44	3.96	2.35	3.08	2.63	2.69	3.4	2.29	2.2	4.27	4.01	4.19	3.84	2.79	2.71	3.5	2.57	4.62	3.13	4.97	3.15	7.45	7.26	4.69	4.71	7.05	5.84	10	6.84	9.08	7.1	13.3	9.66	10.78	8.25	5.4	9.43	6.23
								3.64	2.26	3.11	2.32	4.19	2.8	3.68	4.08	3.07	1.41	2.37	1.73	3.27	2.81	2.47	2.47	2.3	2.59	3.01	3.02	1.34	2.69	2.43	3.72	3.65	5.87	4.3	6.59	4.69	7.24	6.79	5.3	2	11.46	11.66	10.18	11.73	13.39	13.3	12.88	9.07	7.23
								2.94	2.66	3.57	4.01	1.4	2.86	3.49	1.71	3	2.48	2.54	2.23	2.56	3.99	2.98	2.55	2.33	0.93	3.35	3.34	2.69	3.17	3.76	3.27	3.13	3.75	7.27	5.79	5.31	5.52	3.12	4.31	11.59	7.3	5.13	10.26	9.38	9.21	11.35	13.33	12.36	12.4
								4.24	2.44	1.57	3.27	3.82	2.83	2.32	2.35	4.01	2.31	3.47	3.71	2.04	2.42	3.06	2.38	3.47	2.57	3.7	3.14	2.12	3.22	3.85	3.54	3.13	3.59	4.5	7.05	2.91	4.94	4.46	5.28	5.32	6.5	2.82	6.9	8.44	9.5	10.1	6.65	12.32	13.09
								3.89	3.28	3.35	3.04	3.3	2.14	3.36	2.5	2.79	3.7	3.05	2.07	3.01	2.68	2.48	4.18	2.25	2.02	2.11	2.74	2.04	2.54	2.69	2.14	3.93	4.45	2.81	3.31	2.12	6.28	4.16	2.61	4.01	1.24	5.25	4.82	7.72	5.95	6.08	3.98	6.11	11.71
							3.15	3.27	2.86	2.98	3.26	3.95	3.73	3.23	3.29	3.2	2.66	3.52	3.18	3.83	2.82	3.26	2.21	2.51	2.1	2.95	2.37	1.83	3.51	1.74	2.55	3.02	4.94	3.46	3.43	4.01	4.64	5.36	4.81	4.16	2.09	3.07	5.37	3.73	5.03	5.99	4.37	7.6	10.58
							4.11	3.05	3.91	2.65	3.64	3.39	3.98	3.47	1.8	2.42	3.15	3.93	4.11	2.28	2.24	3.39	3.39	2.14	2.3	1.9	3.29	2.16	2.01	2.77	4.1	3.58	4.54	3.25	4.17	3.71	2.15	4.19	5.52	4.31	2.95	2.09	4.4	3.3	4.16	4.15	6.86	4.18	6.66
							3.65	3.58	4.08	3.14	2.7	3.29	1.88	3.24	3.8	2.5	3.01	3.43	2.52	2.62	2.41	1.47	2.58	2.85	2.36	2.08	2.15	1.83	1.91	4.34	2.83	3.48	2.62	3.58	3.59	3.95	3.32	2.93	1.08	1.95	4.11	4.19	3.17	2.66	2.99	4.32	4.96	6.05	11
							3.77	4.16	3.3	2.16	3.26	3.24	3.79	1.97	3.12	3.66	3.06	3.45	3.47	3.78	3.36	4.18	2.09	3.93	1.8	1.92	1.72	2.57	2.74	2.63	3.32	2.36	3.48	2.7	3.59	2.95	4.15	1.79	-0.48	5.66	3.94	2.45	4.97	4.36	3.26	4.56	4.59	3	5.38
						3.44	1.85	2.96	2.69	3.01	3.99	2.69	3.87	3.18	2.86	3.55	3.6	3.46	3.49	3.39	4.63	2.12	4.16	3.97	1.84	2.78	2.68	2.87	2.57	1.83	1.68	2.98	2.42	3.54	3.74	2.61	4.27	1.65	2.7	3.09	1.91	3.7	1.55	2.57	3.29	3.62	4.75	5.09	5.48
						4.54	3.66	2.02	3.54	3.74	3.82	3.92	4.6	4.49	3.16	2	2.53	3.3	4.1	4.22	2.6	3.21	3.85	2.48	2.82	2.2	2.26	3.87	3.13	2.86	2.73	3.95	1.79	2.99	3.42	4.09	2.1	4.19	2.06	1.75	1.75	1.44	2.6	2.34	4.67	4.05	2.69	3.58	4.73
						3.5	2.89	3.76	2.54	2.52	3.61	3.58	4.74	3.77	3.51	2.75	1.48	3.82	4.35	3.93	3.64	2.91	4.57	4.7	2.43	3.39	3.75	3.5	1.9	2.76	1.53	1.66	1.91	2.5	2.62	0.36	1.94	1.95	3.01	2.5	2.48	2.58	2.71	2.96	1.95	3.69	3.75	3.27	3.75
						2.86	4.36	3.51	4.03	3.46	4.24	3.21	2.86	3.66	3.73	2.63	4.35	3.07	4.09	3.9	3.36	2.64	1.88	3.36	2.85	2.42	3.4	3.66	3.36	3.14	2.53	2.46	3.22	2.18	2.91	3.74	3.05	3.18	2.1	2.74	2.12	2.84	3.17	3.61	3.1	2.42	4.11	4.28	3.84
						2.5	3.19	3.16	2.57	3.17	2.72	2.9	3.39	4.55	3.74	2.68	3.52	3.91	3.41	3.78	3.16	3.53	3.86	2.71	2.56	1.79	2.51	2.64	3.06	1.77	3.41	2.32	2.49	3.03	2.37	2.83	3.08	3.47	3.95	2.88	3.22	1.46	3.51	3.58	1.94	3.43	4.25	4.5	4.71
					4.22	3.79	3.42	3.61	2.97	4.34	2.74	2.99	3.6	5.02	3.12	3.67	2.41	3.04	4.51	3	3.02	4.06	2.89	3.64	1.99	4.19	2.46	3.19	4.87	2.99	2.77	4.15	1.88	2.82	2.76	3.48	3.58	3.56	1.49	2.31	2.91	2.46	3.42	2.64	2.87	2.69	3.87	3.61	4.3
					4.02	2.66	4.04	4.27	3.21	3.11	3.72	3.58	3.05	3.89	3.16	3.85	2.59	3.81	3.09	2.83	3.92	2.64	3.5	3.58	3.99	2.47	3.64	1.89	3.77	2.1	3.6	4	3.54	3.81	2.25	2.85	2.33	3.6	3.19	2.48	3.74	2.86	3.27	2.93	3.94	2.66	2.92	4.45	2.62
					2.6	3.46	2.26	4.1	5.5	2.57	4.09	3.86	3.51	4.02	3.44	3.42	4.1	4.11	2.94	2	4.07	3.44	2.55	4	3.95	4.1	3.9	3.09	3.77	4.33	4.88	5.2	3.47	3.31	4.09	3.51	3.48	3.69	3.57	2.65	4.23	3.03	2.57	2.6	2.47	3.35	2.6	3.77	3.05
					3.61	3.32	2.93	3.42	2.43	4.22	2.01	4.04	3.81	2.91	2.93	4.85	2.59	2.94	3.96	3.79	3.1	3.54	4.06	3.36	3.32	3.78	4.18	4.54	3.22	3.77	3.97	3.86	3.61	4.39	4.55	4.33	3.05	3.66	2.93	2.81	2.34	2.77	3.83	2.15	1.72	2.16	2.72	2.73	3.57
					3.84	3.17	2.44	2.35	3.28	3.1	2.91	3.05	4.18	3.49	3.51	3.02	3.37	3.51	2.26	4.95	3.53	3.48	2.98	2.74	4.64	2.75	3.2	3.23	3.7	3.14	3.82	4	6.14	2.62	4.13	4.34	4.33	3.02	3.99	3.45	2.16	3.07	2.11	2.82	2.66	2.64	3.75	3.45	4.05
				4.16	4.22	3.81	3.62	3.74	3.16	3.57	3.6	3.6	3.44	4.16	4.13	3.62	3.77	2.84	3.94	4.19	3.67	3.1	4.27	3.69	3.74	4.45	3.66	3.98	2.68	3.93	3.42	4.2	5.26	5	5.36	4.01	4.6	3.72	2.53	4.25	4.25	3.31	2.53	2.02	2.1	3.46	2.35	3.36	2.8
				3.25	2.87	3.07	2.19	3.8	3.15	4.24	2.56	2.91	4	3.23	3.82	3.59	3.48	3.55	2.89	2.72	3.51	4.77	2.72	4.14	4.07	3.45	3.71	4.39	3.88	2.83	4.46	5.52	3.89	3.61	4.11	3.91	2.86	3.7	4.04	2.97	2.83	2.54	3.89	3.26	2.28	2.36	3.67	3.16	2.39
				3.48	3.07	3.81	4.38	3.9	4.26	2.85	3.72	4.23	2.53	3.7	3.24	3.87	3.66	2.51	3.58	3.6	3.94	3.89	4.11	3.67	3.71	4.01	3.36	3.29	4.18	3.54	3.56	4.12	4.61	5.18	3.59	4.15	5.35	4.29	3.39	3.83	3.44	4.34	2.25	1.63	2.92	3.91	4.19	1.64	2.81
				3.25	4.51	4.84	3.68	1.75	3.13	2.85	3.03	4.45	2.53	2.98	4.04	3.27	2.85	3.25	3.83	3.91	3.24	3.28	3.98	4	3.92	3.97	3.4	4.03	3.56	4.5	3.88	4.34	4.38	4.27	3.73	3.62	3.23	3.7	3.73	4.22	3.3	4.19	3.12	4.04	4.68	3.31	3.4	2.02	3.58
				5.25	2.37	4.06	4.49	4.18	2.81	3.55	2.8	3.91	3.56	2.87	4.23	4.04	3.59	4.16	3.45	3.91	4.52	4.31	4.11	4.09	3.97	4.17	3.35	3.83	4.73	3.12	4.12	3.66	3.53	4.26	3.07	3.58	3.61	4.81	3.7	4.58	3.09	4.53	3.44	3.82	2.69	4.65	3.2	2.84	2.95
				3.19	4.56	3.78	2.93	4.47	3.5	3.36	1.58	3.35	2.35	2.69	3.34	3.62	1.85	3.59	2.64	4.43	3.45	4.12	3.59	5.24	3.98	4.37	2.97	4.47	4.92	3.37	4.23	3.87	4.15	3.37	3.99	4.52	3.02	4	3.39	4.01	4.25	4.5	2.59	4.32	2.84	4.18	3.11	2.8	3.08
			5.96	5	3.26	3.48	3.88	2.22	3.2	2.95	2.06	2.7	3.05	3.76	3.76	2.37	3.61	3.42	2.89	3.37	3.76	3.67	3.85	3.95	3.51	3.09	2.76	3.6	3.68	4.22	3.93	4.51	3.73	4.21	3.34	4.2	3.72	3.86	3.84	3.7	2.48	3.15	4.26	2.81	3.8	2.48	2.85	2.15	3.55
			4.32	4.15	4.34	2.49	3.16	2.61	3.02	4.08	2.56	3.75	4.53	2.76	4.38	3.56	3.12	3.44	2.71	2.68	2.95	2.82	3.12	3.88	2.26	3.64	3.98	3.45	2.49	2.83	3.53	3.72	5.12	3.6	3.81	3.92	3.83	3.97	2.99	4.96	2.27	3.38	4.04	4.07	2.39	3.47	4.19	3.41	3.49
			3.68	2.79	3.05	5.29	3.5	4.21	2.46	2.64	3.57	3.87	3.65	2.82	3.39	2.2	2.88	3.42	3.13	3.36	3.23	2.83	3.22	3.45	3.03	1.93	3.29	3.93	2.75	1.79	3.38	3.22	4.44	3.61	4.15	3.86	6.13	3.47	4.13	3.82	2.74	3.7	3.69	2.79	3.54	4.97	3.46	3.71	3.23
			2.46	2.58	5.12	3.79	3.88	3.82	2.84	5.08	1.85	3.94	2.7	3.01	3.07	1.97	2.64	2.62	3.58	3.13	3.36	1.99	2.74	3.08	2.26	3.08	3.26	1.82	3.18	3.2	4.13	3.33	3.67	4.92	3.63	4.13	4.23	4.17	4.31	4.15	3.2	5.29	3.99	4.75	3.58	2.64	3.18	3.71	3.8
			5.19	2.67	2.35	3.22	3.08	3.96	3.65	3.11	3.13	2.94	4.03	3.97	3.03	4.06	3.97	3.42	3.3	2.47	3.13	2.99	3.73	2.84	2.13	2.82	2.54	3	3.9	4.89	4.2	4.2	3.25	3.84	2.78	3.25	3.94	2.98	4.43	3.54	3.71	4.04	2.28	3.54	3.05	3.11	3.73	4.23	2.1
			4.38	4.77	1.85	2.94	2.97	2.21	3.92	3.18	2.8	3.15	3.81	3.8	3.46	4.31	3.51	4.12	3.98	3.52	2.94	3.42	1.9	2.53	2.66	2.58	3.22	2.85	3.16	2.03	2.99	2.65	4.14	3.56	4.61	4.04	4.2	2.09	1.4	3.07	4.26	3.32	3.24	3.01	3.31	2.52	2.92	3.1	3.7
			5.71	6.15	3.29	4.67	2.71	3.63	3.61	2.88	2.48	3.88	4.01	3.43	3.79	4.34	3.28	3.34	3.35	2.54	3.2	3.18	3.44	3.52	2.3	2.36	3.86	2.84	3.59	3.92	3.21	3.67	3.8	3.67	2.84	3.22	4.79	4	3.83	2.83	4.27	2.16	3.51	3.42	3.43	2.6	3.44	4.31	2.27
		0.92	2.95	2.66	3.84	2.2	2.9	4.18	4.38	4.09	2.58	4.17	3.29	4.09	3.31	3.98	4.17	4.57	4.07	5.37	3.06	2.51	2.96	2.97	2.74	3.04	3.52	3.65	3.29	2.52	3.15	4.17	2.62	2.83	3.56	2.64	3.13	2.45	3.77	2.85	3.46	2.57	2.49	3.07	3.42	2.99	2.83	2.08	4.06
		3.93	4	4.27	2.6	3.92	4.77	4.72	3.84	1.23	3.55	3.15	3.96	4.07	3.97	4.15	3.68	3.3	2.95	2.36	4.52	3.11	3.48	3.59	3.53	2.34	3.32	4.03	2.5	2.34	2.78	3.82	3.57	2.57	3.04	3.38	4.02	3.8	3.41	2.92	3.09	2.96	2.88	3.25	3.14	2.71	1.45	2.42	2.74
		6.66	3.98	5.19	4.29	7.07	2.56	2.82	4.5	3.64	4.8	3.13	4.9	3.83	4.28	4.22	4.1	3.87	2.38	2.56	3.59	4.15	2.75	2.81	3.05	2.8	2.52	2.64	3.83	2.8	3.48	3.12	3.68	3.67	3.14	2.63	3.06	3.07	2.51	2.92	1.99	2.5	2.53	3.45	3.08	2.81	3.84	2.14	3.6
		7.57	5.42	3.8	4.34	3.62	2.78	6.38	3.95	2.32	3.08	5.07	5.23	4.5	3.25	3.65	3.29	3.52	2.44	2.75	3.43	3.53	3.88	3.65	2.69	4.19	5.03	3.82	2.71	4.12	2.96	3.7	3.37	3.86	2.69	2.58	3.14	3.81	3.44	4.34	2.97	2.85	2.42	2.76	2.84	3.12	2.93	4.48	3.66
		7.23	7.47	8.46	3.21	3.8	5.22	4.06	6.59	3.25	3.27	3.86	4.39	3.54	4.75	4.06	4.05	4.66	3.76	3.72	4.29	3.68	3.31	4.51	3.47	3.16	3.41	3.08	3.34	2.76	3.47	4.33	2.79	3.39	3.57	3.71	2.46	3.5	3.15	2.52	3.51	2.87	3.29	4.49	3.77	3.57	3.48	2.38	3.14
		9.71	9.9	5.59	5.88	3.15	3.21	7.59	4.11	3.81	4.39	4.85	4.14	5.19	3.72	2.16	4.3	3.65	3.82	5.45	4.05	2.74	3.72	3.07	2.82	4.03	3.23	3.29	3.73	2.94	3.29	3.79	3.3	2.8	2.73	2.43	2.48	2.83	3.01	2.97	2.52	2.47	4.71	2.86	4.25	3.32	3.4	3.14	3.88
		9.68	7.67	8.39	5.44	8.74	8.45	4.85	6.02	5.5	5.54	4.65	4.89	2.42	3.87	2.93	3.49	3.57	3.14	3.51	3.69	3.1	2.93	2.48	3.47	3.08	2.62	2.62	3.34	3.16	3.25	2.04	3.27	3.3	4.01	3.3	2.42	3.13	3.18	2.82	2.48	3.29	2.42	2.11	3.66	2.68	2.93	2.19	3.71
		11.9	10.96	6.69	9.5	8.86	6.32	9.01	2.98	6.68	4.86	3.98	3.66	3.86	5.17	4.76	2.85	3.44	2.48	3.99	2.88	3.05	3.26	4.17	4.6	3.27	2.65	4.19	2.69	2.28	3.16	2.94	3.1	2.92	3.1	3.04	2.44	2.44	2.62	2.69	2.23	2.4	3.2	3.12	4.33	3.74	2.74	3.12	4.12
		9.3	9.44	10.79	12.4	10.65	12.78	6.93	5.89	6.34	4.44	6.15	3.29	2.7	4.88	3.85	3.92	3.9	2.4	3.7	2.6	4.52	3.76	4.15	4.4	4.81	2.73	3.79	2.79	2.9	3.04	1.85	2.68	3.19	2.96	3.02	2.48	3.52	2.79	1.42	3.37	2.78	1.84	2.99	2.64	2.97	2.75	3.39	2.34
	11.34	11.18	9.83	10.93	10.14	9.1	10.45	8.5	8.28	9.16	3.44	3.78	3.23	5.28	3.47	4.13	2.53	3.61	2.59	2.73	0.53	3.66	4.31	2.59	3.01	2.99	3.85	4.12	1.79	2.21	3.53	2.5	2.37	2.08	1.97	2.22	1.44	2.7	2.25	3.12	2.22	2.08	3.12	2.94	2.46	3.86	2.83	2.6	3.38
	10.43	9.16	10.38	9.66	13.7	8.86	7.43	8.86	7.92	9.42	4.67	3.47	3.58	5.53	4.1	4	3.71	4.27	3.69	3.43	3.68	4.45	3.88	2.64	2.43	3.25	3.81	3.07	2.96	2.68	2.68	2.89	2.46	3.03	2.06	2.23	2.18	3.45	2.69	2.2	2.86	2.66	3.79	1.49	3.21	2.87	2.37	1.67	2.52
	8.33	7.13	9.28	9.62	11.25	10.11	8.38	12.2	9.41	8.05	8.35	5.5	6.18	9.55	4.4	2.67	4.07	3.3	3.39	3.62	3.28	4.14	2.07	5.31	4.96	3.6	2.31	3.76	3.33	3.07	3.07	2.23	2.1	1.94	3.15	2.69	2.56	2.8	2.16	1.66	3.35	2.25	3.31	2.85	2.4	2.69	2.5	3.18	3.51
	5.11	3.32	10.7	11.36	6.79	11.27	7.95	13.07	11.89	10.96	7.79	6.2	6.17	3.95	4.76	4.5	5.86	4.06	3.59	3.56	5.44	5.06	4.14	4.94	3.43	2.71	4.99	4.69	3.53	2.58	3.01	3.11	3.47	3.38	2.55	2.31	2.76	3.08	3.07	1.92	3.71	2.22	2.1	3.1	2.48	3.55	2.84	1.95	3.73
	6.2	5.53	8.5	10.07	9.47	5.76	13.15	10.76	7.48	10.59	11.81	6.83	10.33	5.84	6.37	4.07	5.43	3.17	5.22	4.33	3.13	6.31	5.18	4.14	3.79	4.84	1.93	3.77	2.71	4.49	2.86	2.65	3.53	2.32	2.96	3.1	3.4	2.44	2.45	2.65	2.77	2.68	2.68	2.79	2.33	2.91	3.02	3.63	3
	3.77	3.63	4.08	6.17	7.05	5.39	13.46	3.68	6.52	12.42	12.46	11.88	11.95	6.38	7.42	9.2	6.83	6.79	4.81	6.39	5.34	5.18	4.57	5.52	4.85	3.2	4.5	4.98	3.8	4.24	3.72	2.82	4.68	2.74	2.69	3.34	3.05	3.22	2.16	2.71	2.08	2.4	2.96	2.54	3.04	3.09	3.28	3.93	2.65
	4.06	4.53	2.87	4.62	5.7	6.07	6.3	6.12	13.59	6.81	9.89	13.91	11.87	13.46	10.83	10.09	8.18	10.47	6.16	7.81	7.1	4.95	6.05	5.37	5.01	4.81	4.21	5.03	1.81	3.51	3.49	4.14	3.26	3.82	3.46	2.84	2.8	2.51	3.17	1.95	3.83	1.87	2.31	3.19	3.49	2.73	3.22	3.11	2.57
	3.02	2.96	3.61	1.73	2.15	3.99	5.61	3.82	5.22	9.32	9.92	11.05	6.66	7.9	6.69	12.45	10.12	12.9	7.42	9.29	9.47	7	4.73	5.55	5.43	3.87	4.2	4.98	3.7	4.75	4.33	3.73	2.55	2.61	1.34	2.96	2.55	3.5	3.15	2.7	2.55	3.07	3.2	2.11	3.36	3.55	3.15	2.98	1.62
	1.54	4.96	3.73	2.94	2.57	3.6	6.54	5.79	7.01	7.8	2.47	9.86	5.52	5.06	10.34	13.36	12.97	12.41	11.17	8.98	10.57	4.92	7.83	5.91	5.37	4.14	5.52	5.57	4.49	4.96	6.31	4.91	3.23	2.3	3.86	2.74	3.77	2.38	3.53	2.78	2.15	2.81	1.92	3	2.45	2.14	3.66	2.96	2.82
	2.41	2.65	3.44	3.55	3.7	4.38	5.45	4.88	4.41	6.42	3.66	7.96	8.23	7.01	10.39	10.42	11.33	12.13	12.39	10.6	10.05	7.98	4.91	7.32	4.64	2.94	4.97	3.16	4.64	5.04	4.17	4.19	4.21	3.16	3.78	3.47	3.06	2.66	2.65	3.24	3.2	2.04	3.35	3.9	2.99	3.58	3.04	3.2	3.59
	4.05	2.72	2.77	1.58	2.03	1.92	3.17	2.54	3.56	5.42	3.19	2.68	3.54	3.36	5.33	10.26	7.6	7.63	9.38	8.77	9.09	9.72	7.84	6.98	5.51	6.82	3.98	3.88	3.49	5.89	4.8	2.84	3.41	5.08	2.81	3.13	3.32	1.9	2.9	1.89	2.56	2.89	3.73	2.84	2.37	2.86	2.08	2.69	3.47
	1.63	2.77	1.88	2.93	2.8	4.56	2.23	2.66	2.83	2.01	4.56	3.86	5.34	3.98	5.45	5.66	8.07	11.01	10.49	12.94	9.49	8.55	5.12	7.22	6.77	8.46	5.15	5.25	6.35	4.24	3.56	5.43	5.28	2.85	4.64	3.45	3.79	2.01	3.49	2.22	3.35	2.28	3.68	3.34	3.14	3.95	3.21	3.3	2.67
	3.5	2.17	2.98	1.37	3.57	1.44	2.18	2.03	3.09	2.75	3.36	5.16	4.97	2.52	5.21	6.32	5.78	5.3	9.14	10.17	8.22	11.19	10.41	8.47	7.14	4.99	4.45	5.5	4.71	5.75	3.98	3.68	4	1.87	3.6	3.82	3.52	4.82	3.42	3.92	5.08	4.24	3.42	4.22	3.03	2.39	3.04	3.81	3.12
	2.19	2.34	2.12	2.15	1.55	2.46	2.12	2.82	2.24	2.11	1.64	3.34	3.56	4.23	3.6	4.85	4.53	6.17	5.99	7.15	6.37	11.93	12.07	12.44	9.46	6.5	10.69	6.14	7.79	5.18	5.08	5.55	5.15	5.51	4.46	3.44	3.76	4.61	3.92	2.52	3.08	3.1	2.68	3.37	4.08	2.85	3.68	3.1	3.14
	2.95	2.12	3.75	0.98	3.43	1.67	3.14	3.54	3.51	3.33	3.13	3.76	3.33	2.62	2.52	5.11	5.91	5.41	4.92	6.91	7.32	7.39	8.8	9.88	7.8	11.55	7.94	5.28	8.35	7	4.77	6.26	6.03	4.58	3.14	5.64	4.26	3.2	3.41	3.23	2.37	2.53	3.42	3.37	2.21	2.86	3.07	3.24	2.28
	2.31	3.7	3.88	4.11	3.44	2.95	3.51	4.89	2.63	3.22	4.1	4.56	3.55	2.86	2.78	3.21	4.46	4.58	6.84	6.45	5.12	6.4	6.99	10.75	5.66	11.3	9.28	6.61	8.25	8.89	4.92	2.8	5.3	5.35	2.05	4.26	3.8	3.25	2.88	3.32	3.87	4.85	3.27	3.81	3.34	3.48	3.3	2.78	2.51
	2.5	2.35	2.49	2.14	4.5	2.35	1.86	3.25	3.46	3.15	1.11	4.26	3.41	2.93	2.69	3.56	6.1	2.41	5.41	2.29	4.64	7.99	3.56	3.82	4.52	12.16	3.17	7.19	6.54	9.31	9.3	5.45	4.25	6.06	5.35	3.47	3.09	2.93	2	3.84	4.04	3.84	2.67	3.27	2.9	2.83	3.93	2.56	2.55
	3.32	4.19	2.21	4.8	4.18	3.58	3.78	5.03	3.21	3.71	1.89	3.19	3.49	2.29	2.41	1.47	1.53	3.15	4.18	3.38	2.87	1.78	4.74	3.83	7.23	5.77	5.49	8.77	7	5.5	6.67	5.11	4.08	4.63	3.89	3.84	4.79	3.71	4.9	4.79	3.67	2.9	3.87	2.99	2.22	2.63	3.37	2.94	2.37
	3.52	3.24	3.39	4.84	5.13	3.89	2.25	3.82	4.68	2.22	3.71	4.71	1.42	2.29	3.84	4.06	1.42	5.31	4.36	4.47	5.02	4.09	3.96	3.55	5.41	3.87	7.05	5.6	4.48	5.52	4.34	5.83	6.8	5.99	5.13	2.6	2.6	5.26	3.43	4.74	4.15	2.49	5.24	3.46	3.25	2.2	2.32	3.63	3.26
	4.73	3.7	3.61	3.64	1.86	4.47	4.39	3.2	5.27	4.6	3.75	2.98	4.17	3.05	2.92	3.65	2.75	2.69	2.79	4.08	3.17	3.99	4.79	1.21	5.29	7.36	4.72	4.52	6.16	5.08	7.9	6.07	8.3	5.86	5.81	6.68	3.72	5	5.05	4.23	3.77	3.6	3.86	5.42	3.29	3.15	3.89	3.49	2.99
	4.42	4.22	4.86	5.35	4.06	2.61	3.76	4.05	3.44	4.37	4.22	2.35	3.39	4.27	2.46	2.56	2.38	2.29	2.93	2.23	3.86	2.2	1.59	4.14	3.67	3.91	6.96	4.57	5.19	4.54	6.38	5.86	8.95	7.63	4.75	7.12	5.69	4.7	7.24	3.25	3.8	3.17	4.47	4.56	2.73	4.44	3.98	3.18	2.23
	4.79	4	4.12	3.39	2.91	3.72	3.48	4.96	4.1	4.27	3.85	3.51	3.84	3.95	3.69	3.87	2.96	2.14	2.58	2.97	2.9	3.38	3.58	5.45	1.82	4.47	5.83	1.94	7.13	4.7	6.66	4.97	6.76	8.13	6.53	6.86	7.71	5.5	4.42	4.55	5.66	3.89	5.1	3.91	3.96	4.58	2.83	1.47	2.18
3.8	4.81	4.66	5.14	4.53	4.19	3.8	3.53	5.26	2.42	4.54	4.54	3.48	2.9	4.01	3.6	2.57	3.61	3.55	2.05	1.88	3.47	2.09	3.38	5.38	4.21	3.22	3.86	5	3.74	1.92	5.16	4.98	7.41	9.4	5.74	6.73	5.27	5.24	4.66	5.56	5.51	3.69	4.27	3.75	4.54	3.28	4.38	4.27	3.89
	3.97	5.11	4.53	4.15	3.4	2.39	3.75	2.91	3.34	5.33	4.37	4.87	3.92	3.59	3.18	2.26	3.27	2.23	3.17	3.19	3.4	2.34	4.27	4.25	3.14	2.11	4.42	3.73	3.6	3.55	2.86	8.6	5.4	7.02	5.91	7.8	7.08	7.12	6.09	6.37	5.54	5.2	3.66	5.34	2.93	3.54	4.17	2.95	2.81
	5.27	3.68	3	4.04	2.28	3.66	2.84	3.62	3.23	3.63	4.55	3.37	3.26	2.22	4.04	4.44	2.9	3.66	2.24	3.54	2.73	1.62	3.72	3.45	3.55	3.11	2.51	3.59	3.8	2.66	3.58	5.89	4.52	5.26	7.46	5.06	8.1	5.52	6.5	6.08	7.12	6.7	4.73	6.42	4.83	3.45	3.71	5.1	3.99
	2.82	2.92	4.35	2.87	3.04	3.69	2.37	2.35	3.21	3.37	2.88	4.53	3.37	2.79	3.94	3.26	4.64	3.15	2.63	2.12	3.42	3.44	2.84	3.84	3.45	2.35	3.2	4.31	4.82	3.42	3.58	4.42	6.68	5.75	6.05	7.86	7.28	10.28	3.55	6.52	5.72	5.04	7.73	3.78	3.67	2.95	3.37	3.25	1.41
	3.04	2.81	3.03	2.8	2.42	2.51	2.58	2.7	2.58	2.54	3.17	3.38	3.82	4.53	4.07	4.1	3.54	3.74	3.68	3.42	4.32	3.06	3.97	2.85	1.68	4.17	1.97	4.59	5.2	3.38	2.72	4.57	5.65	4.88	5.24	6.7	4.71	8.15	9.68	8.17	6.67	7.06	7.58	7.52	4.62	5.22	3.12	2.83	4.53
	2.97	2.23	5	2.42	3.46	3.24	1.99	2.91	3.61	2.89	3.21	2.77	3.12	4.39	3.03	4.75	2.39	3.28	4.08	2.78	1.32	2.36	4.05	3.79	3.23	4.24	3.88	3.61	3.59	3.11	4.95	3.85	3.8	4.86	6.2	6.15	8.34	5.93	7.99	7.91	7.99	5.19	8.21	5.88	4.56	2.85	4.21	5.25	3.67
	2.98	3.35	3.08	3.67	3.15	2.71	4.16	3.46	2.32	3.35	2.91	3.71	4.64	3.7	3.85	4.36	3.77	5.42	3.44	2.55	3.75	2.63	3.19	3.29	3.75	3.72	2.14	4.19	3.98	4.76	3.85	3.8	4.62	4.43	4.94	5.11	5.28	6.86	6.67	7.99	7.75	6.35	6.55	4.82	6.16	4.28	5.1	3.9	4.26
	2.68	3.12	1.81	2.92	3.69	3.23	3.45	3.32	3.49	3.56	3.66	2.94	3.18	3.17	3.97	3.98	3.81	2.53	2.94	2.79	2.54	2.35	2.53	2.75	2.39	2.8	1.77	4.62	3.25	4.51	3.85	5.04	6.01	6.96	3.82	5.09	4.9	6.95	12.22	4.67	8.27	6.43	5.61	7.61	3.95	6.85	3.16	2.21	3.08
	2.47	2.51	4.11	2.81	3.8	3.32	3.96	4.28	3.26	3.25	3.51	3.42	3.66	4.76	3.97	3.88	3.48	3.26	3.78	2.72	3.95	1.25	3.42	2.29	2.56	3.39	3.5	2.65	4.75	4.39	3	4.77	5.43	6.12	5.35	4.91	7.52	5.57	5.75	7.44	8.41	5.99	5.68	7.34	4.76	3.83	7.71	3.23	5.07
	3.29	4.07	3.57	3.18	3.28	3.56	2.55	3.8	4.43	3.44	3.87	2.76	3.79	3.54	4.29	4.46	5.09	4.57	3.71	1.44	2.99	3.44	1.72	2.05	3.23	2.68	4.04	4.17	4.22	4.46	5.53	5.02	4.22	4.39	3.62	5.34	5.07	5.2	6.13	7.62	9.45	8.35	9.51	7.97	6.38	6.86	2.65	6.96	2.64
	3.88	4.68	3.65	4.36	4.88	4.04	3.4	3.59	3.58	3.22	4.8	3.29	3.99	3.87	3.38	3.31	4.28	3.88	4.87	2.89	3.28	3.62	4.41	3.17	2.66	3.7	3.82	4.37	4.32	2.92	3.38	3.34	4.36	5.18	3.09	3.03	3.25	4.54	5.71	5.4	6.11	8.3	6.66	6.36	8.19	5.38	6.3	4.91	2.73
	3.58	3.63	3.7	3.86	3.52	3.74	4.49	3.75	3.85	3.04	3.63	3.54	3.58	4.41	4.71	2.39	3.48	2.55	3.29	3.93	2.39	3.36	3.57	3.68	4.04	3.29	2.78	3.5	4.16	4.54	3.49	4.09	2.21	4.72	3.45	3.82	5.24	5.78	6.2	9.14	3.62	5.63	8.86	7.3	9.02	7.08	5.4	8.17	1.21
	3.63	4.44	4.36	4.06	1.99	4.95	4.05	4.53	3.23	4.1	4.23	3.89	4.45	3.15	3.5	4.83	2.84	3.85	1.74	3.47	2.72	3.4	3.06	3.18	4.24	3.15	3.13	3.2	3.24	4.1	3.75	4.83	2.51	4.16	4.07	4.39	3.99	4.87	4.29	4.9	7.34	5.67	6.85	6.66	8.64	9.03	11.78	7.14	4.26
	3.8	4.59	1.82	3.96	3.59	3.91	5.74	3.84	4.43	3.41	4.33	4.18	4.56	2.44	3.43	2.92	3.56	3.86	3.13	3.15	2.48	4.57	4.12	1.84	2.79	2.47	3.46	3.03	2.77	2.55	3.3	4.95	2.09	3.54	2.88	3.63	3.6	3.8	5.18	6.4	2.73	7.71	6.64	5.71	4.95	11.54	10.65	8.4	8.12
	3.91	2.99	3.02	2.64	4.14	2.94	4.4	3.87	3.6	4.74	3.88	3.35	3.41	3.39	3.53	2.94	4.57	3.58	4.93	2.97	4.56	3.76	2.92	3.28	4.09	3.08	2.73	3.09	3.53	3.69	4.05	4.3	3.16	3.06	2.45	4.34	1.87	1.96	2.17	4.12	2.39	3.57	4.3	4.05	8.33	4.52	6.99	6.76	8.77
	3.82	4.14	3.83	3.47	1.57	2.09	3.15	3.89	3.26	3.67	4.04	3.21	3.47	2.27	2.24	3.52	3.47	4.03	3.89	3.71	4.28	3.46	3.24	3.68	2.86	2.79	3.1	1.9	2.59	2.47	3.34	3.86	2.4	2.62	2.04	1.7	3.77	2.74	5.25	2.97	5.16	4.18	3.31	3.18	4.12	5.44	5.99	9.28	11.56
	4.85	5.04	3.94	2.88	3.95	3.27	3.42	5.82	3.27	3.03	3.86	2.65	2.81	4.22	2.69	3.98	3.61	3.9	3.91	3.35	3.99	3.3	3.14	3.61	3.97	3.57	2.96	2.49	3.86	3.03	1.7	3.69	1.79	3.31	2.78	1.53	3.23	3.15	3.87	3.06	4.68	4.23	6.95	4	6.51	5.13	8.08	8.06	9.48
	2.93	2.16	3.62	3.54	3.64	4.28	4.1	3.78	3.38	4.33	2.93	4.19	3.89	4.2	3.38	4.19	3.64	3.85	5.08	2.89	3.35	3.96	3	2.65	3.1	3.1	3.15	3.67	3.79	3.94	2.98	3.42	1.68	3.12	2.85	3.21	2.59	2.21	2.24	1.97	4.93	3.26	3.54	3.25	4.38	5.97	5.9	5.08	8.35
	1.38	3.54	4.24	2.87	4.44	3.85	4.28	3.81	2.86	4.55	3.59	3.83	3.87	2.98	4.68	4.44	2.94	3.41	4.04	2.45	2.88	4.31	2.54	3.42	3.11	2.81	3.72	1.87	2.9	2.95	3.2	2.34	3.17	2.4	2.44	1.35	3.85	2.89	2.67	0.37	3.81	2.43	3.48	3.86	1.79	3.17	6.32	5.56	7.2
	4.37	4.88	4.73	3.3	4.94	3.14	3.74	2.64	3.97	3.93	3.2	4.33	4.4	4.72	3.05	4.08	3.32	3.58	2.47	4.5	2.95	2.79	3.73	2.68	2.77	2.98	3.35	3.42	2.77	2.79	2.3	3.5	2.64	3.15	2.85	2.98	2.43	2.69	3.63	2.86	1.77	3.88	2.06	4.44	3.45	4.51	4.67	3.16	6.24
	4.88	4.93	4.18	3	3.43	4.77	4.47	4.4	3.57	2.9	4.82	4.45	3.34	3.65	4.51	3.14	3.47	3.57	3.89	3.41	3.43	2.78	3.11	2.21	3.79	3.16	4.1	3.26	3.85	3.32	2.27	3.79	2.76	2.89	2.78	2.67	3.25	4.01	2.7	3.06	4.42	2.53	2.7	4.82	1.7	2.88	4.67	2.9	4.05
	5.31	4.93	4	4.15	4.95	3.89	3.18	3.83	2.97	3.28	2.92	3.72	3.14	3.79	3.25	3.17	3.37	4.49	3.06	2.01	3.23	3.41	2.7	3.16	3.27	3.4	3	2.94	3.66	3.7	2.52	3.49	3.27	2.74	2.78	2.85	2.36	2.2	2.6	2.54	3.42	2.51	4.41	2.75	3.52	2.4	4.72	5.5	2.24
	5.43	2.7	4.63	4.15	4.78	4.76	6.29	4.66	3.97	4.17	3.49	4.3	3.83	3.69	3.08	3.25	2.31	4.08	3.5	3.65	4.16	2.76	3.85	3.11	2.64	3.23	3.86	2.96	2.75	3.2	2.92	3.26	3.65	4.11	2.66	3.16	2.74	3.32	2.65	1.96	3.69	2.63	1.61	2.81	2.94	2.67	4.17	5.52	3.2
		4.91	4.1	3.99	5.62	6.13	4.39	6.06	3.37	4.14	4.48	3.6	3.96	4.18	3.61	3.95	3.52	3.73	3.62	2.86	3.62	2.76	3.95	2.9	3.61	2.6	2.5	2.28	2.53	4.74	3.07	2.98	4.64	4.01	2.2	3.29	1.81	4.57	2.5	3.41	2.75	2.34	2.71	3.81	3.12	3.68	1.91	2.03	1.86
		5	6.48	3.74	5.14	4.78	3.41	5.43	3.96	2.87	4.28	2.96	3.31	2.88	2.34	2.15	3.36	3.23	3.43	3.21	3.29	2.75	1.91	3.28	2.6	2.73	1.88	2.37	3.95	2.65	2.57	3.79	3.78	2.38	4.47	3.07	2.87	3.16	2.46	3.17	2.11	1.53	1.23	3.59	2.64	2.9	3.61	3.98	1.83
		5.25	4.27	5.28	5.07	3.65	3.63	4.56	4.03	4.9	3.47	3.5	3.11	2.76	2.01	1.89	3.26	3.96	2.88	2.01	2.8	2.44	3.06	2.57	1.68	3.99	3.17	3.5	2.55	2.42	2.97	2.68	2.78	2.62	3.48	1	2.37	2.66	3.84	2.95	2.17	3.18	3.17	3.38	2.7	4.01	2.34	2.53	1.66
		4.19	3.96	5.46	5.55	5.38	4.05	5.08	3.34	2.72	2.69	3.15	2.66	3.95	2.92	2.56	2.53	1.85	3.41	1.88	2.3	2.28	1.89	3.37	2.27	3.68	2.21	3.21	3.01	2.81	3.68	3.02	2.46	2.83	3.93	2.88	2.88	2.62	2.7	3.99	2.41	2.87	3.93	2.62	2.62	3.24	2.92	3.49	3.55
		4.81	3.58	5.22	3.72	5.28	3.75	4.28	4.96	2.64	3.76	2.23	3.29	1.93	3.1	2.76	3.47	2.6	2.82	2.14	3.69	3.05	3.09	3.59	3.03	3.15	3.47	2.5	2.99	4.56	3.54	3.63	3.47	3.36	3.93	2.44	2.44	2.53	2.82	3.07	2.34	3.14	3.68	1.85	2.94	1.74	3	1.49	2.57
		2.7	2.69	4.57	3.64	4.52	3.36	3.72	3.9	3.21	2.43	2.29	3.68	1.93	2.61	1.99	2	3.38	3.65	2.18	2.68	2.72	2.42	2.76	3.42	3.45	3.41	1.45	2.34	3.01	2.45	3.15	3.54	3.46	3.65	3	2.83	4.46	2.6	3.09	4.42	3.73	2.19	2.38	2.93	1.44	2.42	3.52	3.6
		3.6	4.13	2.75	5.28	2.6	3.98	4.92	3.24	2.9	2.48	3.52	2.31	3.16	1.87	3.08	2.25	2.83	2.39	2.22	3.94	2.84	2.95	2.6	3.01	3.4	3.21	3.32	2.63	4.37	1.95	2.9	2.89	2.24	3.69	1.8	2.69	3.06	3.81	3.64	3.61	2.45	2.56	2.03	2.04	2.61	2.85	3.96	4.06
		2.53	1.99	2.4	3.18	3.84	4.97	3.67	4.1	3.15	2.19	2.87	2.77	3.23	1.88	2.29	2.72	2.15	3.66	3.33	2.68	3.7	2.89	1.71	2.53	2.97	3.42	3.3	2.96	2.38	3.56	2.67	3.58	3.25	3.08	4.48	3.33	4.05	2.89	3.33	3.16	2.36	2.64	3.16	2.43	3.09	1.41	2.84	2.44
		3.56	3.37	4.49	5.87	4.33	3.79	5.78	4.78	3.93	5.5	3.56	3.35	1.76	2.41	2.16	2.62	2.63	3.76	2.22	3.2	2.76	3.11	2.29	1.71	2.82	3.89	2.72	3.11	4.06	4.09	2.87	3.57	4.73	3.78	3.5	2.5	2.93	2.92	2.98	4.84	3.85	3	2.86	4.19	1.19	2.43	3.55	1.89
			3.86	4.66	2.66	4.09	3.67	3.27	2.91	2.57	2.8	2.39	3.25	2.31	2.49	1.72	3.73	3.16	2.68	3.03	2.06	3.06	3.16	2.83	3.57	3.04	3.51	2.56	3.69	3.69	3.6	2.57	3.84	2.96	3.27	3.63	4.16	2.94	3.28	3.57	2.88	4.3	3.36	3.61	2	2.72	3.03	3.79	3.65
			3.63	3.04	4.46	2.74	4.12	2.05	5.18	3.48	2.86	2.96	2.96	2.25	2.57	3.08	3.42	2.43	3.29	3.33	3.37	4.39	3.18	3.66	2.86	2.75	3.33	3.76	3.18	3.04	3.89	2.84	2.57	4.06	3.47	4.21	4	4.44	3.74	4	3.65	2.25	3.68	3.83	3.1	3.47	3.23	5.02	3.07
			2.78	4.19	2.8	3.83	4.4	2.92	4.68	3.78	3.43	3.17	3.15	3.05	2.97	3.01	3.09	3.17	4.79	3.52	2.92	3.43	2.69	3.38	2.73	3.03	3.69	2.64	2.89	3.03	3.16	3.35	2.01	3.89	3.17	3.53	3.39	3.48	3.99	2.93	3.54	3.82	2.41	2.4	3.22	3.5	4.02	4.25	3.06
			5.04	4.55	2.88	3.25	4.76	4.34	3.43	4.84	3.33	2.85	1.27	2.64	2.26	3.83	3.81	2.86	2.67	4.08	3.38	3.65	3.19	2.46	2.43	3.19	4.05	3.75	2.69	2.79	3.38	4.42	3.39	2.94	3.6	4.34	3.43	3.29	3.5	4.62	4.07	3.59	4.57	2.9	2.45	4.33	4.14	3.56	3.97
			5.2	3.87	3.75	4.15	4.09	3.85	3.73	3.75	2.84	3.22	2.35	2.92	2.38	3.81	4.21	3.65	3.63	3.08	3.55	2.54	3.02	2.34	2.64	2.43	3.02	3.46	4.64	3.44	3.62	3.2	3.58	2.85	3.08	3.55	2.76	3.16	2	2.54	3.82	3.5	3.86	2.09	3.82	4.19	3.66	3.51	3.9
			1.98	2.7	3.89	3.76	1.27	4.89	4.17	3.22	3.81	3.94	4.77	4.39	4.55	5.17	3.82	2.66	3.49	2.6	2.89	3.23	4.36	3.11	2.81	4.07	3.94	3.03	2.93	4.49	3.25	3.55	3.19	2.77	4.4	3.12	4.57	3.76	2.18	4.42	4.52	3.76	3.71	3.6	2.98	3.43	3.31	2.99	3.09
			4.67	4.52	3.97	3.92	3.82	3.34	3.88	3.28	3.6	3.12	4.31	3.15	4.39	3.59	3.72	4.03	3.7	5.39	2.67	3.8	3.68	3.47	4.72	3.56	3.66	3.51	3.9	3.96	3.51	2.68	4.36	3.34	4.3	3.93	2.59	2.95	3.58	3.34	3.87	3.3	4.38	4.38	3.62	4.4	3.09	3.66	3.38
				2.95	4.66	5.93	5.26	5.07	5.02	3.93	5.7	2.89	2.25	3.28	3.46	3.94	6.29	4.43	4.55	5.02	3.24	3.33	4.12	4.11	3.11	3.25	2.65	3.01	4	3.62	3.4	3.8	3.78	1.89	3.84	2.05	3.22	3.77	3.56	3.86	3.37	2.6	2.66	3.29	4.39	3.25	3.87	2.36	3.95
				2.78	1.5	4.57	5.6	3.67	3.47	4.73	4.63	4.23	4.54	5.83	4.56	4.09	6.87	4.24	4.36	4.97	4.21	3.56	3.45	3.71	3.64	2.92	2.89	2.93	2.96	2.82	3.01	3.51	3.37	3.83	3.29	3.55	3.01	3.33	3.06	3.91	3.27	3.02	4.68	2.01	3.82	3.9	3.18	3.1	3.45
				3.6	5.56	3.92	4.55	3.13	5.92	4.41	6.02	5.01	5.15	4.92	6.67	4.61	4.88	4.91	5.14	4.76	3.19	5.3	4.48	3.4	3.34	3.14	3.61	3.79	2.95	2.22	3.27	2.91	3.19	1.8	3.35	2.43	2.59	4.47	3.07	3.7	3.54	4.13	3.19	3.09	3.71	3.85	3.36	3.73	4.02
				3.28	4.76	6.2	3.88	4.56	5.12	5.7	5.97	5.8	4.28	6.03	4.77	5.24	5.04	4.16	4.93	4.76	4.5	3.29	3.08	4.3	2.68	2.61	2.11	2.92	3.14	2.52	3.49	3.78	1.93	1.64	2.34	2.52	2.08	2.9	2.9	3.12	3.07	3.35	3.04	2.92	4.15	2.41	1.8	4.12	3.05
				3.39	4.24	4.26	4.79	4.09	4.24	6.24	5.52	4.66	5.96	4.64	6.78	5.87	3.84	5.19	4	5.44	4.29	4.04	3.08	3.11	2.73	3.46	3.87	3.79	3.36	2.9	3.03	4.03	2.99	2.43	3.69	2.88	2.42	3.73	3.81	2.02	2.83	3.63	3.59	3.59	3.08	3.55	3.01	3.53	3.33
				5.8	2.73	4.28	2.72	4.22	7.26	4.11	4.86	6.84	5.01	4.7	5.61	4.32	4.88	5.34	6.07	5.83	3.5	3.28	4.18	4.14	5.18	2.61	3.71	3.18	3.05	2.91	4.05	2.81	3.25	2.73	2.94	2.01	3.04	2.03	2.03	2.8	3.33	4.05	4.27	2.65	3.75	5.03	4.22	4.11	3.35
					4.29	3.42	4.13	5.23	5.72	4.92	6.81	6.6	6.38	5.05	7.35	5.85	4.07	5.39	4.09	4.51	3.07	3.99	4.05	4.62	2.64	2.64	2.99	2.41	3.25	3.85	3.62	3.13	2.93	2.74	3.22	2.45	3.14	2.86	2.7	3.01	2.61	2.69	3.74	3.74	4.31	4.24	3.31	3.32	3.82
					3.61	1.69	4.74	4.52	5.79	3.07	4.75	5.85	6.95	6.37	5.92	7.5	5.46	4.19	6.16	4.39	5.69	3.7	3.56	5.05	3.22	3.88	2.85	2.89	3.01	3.59	4.23	3.91	2.94	3.06	2.76	2.34	2.98	3.16	3.24	2.94	3.42	3.5	3.56	3.45	3.87	3.66	3.53	4.81	3.36
					3.8	4.79	4.46	3.95	3	5.29	5.18	4.4	5.72	6.59	7.56	8.22	7.68	5.69	4.44	4.9	6.23	4.34	5.19	3.96	3.88	4.47	3.66	4.17	3.37	2.67	2.97	2.54	4.4	4.07	2.97	3.2	2.69	2.97	2.14	3.48	4.18	3.82	2.63	3.6	4.11	3.85	3.63	3.71	4.16
					2.57	2.96	4.6	3.76	3.96	3.34	5.55	5.19	4.81	5.15	7.03	7.47	5.52	5.79	6.27	6.73	5.21	6.06	5.22	4.85	4.42	4.75	4.22	4.53	4.71	2.5	4.33	4.07	2.93	3.54	2.93	3	2.37	3.21	2.9	3.44	2.88	2.94	2.93	3.41	4.4	3.37	3.92	3.82	4.99
					3.88	4.52	3.91	4.78	4.51	3.1	5.93	4.08	6.86	5.52	7.42	7.17	7.21	6.46	5.01	4.43	5.41	5.47	4.07	5.01	3.43	5.87	4.17	3.66	3.52	3.37	3.92	3.89	3.21	2.55	3.3	3.53	3.05	2.44	3.06	2.84	2.93	3.38	2.8	3.08	2.96	3.93	3.43	3.83	4.56
						3.5	4.06	3.88	4.31	2.99	4.09	4.31	5.64	6.14	4.76	7.04	7.99	4.87	6.56	4.53	6.9	5.09	3.43	6.6	4.67	2.76	3.76	4.6	2.87	2.45	4.38	3.43	4.06	3.03	3.25	2.46	3.12	2.81	2.58	3.7	4	2.54	4.32	3.12	3.74	2.91	3.04	3.49	3.49
						3.64	3.95	5.72	5.56	6.13	3.76	4.7	4.32	7.41	6.11	6.22	5.32	5.52	7.48	5.02	6.12	7.75	7.06	3.53	4.65	5	4.99	3.28	4.05	2.75	3.17	3.77	3.6	3.73	2.77	3.5	2.74	3.27	3.27	3.4	3.35	4.03	2.73	2.96	3.52	3.42	3.53	2.94	3.41
						3.43	5.15	2.7	4.18	3.65	6.12	2.42	4.45	4.32	7.28	6.42	7.38	6.98	5.2	4.52	4.25	5.67	6.22	5.75	5.7	4.08	4.94	3.54	3.56	3.21	3.72	3.85	4.31	2.96	3.71	3.34	2.81	3.38	2.93	2.61	3.36	2.68	3.4	3.23	3.58	4.04	3.73	3.95	3.76
						3.9	2.96	5.06	4.86	3.39	6.27	6.11	5.21	5.3	7.26	5.18	5.49	3.22	5.45	3.61	5.68	6.07	5.99	3.66	5.77	4.14	3.2	3.6	6.06	4.42	4.22	2.71	3.77	3.18	4.88	4.03	3.75	3.64	3.07	3.45	2.34	3.33	2.3	3.06	2.99	3.42	3.74	2.69	3.56
						4.1	4.65	4.6	3.14	5.11	3.31	3.45	5.14	3.67	5.39	7.11	3.93	6.54	5.53	5.1	3.64	3.82	4.86	3.57	3.76	4.46	4.61	3.64	4.89	4.11	5.55	5.13	3.64	2.6	3.45	3.3	2.32	3.15	3.15	2.87	3.15	2.29	2.15	3.79	3.61	3.38	2.46	3.66	3.21
							3.23	3.58	4.43	3.29	4.38	4.09	4.17	4.32	4.62	4.22	2.87	4.48	6.17	5.04	6	5.16	4.19	4.01	4.66	5.76	5.95	4.91	3.82	3.19	3.51	2.93	2.49	3.91	3.89	3.01	3.5	3.94	4.19	3.71	3.13	3.1	3.35	2.69	2.8	3.27	2.8	2.93	3.6
							4.85	4.28	4.24	5.12	3.51	5.53	4.28	6.54	6.24	4.02	3.87	4.93	5.31	5.66	5.88	6.54	5.42	5.5	5.95	5.98	5.84	5	4.51	4.26	4.47	4.64	3.72	3.88	4.46	3.48	3.66	3.07	4.26	3.15	4.08	2.8	3	2.85	3.66	2.75	2.74	2.39	4
							3.79	4.6	3.85	3.85	3.45	3.66	4.34	4.95	5.56	4.8	5.03	4.44	5.39	7.24	5.62	6.38	3.68	5.25	3.91	5.58	3.74	3.72	4.78	5.23	5.64	5.47	5.09	3.79	4.04	4.45	2.29	3.54	3.05	3.86	3.5	3.66	3.62	2.7	2.97	3.17	3.22	4.1	2.89
							4.17	4.74	4.3	3.55	4.28	2.47	5.04	3.59	4.13	4.56	5.72	4.11	6.45	5.05	4.36	3.9	3.26	6.51	3.33	4.75	4.15	4.94	3.9	3.87	3.03	5.81	3.23	6.25	3.63	4.76	3.57	3.12	3.43	4.5	3.19	4.78	4.03	3.04	3.36	3.33	2.61	1.67	2.27
								4.14	3.57	5.08	4.85	2.09	3.66	6.8	4.79	5.4	4.58	5.35	5.66	5.27	5.76	5.24	6.03	2.82	5.39	5.28	6.03	6.3	4.58	4.34	5.38	5.14	4.88	4.16	4.21	4.61	4.29	3.54	3.03	3.1	4.06	3.14	4.15	3.78	2.3	2.92	2.69	2.47	2.93
								4.24	2.73	1.69	3.51	2.84	5.23	4.48	3.35	2.37	4.02	3.98	4.83	6.06	5.85	7.4	6.7	6.46	4.12	7.13	4.7	5.06	5.19	5.23	6.41	5.74	5.33	4.46	3.97	4.54	4.24	4.38	4.14	3.87	2.94	2.99	3.9	3.79	3.64	3.32	3.13	3.99	3.41
								4.64	3.68	5.26	3.68	3.49	4.9	4.48	3.82	5.03	4.17	5.12	4.94	5.35	4.63	4.04	6.18	4.78	6.12	5.59	5.74	4.76	4.1	5.06	5.5	4.8	3.16	5.83	6.46	4.37	4.99	3.89	2.73	3.99	3.59	3.69	3.94	3.6	3.48	3.28	3.74	4.05	3.95
								4.11	3.44	3.98	5.28	3.03	3.96	4.11	3.19	3.25	6.53	2.5	4.73	4.68	4.6	7.26	4.67	2.86	7.28	3.82	4.24	6.82	6.69	5.12	6.93	5.04	4.56	4.99	4.29	4.49	3.83	3	3.92	3.63	3.67	4.16	2.34	5.11	4.35	3.88	3.08	4.32	3.12
									1.71	3.13	3.6	4.24	4.86	3.3	4.73	4.18	3.11	4.39	6.04	5.95	6.29	4.41	5.3	3.8	4.63	6.19	2.61	6.37	5.1	5.99	4.83	6.02	6.59	5.02	4.31	4.79	4.87	5.66	3.86	4.42	3.06	3.42	2.62	2.55	4.26	4.12	4.66	4.02	2.6
									3.29	4.2	3.59	3.98	4.11	3.16	4.7	3.25	3.89	4.93	3.91	5	4.17	5.29	5.59	4.12	4.21	7.46	4.39	6.32	8.16	6.92	4.48	2.78	5.87	6.91	5.95	5.64	5.74	4.58	5.26	4.22	3.93	3.55	2.2	4.06	3.63	3.6	3.42	3.37	3.42
									4.16	3.11	3.49	5.19	3.74	3.83	3.43	2.52	4.28	4.39	5.2	2.45	4.44	4.15	4.81	5.54	5.99	5.45	5.01	5.11	7.6	5.45	4.13	5.74	4.64	6.23	7.05	5.1	4.81	4.43	4.81	2.54	4.56	3.41	4.27	4.97	3.53	2.21	4.04	4.02	3.87
									4.53	3.68	3.58	4.6	3.9	3.07	5.36	3.96	2.73	3.4	3.82	3.79	4.27	3.79	5.28	4.64	5.75	3.88	2.96	4.59	2.71	5.88	9.61	5.08	6.37	4.46	6.19	4.93	5.85	5.05	5.25	3.48	3.9	3.19	2.72	3.91	3.38	3.66	4.64	2.8	2.62
										4.76	4.18	3.09	3.67	4.68	4.57	5.84	3.09	4.1	5.28	6.54	3.88	4.54	4.13	6.35	3.98	3.03	4.93	6.38	7.01	6.06	4.59	3.29	5	4.7	4.84	6.39	2.87	3.72	4.4	3.04	4.63	4.41	3.59	2.74	4.04	2.76	3.06	4.18	3.31
										4.62	4.05	4.04	3.78	3.32	3.45	2.35	3.97	4.57	5.08	3.93	4.49	3.75	6.93	6.35	5.7	4.73	6.48	6.71	5.88	4.74	5.58	6.06	7.04	4.78	5.43	4.09	3.86	4.17	5.56	3	4.36	4.39	2.81	3.86	3.69	3.54	2.93	3.37	3.39
										5.11	4.52	4.53	4.8	4.08	3.76	3.01	2.82	3.72	5.81	4.4	6.22	6.43	4.66	2.85	3.49	6.05	3.93	4.49	6.81	4.61	6.58	3.88	4.94	5.47	4.85	4.61	7.11	2.43	4.9	4.62	3.78	3.99	3.81	3.97	2.41	3.39	3.39	3.31	2.67
										3.58	2.41	3.89	4.32	4.5	4.08	3.89	4.45	5	4.23	2.87	5	5.25	3.8	6.79	4.38	3.4	6.72	4.01	4.33	2.41	5.43	7.75	6.17	4.4	5.58	4.77	5.21	3.66	5.39	3.86	4.43	3.9	6.24	5.59	4.19	3.58	4.42	3.93	3.71
											4.31	4.22	5.99	5.88	4.04	3.73	4.84	5.19	5.49	3.58	4.15	3.59	2.3	4.03	5.46	5.92	4.1	3.98	4.77	4.81	3.58	2.11	7.44	5.21	2.65	3.69	5.46	4.97	2.01	4.45	4.14	5.76	2.85	5.54	2.74	3.51	4.01	2.69	4.49
											2.74	4.29	3.67	4.7	2.83	4.32	3.83	4.19	5.26	4.6	3.71	2.34	2.5	4.4	5.83	2.93	3.99	0.74	6.38	4.11	6.61	6.02	5.37	5.72	4.87	4.45	3.52	5.81	5.25	4.56	4.32	4.26	4.27	5.96	2.99	2.74	6.42	2.9	4.54
											3.59	5.66	4.46	3.74	3.33	4.75	3.93	3.3	4.49	3.96	4.75	3.68	4.14	4.37	3.49	4.03	4.73	3.4	5.29	4.29	4.23	4.44	6.52	6.07	5.26	1.9	5.16	2.43	3.74	3.07	4.26	2.9	4.75	5.71	4.87	2.63	3.66	4.74	4.46
												4.84	3.14	4.78	4.31	3.88	3.32	5.06	4.28	3.85	4.5	4.75	4.01	2.68	2.49	2.33	4.13	2.74	3.32	3.67	3.73	5.18	4.85	2.71	4.65	5.54	4.41	3.72	2.98	2.09	5.93	3.6	5.43	4.96	4.82	4.88	6.35	4.12	1.69
												3.39	3.45	5.35	4.15	2.88	3.7	3.79	4.27	3.64	3.34	3.06	4.35	4.61	3.43	5.05	3.32	2.67	5.23	4.75	3.4	4.08	5.34	6.72	5.33	5.49	5.82	4.63	5.74	5.37	3.76	3.89	4.78	5.37	4.76	2.85	3.49	3.98	3.99
												3.93	4.25	4.06	4.78	2.85	4.28	3.34	3.69	2.98	3.36	3.43	4.53	4.16	3.59	2.68	4.42	3.62	3.29	3.44	3.25	4.66	4.4	3.61	6.02	5.1	6.15	5.17	6.39	5.56	7.31	4.11	4.36	5.09	3.2	5.54	2.99	4.56	4.75
													3.57	2.65	3.23	3.33	3.09	4.2	3.38	3.06	2.6	2.35	2.49	2.32	3.33	3.3	3.83	3.35	4.85	1.89	3.94	4.4	3.75	3.75	4.74	5.27	3.64	4.31	6.72	4.71	3.43	3.88	6.34	5.45	6.67	2.51	3.34	4.42	6.33
													4.51	3.42	2.73	3.87	3.74	3.6	2.16	2.23	2.21	2.17	2.52	2.72	2.19	2.78	3.32	3.27	4.59	1.51	3.82	5.02	3.94	5.45	3.32	3.69	5.66	5.56	2.39	4.52	4.05	6.72	6.37	4.39	3.14	5.11	5.02	5.17	6.49
													3.95	3.93	3.35	3.26	2.14	3.22	1.88	2.75	2.61	1.99	2.28	2.84	1.32	2.36	3.85	3.26	1.44	4.35	3.33	4.59	2.84	5.39	4.56	3.95	5.93	6.76	3.06	4.74	6.61	6.42	7.71	6.24	6.06	4.66	4.6	5.29	3.39
														4.33	2.04	3.26	3.4	2.96	2.18	3.95	2.37	2.36	3.42	3.7	2.27	2.03	2.56	1.87	2.91	3.35	3.52	4.19	4.93	3.12	3.59	4.19	3.15	5.31	3.6	6.38	6.85	6.76	7.05	6.57	4.01	5.22	5.68	4.42	4.79
														4.2	3.89	3.29	2.88	2.81	2.85	1.85	3.15	2.25	1.91	3.25	2.77	1.46	1.1	1.17	2.29	3.95	2.98	2.79	3.88	5.01	3.92	2.69	4.9	3.25	3.19	3.1	7.89	5.75	5.58	5.41	6.46	3.72	4.76	4.76	4.2
														3.85	2.89	2.99	3.89	4.17	1.76	2.82	4.01	2.57	2.17	3.52	2.14	2.49	4.1	3.45	3.15	2.46	2.86	2.94	2.29	4.27	2.39	3.71	2.72	5.45	2.72	5	4.68	4.42	5.26	5.18	4.46	4.42	4.79	4.93	6.24
															3.13	4.06	2.36	2.81	2.32	2.49	2.41	2.64	2.79	3.31	1.11	1.01	1.73	2	2.36	2.23	3.02	3.87	3.84	3.65	2.97	3.49	3.92	5.24	3.02	4.45	4.02	4.45	5.12	4.93	5.58	6.03	4.5	3.71	3.72
															3.69	2.27	4.17	2.82	2.6	2.4	2.75	3.25	2.86	2.13	3.03	1.71	3.3	2.5	2.85	3.56	2.59	2.47	3.73	3.18	3.18	4.79	3.69	2.73	1.58	3	5.03	3.76	3.76	4.16	5.45	4.68	4.52	4.5	5.12
															2.39	2.31	2.66	2.48	2.48	2.55	2.42	3.73	2.65	2.18	2.23	3.05	2.37	1.81	2.37	1.79	3.43	2.77	2.9	2.77	3.84	2.07	2.45	3.35	4.76	4.47	2.42	3.06	5.78	2.65	6.4	4.74	1.74	4.96	4.73
																3.29	3.45	3.61	2.83	3.01	2.58	2.34	2.31	1.62	1.94	2.43	3.08	2.34	3.26	2.26	2.75	1.26	3.56	1.81	3.23	2.75	4.64	2.79	3.06	3.33	3.99	5.69	4.36	4.1	4.31	4.31	2.81	4.63	4.68
																2	3.59	3.12	3.12	2.49	2.16	3.15	3.47	1.96	2.23	2.45	2.8	2.55	3.06	1.4	1.94	2.38	2.73	2.82	3.2	3.4	2.46	4.37	4.18	4.41	4.55	2.83	4.42	5.15	7.63	5.73	4.33	4.79	4.94
																2.24	3.45	3.31	2.95	3.22	2.72	2.59	2.35	2.46	1.84	3.65	2.26	2.52	1.54	2.74	3.03	2.22	0.76	1.51	2.58	3.06	2.35	3.56	1.8	3.45	2.99	4.47	2.99	5.05	4.28	3.69	5.85	5.19	4.67
																	2.76	2.72	3.47	3.37	1.96	1.43	2.65	2.89	2.56	3.66	3.19	1.8	2.39	1.85	1.73	2.71	2.15	3.28	2.21	1.49	4.55	3.27	1.97	2.12	3.41	3.9	3.43	5	3.96	2.29	4.4	4.81	5.18
																	2.06	2.43	2.68	2.1	3.02	3.24	1.36	0.75	2.85	3.03	2.01	0.85	2.1	2.08	1.81	1.68	2.06	2.52	2.52	2.05	3.03	2.99	2.8	4.01	4.31	3.95	3.6	4.02	3.78	2.92	5.33	4.03	4.09
																		3.11	3	2.3	1.62	2.13	2.16	1.88	2.48	3.29	3.4	2.91	2.32	2.53	2.23	3.58	1.93	1.66	3.82	4.07	3.17	2.54	2.82	3.07	3.61	2.05	1.65	4.07	3.96	3.52	6.68	4.74	7.89
																		2	2.39	1.86	3.58	2.95	2.14	1.91	1.12	3.02	1.94	2.56	2.99	2.91	3	2.77	2.4	2.98	2.45	2.14	2.85	2.4	4.23	2.13	4.58	3.3	2.02	2.96	2.94	4.22	5.2	5.22	7.43
																		1.47	1.52	2.73	1.99	3.13	2.94	4.23	2.18	1.3	2.96	1.58	0.77	2.18	1.81	2.46	3.26	3.4	2.99	2.79	1.92	1.89	2.67	3.04	3.25	3.69	3.33	4.41	3.2	2.2	3.8	5.12	5.07
																			1.2	3.13	2.78	3.08	3.37	2.11	2.93	2.53	2.2	2.64	3.51	2.76	2.4	3.78	3.05	3.03	3.06	1.67	2.35	3.68	4.28	2.59	2.74	2.85	2.65	4.13	3.74	3	4.46	3.65	3.16
																			2.68	3.17	2.48	2.95	3.27	3.72	2.87	2.53	3.1	1.88	2.76	3.45	3.69	3.79	2.24	2.24	2.69	3.01	3.57	2.38	2.36	3.03	2.28	1.97	3.5	3.62	1.5	2.88	3.18	5.26	4.06
																				1.93	3.58	2.28	2.83	3.42	2.33	3.5	2.69	1.26	2.08	2.49	2.8	2.83	5.19	3.53	3.03	3.36	2.52	2.32	1.59	2.06	2.97	2.62	1.01	4.03	1.92	2.91	3.52	5.06	3.19
																				2.23	2.93	2.34	3.22	3.03	3.02	2.38	4.19	2.22	3.1	3.47	1.94	4.07	3.71	3.75	3.86	3.32	3.92	2.51	3.51	2.18	2.49	3.52	3.09	1.92	3.5	2.18	3.97	4.55	1.71
																					4.4	3.37	2.98	3.3	2.93	3.11	2.13	2.98	4.21	3.04	2.79	3.79	2.32	2	3.57	3.33	3.33	3.42	2.81	2.65	2.41	1.87	3.04	3.12	2.47	2.88	3.93	2.34	2.14
																					3.37	2.83	3.08	3.85	3.59	3.18	3.36	4.1	3.28	1.44	3.35	3.95	3.17	3.09	4.63	3.34	2.7	2.31	2.63	1.88	1.92	2.64	1.3	2.93	2.42	2.85	2.48	3.66	3.04
																					3.51	2.19	2.59	4.85	3.58	4.38	2.78	4.7	3.03	3.7	3.98	3.4	2.67	3.4	3.03	4.27	2.35	2.73	2.48	2.36	3.38	2.43	2.23	2.36	1.85	2.14	3.38	2.5	2.74
																						3.97	4.31	3.53	4.48	3.17	1.78	3.49	2.77	2.62	2.69	4.57	3.06	2.56	2.77	3.25	2.42	2.41	4.02	3.38	2.3	2.18	4.39	3.35	2.03	2.74	2.24	1.29	1.31
																						4.57	3.13	4.24	3.5	3.61	3.04	3.47	5.06	4.06	3.48	3.59	3.55	4.41	2.25	4.43	3.06	3.45	2.42	3.51	2.76	3.1	2.75	2.23	2.03	1.75	3.01	2.65	2.74
																							2.44	3.69	3.86	3.72	2.85	4.32	4.98	3.69	2.93	3.45	2.15	2.58	2.01	1.6	1.96	2.75	2.93	2.13	2.69	2.66	3.72	2.27	3.42	1.71	3.78	2.94	2.41
																							4.33	4.37	3.3	3.09	4.59	3.81	4.59	3.23	3.39	3.86	2.69	3.12	3.06	2.76	3.31	3.25	3.12	2.99	3.61	2.36	2.15	1.63	2.45	1	1.65	3.75	1.99
																								3.11	3.29	3.45	3.48	2.61	2.95	3.02	3.49	1.88	3.75	3.06	2.44	3.5	3.73	3.36	3.5	1.75	2.62	2.35	2.69	2.77	3.39	0.74	3.27	4.19	2.27
																								4.05	4.15	2.76	3.94	2.58	3.44	4.02	3.13	4.37	3.47	2.62	3.56	3.74	2.79	3	1.56	2.53	2.93	1.83	1.33	1.97	1.37	1.48	2.57	2.97	0.54
																									3.23	3.09	4.12	3.56	3.71	2.37	4.68	4.65	2.93	3.35	3.72	3.65	3.22	1.92	1.83	3.16	3.26	1.16	2.43	2.09	3.25	1.96	0.85	4.16	1.45
																									3.42	3.15	3.9	3.03	3.23	3.41	3.33	3.53	2.66	3.71	2.46	3.47	4.56	3.83	3.25	4.46	2.98	1.87	1.72	2.67	4.62	3.05	2.18	1.75	3.25
																										3.9	2.87	3.09	2.73	2.24	2.37	2.68	2.55	3.53	3.02	3	3.01	3.7	4.12	2.97	2.08	2.59	3.27	1.83	2.77	2.13	2.48	3.79	3.01
																										3.16	3.97	3.42	3.2	2.59	2.46	2.85	3.22	2.78	2.54	1.96	3.2	2.56	3.71	3.73	2.75	2.56	1.8	2.47	2.61	2.2	2.78	2.18	2.85
																										3.77	1.63	3.56	2.62	3.82	3.05	4.4	3.17	4.35	3.19	2.98	4.25	2.98	3.41	4.17	3.64	3.44	2.23	2.88	2.14	3.42	3.2	2.66	3.17
																											2.7	4.09	2.55	3.31	3.04	3.2	2.58	4.05	3.18	3.21	2.62	1.26	2.89	3.62	3.56	4.6	3.37	2.53	2.65	2.52	1.73	2.95	2.9
																											3.85	2.73	3.13	1.83	2.08	2.75	3.3	3.35	2.35	3.18	3.06	4.29	3.03	3.41	3.13	2.39	2.97	3.92	2.02	1.94	2.5	2.34	1.73
																												5.07	2.03	3.75	4.1	4.42	2.06	3.34	2.66	3.27	1.72	3.71	2.47	2.31	2.09	2.57	2.87	3.22	1.19	2.45	2.92	2.21	3.53
																													2.66	3.93	2.53	3.32	2.54	3.2	3.11	2.47	2.53	2.95	3.51	2.62	3.4	2.86	3	1.71	2.49	2.37	1.97	2.53	3.08
																													2.8	3.66	4.59	3.09	2.32	2.82	3.77	2.32	3.83	3.2	2.28	2.86	1.49	3.17	3.64	1.87	2.22	3.01	3.21	2.29	2.87
																														3.62	3.24	2.16	3.85	2.48	3.17	2.67	2.69	3.59	3.82	3.51	2.36	2.84	2.87	3.16	2.39	4.06	2.57	2.97	2.93
																														3.61	0.97	3.81	4.74	2.29	2.66	2.66	2.77	3.08	3.75	2.6	1.95	2.76	1.89	2.11	1.99	4.09	2.78	3.46	2.47
																															2.3	4.29	3.86	2.52	3.56	3	3.45	3.19	3.02	3.33	2.88	2.37	2.78	3.88	2.07	3.41	2.65	3.25	3.46
																															4.49	2.29	1.93	4.48	3.67	2.66	2.6	4.27	2.37	3.35	3.47	3.25	2.78	3.95	2.81	2.57	4.18	3.41	3.29
																																1.9	4.11	2.71	4.6	3.48	3.18	3.77	3.52	3.83	3.02	2.58	1.79	3.17	2.69	3.85	3.42	2.72	2.36
																																2.41	4.54	3.23	3.47	2.02	3.59	4.39	3.43	2.15	3.31	4.27	4.08	2.82	2.99	2.59	2.39	3.49	3.49
																																	5.33	4.52	6.06	4.48	2.69	5.43	4.4	3.45	2.53	4.17	2.59	3.51	3.32	3.55	3.17	3.11	4.98
																																	5.36	3.96	4.2	5.84	4.12	2.95	4.23	3.16	4.71	3.75	4.56	3.76	4.98	3.19	2.65	3.09	4.24
																																		4.22	4.71	5.61	4.24	4.38	4.14	4.83	3.94	4.01	4.74	3	2.76	2.93	4.62	3.39	3.43
																																			5.78	5.17	4.95	3.95	4.36	3.99	4.83	4.37	4.19	5.04	3.88	2.92	4.84	3.71	3.6
																																			4.61	6.31	7.03	3.56	6.07	4.66	4.36	4.92	4.13	4.52	3.25	5.34	3.27	5.04	3.6
																																				4.55	5.44	4.24	4.23	4.73	3.77	4.62	4.79	3.47	4.17	4.01	4.63	4.44	4.15
																																				6.03	5.91	3.78	4.49	4.6	5.6	3.76	3.67	4.63	3.72	3.83	5.24	5.25	5.45
																																					6.33	7.12	4.39	6.21	4.5	4.2	4.64	4.97	5.17	6.05	5.2	3.65	3.69
																																						7.59	7.92	5.31	4.83	5.02	5.3	5.88	5.31	5.58	3.89	3.98	4.5
																																						4.34	7.07	6.14	4.78	3.93	6.29	4.92	3.89	5.3	5.34	4.38	4.32
																																							5.11	6.85	6.73	4.79	5.52	6.05	6.14	5.49	4.68	5.14	4.1
																																							8.19	5.98	5.98	6.57	4.95	5.48	5.15	4.85	3.78	5.84	4.46
																																								7.31	6.27	7.34	4.26	5.09	4.7	6.67	4.8	5.47	5.55
																																									5.82	7.15	7.91	5.82	5.22	5.31	6.15	5.41	4.96
																																									7.25	6.92	7.87	7.54	5.99	5.77	6.12	4.81	6.57
																																										4.54	7.28	7.55	6.05	7.07	4.77	6.74	5.76
																																											5.91	5.7	6.11	6.41	5.16	5.97	5.59
																																											6.79	7.02	6.99	6.25	6.36	4.05	7.21
																																												6.86	7.44	3.89	5.01	4.22	4.87
																																													6.26	4.18	4.56	5.65	2.79
																																													7.31	5.15	5.59	3.75	6.73
																																														5.96	3.1	4.32	7.69
																																															3.2	3.25	3.71
																																																5.7	6.02
																																																4.29	4.56
																																																	4.95


[truncated: 451 more columns]

## Sheet: Figure 8g

																																																	1.2
																																																	1.2
																																																1.9	1.7
																																															1.6	1.4	1.7
																																															1.6	1.9	1.1
																																														1.4	1.7	2.4	2.3
																																													1.1	1.6	1.6	1.9	1.8
																																												1.5	2.2	1.6	1.9	1.8	1.8
																																												2	2.1	1.9	1.9	2.1	1.2
																																											2.4	2.1	1.8	1.5	1.9	1.6	2.3
																																										1.7	1.7	1.7	1.8	1.9	1	2.1	1.2
																																										1.7	3.1	1.9	1.9	1.6	1.3	2.4	2.1
																																									2.7	2.6	3.1	1.4	2	1.3	0.6	2.6	1.2
																																								2.9	2.1	1.3	1.5	2	2	1.3	2.4	1.4	1.7
																																								1.9	3.1	2.6	2.1	2.5	1.5	2.3	2.3	1.6	2.4
																																							3.3	2.3	2.6	2.6	2.1	2.2	2.1	2.2	1.7	1.6	1.8
																																						4.6	4.8	4.2	1.3	2.2	2.5	2.7	2.5	2.6	2.9	2.8	2.3
																																						4.2	2.9	3.4	2.6	3.1	2.1	2.3	2	1.6	2.9	2.6	2.5
																																					2.9	4.2	3	3.8	3.1	3.2	3.7	2.5	3.4	3.2	4.1	2.4	3.6
																																					4	3.3	3.8	3.9	4.5	3.4	2.5	2.3	2.8	3.4	3.1	3.2	3.6
																																				1.7	3.4	3.9	4.1	3.1	4	4.8	5.1	3.3	3.9	4.2	3.2	3	2.1
																																			2.4	2	1.2	1.7	3.3	3.2	4	3.8	4.1	3.8	4.6	3.9	4.1	4.3	3.8
																																			3	2.8	1.8	3.2	2.9	2.2	3.1	3.9	3.3	5.8	4.9	3.4	5.5	3.2	2.8
																																		2.1	1.8	2.9	2.4	2	3.2	3.9	4.7	4.1	3.1	3.4	5.1	3.3	3.6	3.5	4.3
																																		2.4	1.7	2.4	1.7	2.4	2.1	2.8	2.9	4.1	3.4	4.5	3	4	5.5	3.5	3
																																	1.3	0.8	1.4	1.5	2.2	2.4	1.3	2.4	2.7	1.6	3.3	1.7	3.8	4.1	5.2	3.4	5.1
																																1.8	2	1.6	2.1	1.4	1.3	1.9	1.6	2.1	2.2	5.2	1.3	3.8	1.9	4.4	2.9	5.9	4.2
																																1.2	0.6	1.4	1.8	1.9	2.9	2.3	1.4	2.3	2.6	2.2	2.7	3	2.6	4	4.3	4	5.8
																															1.7	1	2.6	2.5	1.7	2.3	2.2	2.5	2.2	1.8	3.4	2.4	3.4	2.7	2.1	4.3	5.9	4.1	3.3
																															1.4	2.7	1.6	1.6	0.8	1.8	2.4	2.5	2.4	2.1	2.3	1.8	2.4	2.5	2.2	2.2	4.9	3.7	3.6
																														1.3	1.9	1.2	1.8	1.8	1.6	1.8	1.2	2.5	2.6	2.1	1.9	1.3	2.9	2.8	2.5	1.6	2.7	2.5	2.7
																														2.4	2.2	1.5	2.2	3	1.7	1.7	1.8	2	1.8	1.8	2	1.2	2.3	1.3	1.9	3.2	2.1	2.9	3
																													1.4	1.8	1.4	1.2	1.9	1.9	2.2	1.9	1.6	1.1	1.2	1.5	3.2	1.9	1.6	1.4	2.5	1.6	1.5	1.8	1.9
																													2.3	1.7	2.4	1.6	0.7	1.7	2.2	2.6	1.2	1.9	1.6	1.5	1	0.8	1.7	1.8	2.4	1.8	2.1	2	1.7
																												2.3	2.4	2.8	2.1	2.6	1.3	3	1.6	2.1	1.1	0.9	2.2	1.6	1.8	1.2	1	0.6	2.2	2.2	2.5	1.5	0.9
																												3	4	2.8	2.1	2.8	3.2	0.9	1.6	2.3	1.8	1.6	1.1	1.4	1.9	1.2	1.1	1.1	1.6	2.3	1.9	2.5	1.5
																											1	3.7	3.5	2.4	3.6	2.6	2.9	0.7	1.7	2.1	2.5	1.9	1.9	1.2	1.4	1.1	2.1	2	1.3	1.4	1	2.3	1.6
																										3	4	3.4	4.2	2	4	4.2	2.9	2	1.4	1.5	2.1	2.2	1.3	2.5	1.5	1.4	1	2.2	1.5	0.9	1.9	0.4	2.4
																										2.8	3.9	1.8	3.6	3.8	2.4	2.7	3.2	2.3	2.4	1.9	2.1	1.3	1.4	2.5	1.8	2.1	2.3	1.7	2.4	0.9	0.6	1.2	1.6
																									2.9	4.3	3.4	4.3	2.6	3	3.9	2.5	2.9	2.6	2.4	1.4	2.9	2.1	1.4	1.4	2.5	2.3	2.2	1.6	2	1.3	1.8	1.6	1.2
																									2.2	3.1	2.5	2.4	3.1	3.4	3.3	3.4	1.9	2.7	2.8	3.4	2.6	2.6	2.7	2.2	1.2	2.6	2.1	1.9	1.8	1.3	2.7	1.7	1.5
																									1.9	3.1	2.7	3.6	4.1	2.8	3.5	3.2	2.3	4	2.9	2.7	1.9	2.6	1.5	2.8	2.2	2.3	2.7	2.3	2	1.1	1.8	1.8	2.6
																								3	2.5	2	2.6	2.9	3.2	3.7	4	2.5	3.7	3.1	2.5	3.1	3.6	3.7	2.4	3.6	2.2	2.9	2.4	1.9	2.6	2.8	2	2.2	2.3
																								1.5	1.5	0.7	4	2.6	3.9	2.3	2.5	2.3	2.9	3.3	3.8	2.6	2	1.9	3.2	2.8	1.9	2	2.9	1.2	2.2	1.4	2	2.9	1.7
																							2.8	2.1	2.1	2.2	1.9	2.5	2.6	2.6	3.5	2.3	2.4	3.1	2.4	3.7	3.3	3.6	4.2	3.3	3.8	1.6	2.3	2.7	3.3	2.7	2.5	2.1	0.6
																							1.9	2.3	1.6	2.7	2.2	3	1.3	1.4	1.9	4.4	2.6	3.8	3.3	4.1	3.2	1.4	4.1	2.5	3.4	2.7	1.7	2.1	1.6	0.9	1.8	2.7	1.8
																						1.7	2.2	1.1	1.9	2.2	2.8	2.7	3.1	2.5	2.8	2.6	2.8	3.1	3.1	3.3	2.1	0.6	2.6	3.1	2.1	3.2	2.9	3.1	3.4	2.2	1.9	2.7	1.2
																						2	1.6	2	1.9	2.9	2.8	2	2.2	1.4	3	2.6	1.9	3.2	3.9	3.9	3.7	3.2	3.7	2.4	2.6	2.6	1.8	3.1	3.4	2.1	3.2	1.6	1.5
																					1.7	1.9	1.5	2.2	2.2	2.9	3	1.7	2	2.5	2.8	3.3	4.2	1.8	4.2	4.1	2.3	2.1	2.9	2.7	1.2	2.8	2.5	3.1	2.9	2.7	2.1	1.7	2.1
																					1.9	1.6	2.3	2.9	2.8	1.5	2.8	2.8	2.8	2.2	3.7	4.3	3.3	2.6	2.9	3.5	3.3	3.7	2.2	2.3	4.5	2.6	2.6	1.6	3.3	1.6	1.7	2.5	2.9
																				1.7	2.4	3	2.1	2.2	2.4	1.3	2	1.4	2.9	2.1	2.7	3.1	2.4	3.4	2.7	3.9	3.1	3.9	3.2	3.2	3.2	2.4	3.9	3.3	3.4	3.4	3	3.8	1.4
																				1.3	1.8	2	1.8	1.8	1.9	1.8	1.7	1.7	3.1	2.8	3	2.1	2.1	1.8	4.3	2.9	4.2	3.4	3.7	2	3.6	2.7	3	2.8	0.9	3.2	4	3.3	2.5
																				2.2	1.2	1.7	2.6	1.6	2	1.6	2.1	2.4	2.1	1.4	2.6	3.2	2.9	2	2.2	3.2	4.5	3.7	2.6	3.7	2.7	3.5	3.2	2.6	4.6	4.2	3.5	2.2	2.1
																			1.8	2	2	1.5	1.5	1.3	2.3	1.9	1.7	2	2.2	1.5	2.2	2	2.4	2.3	3.3	2.2	1.8	4.1	2.9	4.5	4.2	3.4	5	3.8	4.2	1.8	1.1	2.9	3
																			2.1	1.6	1.5	1.9	1.6	1.8	1.9	1.7	2.1	2.2	1.3	1.7	2.6	4	2.6	2.7	2.6	3.2	2.2	2.9	3.2	3.2	3.9	4.4	1.9	4.2	4.7	3.8	2.6	2.4	1.3
																		1.1	1.5	2.2	1.9	1.1	2	1.8	1.9	1.7	2.2	1.8	1.8	2.3	2.2	3	3.1	1.6	3.3	4.3	2.3	3.5	2.8	2.4	3.7	2.9	4.3	3.8	3	3.3	3.8	2.3	3
																		2	2.1	2.4	1.8	2.3	1.5	1.5	2.4	2	1.3	2.6	2.3	2.5	2	1.6	2.6	1.6	1.7	2.3	1.7	1.5	3.1	3.6	2.1	1.8	2.2	3.4	3.6	4.3	3.5	3.8	4
																	2.1	1.8	1.4	1.9	2.3	1.2	1.9	2.2	1.9	1.4	2.6	2.1	1.5	2.4	1.5	2.6	2.7	2.4	2	1.3	2.6	2.2	2.3	2.9	1.8	2.6	2.5	2.9	3.2	3.2	3.3	2.2	2.2
																	2.2	2	1.6	1.7	1.6	2.2	1.4	1.5	1.7	1.9	2.4	1.7	2.3	1.3	1.1	3	3.3	0.9	1.6	2.4	2.1	3.2	2.3	2.7	1.3	3	2.1	2	2.3	3.7	2.8	2.5	1.9
																	1.7	1.9	2.9	2.4	1.5	1.8	1.2	2.4	2.6	2.2	0.7	1.8	1.8	2.5	3.4	2.7	2.3	1.6	1.9	2.4	2.8	2.7	2.7	1.8	2.2	3	2.2	2.7	2	3.2	2	3.4	2.3
																1.8	2.2	3.1	0.9	2	1.6	2.6	2.9	0.8	1.7	1.9	2.2	2.4	0.9	2.3	2	1.9	2.2	2.3	2.3	2.1	1.3	1.4	2	2.1	1.7	1.7	2.2	1.9	1.9	2.2	3	3	3.1
																2.1	3	1.3	2.3	2.2	1.7	1.3	2	1.3	2.7	1.3	1.9	2	2.1	2.5	2.2	2.5	2	2	1.4	2.1	1.6	1.6	2	1.6	2.7	2.4	1.6	2.7	2	1.8	2	2	1.9
															5.6	1.3	1.7	2.7	1.7	2.5	2.5	1.7	2.3	1.4	1.6	2.5	2.7	2.6	2.2	1.6	1.3	2.2	2.5	2.5	1.7	1.9	2	1.6	2.1	1	1.5	2	1.9	2.2	1.4	1.9	2.1	2.5	3
															4.5	3.9	3.1	1.7	2.9	3.1	2.6	2.4	1.7	3.6	1.9	3	2.5	2.1	1.8	2.3	2.4	2.9	1.8	1.6	2.1	1.7	2	2.1	2.2	2.7	1.7	1.2	1.9	1.6	2.3	1.5	1.7	2.3	2.3
															4.6	4.1	5.9	3.6	1.6	2	2.7	2.2	2.5	2.7	2.3	2.4	3	3	1.9	1.8	1.5	2.4	1.9	3	1.6	2.9	2	2.3	1.7	1.6	2.4	2.3	1.6	2.4	1.3	1.7	2.5	1.6	1.7
														6.9	3.9	3.7	4.8	4.2	2.7	1.9	4	2.1	1.9	2.4	2	1.9	1.5	2.5	1.8	1.6	1.7	1.3	3	1.6	1.4	2.3	1.4	3.1	2.4	0.8	1.9	3	2.4	1.6	2.2	2.2	1.1	2.8	2.7
														11	6.9	2.8	5	4.4	2.1	3.9	2.5	2.3	2.6	2.9	2.8	2	2.8	1.4	1.6	2.2	1.4	2.2	1.3	1.4	2.5	2	2.3	1.9	2.1	2.5	2.2	1.3	2.4	1.5	2.7	2.1	2.1	1.9	1.7
														5.2	11.4	12.4	2.7	5	3.1	2.1	4.5	4.7	2	3	4.3	1.7	2.6	3.1	2.7	2.6	3.1	3	2.6	2.2	2.1	1.9	2.2	2	2	2.6	2	2.3	2.2	1.1	2.5	1.3	2	2.1	1.8
													6.8	10.6	8.6	6.9	4.7	3.9	2.7	3.9	2.4	1.9	2.7	2.1	3	2.9	2.2	1.8	2.3	1.8	0.7	2	0.9	0.9	1.9	1.3	2.5	2.6	2.9	1.6	1.4	2.1	1.6	2.8	2.6	2.1	1.9	3.1	1.9
													5.2	12.9	12.9	9.6	9.4	5.1	5.6	1.8	3.1	6.1	3.6	2.5	3.6	2.7	2.8	3.1	2.2	2.8	1.9	2.9	0.9	1.7	1.8	1.1	1.6	1.9	0.8	1.1	2.5	1.8	2	2.8	2.4	1.7	2.6	1.2	1.8
													5.9	5.9	10.1	8.2	8.1	9	7.4	4.7	5.8	4.9	5.1	2.4	2.8	2.4	1.2	2.9	2.3	2.6	1.8	1.4	2	1.7	2.1	2.6	2.4	2.1	1.7	2.5	2.5	1.8	2.8	2.2	2.1	1.8	1.2	1.9	1.3
												3.8	6.2	5.1	8.9	7.5	11.5	10.4	9.5	8.6	5.3	7.1	4.7	2.4	0.1	2.5	2.8	3.5	1.8	2.5	1.7	2	1.7	1	2.6	2.9	2	2.1	1.9	0.8	1.6	1.4	3.3	3.2	2.3	1.4	2	1.2	2.4
												4.5	5.3	6.1	6.9	2.7	5.6	10	8.3	6.5	8.1	7	5.8	4.6	4.6	1.3	2.9	4.2	2.9	3.2	2.2	1.8	2.6	1.3	2.5	2.9	2.3	3.1	3.2	1.2	0.7	1.5	2.2	2.2	1.7	2.5	2.1	1.8	1.8
												4.4	1.9	1.9	6.1	3.2	5.9	2.4	13.5	9.5	8.1	8	5.6	5.3	6.1	2.7	3.5	2.3	3.1	2.5	3	2.2	3	1.6	3.1	2.5	2.1	1.4	2.5	2.8	2.4	3.1	1.7	2.2	1.9	1.7	2	2.4	2
											2	3.1	3.4	2.2	1.7	2.2	2	6.9	1.3	6	10	9.5	7.8	6.7	5	3.2	4.6	4.3	3.3	2.2	2	3.5	1	1.7	2.1	1.2	1.1	1.2	1.3	1.8	2.4	1.4	1.9	2.2	1.8	1.6	3.1	2.3	1.7
											4.1	1.2	4.5	1.3	2.4	2.1	2.8	1.9	5.3	2.7	10	11.3	7.6	6.8	4.7	4.8	3.6	5.5	2.8	2.9	3.6	3.3	1.7	2.7	1.8	2.1	2.9	2.3	2.2	3.1	1.4	2.6	2	1.5	1.9	1.5	2.1	1.3	2.1
											0.1	2.1	3.3	1.4	2.5	1.5	0.5	4.1	3.4	2.6	0	6.4	7.3	5.9	5.3	5.8	5.3	5	3.2	4.6	3.9	3.4	3.2	2.2	3.4	1.8	3.1	2.2	2	3.2	1.6	3	1.5	1.8	1	0.8	1.3	1.8	2.6
										1.4	0.5	2	0	3.8	2.1	2.2	2.5	3.5	4.2	2.2	4.6	7.6	10.2	7.7	8.9	7.4	6.5	4.7	2.4	5	4.6	1.9	0.1	3.9	3.1	2.4	2.1	2.3	2.4	0.6	1.1	1.1	1.3	2.3	1.3	2.2	1.4	1.1	1.6
										1.2	2.1	0.4	2.2	2.1	0.8	2.1	1.8	1	2.4	3.5	3.9	5.5	6.1	7.5	7.3	2.6	7.1	6.4	5	2.6	2.1	3	1.4	3.1	2.3	3.6	1.7	1.8	2.2	1	1.7	2.1	2.7	2.1	1.9	1.6	2.9	1.6	2.2
										2.8	0.9	1.6	2.8	0	0.8	0.7	1.1	1.8	1.9	4.4	3.1	4.8	3.4	10.8	8.5	10.2	10.4	8.2	7.8	7.6	7.4	5.5	7.1	2.7	5	1	1.7	3.8	1.9	2.4	1	1.5	2.6	0.8	1.4	1.1	1.6	1.1	2.1
									0.9	1.2	1.1	0.5	1.7	2.1	2	2.2	2	1	2.4	3.1	3.1	2.4	2.1	2.6	6.2	9.3	10.1	11.9	8.7	10.7	9.3	6.7	5.5	6.2	3.8	2.9	0	1.9	1.4	1.5	2.6	1.9	1.2	2.3	1.1	1.3	2.6	2.4	1.5
									0.7	2	0.9	0	0.8	2	1.2	2.4	1.7	1.4	1.8	2.3	2.2	3.3	3	3.8	6	7.4	13.8	10	12	10.6	8.9	7.8	7.1	8.1	5.8	2.6	3.1	3	1.5	1.4	2.3	0.2	2.6	2.5	1.6	2.7	1	1.9	2
									2	0.9	1.1	1.4	1.4	1.6	1.4	1.3	0.9	1.9	1.7	0.6	2.3	0.3	2	4.7	3.6	3.9	6.5	7.3	12.6	11.6	10.1	11.7	10.6	8	6.5	11.6	5.4	2.8	0.4	4.5	2.8	2.1	2.5	1.3	3	2.2	2.3	1.7	2.6
									1.8	2	2.5	0.3	2.3	0.8	1.4	2.5	2.6	1.2	1.2	0.3	1.3	0.9	2.6	2.9	4	2.9	4.9	2.7	3.6	8.3	9.9	10	11.4	10.2	9.2	8.3	9.7	4.5	3.9	3.5	1.2	2.1	3	2.5	2.6	3.4	1.7	0	2.2
								1.9	1.5	1.5	2.1	1.5	0.8	0.8	0.3	1.2	0.9	1.7	2.4	0.7	1.5	2	1.3	1.2	1.6	2.6	2.7	3.1	1.6	7.3	15.1	9.6	1.5	5.8	10	11.6	9.6	9.4	9.8	4.5	4.7	1.6	2.6	2.8	3.5	3.2	1.2	1.1	3.2
								1.8	1.8	0.5	1.4	0.7	1.5	0.9	1.3	2.6	0.8	1.7	0.8	0.8	1.3	1.5	1.4	0.8	0.3	1.2	1.3	3.4	2.4	0	0	4.6	3.6	7.7	9	10.1	9.1	11.9	9.9	10.6	8.8	6.2	3.6	3.2	4.2	5.5	3.4	1.9	2.3
								1.5	1.3	1.7	1.5	0.8	2.4	1.2	1.2	1	1.2	0.9	2.1	1	1.7	0.7	1	0.8	0.4	0.7	2	2.7	2	2.8	2.1	3.8	4.1	4.7	0	3.2	4.2	15.8	0.9	9.5	10.1	9.3	1.5	7.1	4.8	2.6	5.4	3.3	2
								1.1	0.9	0.7	2.4	2	0.8	1.4	1	1.1	1.5	0.7	0.7	2.1	2	2.1	2	1.2	1	1.7	0.9	2.4	1.3	2.8	1.4	4.6	4.5	2.6	2.6	4.3	3.4	6.5	4.1	11.9	10.5	9.1	6.5	7.3	5.4	3.3	6.3	3.9	2.8
							1.8	0.7	1.5	0.8	2.3	1.1	1.8	2.1	1.3	0.2	0.9	0.4	1.5	1.2	1	1	0.7	0.9	1.3	1.2	0.1	1.1	0.9	1.8	1.7	3.4	2.4	3.9	2.5	4.4	4.1	2.9	0.6	13.7	13.9	12.8	7.9	9.2	9.1	8.8	6	4.6	2.8
							1.2	1.1	1.6	2.1	0.2	1.3	1.6	0.4	1.3	0.9	1	0.7	1	2	1.3	0.9	0.9	0	1.4	1.5	1.1	1.4	1.8	1.4	1.4	1.8	4.6	3.4	3	3.1	1.3	2.2	7.8	4.5	2.9	6.9	6.3	12.2	7.6	9.2	8.4	8.5	1.4
							2.3	0.8	0.2	1.6	1.9	1.3	0.9	0.8	2.1	0.8	1.6	1.8	0.6	0.8	1.3	0.8	1.6	1	1.8	1.4	0.6	1.4	1.9	1.6	1.4	1.8	2.5	4.4	1.2	2.7	2.5	2.9	3	4	1.3	4.2	11.5	12.3	12.7	10.3	8.5	9	7.3
							2	1.4	1.6	1.5	1.5	0.7	1.6	1	1.2	1.8	1.3	0.7	1.3	1.1	0.9	2.2	0.7	0.6	0.6	1.1	0.5	0.9	1.1	0.6	2	2.3	1.1	1.4	0.7	3.8	2.1	1	2	0	3	2.6	5	3.4	3.5	2.1	9.8	8	8.2
						1.5	1.6	1.1	1.3	1.5	2.1	1.9	1.5	1.5	1.4	1.1	1.7	1.3	1.9	1.1	1.4	0.7	0.9	0.7	1.2	0.9	0.4	1.7	0.3	0.9	1.3	2.8	1.7	1.6	2	2.4	3	2.6	2.1	0.6	1.3	3.1	1.8	2.8	3.6	2.4	10.9	13.2	11.7
						2.2	1.4	2	1.1	1.8	1.6	2	1.7	0.4	0.9	1.5	2.1	2.2	0.8	0.7	1.7	1.6	0.7	0.7	0.5	1.5	0.6	0.6	1.1	2.1	1.7	2.5	1.4	2.1	1.9	0.6	2.1	3.2	2.3	1.2	0.5	2.2	1.5	2.3	2.1	4.2	2.3	4.1	12.5
						1.9	1.9	2.2	1.6	1.1	1.6	0.5	1.6	2	1	1.3	1.7	0.9	1.2	0.9	0.2	0.8	1.2	0.8	0.6	0.7	0.4	0.6	2.3	1.2	1.7	1	1.8	1.6	2.1	1.5	1.3	0	0.4	2	2.2	1.5	1	1.2	2.3	2.7	3.6	7.3	3
						1.9	2.1	1.6	0.8	1.6	1.5	1.9	0.6	1.3	1.8	1.5	1.7	1.6	1.9	1.6	2.2	0.7	2	0.4	0.5	0.3	0.9	1.1	1	1.5	0.8	1.6	1.1	1.8	1.3	2.1	0.4	0	3.2	1.9	0.8	2.7	2.3	1.4	2.5	2.5	1.3	3.1	4.7
					1.7	0.5	1.3	1.2	1.4	2.1	1.2	2.2	1.6	1.3	1.8	1.8	1.7	1.7	1.6	2.5	0.7	2.1	2.1	0.5	1.1	1.1	1.2	1.1	0.5	0.3	1.2	0.8	1.7	1.8	1	2.3	0.3	1	1.4	0.5	1.8	0.3	0.9	1.5	1.7	2.7	2.9	3.2	3.6
					2.5	1.9	0.7	1.8	2	1.9	2	2.5	2.5	1.5	0.6	1	1.6	2.1	2.2	1.1	1.5	2.1	1	1.3	0.7	0.7	2.1	1.4	1.2	1.2	2	0.4	1.3	1.6	2.2	0.7	2.1	0.6	0.4	0.4	0.1	1	0.8	2.5	2.1	1.1	1.6	2.6	2.8
					1.7	1.4	2	1	1	1.8	1.8	2.7	2	1.8	1.3	0.3	2	2.4	2.1	1.7	1.3	2.6	2.5	1	1.6	1.9	1.7	0.5	1.1	0.2	0.4	0.6	0.8	1	0	0.5	0.6	1.3	0.9	1	1	1	1.3	0.5	1.8	1.8	1.5	1.8	1.1
					1.3	2.4	1.7	2.1	1.6	2.3	1.5	1.3	1.9	2	1.2	2.3	1.4	2.2	2.1	1.6	1.1	0.5	1.7	1.3	0.9	1.7	1.8	1.6	1.6	1	1	1.5	0.7	1.3	1.8	1.4	1.4	0.7	1.2	0.7	1.3	1.4	1.7	1.3	1	2.1	2.2	2	4
					1.1	1.5	1.5	1.2	1.5	1.2	1.4	1.7	2.6	1.9	1.3	1.8	1.9	1.7	1.9	1.5	1.7	2.1	1.2	1.1	0.5	1	1.1	1.4	0.5	1.7	0.9	1	1.3	0.9	1.2	1.5	1.6	2	1.1	1.5	0.1	1.6	1.6	0.6	1.5	2.2	2.3	2.6	2.1
				2.2	1.9	1.7	1.8	1.4	2.3	1.2	1.4	1.8	2.8	1.5	1.8	1	1.4	2.5	1.4	1.4	2.1	1.3	1.8	0.6	2.3	0.9	1.5	2.8	1.4	1.3	2.2	0.4	1.2	1	1.6	1.8	1.8	0.2	0.7	1.2	0.9	1.5	1	1.3	0.9	2	1.7	2.3	2.3
				2.1	1.2	2.2	2.3	1.6	1.5	2	1.8	1.4	2.1	1.5	2	1.2	2	1.5	1.3	2	1.1	1.8	1.7	2.1	1	1.9	0.6	1.9	0.7	1.8	2.1	1.8	1.9	0.7	1.2	0.9	1.8	1.5	0.9	1.8	1.2	1.5	1.3	2	1.1	1.2	2.4	1	1.7
				1.2	1.8	1	2.2	3.2	1.1	2.2	2	1.9	2.1	1.7	1.7	2.3	2.2	1.4	0.6	2.1	1.7	0.9	2.1	2	2.2	2.1	1.4	1.9	2.3	2.8	3	1.8	1.6	2.2	1.6	1.6	1.8	1.8	1.2	2.3	1.3	1	0.9	0.8	1.5	0.9	1.9	1.3	1.2
				2	1.7	1.3	1.7	0.9	2.3	0.8	2.3	2	1.4	1.4	2.8	1.1	1.4	2	1.9	1.5	1.7	2.2	1.6	1.6	2	2.2	2.4	1.6	1.9	2.2	2.1	1.9	2.4	2.5	2.2	1.4	1.8	1.3	1.2	0.8	1.1	2	0.6	0.4	0.7	1	1.2	1.6	2.9
				2	1.5	1	0.8	1.7	1.5	1.4	1.5	2.3	1.8	1.8	1.4	1.7	1.8	0.8	2.9	1.8	1.7	1.4	1.2	2.5	1.2	1.5	1.6	1.9	1.4	2	2.2	3.6	1	2.3	2.4	2.3	1.4	2	1.6	0.8	1.3	0.6	1.1	1.1	1	1.9	1.6	2.1	1.4
			2.3	2.4	2	1.9	2	1.5	1.9	1.8	1.8	1.8	2.3	2.3	1.9	1.9	1.2	2.1	2.2	2	1.5	2.2	1.9	1.8	2.3	1.8	2.2	1.1	2	1.6	2.2	3	2.8	3.2	2.1	2.5	1.9	1	2.3	2.3	1.6	1	0.6	0.7	1.7	0.9	1.6	1.1	1
			1.7	1.3	1.6	0.8	2	1.5	2.2	1.1	1.4	2.1	1.5	2	1.9	1.7	1.8	1.2	1.3	1.8	2.8	1.1	2.2	2.2	1.7	1.9	2.4	2	1.2	2.4	3.3	2	1.9	2.1	1.9	1.3	1.9	2.2	1.4	1.1	1	2.1	1.5	0.8	0.8	1.8	1.5	0.8	0.7
			1.9	1.6	2	2.3	2	2.3	1.3	2	2.5	1.1	1.9	1.6	2	1.9	1.1	1.8	1.7	2.1	2.1	2.2	1.9	1.9	2.1	1.6	1.5	2.2	1.7	1.7	2.2	2.6	3	1.8	2.1	3.1	2.3	1.6	1.9	1.7	2.2	0.8	0.2	1.3	2.1	2.2	0.2	1.2	1.6
			1.8	2.6	2.9	2	0.6	1.6	1.3	1.5	2.5	1.1	1.3	2.1	1.6	1.4	1.7	2	2	1.6	1.6	2	2.1	2	2.2	1.7	2	1.8	2.4	2.1	2.4	2.3	2.2	1.8	1.8	1.5	1.9	1.8	2.3	1.5	2.2	1.5	2	2.5	1.5	1.6	0.6	1.7	1
			3.2	0.9	2.3	2.6	2.4	1.3	1.8	1.3	2.1	1.8	1.3	2.3	2.2	1.8	2.3	1.6	1.9	2.6	2.4	2.2	2.1	2.1	2.2	1.5	2	2.5	1.5	2.2	1.9	1.8	2.1	1.5	1.8	1.7	2.7	1.8	2.4	1.3	2.4	1.6	2	1.1	2.4	1.5	1.2	1.3	2
			1.6	2.6	2	1.5	2.5	1.8	1.8	0.5	1.7	1	1.3	1.7	1.8	0.4	1.8	1.2	2.5	1.6	2.2	1.8	3	2	2.3	1.2	2.3	2.7	1.6	2.2	1.9	2.2	1.6	2	2.4	1.3	2.1	1.6	2.1	2.3	2.4	1.1	2.3	1.1	2.1	1.4	1.1	1.2	1.5
		3.7	3	1.7	2	2.1	0.9	1.6	1.4	0.8	1.3	1.5	2	2	1	1.8	1.6	1.4	1.6	1.9	1.8	1.9	1.9	1.8	1.3	1.1	1.8	1.8	2.2	2.1	2.5	1.8	2.3	1.6	2.2	1.8	2	2	1.9	0.9	1.5	2.2	1.1	1.9	1	1.1	0.6	1.8	0.9
		2.5	2.4	2.5	1.1	1.7	1.2	1.6	2.3	1.2	2.1	2.5	1.3	2.5	1.8	1.6	1.7	1.3	1.1	1.3	1.2	1.5	2	0.9	1.8	2.1	1.7	1	1.2	1.7	1.9	2.9	1.8	2	2	1.9	2	1.3	2.7	0.7	1.7	2.1	2.2	0.8	1.7	2.2	1.6	1.7	1.8
		2	1.5	1.6	3.2	1.8	2.3	1.1	1.4	2	2.1	2	1.4	1.7	0.8	1.3	1.8	1.4	1.7	1.6	1.3	1.6	1.6	1.5	0.7	1.5	2	1.1	0.5	1.6	1.5	2.4	1.7	2.1	1.9	3.5	1.6	2.2	2.1	1.1	1.9	1.8	1.2	1.8	2.8	1.8	2	1.5	1.7
		1.1	1.2	3.1	2.1	2.2	2.2	1.4	3	0.7	2.2	1.2	1.5	1.6	0.8	1.2	1.1	1.8	1.4	1.6	0.7	1.3	1.3	0.8	1.4	1.6	0.5	1.4	1.5	2.2	1.5	1.9	2.7	1.8	2.1	2.3	2.2	2.3	2.3	1.5	3.1	2	2.6	1.8	1.1	1.5	1.9	1.9	1.5
		3.1	1.3	1.2	1.7	1.5	2.2	2	1.6	1.6	1.5	2.3	2.2	1.5	2.4	2.2	1.7	1.6	1	1.4	1.4	1.8	1.2	0.8	1.3	1.1	1.3	2	2.9	2.2	2.2	1.6	1.9	1.1	1.5	2.1	1.3	2.4	1.8	1.9	2.1	0.7	1.8	1.3	1.5	1.8	2.2	0.7	1.8
		2.5	2.7	0.8	1.5	1.5	1	2.1	1.7	1.4	1.7	2.2	2.2	1.8	2.4	1.8	2.2	2.1	1.8	1.4	1.8	0.6	1.1	1.1	1.1	1.5	1.3	1.4	0.6	1.4	1	2.3	1.7	2.5	2.1	2.3	0.7	0.1	1.3	2.3	1.6	1.5	1.4	1.5	1.1	1.2	1.4	1.9	1.4
		3.5	3.9	1.7	2.9	1.3	2	2	1.6	1.1	2.2	2.3	1.9	2.1	2.6	1.8	1.7	1.8	1.1	1.5	1.7	1.7	1.8	0.9	0.9	2	1.2	1.9	2	1.6	1.9	2	1.9	1.1	1.5	2.7	2.1	2	1.1	2.2	0.7	1.6	1.7	1.6	1.1	1.7	2.3	0.8	1.5
	0.1	1.6	1.4	2.3	1	1.4	2.5	2.5	2.3	1.3	2.4	1.7	2.4	1.8	2.3	2.4	2.7	2.4	3.2	1.5	1.1	1.5	1.3	1.2	1.5	1.8	1.9	1.7	1	1.5	2.2	1	1.2	1.8	1	1.5	0.9	2	1.1	1.8	1	0.9	1.4	1.5	1.3	1.2	0.7	2.1	1.7
	2.2	2.3	2.5	1.3	2.3	2.9	2.9	2.3	0.4	1.9	1.7	2.1	2.2	2.3	2.3	2	1.7	1.4	1	2.6	1.6	1.8	1.8	1.8	1	1.6	2.2	1	0.9	1.3	2.1	1.9	1.1	1.5	1.5	2.1	2	1.5	1.2	1.5	1.3	1.1	1.5	1.3	1	0.2	0.8	1.1	1.7
	4.2	2.3	3.2	2.4	4.6	1.2	1.6	2.8	2.1	2.9	1.7	3	2.2	2.4	2.3	2.3	2.2	1	1.2	1.8	2.2	1.2	1.2	1.5	1.3	1.1	1.1	2	1.3	1.7	1.4	1.9	1.8	1.3	1.1	1.4	1.4	0.9	1.3	0.5	0.9	0.9	1.6	1.3	1.1	1.9	0.6	1.8	1.7
	4.9	3.3	2.2	2.6	2.2	1.3	4.1	2.3	1.2	1.6	3.1	3.3	2.7	1.7	2.1	1.8	1.9	1	1.3	1.9	1.8	2	1.8	1.2	2.3	2.9	2	1.1	2.1	1.4	1.8	1.7	2	1.1	1	1.5	1.9	1.7	2.3	1.3	1.2	0.9	1.2	1.2	1.3	1.3	2.3	1.8	1.6
	4.6	4.8	5.7	1.8	2.1	3.2	2.5	4.2	1.7	1.7	2.2	2.6	1.9	2.8	2.3	2.3	2.7	2.1	2	2.5	2	1.6	2.5	1.7	1.6	1.8	1.5	1.6	1.1	1.8	2.3	1.3	1.6	1.7	1.9	1	1.7	1.4	0.9	1.7	1.3	1.5	2.4	1.8	1.6	1.6	0.9	1.4	1.7
	6.4	6.6	3.5	3.7	1.7	1.7	4.9	2.5	2.2	2.7	2.9	2.5	3.2	2.1	0.8	2.5	2	2	3.4	2.3	1.2	2	1.5	1.4	2.1	1.6	1.7	2	1.4	1.6	2	1.6	1.3	1.1	0.9	1	1.2	1.3	1.1	0.9	0.9	2.6	1.3	2.2	1.5	1.5	1.4	1.9	1.3
	6.5	5	5.5	3.3	5.8	5.5	2.8	3.8	3.5	3.6	2.8	2.9	1.1	2	1.6	1.9	1.9	1.7	1.9	2	1.6	1.3	1.1	1.7	1.5	1.1	1.1	1.6	1.6	1.6	0.6	1.7	1.6	2.1	1.6	0.9	1.5	1.5	1.3	1	1.5	0.8	0.6	1.8	1	1.2	0.7	1.8	1.2
	8.1	7.4	4.2	6.4	5.8	4.1	5.9	1.7	4.3	2.9	2.4	2	2.2	3.1	2.9	1.4	1.9	1.2	2.1	1.5	1.5	1.8	2.3	2.7	1.7	1.2	2.3	1.3	0.8	1.6	1.3	1.5	1.4	1.4	1.3	0.9	1	1	1.1	0.7	0.9	1.4	1.4	2.2	1.9	1	1.3	2.1	1.3
	6.1	6.4	7.2	8.5	7.2	8.7	4.4	3.6	4	2.6	4	1.8	1.4	2.9	2.3	2.2	2.2	1.1	2	1.1	2.6	2	2.4	2.5	2.9	1.2	2.1	1.3	1.4	1.6	0.5	1.3	1.5	1.4	1.4	0.9	1.7	1.1	0.1	1.7	1.1	0.4	1.3	1	1.3	1.1	1.5	0.8	1.7
7.7	7.5	6.6	7.4	6.8	6	7	5.5	5.4	6	1.9	2.2	1.7	3.3	1.9	2.4	1.1	2	1.2	1.3	0	2	2.5	1.2	1.4	1.5	2	2.3	0.5	0.8	1.7	1	0.9	0.8	0.7	0.8	0.1	1.1	0.7	1.4	0.8	0.7	1.4	1.1	1	1.9	1.1	1	1.5	1.6
7	6	6.9	6.4	9.4	5.9	4.8	5.8	5.1	6.3	2.7	2	2.1	3.4	2.4	2.2	2.2	2.5	2	1.8	2	2.6	2.2	1.2	1	1.7	2	1.5	1.4	1.2	1.2	1.4	1.1	1.5	0.7	0.8	0.8	1.7	1.1	0.7	1.2	1.1	1.8	0.2	1.5	1.2	0.8	0.3	0.9	2
5.4	10.5	6.1	6.3	7.6	6.8	5.5	8.3	6.2	5.2	5.4	3.4	3.9	6.4	2.6	1.3	2.4	1.7	1.9	2.1	1.8	2.3	0.9	3.3	3	1.9	1.1	2	1.8	1.6	1.6	0.8	0.8	0.7	1.5	1.2	1.1	1.3	0.8	0.3	1.6	0.7	1.6	1.2	1	1.1	1	1.5	1.7	0.9
3	1.8	7.1	13.7	4.3	7.7	5.2	9	8.1	7.5	5.2	4	3.8	2.3	2.9	2.7	3.6	2.4	2.1	2.1	3.4	3.2	2.5	2.8	1.8	1.4	2.9	2.7	1.9	1.1	1.5	1.6	1.8	1.7	1.1	0.9	1.1	1.5	1.4	0.7	1.8	0.8	0.7	1.3	1.1	1.8	1.2	0.6	1.8	1.5
3.7	3.2	5.5	6.8	6.3	3.5	9	7.2	10.9	7.1	8	4.4	7.1	3.7	3.9	2.4	3.3	1.6	3.2	2.6	1.7	4	3.1	2.4	2.1	2.9	0.7	2.1	1.3	2.6	1.3	1.1	1.8	0.9	1.4	1.5	1.7	1	1	1	1.3	1.2	1.1	1.2	0.8	1.3	1.4	1.7	1.3	1.9
1.9	1.8	2.2	3.7	4.3	3.2	9.2	1.9	10.1	8.6	8.5	8.1	8.2	4.1	4.8	6.1	4.3	4.3	2.8	4.1	3.2	3.2	2.7	3.4	2.9	1.7	2.6	3	2	2.4	2.1	1.3	2.7	1.3	1.2	1.7	1.4	1.6	0.8	1.2	0.7	1	1.3	1	1.4	1.5	1.5	2	1.1	1.4
2.1	2.4	1.2	2.5	3.3	3.6	3.8	9.7	9.3	10.2	12.6	9.6	8.1	9.2	7.2	6.8	5.3	7.1	4	5.1	4.6	2.9	3.9	3.2	3.1	2.8	2.5	2.9	0.6	1.8	1.9	2.2	1.7	2.1	1.9	1.4	1.3	1.1	1.6	0.7	2.1	0.5	0.9	1.6	1.8	1.3	1.6	1.4	1	1.4
1.3	1.4	1.8	0.4	0.7	2	3.3	1.9	3	6	12.6	7.5	10.3	5.1	10.2	8.5	6.8	8.9	4.9	6.1	6.3	4.4	2.8	3.5	3.2	2.1	2.4	3	2	2.9	2.5	2.1	1.1	1.2	0.2	1.3	1	1.8	1.5	1.2	1	1.5	1.5	0.6	1.7	1.8	1.6	1.3	0.2	1.8
0.2	2.9	1.9	1.3	1	1.6	4	3.4	4.3	5	0.9	6.5	3.2	3	7	9.3	8.9	8.4	7.5	6	7.1	3	5.1	3.8	3.3	2.5	3.4	3.3	2.6	2.9	3.9	2.9	1.7	0.9	2.1	1.3	2	1	1.9	1.2	0.7	1.3	0.6	1.4	0.9	0.7	1.7	1.3	1.2	0.8
1	1	1.7	1.8	1.8	2.2	3.2	2.7	2.3	3.8	1.9	4.9	5.2	4.3	6.9	6.9	7.7	8.3	8.4	7.1	6.8	5.2	2.9	4.7	2.8	1.6	3	1.7	2.7	3	2.4	2.3	2.5	1.7	2.1	1.8	1.4	1.3	1.3	1.7	1.5	0.6	1.6	2.1	1.4	1.8	1.3	1.5	1.7	1.6
2.1	1.1	1.2	0.2	0.7	0.6	1.3	1	1.7	3.1	1.4	0.9	1.8	1.7	3.1	6.7	4.9	10.8	6.2	5.7	6	6.5	5.1	4.5	3.4	4.4	2.3	2.2	1.9	3.6	2.8	1.5	1.8	3	1.4	1.6	1.8	0.6	1.3	0.7	1.1	1.3	2.1	1.3	0.9	1.4	0.7	1.1	1.8	0.8
0.3	1.2	0.5	1.3	1.3	2.6	0.8	1.1	1.2	0.5	2.4	2	2.9	2.1	3.2	3.3	5.1	7.3	7	9	6.3	5.6	3.2	4.7	4.4	5.6	3.1	3.1	4.1	2.4	1.9	3.4	3.2	1.3	2.7	1.9	2.1	0.8	1.8	0.9	1.8	1	2	1.7	1.5	2	1.5	1.7	1.1	1.2
1.7	0.7	1.4	0.1	1.8	0.2	0.8	0.6	1.3	1.1	1.6	2.9	2.8	0.9	2.9	3.7	3.4	3.1	6	6.8	5.4	7.7	6.9	5.5	4.6	3.1	2.6	3.5	2.8	3.6	2.3	2	2.2	0.7	2	2.2	1.9	2.8	1.9	2.2	3	2.4	1.9	2.4	1.4	1	1.4	2	1.4	0.9
0.7	0.9	0.8	0.7	0.3	0.9	0.8	1.2	0.8	0.6	0.3	1.5	1.7	2.2	1.7	2.8	2.5	3.8	3.6	10.6	9.8	8.1	8.2	8.4	6.3	4.2	7.2	3.8	5.1	3.2	3.1	3.4	3.1	3.4	2.5	1.9	2	2.6	2.3	1.2	1.4	1.5	1.2	1.7	2.3	1.4	1.9	1.5	1.5	0.5
1.4	0.7	1.9	0	1.7	0.4	1.5	1.8	1.7	1.6	1.4	1.8	1.5	1	1	2.9	3.5	3.1	2.8	4.3	4.6	4.6	5.7	6.6	5	7.9	5.1	3.1	5.4	4.4	2.8	3.8	3.7	2.7	1.7	3.5	2.4	1.6	1.8	1.8	1	1.2	1.7	1.8	0.9	1.4	1.5	1.6	0.9	1.2
0.8	1.8	1.9	2.2	1.8	1.3	1.7	2.6	1	1.6	2.1	2.6	1.6	1.3	1.1	1.4	2.3	2.5	4.3	4	2.9	4	4.4	7.2	3.4	7.5	6.1	4.2	5.3	5.9	2.8	1.4	3.3	3.2	0.9	2.3	2.2	1.7	1.4	1.7	2.2	2.8	1.7	2.2	1.6	1.8	1.6	1.2	1.1	1.4
1	1	1.1	0.8	2.5	0.8	0.5	1.6	1.7	1.5	0	2.3	1.6	1.2	1.1	1.7	3.7	0.8	3	0.8	2.5	5.1	1.7	2	2.6	8.3	1.6	4.5	4.1	6.2	6.2	3.2	2.5	3.8	3.2	1.9	1.6	1.4	0.9	2.1	2.2	2.1	1.2	1.7	1.3	1.3	2.1	1	1	1.3
1.6	2.2	0.7	2.7	2.3	1.8	2	2.9	1.6	1.9	0.6	1.4	1.7	0.8	0.9	0.2	0.2	1.5	2.1	1.6	1.3	0.4	2.6	2	4.5	3.5	3.2	5.7	4.4	3.4	4.1	3.1	2.3	2.7	2.2	2.1	2.8	2.1	3	2.9	2	1.5	2.2	1.6	1	1.1	1.8	1.4	1	0.4
1.9	1.5	1.7	2.8	2.9	2.1	0.8	2	2.5	0.9	1.8	2.6	0.2	0.9	1.9	2	0.1	3	2.2	2.4	2.8	2.2	2.2	1.7	3.2	2	4.3	3.3	2.5	3.3	2.6	3.6	4.3	3.7	3.1	1.3	1.3	3.2	1.8	2.7	2.5	1.2	3.1	1.7	1.7	0.8	1	1.8	1.7	2.5
2.7	1.9	1.8	1.8	0.6	2.5	2.5	1.4	3	2.6	1.9	1.4	2.2	1.4	1.3	1.9	1.2	1	1.1	2.1	1.4	2	2.7	0	3.1	4.6	2.6	2.6	3.8	3.1	5	3.8	5.4	3.6	3.5	4.2	2.1	3	3	2.4	2.1	2	2.2	3.3	1.7	1.5	2.2	1.8	1.4	0.9
2.5	2.3	2.9	3.1	2.2	1.2	2	2.2	1.6	2.5	2.2	0.9	1.7	2.3	1	0.9	0.7	0.8	1.2	0.8	1.8	0.6	0.3	2.1	1.8	2	4.3	2.6	3	2.6	4	3.7	5.9	4.8	2.8	4.5	3.4	2.8	4.6	1.7	2.1	1.7	2.7	2.6	1.4	2.6	2.2	1.6	0.8	2
2.8	2.1	2.2	1.6	1.4	1.9	1.7	2.7	2.1	2.2	2.1	1.7	2.1	2.1	1.9	2	1.4	0.7	1	1.3	1.2	1.5	1.7	3.2	0.4	2.4	3.4	0.6	4.5	2.7	4.1	2.9	4.3	5.3	4.1	4.3	4.9	3.3	2.5	2.7	3.5	2.2	3.1	2.2	2.2	2.6	1.4	0.3	0.9	0.9
2.8	2.6	2.9	2.5	2.2	1.9	1.8	3	0.9	2.4	2.5	1.7	1.3	2.1	1.8	1	1.8	1.8	0.6	0.4	1.7	0.6	1.6	3.2	2.3	1.5	1.9	2.8	1.8	0.6	3	2.9	4.6	6.2	3.6	4.3	3.2	3.3	2.7	3.5	3.4	2.1	2.5	2	2.6	1.8	2.5	2.5	2.2	2.2
2.1	3	2.5	2.2	1.7	0.9	2	1.3	1.6	3	2.5	2.8	2.1	1.8	1.4	0.7	1.5	0.8	1.5	1.4	1.5	0.7	2.3	2.2	1.5	0.6	2.4	1.8	1.8	1.7	1.3	5.5	3.1	4.5	3.6	5.1	4.5	4.5	3.7	4	3.4	3.2	2.2	3.3	1.4	1.9	2.3	1.5	1.3	0.9
3.1	1.9	1.5	2.2	0.8	1.9	1.3	1.8	1.5	1.9	2.6	1.6	1.5	0.8	2.1	2.5	1.3	1.8	0.7	1.7	1.1	0.3	1.8	1.6	1.7	1.4	1.1	1.7	2	1.1	1.9	3.6	2.6	3.1	4.8	2.9	5.2	3.3	4	3.6	4.5	4.2	2.8	4.2	3	2	2	3.1	2.3	2
1.4	1.3	2.3	1.4	1.5	1.8	0.9	1	1.6	1.6	1.3	2.5	1.6	1.2	2	1.5	2.6	1.4	1.1	0.6	1.6	1.6	1.2	1.9	1.7	0.8	1.5	2.2	2.7	1.7	1.7	2.4	4	3.5	3.7	5	4.6	6.8	2	4.1	3.5	3	5	2.1	2.1	1.5	1.8	1.7	0.4	3.1
1.5	1.4	1.5	1.3	0.9	1	1	1.2	1.1	1.1	1.6	1.7	1.9	2.5	2.2	2.2	1.8	1.9	1.8	1.6	2.4	1.3	2	1.1	0.4	2.1	0.5	2.5	3	1.6	1.2	2.5	3.4	2.7	3.1	4.1	2.8	5.3	6.4	5.4	4.3	4.5	4.9	5	2.7	3.2	1.6	1.3	2.6	1.7
1.5	0.8	2.9	1	1.9	1.7	0.7	1.4	1.8	1.3	1.5	1.2	1.4	2.4	1.3	2.6	0.9	1.4	2.2	1.2	0.1	0.7	2.1	1.8	1.5	2.2	2.1	1.8	1.8	1.4	2.7	1.9	2	2.8	3.8	3.8	5.4	3.6	5.1	5.1	5.2	3	5.4	3.6	2.7	1.3	2.5	3.2	2	1.9
1.4	1.7	1.5	1.9	1.6	1.2	2.2	1.8	1	1.6	1.4	2.1	2.6	1.8	2	2.4	1.9	3.2	1.7	1	2	1.1	1.5	1.5	1.8	1.7	0.7	2.1	2.1	2.6	2	2	2.5	2.3	2.8	2.9	3.1	4.4	4.1	5.2	5	3.9	4.2	3	3.8	2.4	3.1	2.3	2.5	0.8
1.2	1.7	0.5	1.3	1.9	1.5	1.8	1.7	1.8	1.8	1.9	1.3	1.6	1.5	2.2	2.1	1.9	1.1	1.2	1.1	0.8	0.8	0.8	1.1	0.8	1.2	0.4	2.5	1.6	2.5	1.9	2.9	3.6	4.2	2	2.9	2.9	4.3	8.3	2.7	5.4	3.9	3.4	4.9	2.2	4.3	1.8	1.1	1.6	2.1
1.1	1.2	2.3	1.4	2.1	1.7	2.2	2.4	1.6	1.6	1.8	1.7	1.9	2.7	2.1	2.1	1.8	1.5	1.9	1.1	2	0	1.6	0.8	1.1	1.6	1.8	1.1	2.6	2.4	1.3	2.7	3.1	3.8	3.1	2.7	4.8	3.4	3.5	4.8	5.6	3.7	3.5	4.6	2.8	2.2	5.1	1.8	3.1	1.3
1.7	2.3	1.8	1.6	1.7	1.8	1.1	2.1	2.5	1.7	2	1.2	2	1.7	2.3	2.4	3	2.6	1.8	0.2	1.4	1.6	0.3	0.6	1.3	1	2.2	2.2	2.4	2.5	3.2	2.8	2.2	2.4	1.8	3.1	2.9	3	3.8	4.9	6.2	5.5	6.2	5.2	4.1	4.4	1.4	4.5	1.4	2.6
2.1	2.6	1.8	2.4	2.8	2.2	1.8	1.9	1.9	1.6	2.7	1.7	2.2	2.1	1.6	1.6	2.2	2	2.8	1.3	1.6	1.9	2.4	1.5	1.1	1.9	2	2.4	2.3	1.3	1.5	1.6	2.3	2.9	1.4	1.2	1.6	2.5	3.4	3.2	3.7	5.4	4.1	3.9	5.2	3.3	4	3	1.5	4.2
1.9	1.9	1.9	2	1.8	2	2.6	2	2	1.4	1.9	1.9	1.9	2.3	2.5	1	1.7	1.1	1.5	2	0.9	1.6	1.7	1.7	2.2	1.5	1.2	1.8	2.1	2.5	1.6	2.1	0.7	2.6	1.5	2	3	3.4	3.7	6.1	1.8	3.3	5.7	4.7	6	4.5	3.3	5.4	0.4	3.5
1.8	2.5	2.4	2.2	0.7	2.9	2.2	2.5	1.5	2.2	2.4	2.1	2.5	1.4	1.7	2.8	1.3	2	0.4	1.7	1.1	1.6	1.5	1.3	2.3	1.5	1.3	1.3	1.5	2.1	1.9	2.7	1	2.1	2.2	2.3	2	2.6	2.2	2.8	4.7	3.2	4.2	4.1	5.6	5.9	8	4.5	2.6	3.7
2	2.6	0.5	2.2	1.9	2	3.5	2	2.6	1.7	2.3	2.2	2.6	0.9	1.6	1.3	1.8	2	1.5	1.5	0.9	2.4	2.2	0.5	1.2	1	1.6	1.3	1.1	0.9	1.6	2.7	0.7	1.8	1.2	1.8	1.8	1.8	2.9	3.8	1.1	4.9	4.1	3.4	2.8	7.8	7.2	5.6	5.2	2.6
2.1	1.5	1.5	1.2	2.3	1.5	2.5	1.9	1.8	2.7	2.1	1.7	1.8	1.7	1.8	1.4	2.4	1.9	2.9	1.3	2.5	1.9	1.3	1.6	2.2	1.4	1.1	1.4	1.8	1.8	2	2.4	1.3	1.5	0.8	2.3	0.4	0.5	0.7	2.2	1	1.7	2.4	2.1	5.3	2.5	4.5	4.3	5.8	6.8
2.1	2.3	2.1	1.8	0.4	0.8	1.5	2.1	1.7	1.9	2.1	1.6	1.7	0.9	0.9	1.7	1.8	2.2	2.1	1.9	2.4	1.8	1.5	1.9	1.3	1.2	1.5	0.5	0.9	1	1.5	2	0.9	1	0.6	0.4	1.8	1	3.1	1.4	3	2.2	1.6	1.5	2.2	3.2	3.7	6.2	7.8	5.9
2.9	2.9	2.1	1.3	2.1	1.5	1.7	3.6	1.7	1.5	2	1.1	1.3	2.3	1.2	2.2	1.8	2	2	1.7	2.1	1.6	1.5	1.8	2.1	1.8	1.3	0.9	2.1	1.3	0.3	1.9	0.4	1.6	1	0.1	1.3	1.3	2	1.5	2.5	2.3	4.3	2.1	4	3	5.2	5.2	6.3	7.9
1.5	0.9	1.9	2	2	2.5	2.2	2	1.8	2.3	1.4	2.2	2	2.3	1.7	2.2	1.9	2.1	2.7	1.2	1.6	2.1	1.4	1	1.4	1.3	1.5	1.8	1.9	2	1.4	1.5	0.4	1.4	1.2	1.4	1	0.7	0.7	0.6	2.8	1.5	1.8	1.6	2.3	3.6	3.6	3	5.4	4.8
0.3	1.9	2.5	1.3	2.5	2.1	2.4	2	1.4	2.6	1.7	2	2	1.3	2.5	2.3	1.4	1.7	2.1	0.8	1.2	2.3	1.1	1.5	1.5	1.3	1.8	0.6	1.3	1.2	1.4	0.8	1.5	0.8	0.9	0.1	2	1.1	1.1	0	2	1	1.6	2	0.5	1.5	3.8	3.3	4.5	6.3
2.5	2.9	2.8	1.8	2.9	1.5	2	1.1	2.1	2.1	1.6	2.4	2.4	2.6	1.5	2.3	1.6	1.8	0.9	2.4	1.4	1.1	1.9	1.1	1.2	1.4	1.5	1.7	1.2	1.2	0.9	1.7	1.1	1.5	1.3	1.3	0.8	1	1.8	1.2	0.4	1.9	0.7	2.3	1.7	2.4	2.5	1.3	3.8	5.2
2.9	3	2.5	1.6	1.8	2.8	2.4	2.5	1.8	1.3	2.7	2.5	1.7	1.8	2.5	1.5	1.7	1.8	2.1	1.6	1.7	1.1	1.5	0.8	1.9	1.3	2.1	1.4	2	1.6	0.7	2	1.2	1.1	1	1.1	1.4	2.1	1	1.3	2.4	1	1	2.7	0.4	1.2	2.7	1.3	2.1	2.4
3.2	2.9	2.2	2.3	2.8	2.2	1.6	2	1.4	1.6	1.4	2	1.4	2	1.5	1.6	1.7	2.4	1.4	0.6	1.6	1.7	1.2	1.4	1.5	1.6	1.4	1.1	1.8	1.9	1	1.6	1.4	1	1.2	1.3	0.8	0.7	1.1	0.9	1.6	1	2.3	1.1	1.6	0.8	2.7	3.2	0.9	3.5
3.2	1.3	2.6	2.4	2.8	2.8	3.9	2.8	2.1	2.2	1.8	2.3	1.9	1.8	1.4	1.7	0.8	2.2	1.7	1.9	2.2	1.2	2	1.5	1	1.5	2.1	1.3	1.1	1.4	1.2	1.6	1.9	2.2	1.1	1.5	1.2	1.6	1.1	0.6	1.7	0.9	0.4	1.2	1.3	1.1	2.1	3.1	1.5	1.2
	2.9	2.3	2.2	3.4	3.8	2.5	3.7	1.7	2.1	2.6	1.9	2.1	2.3	1.9	1.9	1.7	1.9	1.8	1.3	1.9	1.1	2	1.2	1.8	1.1	1	0.8	1	2.6	1.3	1.3	2.5	2	0.8	1.6	0.4	2.5	0.9	1.6	1.1	0.8	1.1	2	1.3	1.8	0.5	0.6	0.5	3.4
	3	4	1.9	3.1	2.7	1.7	3.3	2.2	1.4	2.5	1.3	1.6	1.3	0.9	0.8	1.6	1.6	1.7	1.6	1.7	1.2	0.6	1.6	1.1	1.2	0.5	0.8	2	1	1.1	1.8	1.9	0.8	2.5	1.3	1.3	1.4	0.9	1.4	0.7	0.3	0.1	1.6	1.1	1.3	1.8	2	0.5	2.1
	3.2	2.5	3.1	3	1.9	1.9	2.6	2.3	2.8	1.8	1.7	1.4	1.2	0.6	0.6	1.4	2.1	1.3	0.6	1.3	1	1.5	1	0.5	2.1	1.5	1.7	1	0.8	1.2	1	1.1	1	1.6	0	0.9	1.1	2.1	1.2	0.7	1.3	1.5	1.4	1	2.1	0.9	1	0.3	1.5
	2.3	2.2	3.3	3.4	3.2	2.3	3.1	1.8	1.3	1.2	1.5	1.1	2.1	1.4	1.2	1	0.5	1.6	0.5	0.9	0.8	0.6	1.6	0.8	1.8	0.8	1.5	1.3	1.2	1.8	1.3	0.8	1.2	2.1	1.2	1.3	1	1.1	2	0.8	1.1	2.1	1.1	1.1	1.5	1.3	1.5	1.8	2.3
	2.9	1.9	3.2	2.1	3.2	1.9	2.4	3	1.2	2	0.8	1.7	0.6	1.5	1.2	1.8	1.1	1.2	0.8	1.9	1.4	1.5	1.9	1.4	1.6	1.6	1	1.3	2.5	1.6	1.8	1.7	1.6	2	1	0.8	0.9	1.1	1.3	0.9	1.4	1.9	0.4	1.2	0.3	1.3	0.2	1	1.1
	1.2	1.3	2.7	1.9	2.7	1.7	1.9	2	1.7	1	0.9	1.9	0.7	1.2	0.6	0.7	1.7	1.8	0.8	1.1	1.2	0.9	1.2	1.7	1.6	1.7	0.1	0.8	1.4	1	1.5	1.8	1.6	1.8	1.3	1.2	2.4	1	1.4	2.3	1.9	0.7	0.9	1.3	0.2	0.9	1.7	1.7	1.6
	1.9	2.3	1.3	3.1	1.3	2.2	2.9	1.7	1.3	1.1	1.9	0.9	1.5	0.7	1.5	0.8	1.2	0.9	0.8	2.1	1.3	1.4	1.1	1.4	1.6	1.4	1.6	1	2.4	0.5	1.2	1.3	0.8	1.9	0.5	1.1	1.4	1.9	1.9	1.8	0.8	1	0.5	0.7	1.1	1.1	1.9	2	0.2
	1.1	0.8	1.1	1.6	2	2.9	1.9	2.3	1.6	0.8	1.4	1.2	1.6	0.6	0.8	1.2	0.7	1.9	1.6	1.2	1.8	1.3	0.4	1.1	1.4	1.6	1.6	1.3	0.9	1.7	1	1.7	1.4	1.4	2.5	1.5	2.1	1.2	1.6	1.4	0.8	1	1.5	1	1.5	0.1	1.1	0.9	1.9
	1.9	1.8	2.5	3.6	2.4	2	3.5	2.9	2.2	3.3	1.8	1.7	0.5	0.9	0.7	1.1	1.2	1.9	0.9	1.6	1.3	1.4	0.9	0.4	1.2	2	1.1	1.4	2.1	2.2	1.2	1.8	2.7	1.8	1.7	1	1.1	1.3	1.3	2.7	1.9	1.3	1.2	2.2	0	1	1.7	0.4	2
		2.1	2.7	1.3	2.3	1.9	1.6	1.3	1.2	1.3	1	1.6	0.9	1	0.5	2	1.5	1.2	1.4	0.7	1.4	1.5	1.3	1.7	1.4	1.7	0.9	1.8	1.9	1.8	0.9	2	1.3	1.5	1.8	2.1	1.3	1.4	1.7	1.1	2.4	1.6	1.8	0.5	1.1	1.2	1.9	1.8	1.5
		2	1.5	2.6	1.3	2.2	0.9	3.1	1.9	1.3	1.4	1.5	0.8	1	1.5	1.7	0.9	1.6	1.6	1.7	2.5	1.6	1.9	1.2	1.3	1.7	1.8	1.5	1.3	2.1	1.3	1.1	2.1	1.7	2.2	2.1	2.4	1.8	2.1	1.9	0.8	1.8	2	1.5	1.7	1.5	2.7	1.3	2
		1.2	2.4	1.4	2.1	2.5	1.3	2.7	2	1.8	1.6	1.5	1.4	1.4	1.5	1.4	1.5	2.8	1.8	1.4	1.7	1.1	1.7	1.2	1.4	1.9	1.1	1.1	1.4	1.5	1.7	0.6	2.1	1.5	1.8	1.7	1.6	2.1	1.3	1.6	2	0.9	0.9	1.6	1.8	2	2.3	1.3	1.7
		3	2.6	1.3	1.7	2.6	2.4	1.8	2.8	1.6	1.3	0.3	1.1	0.8	2.1	2	1.3	1.2	2.1	1.7	1.8	1.5	0.9	1	1.6	2.2	1.9	1.2	1.1	1.6	2.3	1.6	1.3	1.7	2.4	1.6	1.5	1.6	2.6	2.1	1.8	2.5	1.3	1	2.4	2.2	1.7	2.1	1.8
		3.1	2.1	1.9	2.3	2.2	2.1	1.9	2	1.3	1.6	1	1.3	1.1	2.1	2.4	1.9	1.9	1.6	1.9	1.2	1.5	1	1.1	0.9	1.4	1.7	2.5	1.6	1.8	1.5	1.7	1.1	1.4	1.8	1.2	1.4	0.5	1	1.9	1.8	2	0.7	2	2.3	1.8	1.7	2	2.5
		0.7	1.3	2.2	2	0.3	2.9	2.3	1.7	2	2.1	2.7	2.5	2.6	3.2	2.1	1.2	1.8	1.2	1.4	1.6	2.4	1.6	1.2	2.1	2	1.5	1.3	2.4	1.6	1.8	1.4	1.2	2.4	1.5	2.6	1.9	0.7	2.3	2.5	1.9	1.9	1.8	1.4	1.5	1.6	1.3	1.4	0.9
		2.6	2.5	2.1	2.1	2	1.7	2	1.7	1.9	1.5	2.4	1.7	2.6	2	2	2.2	2	3.3	1.2	2	1.9	1.7	2.7	1.9	1.9	1.7	2.1	2.1	1.8	1.1	2.4	1.6	2.2	2	1.1	1.3	1.7	1.6	2	1.5	2.4	2.4	1.9	2.4	1.4	1.8	1.6	1.1
			1.3	2.6	3.5	3.2	3	2.9	2.2	3.5	1.4	0.8	1.7	1.9	2.1	3.9	2.5	2.7	3	1.6	1.8	2.2	2.3	1.5	1.6	1.1	1.4	2.2	1.8	1.6	2	1.8	0.5	2.1	0.5	1.5	1.8	1.7	2	1.6	1	1.1	1.6	2.3	1.5	2	0.8	2.1	1.5
			1.3	0.3	2.6	3.4	1.9	1.8	2.8	2.7	2.5	2.7	3.6	2.6	2.3	4.3	2.4	2.6	3	2.3	1.9	1.7	1.9	1.9	1.5	1.3	1.3	1.5	1.3	1.3	1.7	1.6	1.9	1.6	1.8	1.4	1.6	1.3	2	1.6	1.3	2.6	0.5	1.8	1.9	1.5	1.4	1.8	2.5
			1.8	3.3	2.2	2.6	1.6	3.7	2.5	3.7	2.9	3	3	4.2	2.7	2.8	3	3.2	2.9	1.6	3.2	2.6	1.8	1.7	1.5	2	1.9	1.3	0.8	1.6	1.4	1.6	0.4	1.6	1	0.9	2.5	1.4	1.8	1.6	2.3	1.4	1.3	1.8	1.9	1.6	1.9	2.1	2.2
			1.6	2.6	3.8	2.1	2.6	3.1	3.5	3.7	3.6	2.5	3.7	2.7	3.2	3	2.3	2.9	2.8	2.6	1.7	1.5	2.4	1.2	1.1	0.7	1.3	1.5	1	1.7	2	0.6	0.4	0.9	1.1	0.7	1.2	1.3	1.3	1.4	1.5	1.3	1.2	2.1	0.9	0.4	2.1	1.5	2.2
			1.7	2.3	2.4	2.8	2.2	2.4	3.9	3.3	2.6	3.7	2.8	4.3	3.6	2.1	3.1	2.3	3.2	2.4	2.4	1.6	1.6	1.2	1.8	2.1	2	1.6	1.4	1.6	2.1	1.5	0.9	1.9	1.2	0.8	1.8	1.9	0.5	1.3	1.7	1.6	1.7	1.3	1.7	1.4	1.7	1.5	1.6
			3.5	1.2	2.4	1.1	2.4	4.6	2.3	2.8	4.3	2.9	2.7	3.4	2.4	2.9	3.2	3.8	3.6	1.8	1.7	2.4	2.4	3.1	1.2	2	1.5	1.5	1.3	2.1	1.2	1.6	1.3	1.4	0.6	1.4	0.7	0.6	1.2	1.6	2.2	2.4	1	1.9	2.8	2.2	2.1	1.5	2
				2.3	1.6	2.3	3.2	3.5	2.8	4.3	4.2	4	2.9	4.8	3.5	2.2	3.2	2.3	2.6	1.6	2.1	2.1	2.7	1.2	1.3	1.4	1	1.6	2.1	1.9	1.6	1.4	1.2	1.5	0.9	1.4	1.1	1.1	1.3	1	1	1.8	1.7	2.2	2.2	1.5	1.4	1.9	2.4
				1.9	0.4	2.6	2.5	3.5	1.4	2.7	3.6	4.5	4	3.7	4.8	3.3	2.4	3.8	2.5	3.5	2.1	1.9	3	1.6	2.1	1.3	1.3	1.5	1.9	2.4	2	1.5	1.5	1.2	0.9	1.3	1.6	1.4	1.2	1.6	1.7	1.6	1.5	1.9	1.7	1.6	2.7	1.6	2
				1.9	2.7	2.5	2.1	1.3	3	3	2.4	3.4	4.2	4.8	5.4	5	3.5	2.6	2.9	3.9	2.5	3.1	2.3	2.1	2.6	2	2.4	1.6	1.2	1.5	1.1	2.5	2.1	1.4	1.6	1.2	1.4	0.8	1.7	2.2	2	1	1.8	2.1	1.9	1.7	1.8	2.1	2
				1.1	1.4	2.6	2.1	2.2	1.7	3.3	3	2.8	3.1	4.5	4.8	3.3	3.6	3.8	4.3	3.2	3.8	3.2	2.8	2.5	2.8	2.4	2.6	2.6	1.1	2.4	2.2	1.3	1.8	1.3	1.4	0.9	1.5	1.3	1.6	1.3	1.3	1.3	1.7	2.3	1.6	2	1.8	2.7	1.4
				2	2.5	2.1	2.7	2.5	1.5	3.7	2.2	4.3	3.3	4.8	4.6	4.5	4.1	2.9	2.5	3.4	3.3	2.3	3.1	1.8	3.6	2.4	2	1.8	1.8	2.1	2.1	1.7	1	1.6	1.9	1.4	0.9	1.4	1.3	1.4	1.6	1.2	1.3	1.2	2	1.6	1.9	2.5	2.3
					1.7	2.2	2	2.3	1.4	2.2	2.5	3.4	3.9	2.9	4.6	5.1	2.9	4.2	2.5	4.3	3.1	1.9	4.1	2.7	1.4	2	2.6	1.3	1	2.4	1.9	2.2	1.4	1.7	1	1.4	1.3	1.1	1.9	2.1	1	2.3	1.4	1.9	1.3	1.2	1.6	1.6	1.9
					1.8	2.2	3.4	3.4	3.7	2	2.7	2.4	4.8	3.8	3.8	3.2	3.3	4.8	2.9	3.8	5.1	4.5	1.9	2.8	3	3	1.7	2.4	1.3	1.7	2	1.8	2	1.4	1.8	1.2	1.6	1.7	1.8	1.6	2.2	1.2	1.2	1.6	1.5	1.6	1.3	1.6	1.7
					1.7	3.1	1.1	2.3	1.9	3.7	1	2.6	2.4	4.5	4	4.8	4.4	3.2	2.6	2.4	3.5	3.9	3.6	3.4	2.3	2.9	1.8	2	1.6	1.9	2	2.3	1.5	2	1.8	1.2	1.7	1.3	1	1.7	1.2	1.7	1.5	1.7	2.1	1.7	1.9	1.8	1.4
					2	1.4	2.8	2.8	1.7	3.8	3.6	3	3.1	4.6	3.1	3.2	1.6	3.2	1.9	3.4	3.8	3.7	2	3.6	2.3	1.6	2	3.6	2.6	2.4	1.2	2.1	1.7	2.9	2.2	2	1.9	1.5	1.8	0.9	1.6	0.8	1.5	1.4	1.7	1.7	1	1.8	1.6
					2.2	2.6	2.6	1.5	2.9	1.6	1.7	2.9	1.9	3.2	4.6	2.2	4.1	3.4	3.1	2	2.2	2.8	1.9	2.1	2.6	2.7	1.9	3	2.3	3.4	3.2	1.9	1.1	1.8	1.7	0.9	1.7	1.5	1.2	1.5	0.8	0.7	2	1.8	1.7	0.9	1.8	1.5	1.1
						1.6	1.8	2.4	1.6	2.5	2.2	2.3	2.4	2.7	2.4	1.2	2.6	3.9	3	3.6	3.1	2.4	2.2	2.7	3.5	3.7	2.9	2.1	1.6	1.9	1.5	1.1	2.2	2	1.5	1.8	2.1	2.3	2	1.5	1.4	1.8	1.2	1.1	1.6	1.3	1.3	1.8	0.9
						2.7	2.2	2.2	3	1.8	3.2	2.4	4	3.9	2.1	2	2.8	3.1	3.4	3.6	4.1	3.3	3.4	3.6	3.8	3.7	3	2.7	2.4	2.6	2.7	2	2.1	2.7	1.8	2	1.5	2.4	1.5	2.1	1.2	1.4	1.2	1.8	1.2	1.1	0.9	2.1	1.9
						1.9	2.5	2.1	2	1.7	1.9	2.4	2.9	3.3	2.8	2.9	2.6	3.2	4.6	3.3	4	2	3.2	2.1	3.3	2	2.1	2.8	3.2	3.4	3.3	3.1	2.1	2.3	2.6	0.9	2	1.5	1.9	1.8	2	1.9	1.1	1.3	1.4	1.5	2.2	1.3	2.6
						2.1	2.6	2.3	1.7	2.4	1	3	1.8	2.2	2.6	3.5	2.2	4	2.9	2.6	2.1	1.7	4	1.8	2.7	2.3	3	2.2	2.2	1.5	3.6	1.7	4	2	2.7	1.8	1.5	1.8	2.5	1.7	2.8	2.2	1.4	1.7	1.6	1.1	0.4	0.8	1.9
							2.2	1.8	3	2.8	0.7	1.9	4.3	2.7	3.2	2.6	3.2	3.4	3.2	3.5	3.2	3.7	1.4	3.2	3.2	3.8	3.9	2.7	2.5	3.2	3	2.9	2.5	2.4	2.7	2.5	1.9	1.4	1.5	2.3	1.6	2.3	1.9	0.8	1.2	1.1	1.1	1.3	1.1
							2.2	1.3	0.4	1.8	1.3	3.2	2.5	1.6	1	2.1	2.1	2.7	3.7	3.5	4.8	4.2	3.9	2.3	4.5	2.7	3	3.1	3.1	4	3.5	3.2	2.6	2.2	2.6	2.3	2.5	2.4	2.2	1.4	1.4	2.1	2.1	1.8	1.7	1.4	2.2	1.7	1.3
							2.7	1.8	3	1.8	1.6	2.8	2.6	1.9	2.8	2.3	2.9	2.9	3.3	2.6	2.2	3.9	2.7	3.8	3.4	3.5	2.8	2.4	3	3.4	2.8	1.7	3.7	4.1	2.6	3	2.1	1.4	2.2	1.8	2	2.1	1.8	1.8	1.7	2	2.2	2	1.7
							2.2	1.7	2	3.1	1.4	2.1	2.2	1.6	1.7	4.1	1	2.7	2.7	2.6	4.6	2.7	1.4	4.7	2.1	2.5	4.3	4.1	3.1	4.4	3	2.7	3	2.5	2.6	2.2	1.5	2.2	2	1.9	2.2	1.1	2.9	2.4	2.1	1.4	2.4	1.5	1.4
								0.5	1.5	1.9	2.4	2.8	1.6	2.6	2.2	1.5	2.5	3.6	3.7	3.9	2.4	3.1	2.1	2.6	3.8	1.2	4	3	3.8	2.9	3.6	4.2	3	2.5	2.9	3	3.5	2.1	2.6	1.5	1.7	1.1	1.2	2.2	2.2	2.8	2.2	1.2	1.9
								1.6	2.3	1.8	2	2.1	1.5	2.5	1.5	2	2.9	2.2	2.9	2.2	3.1	3.4	2.2	2.3	4.7	2.5	3.9	5.3	4.5	2.7	1.3	3.5	4.3	3.7	3.5	3.5	2.8	3.2	2.4	2.1	1.9	0.9	2.3	1.9	1.9	1.7	1.8	1.8	1.9
								2.2	1.4	1.8	3.1	2	1.9	1.8	1	2.4	2.4	3	1.1	2.5	2.3	2.7	3.4	3.6	3.2	3.1	3	4.9	3.2	2.4	3.6	2.7	3.8	4.4	3.1	2.7	2.6	2.9	1.1	2.7	1.8	2.5	2.9	1.8	1	2.3	2.2	2.1	1.9
								2.6	1.9	1.9	2.6	2.1	1.4	3.2	2.1	1.1	1.7	1.9	2	2.2	2	3.1	2.6	3.4	2	1.5	2.6	1.2	3.6	6.3	2.9	4	2.6	3.8	3	3.6	3	3.1	1.9	2.1	1.7	1.2	2.2	1.7	1.9	2.8	1.3	1.2	1.7
									2.7	2.2	1.4	1.9	2.6	2.6	3.4	1.5	2.2	3	3.9	2.1	2.6	2.2	3.8	2.1	1.4	2.8	4	4.4	3.7	2.6	1.8	2.9	2.8	2.8	4	1.3	2	2.5	1.6	2.7	2.5	2	1.2	2.3	1.3	1.6	2.3	1.6	1.8
									2.6	2.2	2.1	1.9	1.7	1.7	0.9	2	2.6	3	2.1	2.5	2	4.4	3.8	3.5	2.7	4	4.2	3.5	2.7	3.4	3.7	4.5	2.7	3.2	2.4	2.1	2.3	3.4	1.6	2.5	2.5	1.4	2.2	2	1.8	1.5	1.7	1.7	2
									2.9	2.5	2.5	2.8	2.1	2	1.4	1.2	1.9	3.5	2.5	3.7	3.9	2.7	1.3	1.8	3.6	2.2	2.6	4.3	2.7	4.1	2.2	2.9	3.2	3	2.6	4.5	1.2	2.9	2.8	2	2.3	2.2	2.2	1.1	1.8	1.8	1.8	1.2	2.6
									1.8	1	2	2.3	2.5	2.1	2	2.4	2.7	2.2	1.1	2.9	3	1.9	4.1	2.5	1.7	4.1	2.2	2.5	0.9	3.2	5	3.8	2.5	3.4	2.8	3.1	2	3.2	2.1	2.5	2.1	4	3.4	2.4	2	2.5	2.2	1.9	3.2
										2.3	2.3	3.7	3.4	2.2	2	2.7	3	3.3	1.7	2.2	1.8	0.8	2.2	3.2	3.6	2.2	2.1	2.8	2.8	1.8	0.8	4.7	3.1	1.3	2	3.3	3	0.7	2.5	2.3	3.6	1.4	3.3	1.3	2	2.2	1.3	2.7	2.2
										1.2	2.2	1.8	2.7	1.3	2.3	2	2.2	3.1	2.6	1.9	0.9	1	2.4	3.5	1.3	2.1	0	3.9	2.2	4.1	3.6	3.2	3.4	2.8	2.4	1.9	3.5	3.1	2.6	2.5	2.3	2.4	3.7	1.5	1.3	4.1	1.5	2.7	1.7
										1.9	3.4	2.5	2	1.8	2.7	2.2	1.6	2.5	2	2.6	1.9	2.3	2.4	1.7	2.2	2.7	1.6	3.1	2.3	2.2	2.5	4.2	3.8	3.1	0.7	3	1.1	2	1.6	2.3	1.4	2.8	3.5	2.9	1.2	1.9	2.8	2.5	2.4
											2.8	1.5	2.7	2.3	2	1.7	2.8	2.2	1.9	2.5	2.6	2.1	1.1	1	0.9	2.3	1.2	1.5	1.9	1.9	3.1	2.8	1.2	2.7	3.3	2.6	2.1	1.5	0.8	3.6	2	3.2	2.9	2.8	2.9	4	2.4	0.5	1.5
											1.7	1.8	3.3	2.2	1.4	1.9	2	2.3	1.9	1.5	1.3	2.4	2.5	1.7	2.9	1.5	1.2	2.9	2.6	1.7	2.2	3.1	4.2	3.2	3.2	3.5	2.8	3.5	3.2	2	2.1	2.9	3.2	2.7	1.4	1.9	2.2	2.3	1.8
											2	2.3	2.2	2.8	1.2	2.3	1.6	1.8	1.3	1.7	1.5	2.5	2.2	1.8	1.1	2.5	1.7	1.6	1.6	1.5	2.6	2.4	1.9	3.7	2.9	3.8	3.1	4	3.4	4.6	2.4	2.5	3.1	1.6	3.5	1.5	2.6	2.9	1.3
												1.9	1.2	1.5	1.8	1.4	2.2	1.7	1.5	1.1	0.9	0.8	0.8	1.6	1.6	2	1.7	2.6	0.5	2	2.4	1.9	1.9	2.7	3.1	1.8	2.4	4.1	2.7	1.8	2.2	4	3.4	4.3	1.2	1.7	2.6	4	1.4
												2.6	1.8	1.3	2	1.9	1.7	0.8	0.8	0.7	0.8	1	1.2	0.8	1.2	1.6	1.6	2.6	0.2	2	2.7	2	3.2	1.6	1.9	3.4	3.4	0.9	2.6	2.3	4.1	4	2.5	1.6	3.1	3	3.1	4.1	3.4
												2.1	2.1	1.5	1.6	0.8	1.5	0.6	1.1	1.1	0.6	0.8	1.3	0.1	0.9	2	1.5	0.1	2.4	1.7	2.5	1.1	3.1	2.4	2.1	3.5	4.1	1.4	2.8	4.1	4	4.9	4	3.8	2.7	2.7	3.2	1.8	2
													2.3	0.7	1.6	1.7	1.3	0.6	2.1	0.9	1	1.7	1.8	0.7	0.5	1	0.4	1.2	1.6	1.6	2.2	2.8	1.3	1.8	2.2	1.6	3	1.8	4	4.2	4.3	4.4	4.2	2.2	3.1	3.5	2.6	2.8	2.4
													2.3	2.1	1.7	1.3	1.2	1.3	0.4	1.5	0.8	0.5	1.5	1.2	0.1	0	0	0.7	2.1	1.3	1.1	2	2.8	2	1.1	2.7	1.5	1.5	1.4	5	3.5	3.4	3.3	4	1.9	2.8	2.7	2.4	2.3
													2	1.3	1.5	2	2.2	0.4	1.2	2.2	1	0.6	1.6	0.7	0.9	2.1	1.6	1.5	0.8	1.2	1.2	0.7	2.2	0.9	1.9	1.1	3.2	1.2	2.9	2.6	2.4	3.1	3	2.4	2.4	2.6	2.9	3.8	2.1
														1.4	2.3	0.9	1.2	0.9	0.9	1	1	1.2	1.6	0	0	0.4	0.7	0.9	0.8	1.3	1.9	2	1.9	1.3	1.6	2	2.9	1.5	2.4	2.1	2.5	2.9	2.9	3.4	3.7	2.5	2	2	2.9
														1.9	0.7	2.2	1.3	1.2	0.9	1.2	1.6	1.2	0.7	1.3	0.5	1.5	1	1.1	1.7	1.1	0.8	2	1.4	1.4	2.6	1.9	1	0.2	1.4	2.8	2	1.9	2.1	3.2	2.6	2.6	2.5	3.1	2
														1	0.9	1.1	1	1.1	1.1	0.9	1.8	1	0.6	0.7	1.3	0.8	0.5	0.9	0.5	1.6	1.1	1.3	1	2	0.5	1	1.5	2.6	2.4	0.9	1.4	3.4	1.2	4	2.7	0.4	3	2.8	5.5
															1.6	1.7	1.9	1.4	1.5	1.2	0.8	0.8	0.4	0.5	1	1.4	0.9	1.6	0.7	1.1	0.1	1.6	0.4	1.5	1.1	2.6	1.1	1.3	1.5	2.1	3.3	2.4	2.2	2.3	2.4	1.3	2.7	2.6	1.7
															0.6	1.8	1.5	1.4	1.1	0.7	1.4	1.8	0.6	0.8	1	1.2	1	1.4	0.1	0.6	0.8	1	1.1	1.4	1.7	0.9	2.4	2.1	2.4	2.5	1.2	2.4	2.9	4.8	3.5	2.4	2.7	2.8	2.3
															0.8	1.8	1.7	1.4	1.6	1.2	1.2	1	0.9	0.5	1.8	0.8	1.1	0.4	1.1	1.4	0.7	0	0.2	1.1	1.4	0.7	1.8	0.4	1.7	1.3	2.5	1.3	2.8	2.3	1.9	3.5	3.1	2.8	2.9
																1.1	1.3	1.7	1.7	0.7	0.3	1.2	1.3	1.1	2	1.6	0.5	0.9	0.5	0.5	1.1	0.7	1.5	0.8	0.2	2.5	1.5	0.5	0.7	1.6	2	1.7	2.8	2.1	0.9	2.5	2.7	3	3.5
																0.6	0.9	1.2	0.8	1.4	1.5	0.2	0	1.4	1.4	0.7	0	0.8	0.7	0.5	0.3	0.6	1	0.9	0.5	1.5	1.1	1.2	2	2.4	2	1.7	2	1.9	1.3	3	2.2	2.3	3.6
																	1.5	1.4	0.8	0.3	0.7	0.8	0.6	1.1	1.7	1.7	1.5	0.8	1.1	0.8	1.8	0.6	0.4	1.9	2	1.4	1	1.3	1.3	1.7	0.5	0.4	2.2	2	1.8	4.1	2.6	5	2.6
																	0.6	0.9	0.5	1.8	1.5	0.9	0.6	0	1.5	0.6	1	1.4	1.2	1.4	1.1	0.9	1.4	1.1	0.7	1.3	0.9	2.3	0.7	2.5	1.5	0.5	1.2	1.3	2.3	3	2.9	4.6	3
																	0.3	0.2	1.2	0.6	1.5	1.5	2.3	0.8	0.1	1.4	0.3	0	0.9	0.6	1.1	1.6	1.7	1.4	1.3	0.6	0.6	1.1	1.4	1.6	1.9	1.7	2.4	1.5	0.8	1.9	2.8	2.8	2.9
																		0.1	1.6	1.2	1.5	1.8	0.7	1.3	1.2	0.8	1.1	1.8	1.2	1	2	1.4	1.3	1.4	0.3	0.9	1.7	2.3	1.1	1.1	1.1	1.1	2.2	2	1.4	2.5	1.8	1.4	1.6
																		1.3	1.6	1.1	1.4	1.6	2	1.2	1.1	1.5	0.6	1.3	1.8	2	2	0.9	0.8	1.3	1.5	1.8	1	0.9	1.4	0.8	0.6	1.7	1.8	0.3	1.3	1.4	3.1	2.2	0.7
																			0.7	1.9	1	1.3	1.8	0.9	1.8	1.2	0.2	0.7	1	1.3	1.2	3.1	1.8	1.5	1.7	1	0.8	0.3	0.7	1.3	1.1	0	2.1	0.6	1.3	1.8	2.9	1.4	2.7
																			0.8	1.4	1	1.5	1.5	1.6	1	2.4	0.8	1.5	1.8	0.7	2.3	2	2	2.1	1.7	2.1	1.1	1.7	0.8	1	1.8	1.5	0.5	1.7	0.6	2.1	2.5	0.4	1.5
																				2.5	1.8	1.5	1.7	1.3	1.6	0.7	1.5	2.3	1.5	1.2	2	0.9	0.7	1.7	1.6	1.6	1.6	1.3	1.2	0.9	0.5	1.3	1.5	1	1.2	2.1	0.9	0.7	1
																				1.8	1.3	1.4	2	1.8	1.7	1.7	2.2	1.6	0.2	1.7	2.1	1.6	1.5	2.7	1.6	1.2	0.9	1.1	0.6	0.6	1	0.1	1.2	1	1.4	1	1.8	1.4	1.5
																				1.8	0.7	1.2	2.8	1.9	2.5	1.2	2.7	1.4	2	2.2	1.7	1.2	1.8	1.5	2.4	1	1.1	1	0.9	1.7	1	0.8	0.8	0.5	0.8	1.6	0.9	1.2	0
																					2.1	2.5	1.9	2.6	1.7	0.6	1.8	1.2	1.2	1.2	2.6	1.5	1.1	1.2	1.7	0.9	0.9	2.1	1.7	1	0.8	2.5	1.6	0.6	1.1	0.8	0.2	0.2	1.2
																					2.6	1.7	2.4	1.9	1.8	1.5	1.7	2.9	2.2	1.9	1.9	1.9	2.4	0.9	2.5	1.5	1.8	0.9	1.8	1.2	1.4	1.1	0.8	0.7	0.3	1.4	1.2	1.2	1.3
																						0.9	2	2.1	2	1.4	2.3	2.8	2	1.4	1.7	0.9	1.2	0.8	0.4	0.7	1.3	1.4	0.7	1.2	1	1.9	0.8	1.7	0.4	1.9	1.2	1	0.7
																						2.5	2.5	1.6	1.6	2.6	2.1	2.7	1.7	1.7	2.1	1.3	1.6	1.5	1.3	1.8	1.5	1.5	1.3	1.9	0.9	0.8	0.4	1	0	0.4	1.9	0.7	1.6
																							1.6	1.7	1.9	1.8	1.2	1.4	1.5	1.8	0.7	1.9	1.4	1.1	1.7	1.9	1.7	1.8	0.5	1.1	0.9	1.2	1.3	1.6	0	1.6	2.3	0.8	0.9
																							2.4	2.4	1.3	2.2	1.2	1.8	2.2	1.6	2.5	1.9	1.1	1.9	2	1.3	1.5	0.4	1.1	1.3	0.6	0.3	0.6	0.1	0.4	1.1	1.3	0	0.9
																								1.7	1.6	2.3	1.8	2	1	2.7	2.7	1.4	1.7	1.9	1.8	1.5	0.7	0.5	1.6	1.6	0.1	1	0.8	1.6	0.7	0	2.3	0.3	0.9
																								1.8	1.6	2.1	1.4	1.6	1.9	1.7	1.9	1.2	2	1	1.7	2.6	2	1.6	2.6	1.4	0.7	0.5	1.2	2.7	1.5	0.7	0.5	1.5	0.6
																									2.2	1.4	1.5	1.3	0.8	1.1	1.3	1.1	1.9	1.5	1.4	1.5	2	2.3	1.4	0.7	1.2	1.7	0.6	1.3	0.8	1	2	1.4	0.5
																									1.6	2.3	1.8	1.7	1.2	1.1	1.4	1.6	1.3	1	0.8	1.6	1.2	1.9	2	1.2	1.1	0.6	1	1.1	0.9	1.2	0.9	1.4	1.9
																									2	0.5	1.9	1.2	2.1	1.4	2.6	1.6	2.6	1.7	1.5	2.3	1.3	1.8	2.4	1.8	1.7	0.9	1.4	0.8	1.8	1.6	1.2	1.5	2.3
																										1.3	2.2	1.2	1.7	1.6	1.6	1.2	2.3	1.6	1.7	1.1	0.1	1.4	1.9	2	2.7	1.6	1	1.2	1.1	0.4	1.5	1.4	1.2
																										2.2	1.3	1.6	0.7	0.8	1.3	1.8	1.8	1.1	1.6	1.6	2.5	1.5	1.8	1.6	1	1.4	2.2	0.7	0.7	1.1	1	0.5	1.6
																											3.1	0.9	2.1	2.3	2.6	0.9	1.8	1.2	1.7	0.6	2	1	1	0.8	1.1	1.3	1.6	0.2	1.1	1.4	0.9	1.7	0.9
																												1.3	2.2	1.2	1.8	1.2	1.6	1.6	1.2	1.1	1.4	1.9	1.2	1.7	1.3	1.4	0.5	1.1	1	0.7	1.2	1.5	1.2
																												1.4	2.1	2.7	1.5	1.1	1.3	2.1	1	2.1	1.6	1	1.3	0.3	1.5	2	0.6	0.8	1.5	1.6	1	1.4	1.2
																													1.9	1.7	0.8	2.2	1.2	1.6	1.3	1.3	1.9	2.1	1.9	1.2	1.4	1.3	1.7	0.9	2.3	1.1	1.4	1.4	0.5
																													1.9	0.1	2.2	2.8	1	1.4	1.2	1.4	1.6	2.1	1.2	0.8	1.3	0.7	0.8	0.7	2.4	1.4	1.7	1	1.9
																														1	2.5	2.2	1.1	2	1.5	2	1.7	1.6	1.8	1.5	1.1	1.4	2.2	0.7	1.8	1.2	1.7	1.9	0.7
																														2.5	1	0.8	2.6	2	1.3	1.2	2.6	1.1	1.8	1.9	1.7	1.4	2.1	1.4	1.2	2.4	1.8	1.7	2
																															0.8	2.3	1.3	2.7	2	1.6	2.1	2	2.1	1.6	1.2	0.6	1.7	1.3	2.2	1.9	1.3	1.1	2.4
																															1.1	2.6	1.6	1.7	0.9	1.9	2.6	1.8	0.9	1.8	2.5	2.4	1.4	1.5	1.3	1	1.8	1.9	0.9
																																3.3	2.6	3.8	2.6	1.3	3.4	2.6	1.8	1.2	2.4	1.2	1.9	1.7	1.9	1.6	1.5	3	2.3
																																3.2	2.2	2.4	3.7	2.4	1.6	2.4	1.6	2.7	2	2.8	2.1	3	1.5	1.2	1.6	2.4	1.8
																																	2.4	2.7	3.4	2.4	2.6	2.3	2.9	2.2	2.3	2.8	1.6	1.3	1.5	2.7	1.7	1.8	1.4
																																		3.5	3.2	2.9	2.3	2.6	2.2	2.9	2.5	2.3	3	2.1	1.6	2.9	2	2	1.3
																																		2.8	3.9	4.4	1.9	3.8	2.8	2.6	2.8	2.3	2.6	1.7	3.2	1.8	3	2	2.2
																																			2.6	3.2	2.4	2.4	2.8	2.1	2.8	2.9	1.9	2.4	2.3	2.7	2.5	2.3	3.1
																																			3.6	3.7	2	2.6	2.8	3.4	2	2	2.7	2	2.1	3.2	3.2	3.3	2.2
																																				3.9	4.6	2.5	3.9	2.7	2.5	2.7	3	3.1	3.7	3.2	2.1	2.1	1.9
																																					4.9	5.1	3.1	2.8	3	3.2	3.6	3.2	3.3	2.1	2.2	2.6	2.6
																																					2.6	4.5	3.8	2.8	2.2	3.9	2.9	2.2	3.2	3.2	2.6	2.5	2.3
																																						3	4.4	4.3	2.8	3.3	3.8	3.9	3.4	2.8	3.1	2.3	3.2
																																						5.3	3.7	3.7	4	3	3.3	3	2.8	2.1	3.6	2.6	2.2
																																							4.7	3.9	4.8	2.5	3.1	2.7	4.3	2.8	3.4	3.4	2.1
																																								3.6	4.6	5.1	3.5	3.1	3.3	3.8	3.2	2.9	2.2
																																								4.7	4.3	5.1	4.8	3.7	3.5	3.8	2.8	4.1	3.4
																																									2.7	4.7	4.9	3.7	4.5	2.8	4.3	3.5	3.3
																																										3.6	3.4	3.8	4	3.1	3.6	3.4	2.1
																																										4.2	4.5	4.4	3.9	4	2.3	4.5	3.4
																																											4.3	4.8	2.2	3	2.3	2.9	3.7
																																												4	2.4	2.6	3.4	1.4	2.5
																																												4.6	3	3.3	2.1	4.2	2.6
																																													3.5	1.5	2.4	5	1.7
																																														1.6	1.6	1.9	2
																																															3.4	3.7	0.9
																																															2.4	2.6	2.9
																																																2.8	2.1
																																																	4.4
																																																	3.1

[truncated: 450 more columns]

## Sheet: Figure 8h
x-axis	y-axis
1	2.8
1.63928	2.6
2.27856	2.9
2.91784	2.5
3.55711	2.2
4.19639	1.9
4.83567	1.8
5.47495	3
6.11423	0.9
6.75351	2.4
7.39279	2.5
8.03206	1.7
8.67134	1.3
9.31062	2.1
9.9499	1.8
10.5892	1
11.2285	1.8
11.8677	1.8
12.507	0.6
13.1463	0.4
13.7856	1.7
14.4248	0.6
15.0641	1.6
15.7034	3.2
16.3427	2.3
16.982	1.5
17.6212	1.9
18.2605	2.8
18.8998	1.8
19.5391	0.6
20.1784	3
20.8176	2.9
21.4569	4.6
22.0962	6.2
22.7355	3.6
23.3747	4.3
24.014	3.2
24.6533	3.3
25.2926	2.7
25.9319	3.5
26.5711	3.4
27.2104	2.1
27.8497	2.5
28.489	2
29.1283	2.6
29.7675	1.8
30.4068	2.5
31.0461	2.5
31.6854	2.2
32.3246	2.2
32.9639	1.5
33.6032	1.3
34.2425	1.3
34.8818	1.4
35.521	0.7
36.1603	1.7
36.7996	1.8
37.4389	1.2
38.0782	1.6
38.7174	0.5
39.3567	1.2
39.996	1
40.6353	1
41.2745	1.3
41.9138	1
42.5531	1.2
43.1924	1.7
43.8317	0.8
44.4709	0.7
45.1102	1.4
45.7495	1.1
46.3888	1.3
47.0281	1.2
47.6673	2.1
48.3066	1.2
48.9459	1.2
49.5852	0.7
50.2244	1.4
50.8637	1.9
51.503	1.9
52.1423	1.8
52.7816	2
53.4208	2.3
54.0601	1.5
54.6994	0.8
55.3387	2.8
55.978	1.5
56.6172	3
57.2565	1.8
57.8958	2.5
58.5351	1.6
59.1743	1.7
59.8136	1.6
60.4529	1.1
61.0922	1.6
61.7315	1.8
62.3707	1.2
63.01	1.7
63.6493	1.7
64.2886	1.2
64.9279	1
65.5671	1.5
66.2064	1.2
66.8457	0.7
67.485	1
68.1242	0.4
68.7635	1.1
69.4028	1.7
70.0421	2.7
70.6814	1.5
71.3206	2.1
71.9599	1.8
72.5992	2.5
73.2385	0.9
73.8778	1.8
74.517	1.9
75.1563	2.1
75.7956	0.7
76.4349	1.8
77.0741	1.1
77.7134	1
78.3527	2.9
78.992	2.1
79.6313	2.6
80.2705	9.2
80.9098	5.9
81.5491	6.7
82.1884	4.6
82.8277	5.7
83.4669	6.4
84.1062	4
84.7455	4.4
85.3848	3.1
86.024	1.9
86.6633	2.3
87.3026	2.3
87.9419	2.6
88.5812	2.4
89.2204	3.5
89.8597	3.6
90.499	2.5
91.1383	2.1
91.7776	1.9
92.4168	1.7
93.0561	1.7
93.6954	2.7
94.3347	2.6
94.9739	2.8
95.6132	3.1
96.2525	1.6
96.8918	2.8
97.5311	2.7
98.1703	1.5
98.8096	1.2
99.4489	2.3
100.088	1.4
100.727	1.4
101.367	1.4
102.006	1.7
102.645	1.9
103.285	2.2
103.924	1.9
104.563	2.6
105.202	1.4
105.842	2
106.481	0.4
107.12	1.6
107.76	1.2
108.399	1.4
109.038	2.2
109.677	0.5
110.317	1.9
110.956	1.7
111.595	2.6
112.234	2.1
112.874	2
113.513	1.7
114.152	1.8
114.792	2.3
115.431	1.3
116.07	1.6
116.709	1.6
117.349	1
117.988	0.4
118.627	1.2
119.267	1
119.906	0.9
120.545	2.9
121.184	2.8
121.824	2.1
122.463	2.8
123.102	0.1
123.741	1.4
124.381	4.1
125.02	2.8
125.659	5
126.299	2.9
126.938	4.6
127.577	4.2
128.216	2.7
128.856	3.1
129.495	3.6
130.134	3.9
130.774	3.9
131.413	2.5
132.052	1.3
132.691	1.3
133.331	1.2
133.97	1.4
134.609	2.7
135.248	1.3
135.888	1.9
136.527	1.5
137.166	1.8
137.806	0
138.445	1.4
139.084	2.1
139.723	1.2
140.363	0.6
141.002	1.6
141.641	1.7
142.281	1.1
142.92	1.4
143.559	1.3
144.198	1.6
144.838	2.1
145.477	1.4
146.116	1.6
146.756	1.9
147.395	2.1
148.034	1.8
148.673	1.6
149.313	1.6
149.952	1.7
150.591	1.8
151.23	1.3
151.87	1.5
152.509	1.8
153.148	0.8
153.788	1.5
154.427	1.2
155.066	1.7
155.705	2.1
156.345	1.5
156.984	1.6
157.623	1.6
158.263	1
158.902	1.9
159.541	1.7
160.18	1.5
160.82	1.4
161.459	1
162.098	1.5
162.737	1
163.377	1.5
164.016	0.7
164.655	1
165.295	1
165.934	0.3
166.573	0.5
167.212	0.9
167.852	1.2
168.491	1
169.13	2.5
169.77	1.3
170.409	2.5
171.048	2.1
171.687	3.9
172.327	2.6
172.966	1.8
173.605	1.5
174.244	2.3
174.884	1.4
175.523	2.6
176.162	3.6
176.802	2.8
177.441	3.1
178.08	5.6
178.719	4.7
179.359	2.7
179.998	3.8
180.637	3
181.277	3.7
181.916	2.6
182.555	2.7
183.194	1.8
183.834	2.6
184.473	1.2
185.112	1.6
185.752	2
186.391	1.9
187.03	1.7
187.669	1.6
188.309	2
188.948	1.8
189.587	1.2
190.226	1.9
190.866	1.4
191.505	1.7
192.144	1.5
192.784	1.3
193.423	2.7
194.062	2.7
194.701	1.4
195.341	1.6
195.98	1
196.619	1.9
197.259	1.6
197.898	1.8
198.537	2.1
199.176	1.9
199.816	1.4
200.455	1.4
201.094	0.4
201.733	1.5
202.373	2.2
203.012	1.5
203.651	1.6
204.291	0.8
204.93	0.5
205.569	2.5
206.208	1
206.848	1.9
207.487	1.2
208.126	1.5
208.766	1.3
209.405	1.7
210.044	1.5
210.683	1.4
211.323	0.3
211.962	0.9
212.601	1.7
213.24	1.7
213.88	2.5
214.519	1.3
215.158	0.8
215.798	1.8
216.437	3.4
217.076	2.4
217.715	2.4
218.355	1
218.994	3.2
219.633	2.1
220.273	3.4
220.912	6
221.551	6.3
222.19	2.5
222.83	3.8
223.469	6.6
224.108	2.8
224.747	3.8
225.387	4.4
226.026	6.8
226.665	4.1
227.305	2.6
227.944	3.6
228.583	1.9
229.222	3.2
229.862	2.4
230.501	2.6
231.14	2.3
231.78	2.3
232.419	1.8
233.058	1.9
233.697	1.7
234.337	1.8
234.976	2.2
235.615	1.9
236.255	1.7
236.894	1.8
237.533	1.9
238.172	2.1
238.812	1.2
239.451	1.4
240.09	1.4
240.729	0.9
241.369	2
242.008	1.2
242.647	1.4
243.287	1.7
243.926	1.3
244.565	1
245.204	1.4
245.844	2
246.483	1.5
247.122	1.4
247.762	1.6
248.401	0.6
249.04	1.3
249.679	1.1
250.319	2.8
250.958	1.5
251.597	1
252.236	0.7
252.876	0.8
253.515	1.2
254.154	1.5
254.794	0.7
255.433	1.1
256.072	1
256.711	0.7
257.351	0.1
257.99	1.7
258.629	2
259.269	1.3
259.908	0.7
260.547	1.6
261.186	1.5
261.826	1.9
262.465	2.9
263.104	1.5
263.743	1.8
264.383	1.1
265.022	2.7
265.661	2.1
266.301	1.8
266.94	2.4
267.579	2.9
268.218	2.9
268.858	1.7
269.497	2.1
270.136	1.8
270.776	5.1
271.415	3.9
272.054	3.6
272.693	2.7
273.333	3.6
273.972	2.3
274.611	4.1
275.251	3.4
275.89	2.3
276.529	4.2
277.168	3.9
277.808	2.7
278.447	1.8
279.086	3
279.725	1.4
280.365	2.7
281.004	2.4
281.643	2.4
282.283	1.8
282.922	2.4
283.561	1.4
284.2	1.5
284.84	1.2
285.479	1.3
286.118	1.3
286.758	1.4
287.397	1.6
288.036	1.5
288.675	1.8
289.315	1.7
289.954	2.3
290.593	1.9
291.232	1.5
291.872	1
292.511	1.8
293.15	1.9
293.79	2.3
294.429	1.8
295.068	2.1
295.707	2
296.347	1.3
296.986	1.3
297.625	1.6
298.265	1.6
298.904	1.6
299.543	2.4
300.182	1.4
300.822	1.9
301.461	0.7
302.1	2
302.739	1.2
303.379	1.1
304.018	0.5
304.657	2.3
305.297	1.3
305.936	1.3
306.575	1.4
307.214	1.3
307.854	1.4
308.493	0.9
309.132	0.9
309.772	1.5
310.411	0.7
311.05	1.8
311.689	0.4
312.329	1.8
312.968	1.8
313.607	1.5
314.246	0.9
314.886	2.4
315.525	2.1
316.164	1.9
316.804	2.5
317.443	1.7
318.082	2.6
318.721	2.8
319.361	2.8
320	2.9
