# Supplementary material for: Flexible hyperspectral surface plasmon resonance microscopy
Source: Nat Commun. 2022 Oct 29;13:6475. doi: 10.1038/s41467-022-34196-7 (PMC9617892; doi:10.1038/s41467-022-34196-7)
Supplement: Supplementary file 4 — Source Data [file 41467_2022_34196_MOESM4_ESM.zip › Source Data/Figure 9.xlsx]

## Sheet: Figure 9c
x-axis	gold film	Pixel A
449.8	0.454463	0.614221
451.53	0.457023	0.609452
453.23	0.44846	0.60249
454.92	0.455679	0.614238
456.63	0.460054	0.628535
458.32	0.465449	0.633637
460.03	0.470344	0.640274
461.75	0.474074	0.65147
463.45	0.475321	0.664561
465.15	0.483179	0.674483
466.85	0.493142	0.691288
468.57	0.496698	0.697253
470.27	0.500497	0.704027
471.98	0.504357	0.700852
473.7	0.507787	0.708611
475.42	0.508679	0.708925
477.13	0.513582	0.714567
478.82	0.520693	0.717672
480.55	0.522681	0.721756
482.25	0.524527	0.716791
483.98	0.528084	0.726221
485.68	0.526511	0.729353
487.4	0.528426	0.746085
489.13	0.529473	0.744868
490.85	0.525359	0.748577
492.55	0.524432	0.745159
494.27	0.523617	0.745338
495.98	0.51554	0.740143
497.73	0.503487	0.733373
499.42	0.495044	0.721312
501.15	0.488232	0.717852
502.88	0.476249	0.701209
504.57	0.462792	0.697117
506.32	0.45619	0.693803
508.03	0.444551	0.693143
509.75	0.437762	0.693081
511.48	0.438295	0.69882
513.23	0.436076	0.703043
514.92	0.431909	0.703347
516.65	0.429336	0.699245
518.38	0.428757	0.70604
520.13	0.4252	0.705494
521.85	0.420025	0.697535
523.55	0.417051	0.69267
525.27	0.407763	0.681103
527.02	0.399846	0.671035
528.75	0.389451	0.663733
530.48	0.378288	0.655395
532.23	0.369636	0.648481
533.95	0.357666	0.634521
535.67	0.348742	0.624701
537.42	0.340507	0.618739
539.15	0.331052	0.608484
540.88	0.320963	0.600371
542.63	0.309587	0.588734
544.35	0.301812	0.575379
546.08	0.295003	0.565473
547.83	0.287075	0.552697
549.55	0.28007	0.541304
551.3	0.272881	0.52748
553.05	0.262741	0.515304
554.77	0.253334	0.502832
556.52	0.244387	0.488004
558.25	0.233585	0.473643
560	0.221289	0.455458
561.75	0.210791	0.440309
563.48	0.199379	0.422614
565.23	0.187487	0.402914
566.98	0.175724	0.384961
568.73	0.166359	0.364027
570.45	0.156365	0.344978
572.2	0.147812	0.325339
573.95	0.139669	0.30459
575.7	0.131542	0.286586
577.45	0.122711	0.262415
579.17	0.115781	0.244262
580.95	0.10838	0.225971
582.67	0.10142	0.209353
584.45	0.0958431	0.194416
586.17	0.0897045	0.178248
587.95	0.0840591	0.16446
589.67	0.0807289	0.15529
591.45	0.0763303	0.146267
593.2	0.0732447	0.140753
594.95	0.0710789	0.133268
596.7	0.0698554	0.129692
598.45	0.0699246	0.127295
600.23	0.0698922	0.126831
601.95	0.0720454	0.129132
603.73	0.073689	0.132868
605.48	0.0755682	0.137561
607.25	0.0802438	0.146041
609	0.0855584	0.155654
610.75	0.0903215	0.167832
612.52	0.0985721	0.182137
614.27	0.104033	0.196969
616.05	0.112011	0.215929
617.8	0.119648	0.231666
619.55	0.128868	0.249244
621.33	0.136198	0.266503
623.08	0.144235	0.285865
624.85	0.150636	0.300974
626.63	0.159111	0.317606
628.38	0.165901	0.333034
630.15	0.174674	0.345557
631.9	0.182868	0.36105
633.67	0.191867	0.377294
635.45	0.198638	0.393212
637.23	0.208359	0.40768
638.98	0.218167	0.421256
640.75	0.227671	0.435729
642.52	0.238473	0.449575
644.3	0.246374	0.4626
646.05	0.252916	0.476093
647.85	0.259998	0.488912
649.6	0.267276	0.503406
651.38	0.278704	0.522447
653.15	0.288091	0.537797
654.95	0.295829	0.547266
656.7	0.303574	0.562852
658.48	0.311978	0.581146
660.25	0.319228	0.592707
662.05	0.32816	0.608353
663.8	0.33802	0.620248
665.6	0.344858	0.631002
667.35	0.348503	0.631276
669.15	0.352198	0.637436
670.92	0.359078	0.643236
672.7	0.364068	0.648877
674.5	0.364767	0.647038
676.25	0.373371	0.653904
678.05	0.382836	0.656765
679.85	0.387748	0.656203
681.6	0.392896	0.658666
683.4	0.39766	0.666364
685.2	0.406498	0.672533
686.95	0.409745	0.676543
688.75	0.413765	0.679466
690.55	0.421148	0.686776
692.35	0.428351	0.692573
694.1	0.428807	0.69505
695.9	0.434736	0.701959
697.7	0.437788	0.709263
699.5	0.441488	0.712438
701.27	0.444943	0.717977
703.05	0.447506	0.720066
704.85	0.448527	0.717494
706.65	0.451545	0.715309
708.45	0.449931	0.711971
710.25	0.455053	0.71623
712.05	0.455052	0.720537
713.83	0.460064	0.716363
715.6	0.460786	0.716876
717.4	0.459496	0.710135
719.2	0.459141	0.714562
721	0.466124	0.716138
722.8	0.466665	0.716011
724.6	0.467018	0.715586
726.4	0.465514	0.709706
728.2	0.46385	0.704702
730	0.461803	0.707005
731.8	0.46652	0.707435
733.6	0.466646	0.712045
735.4	0.472123	0.713478
737.2	0.471177	0.717404
739	0.47353	0.7199
740.8	0.472281	0.724506
742.6	0.47165	0.727637
744.43	0.476902	0.728952
746.25	0.479877	0.728377
748.05	0.475643	0.720928
749.85	0.478718	0.71813
751.65	0.476502	0.714993
753.45	0.481633	0.718355
755.25	0.479264	0.721948
757.1	0.480098	0.718543
758.9	0.481071	0.715196
760.7	0.477235	0.70947
762.5	0.475338	0.711314
764.3	0.473761	0.709628
766.15	0.471933	0.705011
767.95	0.469973	0.698753
769.75	0.462025	0.687933
771.58	0.462336	0.67977
773.4	0.46445	0.676467
775.2	0.460076	0.671951
777	0.460129	0.669647
778.85	0.463835	0.659504
780.65	0.462999	0.649782
782.47	0.461467	0.640206
784.3	0.46004	0.639374
786.1	0.455519	0.631915
787.93	0.455221	0.626828
789.75	0.451316	0.616276
791.58	0.457356	0.617822
793.4	0.455269	0.615504
795.2	0.455886	0.6177
797.05	0.464033	0.631454
798.85	0.465701	0.643682
800.7	0.464722	0.643716
802.5	0.467756	0.645515
804.35	0.468538	0.647429
806.15	0.468675	0.655155
808	0.462745	0.65357
809.8	0.458839	0.643979
811.65	0.453228	0.638947
813.47	0.451241	0.639084
815.3	0.450914	0.636879
817.13	0.457386	0.644857
818.95	0.463141	0.657391
820.8	0.463669	0.659383
822.63	0.46629	0.662657
824.45	0.469721	0.667441
826.3	0.474449	0.677535
828.13	0.474401	0.682406
829.95	0.472988	0.678911
831.8	0.474123	0.672974
833.63	0.47296	0.665958
835.47	0.471532	0.654041
837.3	0.467092	0.642632
839.13	0.464887	0.632818
840.97	0.466985	0.623544
842.8	0.465131	0.617276
844.65	0.464334	0.602147
846.5	0.45799	0.586726
848.33	0.459558	0.588194
850.18	0.444073	0.584658

## Sheet: Figure 9d
x-axis	Pixel B		x-axis	Simulation
449.8	0.206248		450	0.112044
451.53	0.194779		450.1	0.112368
453.23	0.184415		450.2	0.112698
454.92	0.183315		450.3	0.113034
456.63	0.191357		450.4	0.113376
458.32	0.201222		450.5	0.113723
460.03	0.209963		450.6	0.114076
461.75	0.217524		450.7	0.114435
463.45	0.248953		450.8	0.114799
465.15	0.277263		450.9	0.115169
466.85	0.294325		451	0.115544
468.57	0.316683		451.1	0.115924
470.27	0.348997		451.2	0.116309
471.98	0.399693		451.3	0.116699
473.7	0.421959		451.4	0.117095
475.42	0.417139		451.5	0.117495
477.13	0.406222		451.6	0.1179
478.82	0.390217		451.7	0.11831
480.55	0.390276		451.8	0.118725
482.25	0.385097		451.9	0.119144
483.98	0.370595		452	0.119568
485.68	0.34311		452.1	0.119996
487.4	0.302075		452.2	0.12043
489.13	0.28012		452.3	0.120867
490.85	0.244443		452.4	0.121309
492.55	0.220026		452.5	0.121756
494.27	0.198667		452.6	0.122207
495.98	0.206339		452.7	0.122662
497.73	0.22111		452.8	0.123122
499.42	0.257515		452.9	0.123586
501.15	0.28687		453	0.124054
502.88	0.313183		453.1	0.124526
504.57	0.318928		453.2	0.125003
506.32	0.331624		453.3	0.125484
508.03	0.343256		453.4	0.125969
509.75	0.344557		453.5	0.126458
511.48	0.344148		453.6	0.126951
513.23	0.344677		453.7	0.127448
514.92	0.373663		453.8	0.127949
516.65	0.415589		453.9	0.128455
518.38	0.440103		454	0.128964
520.13	0.44676		454.1	0.129477
521.85	0.432731		454.2	0.129995
523.55	0.428726		454.3	0.130516
525.27	0.424476		454.4	0.131041
527.02	0.425171		454.5	0.13157
528.75	0.455153		454.6	0.132104
530.48	0.478648		454.7	0.132641
532.23	0.51763		454.8	0.133182
533.95	0.531814		454.9	0.133727
535.67	0.531312		455	0.134276
537.42	0.52213		455.1	0.134828
539.15	0.504102		455.2	0.135385
540.88	0.477112		455.3	0.135946
542.63	0.432348		455.4	0.13651
544.35	0.370147		455.5	0.137079
546.08	0.305369		455.6	0.137651
547.83	0.237652		455.7	0.138227
549.55	0.191234		455.8	0.138807
551.3	0.176721		455.9	0.139391
553.05	0.19688		456	0.139978
554.77	0.235875		456.1	0.14057
556.52	0.2771		456.2	0.141166
558.25	0.312928		456.3	0.141765
560	0.352978		456.4	0.142368
561.75	0.38732		456.5	0.142975
563.48	0.409186		456.6	0.143586
565.23	0.408624		456.7	0.144201
566.98	0.439006		456.8	0.14482
568.73	0.475978		456.9	0.145443
570.45	0.497285		457	0.146069
572.2	0.506033		457.1	0.1467
573.95	0.505403		457.2	0.147334
575.7	0.544986		457.3	0.147972
577.45	0.54462		457.4	0.148614
579.17	0.552583		457.5	0.149261
580.95	0.527286		457.6	0.149911
582.67	0.516645		457.7	0.150565
584.45	0.528886		457.8	0.151222
586.17	0.539376		457.9	0.151884
587.95	0.575607		458	0.15255
589.67	0.599731		458.1	0.15322
591.45	0.623739		458.2	0.153893
593.2	0.613682		458.3	0.154571
594.95	0.595335		458.4	0.155253
596.7	0.574795		458.5	0.155938
598.45	0.55699		458.6	0.156628
600.23	0.525356		458.7	0.157322
601.95	0.505431		458.8	0.158019
603.73	0.493858		458.9	0.158721
605.48	0.49423		459	0.159426
607.25	0.50994		459.1	0.160136
609	0.533482		459.2	0.16085
610.75	0.583589		459.3	0.161568
612.52	0.647908		459.4	0.162289
614.27	0.710243		459.5	0.163015
616.05	0.717193		459.6	0.163745
617.8	0.691546		459.7	0.164479
619.55	0.60341		459.8	0.165217
621.33	0.524672		459.9	0.165959
623.08	0.428643		460	0.166706
624.85	0.388949		460.1	0.167456
626.63	0.363791		460.2	0.168211
628.38	0.376818		460.3	0.168969
630.15	0.399478		460.4	0.169732
631.9	0.443761		460.5	0.170499
633.67	0.487646		460.6	0.17127
635.45	0.525665		460.7	0.172045
637.23	0.56958		460.8	0.172825
638.98	0.609776		460.9	0.173608
640.75	0.654638		461	0.174396
642.52	0.682245		461.1	0.175188
644.3	0.695729		461.2	0.175984
646.05	0.685805		461.3	0.176785
647.85	0.666533		461.4	0.177589
649.6	0.644643		461.5	0.178398
651.38	0.627094		461.6	0.179211
653.15	0.623811		461.7	0.180029
654.95	0.638717		461.8	0.18085
656.7	0.680389		461.9	0.181676
658.48	0.702713		462	0.182506
660.25	0.706223		462.1	0.18334
662.05	0.690353		462.2	0.184179
663.8	0.696511		462.3	0.185022
665.6	0.688695		462.4	0.185869
667.35	0.703034		462.5	0.186721
669.15	0.711986		462.6	0.187577
670.92	0.73309		462.7	0.188437
672.7	0.731646		462.8	0.189301
674.5	0.717692		462.9	0.19017
676.25	0.697544		463	0.191043
678.05	0.692201		463.1	0.19192
679.85	0.676616		463.2	0.192802
681.6	0.67648		463.3	0.193688
683.4	0.674948		463.4	0.194579
685.2	0.681056		463.5	0.195474
686.95	0.698697		463.6	0.196373
688.75	0.707355		463.7	0.197276
690.55	0.72275		463.8	0.198184
692.35	0.707665		463.9	0.199096
694.1	0.702556		464	0.200013
695.9	0.713239		464.1	0.200934
697.7	0.741355		464.2	0.201859
699.5	0.75049		464.3	0.202789
701.27	0.749316		464.4	0.203723
703.05	0.752745		464.5	0.204662
704.85	0.75596		464.6	0.205605
706.65	0.771332		464.7	0.206552
708.45	0.755451		464.8	0.207504
710.25	0.747529		464.9	0.20846
712.05	0.730697		465	0.20942
713.83	0.733437		465.1	0.210385
715.6	0.745341		465.2	0.211355
717.4	0.731884		465.3	0.212328
719.2	0.705389		465.4	0.213306
721	0.645036		465.5	0.214289
722.8	0.567588		465.6	0.215276
724.6	0.495485		465.7	0.216267
726.4	0.447217		465.8	0.217262
728.2	0.432573		465.9	0.218262
730	0.42818		466	0.219267
731.8	0.427442		466.1	0.220275
733.6	0.436916		466.2	0.221289
735.4	0.471125		466.3	0.222306
737.2	0.528285		466.4	0.223328
739	0.57128		466.5	0.224354
740.8	0.595906		466.6	0.225385
742.6	0.585145		466.7	0.226419
744.43	0.589356		466.8	0.227459
746.25	0.605991		466.9	0.228502
748.05	0.617429		467	0.22955
749.85	0.649224		467.1	0.230602
751.65	0.64129		467.2	0.231659
753.45	0.646868		467.3	0.232719
755.25	0.646396		467.4	0.233784
757.1	0.650067		467.5	0.234854
758.9	0.67905		467.6	0.235927
760.7	0.67635		467.7	0.237005
762.5	0.676885		467.8	0.238087
764.3	0.650953		467.9	0.239173
766.15	0.612882		468	0.240264
767.95	0.595174		468.1	0.241358
769.75	0.559207		468.2	0.242457
771.58	0.571027		468.3	0.24356
773.4	0.573116		468.4	0.244667
775.2	0.578968		468.5	0.245778
777	0.563129		468.6	0.246894
778.85	0.55665		468.7	0.248013
780.65	0.552874		468.8	0.249137
782.47	0.539337		468.9	0.250264
784.3	0.53175		469	0.251396
786.1	0.514982		469.1	0.252531
787.93	0.51115		469.2	0.253671
789.75	0.503325		469.3	0.254814
791.58	0.507689		469.4	0.255961
793.4	0.524398		469.5	0.257113
795.2	0.517658		469.6	0.258268
797.05	0.537244		469.7	0.259427
798.85	0.518407		469.8	0.260589
800.7	0.530971		469.9	0.261756
802.5	0.548123		470	0.262926
804.35	0.556174		470.1	0.2641
806.15	0.5521		470.2	0.265277
808	0.522793		470.3	0.266459
809.8	0.529728		470.4	0.267643
811.65	0.511198		470.5	0.268832
813.47	0.498779		470.6	0.270023
815.3	0.457561		470.7	0.271219
817.13	0.480297		470.8	0.272417
818.95	0.517387		470.9	0.273619
820.8	0.570045		471	0.274825
822.63	0.59161		471.1	0.276033
824.45	0.600886		471.2	0.277245
826.3	0.599808		471.3	0.27846
828.13	0.578845		471.4	0.279678
829.95	0.56832		471.5	0.280899
831.8	0.558116		471.6	0.282123
833.63	0.550661		471.7	0.28335
835.47	0.523246		471.8	0.28458
837.3	0.495618		471.9	0.285813
839.13	0.477276		472	0.287048
840.97	0.470967		472.1	0.288286
842.8	0.449552		472.2	0.289526
844.65	0.451667		472.3	0.29077
846.5	0.4472		472.4	0.292015
848.33	0.450448		472.5	0.293263
850.18	0.412064		472.6	0.294513
			472.7	0.295765
			472.8	0.297019
			472.9	0.298275
			473	0.299533
			473.1	0.300793
			473.2	0.302055
			473.3	0.303318
			473.4	0.304582
			473.5	0.305848
			473.6	0.307115
			473.7	0.308383
			473.8	0.309652
			473.9	0.310922
			474	0.312192
			474.1	0.313463
			474.2	0.314735
			474.3	0.316006
			474.4	0.317278
			474.5	0.31855
			474.6	0.319821
			474.7	0.321092
			474.8	0.322362
			474.9	0.323631
			475	0.3249
			475.1	0.326167
			475.2	0.327433
			475.3	0.328697
			475.4	0.329959
			475.5	0.331219
			475.6	0.332477
			475.7	0.333732
			475.8	0.334984
			475.9	0.336234
			476	0.337479
			476.1	0.338722
			476.2	0.33996
			476.3	0.341194
			476.4	0.342423
			476.5	0.343647
			476.6	0.344866
			476.7	0.34608
			476.8	0.347287
			476.9	0.348488
			477	0.349683
			477.1	0.35087
			477.2	0.35205
			477.3	0.353221
			477.4	0.354384
			477.5	0.355539
			477.6	0.356683
			477.7	0.357819
			477.8	0.358943
			477.9	0.360057
			478	0.361159
			478.1	0.362249
			478.2	0.363327
			478.3	0.364391
			478.4	0.365441
			478.5	0.366477
			478.6	0.367498
			478.7	0.368503
			478.8	0.369491
			478.9	0.370462
			479	0.371414
			479.1	0.372348
			479.2	0.373263
			479.3	0.374156
			479.4	0.375028
			479.5	0.375878
			479.6	0.376705
			479.7	0.377508
			479.8	0.378285
			479.9	0.379036
			480	0.37976
			480.1	0.380455
			480.2	0.381121
			480.3	0.381756
			480.4	0.38236
			480.5	0.382931
			480.6	0.383467
			480.7	0.383968
			480.8	0.384431
			480.9	0.384857
			481	0.385243
			481.1	0.385587
			481.2	0.38589
			481.3	0.386148
			481.4	0.38636
			481.5	0.386525
			481.6	0.386641
			481.7	0.386707
			481.8	0.38672
			481.9	0.386679
			482	0.386583
			482.1	0.386429
			482.2	0.386215
			482.3	0.38594
			482.4	0.385601
			482.5	0.385198
			482.6	0.384727
			482.7	0.384186
			482.8	0.383575
			482.9	0.38289
			483	0.38213
			483.1	0.381292
			483.2	0.380374
			483.3	0.379375
			483.4	0.378292
			483.5	0.377123
			483.6	0.375866
			483.7	0.374519
			483.8	0.37308
			483.9	0.371547
			484	0.369917
			484.1	0.368189
			484.2	0.366361
			484.3	0.364431
			484.4	0.362398
			484.5	0.360259
			484.6	0.358012
			484.7	0.355658
			484.8	0.353193
			484.9	0.350617
			485	0.347928
			485.1	0.345126
			485.2	0.34221
			485.3	0.339178
			485.4	0.336031
			485.5	0.332769
			485.6	0.32939
			485.7	0.325895
			485.8	0.322285
			485.9	0.31856
			486	0.314721
			486.1	0.31077
			486.2	0.306707
			486.3	0.302534
			486.4	0.298253
			486.5	0.293868
			486.6	0.289379
			486.7	0.284792
			486.8	0.280107
			486.9	0.275331
			487	0.270465
			487.1	0.265516
			487.2	0.260486
			487.3	0.255383
			487.4	0.25021
			487.5	0.244973
			487.6	0.23968
			487.7	0.234334
			487.8	0.228945
			487.9	0.223517
			488	0.218059
			488.1	0.212577
			488.2	0.207079
			488.3	0.201573
			488.4	0.196066
			488.5	0.190567
			488.6	0.185084
			488.7	0.179624
			488.8	0.174195
			488.9	0.168807
			489	0.163466
			489.1	0.158181
			489.2	0.15296
			489.3	0.14781
			489.4	0.14274
			489.5	0.137756
			489.6	0.132865
			489.7	0.128075
			489.8	0.123392
			489.9	0.118822
			490	0.114371
			490.1	0.110045
			490.2	0.105849
			490.3	0.101788
			490.4	0.0978662
			490.5	0.0940877
			490.6	0.0904563
			490.7	0.086975
			490.8	0.0836465
			490.9	0.0804734
			491	0.0774575
			491.1	0.0746003
			491.2	0.071903
			491.3	0.0693663
			491.4	0.0669905
			491.5	0.0647757
			491.6	0.0627215
			491.7	0.0608271
			491.8	0.0590915
			491.9	0.0575135
			492	0.0560913
			492.1	0.0548231
			492.2	0.0537067
			492.3	0.0527398
			492.4	0.0519198
			492.5	0.0512439
			492.6	0.0507092
			492.7	0.0503125
			492.8	0.0500507
			492.9	0.0499204
			493	0.0499182
			493.1	0.0500406
			493.2	0.0502839
			493.3	0.0506445
			493.4	0.0511187
			493.5	0.0517028
			493.6	0.0523932
			493.7	0.053186
			493.8	0.0540776
			493.9	0.0550642
			494	0.0561423
			494.1	0.0573082
			494.2	0.0585582
			494.3	0.0598889
			494.4	0.0612968
			494.5	0.0627785
			494.6	0.0643306
			494.7	0.0659499
			494.8	0.0676331
			494.9	0.0693772
			495	0.0711791
			495.1	0.0730359
			495.2	0.0749446
			495.3	0.0769024
			495.4	0.0789069
			495.5	0.0809552
			495.6	0.0830448
			495.7	0.0851733
			495.8	0.0873382
			495.9	0.0895374
			496	0.0917687
			496.1	0.0940298
			496.2	0.0963189
			496.3	0.0986339
			496.4	0.100973
			496.5	0.103334
			496.6	0.105716
			496.7	0.108117
			496.8	0.110535
			496.9	0.112968
			497	0.115416
			497.1	0.117877
			497.2	0.12035
			497.3	0.122833
			497.4	0.125325
			497.5	0.127825
			497.6	0.130332
			497.7	0.132845
			497.8	0.135362
			497.9	0.137884
			498	0.140408
			498.1	0.142935
			498.2	0.145464
			498.3	0.147992
			498.4	0.150521
			498.5	0.153049
			498.6	0.155576
			498.7	0.1581
			498.8	0.160622
			498.9	0.163141
			499	0.165656
			499.1	0.168167
			499.2	0.170674
			499.3	0.173176
			499.4	0.175672
			499.5	0.178162
			499.6	0.180646
			499.7	0.183124
			499.8	0.185595
			499.9	0.188059
			500	0.190516
			500.1	0.192965
			500.2	0.195406
			500.3	0.19784
			500.4	0.200265
			500.5	0.202682
			500.6	0.20509
			500.7	0.20749
			500.8	0.209881
			500.9	0.212263
			501	0.214636
			501.1	0.216999
			501.2	0.219354
			501.3	0.221699
			501.4	0.224035
			501.5	0.226361
			501.6	0.228678
			501.7	0.230985
			501.8	0.233283
			501.9	0.235571
			502	0.237849
			502.1	0.240118
			502.2	0.242377
			502.3	0.244626
			502.4	0.246866
			502.5	0.249096
			502.6	0.251316
			502.7	0.253527
			502.8	0.255728
			502.9	0.25792
			503	0.260102
			503.1	0.262274
			503.2	0.264437
			503.3	0.26659
			503.4	0.268734
			503.5	0.270869
			503.6	0.272994
			503.7	0.27511
			503.8	0.277216
			503.9	0.279314
			504	0.281402
			504.1	0.283481
			504.2	0.285551
			504.3	0.287612
			504.4	0.289665
			504.5	0.291708
			504.6	0.293743
			504.7	0.295769
			504.8	0.297786
			504.9	0.299794
			505	0.301795
			505.1	0.303786
			505.2	0.305769
			505.3	0.307744
			505.4	0.309711
			505.5	0.311669
			505.6	0.31362
			505.7	0.315562
			505.8	0.317496
			505.9	0.319422
			506	0.321341
			506.1	0.323252
			506.2	0.325154
			506.3	0.32705
			506.4	0.328938
			506.5	0.330818
			506.6	0.332691
			506.7	0.334556
			506.8	0.336414
			506.9	0.338265
			507	0.340109
			507.1	0.341945
			507.2	0.343775
			507.3	0.345598
			507.4	0.347413
			507.5	0.349222
			507.6	0.351024
			507.7	0.35282
			507.8	0.354609
			507.9	0.356391
			508	0.358167
			508.1	0.359936
			508.2	0.361699
			508.3	0.363455
			508.4	0.365206
			508.5	0.36695
			508.6	0.368688
			508.7	0.370419
			508.8	0.372145
			508.9	0.373865
			509	0.375579
			509.1	0.377288
			509.2	0.37899
			509.3	0.380687
			509.4	0.382377
			509.5	0.384063
			509.6	0.385743
			509.7	0.387417
			509.8	0.389086
			509.9	0.390749
			510	0.392408
			510.1	0.39406
			510.2	0.395708
			510.3	0.39735
			510.4	0.398987
			510.5	0.40062
			510.6	0.402247
			510.7	0.403869
			510.8	0.405486
			510.9	0.407098
			511	0.408706
			511.1	0.410308
			511.2	0.411906
			511.3	0.4135
			511.4	0.415088
			511.5	0.416672
			511.6	0.418251
			511.7	0.419826
			511.8	0.421397
			511.9	0.422962
			512	0.424524
			512.1	0.426081
			512.2	0.427634
			512.3	0.429182
			512.4	0.430727
			512.5	0.432267
			512.6	0.433802
			512.7	0.435334
			512.8	0.436862
			512.9	0.438385
			513	0.439905
			513.1	0.441421
			513.2	0.442932
			513.3	0.44444
			513.4	0.445944
			513.5	0.447444
			513.6	0.44894
			513.7	0.450433
			513.8	0.451922
			513.9	0.453407
			514	0.454888
			514.1	0.456366
			514.2	0.45784
			514.3	0.45931
			514.4	0.460778
			514.5	0.462241
			514.6	0.463701
			514.7	0.465157
			514.8	0.466611
			514.9	0.46806
			515	0.469507
			515.1	0.47095
			515.2	0.47239
			515.3	0.473826
			515.4	0.475259
			515.5	0.476689
			515.6	0.478116
			515.7	0.47954
			515.8	0.48096
			515.9	0.482377
			516	0.483791
			516.1	0.485203
			516.2	0.48661
			516.3	0.488016
			516.4	0.489418
			516.5	0.490817
			516.6	0.492213
			516.7	0.493606
			516.8	0.494996
			516.9	0.496383
			517	0.497768
			517.1	0.49915
			517.2	0.500528
			517.3	0.501904
			517.4	0.503277
			517.5	0.504648
			517.6	0.506015
			517.7	0.50738
			517.8	0.508742
			517.9	0.510102
			518	0.511459
			518.1	0.512813
			518.2	0.514165
			518.3	0.515514
			518.4	0.51686
			518.5	0.518204
			518.6	0.519545
			518.7	0.520883
			518.8	0.52222
			518.9	0.523553
			519	0.524885
			519.1	0.526213
			519.2	0.527539
			519.3	0.528863
			519.4	0.530185
			519.5	0.531503
			519.6	0.53282
			519.7	0.534134
			519.8	0.535446
			519.9	0.536756
			520	0.538062
			520.1	0.539367
			520.2	0.54067
			520.3	0.54197
			520.4	0.543268
			520.5	0.544564
			520.6	0.545857
			520.7	0.547148
			520.8	0.548437
			520.9	0.549724
			521	0.551009
			521.1	0.552291
			521.2	0.553571
			521.3	0.554849
			521.4	0.556125
			521.5	0.557399
			521.6	0.55867
			521.7	0.55994
			521.8	0.561208
			521.9	0.562473
			522	0.563736
			522.1	0.564997
			522.2	0.566256
			522.3	0.567513
			522.4	0.568769
			522.5	0.570022
			522.6	0.571273
			522.7	0.572522
			522.8	0.573769
			522.9	0.575014
			523	0.576257
			523.1	0.577499
			523.2	0.578738
			523.3	0.579975
			523.4	0.581211
			523.5	0.582444
			523.6	0.583676
			523.7	0.584906
			523.8	0.586134
			523.9	0.58736
			524	0.588584
			524.1	0.589806
			524.2	0.591027
			524.3	0.592245
			524.4	0.593462
			524.5	0.594677
			524.6	0.59589
			524.7	0.597102
			524.8	0.598311
			524.9	0.599519
			525	0.600725
			525.1	0.60193
			525.2	0.603132
			525.3	0.604333
			525.4	0.605532
			525.5	0.606729
			525.6	0.607925
			525.7	0.609119
			525.8	0.610311
			525.9	0.611502
			526	0.612691
			526.1	0.613878
			526.2	0.615063
			526.3	0.616247
			526.4	0.617429
			526.5	0.61861
			526.6	0.619789
			526.7	0.620966
			526.8	0.622142
			526.9	0.623316
			527	0.624488
			527.1	0.625659
			527.2	0.626829
			527.3	0.627996
			527.4	0.629162
			527.5	0.630327
			527.6	0.63149
			527.7	0.632651
			527.8	0.633811
			527.9	0.634969
			528	0.636126
			528.1	0.637281
			528.2	0.638435
			528.3	0.639587
			528.4	0.640738
			528.5	0.641887
			528.6	0.643035
			528.7	0.644181
			528.8	0.645325
			528.9	0.646469
			529	0.64761
			529.1	0.648751
			529.2	0.649889
			529.3	0.651027
			529.4	0.652162
			529.5	0.653297
			529.6	0.65443
			529.7	0.655561
			529.8	0.656691
			529.9	0.65782
			530	0.658947
			530.1	0.660073
			530.2	0.661197
			530.3	0.66232
			530.4	0.663441
			530.5	0.664561
			530.6	0.66568
			530.7	0.666797
			530.8	0.667913
			530.9	0.669027
			531	0.67014
			531.1	0.671251
			531.2	0.672361
			531.3	0.67347
			531.4	0.674577
			531.5	0.675683
			531.6	0.676787
			531.7	0.67789
			531.8	0.678992
			531.9	0.680092
			532	0.681191
			532.1	0.682288
			532.2	0.683383
			532.3	0.684478
			532.4	0.685571
			532.5	0.686662
			532.6	0.687752
			532.7	0.688841
			532.8	0.689928
			532.9	0.691013
			533	0.692097
			533.1	0.69318
			533.2	0.694261
			533.3	0.695341
			533.4	0.696419
			533.5	0.697495
			533.6	0.69857
			533.7	0.699643
			533.8	0.700715
			533.9	0.701785
			534	0.702853
			534.1	0.70392
			534.2	0.704985
			534.3	0.706049
			534.4	0.70711
			534.5	0.70817
			534.6	0.709228
			534.7	0.710284
			534.8	0.711339
			534.9	0.712392
			535	0.713442
			535.1	0.714491
			535.2	0.715537
			535.3	0.716582
			535.4	0.717625
			535.5	0.718665
			535.6	0.719703
			535.7	0.720739
			535.8	0.721773
			535.9	0.722805
			536	0.723833
			536.1	0.72486
			536.2	0.725884
			536.3	0.726905
			536.4	0.727924
			536.5	0.72894
			536.6	0.729953
			536.7	0.730964
			536.8	0.731971
			536.9	0.732975
			537	0.733976
			537.1	0.734973
			537.2	0.735968
			537.3	0.736958
			537.4	0.737945
			537.5	0.738928
			537.6	0.739907
			537.7	0.740882
			537.8	0.741853
			537.9	0.742819
			538	0.743781
			538.1	0.744738
			538.2	0.74569
			538.3	0.746637
			538.4	0.747579
			538.5	0.748515
			538.6	0.749445
			538.7	0.750369
			538.8	0.751287
			538.9	0.752198
			539	0.753103
			539.1	0.754
			539.2	0.75489
			539.3	0.755772
			539.4	0.756646
			539.5	0.757511
			539.6	0.758367
			539.7	0.759214
			539.8	0.760052
			539.9	0.760879
			540	0.761695
			540.1	0.762501
			540.2	0.763294
			540.3	0.764076
			540.4	0.764844
			540.5	0.765599
			540.6	0.76634
			540.7	0.767066
			540.8	0.767776
			540.9	0.76847
			541	0.769147
			541.1	0.769806
			541.2	0.770446
			541.3	0.771065
			541.4	0.771664
			541.5	0.772241
			541.6	0.772795
			541.7	0.773324
			541.8	0.773828
			541.9	0.774304
			542	0.774752
			542.1	0.77517
			542.2	0.775557
			542.3	0.775909
			542.4	0.776228
			542.5	0.776508
			542.6	0.77675
			542.7	0.77695
			542.8	0.777107
			542.9	0.777217
			543	0.777279
			543.1	0.77729
			543.2	0.777247
			543.3	0.777146
			543.4	0.776984
			543.5	0.776758
			543.6	0.776464
			543.7	0.776099
			543.8	0.775657
			543.9	0.775135
			544	0.774527
			544.1	0.773829
			544.2	0.773035
			544.3	0.77214
			544.4	0.771137
			544.5	0.770019
			544.6	0.768782
			544.7	0.767415
			544.8	0.765912
			544.9	0.764265
			545	0.762464
			545.1	0.7605
			545.2	0.758363
			545.3	0.756042
			545.4	0.753527
			545.5	0.750804
			545.6	0.747862
			545.7	0.744685
			545.8	0.741262
			545.9	0.737574
			546	0.733607
			546.1	0.729343
			546.2	0.724766
			546.3	0.719854
			546.4	0.714589
			546.5	0.708948
			546.6	0.702911
			546.7	0.696455
			546.8	0.689554
			546.9	0.682185
			547	0.674321
			547.1	0.665937
			547.2	0.657006
			547.3	0.647499
			547.4	0.637391
			547.5	0.626652
			547.6	0.615257
			547.7	0.60318
			547.8	0.590396
			547.9	0.576883
			548	0.56262
			548.1	0.547592
			548.2	0.531785
			548.3	0.515194
			548.4	0.497816
			548.5	0.479658
			548.6	0.460736
			548.7	0.441073
			548.8	0.420705
			548.9	0.399678
			549	0.378053
			549.1	0.355902
			549.2	0.333316
			549.3	0.310395
			549.4	0.287258
			549.5	0.264034
			549.6	0.240867
			549.7	0.217912
			549.8	0.195331
			549.9	0.173296
			550	0.151976
			550.1	0.131546
			550.2	0.112168
			550.3	0.094003
			550.4	0.0771944
			550.5	0.0618713
			550.6	0.0481421
			550.7	0.0360949
			550.8	0.0257935
			550.9	0.0172766
			551	0.0105587
			551.1	0.00563013
			551.2	0.00245902
			551.3	0.000992841
			551.4	0.0011611
			551.5	0.00287827
			551.6	0.00604666
			551.7	0.0105597
			551.8	0.0163044
			551.9	0.0231649
			552	0.0310237
			552.1	0.039765
			552.2	0.0492767
			552.3	0.0594501
			552.4	0.0701818
			552.5	0.0813763
			552.6	0.0929447
			552.7	0.104804
			552.8	0.11688
			552.9	0.129106
			553	0.14142
			553.1	0.153769
			553.2	0.166107
			553.3	0.178391
			553.4	0.190588
			553.5	0.202664
			553.6	0.214595
			553.7	0.22636
			553.8	0.237938
			553.9	0.249316
			554	0.260483
			554.1	0.271429
			554.2	0.282147
			554.3	0.292631
			554.4	0.302879
			554.5	0.312892
			554.6	0.322665
			554.7	0.332201
			554.8	0.341502
			554.9	0.350571
			555	0.359409
			555.1	0.368021
			555.2	0.376411
			555.3	0.384584
			555.4	0.392544
			555.5	0.400295
			555.6	0.407844
			555.7	0.415196
			555.8	0.422354
			555.9	0.429327
			556	0.436116
			556.1	0.442731
			556.2	0.449173
			556.3	0.455449
			556.4	0.461564
			556.5	0.467522
			556.6	0.47333
			556.7	0.47899
			556.8	0.484508
			556.9	0.489889
			557	0.495136
			557.1	0.500254
			557.2	0.505248
			557.3	0.510121
			557.4	0.514876
			557.5	0.519518
			557.6	0.524051
			557.7	0.528477
			557.8	0.5328
			557.9	0.537025
			558	0.541151
			558.1	0.545186
			558.2	0.549129
			558.3	0.552985
			558.4	0.556756
			558.5	0.560446
			558.6	0.564054
			558.7	0.567587
			558.8	0.571044
			558.9	0.574428
			559	0.577743
			559.1	0.580989
			559.2	0.584168
			559.3	0.587284
			559.4	0.590338
			559.5	0.59333
			559.6	0.596264
			559.7	0.599141
			559.8	0.601963
			559.9	0.604731
			560	0.607447
			560.1	0.610112
			560.2	0.612727
			560.3	0.615296
			560.4	0.617817
			560.5	0.620293
			560.6	0.622724
			560.7	0.625113
			560.8	0.627461
			560.9	0.629768
			561	0.632035
			561.1	0.634264
			561.2	0.636455
			561.3	0.638611
			561.4	0.640729
			561.5	0.642815
			561.6	0.644865
			561.7	0.646884
			561.8	0.648871
			561.9	0.650826
			562	0.652751
			562.1	0.654645
			562.2	0.656512
			562.3	0.65835
			562.4	0.66016
			562.5	0.661943
			562.6	0.663701
			562.7	0.665433
			562.8	0.667139
			562.9	0.668821
			563	0.670479
			563.1	0.672114
			563.2	0.673727
			563.3	0.675317
			563.4	0.676885
			563.5	0.678432
			563.6	0.679958
			563.7	0.681464
			563.8	0.68295
			563.9	0.684417
			564	0.685864
			564.1	0.687293
			564.2	0.688704
			564.3	0.690096
			564.4	0.691472
			564.5	0.69283
			564.6	0.694172
			564.7	0.695497
			564.8	0.696806
			564.9	0.698099
			565	0.699378
			565.1	0.700641
			565.2	0.701889
			565.3	0.703123
			565.4	0.704342
			565.5	0.705548
			565.6	0.70674
			565.7	0.707918
			565.8	0.709083
			565.9	0.710235
			566	0.711376
			566.1	0.712503
			566.2	0.713619
			566.3	0.714722
			566.4	0.715814
			566.5	0.716894
			566.6	0.717963
			566.7	0.71902
			566.8	0.720067
			566.9	0.721104
			567	0.722129
			567.1	0.723145
			567.2	0.72415
			567.3	0.725145
			567.4	0.726131
			567.5	0.727107
			567.6	0.728073
			567.7	0.729031
			567.8	0.729979
			567.9	0.730918
			568	0.731848
			568.1	0.73277
			568.2	0.733684
			568.3	0.734588
			568.4	0.735485
			568.5	0.736373
			568.6	0.737253
			568.7	0.738126
			568.8	0.738991
			568.9	0.739848
			569	0.740698
			569.1	0.74154
			569.2	0.742375
			569.3	0.743204
			569.4	0.744025
			569.5	0.744839
			569.6	0.745647
			569.7	0.746447
			569.8	0.747241
			569.9	0.748028
			570	0.74881
			570.1	0.749585
			570.2	0.750353
			570.3	0.751116
			570.4	0.751872
			570.5	0.752623
			570.6	0.753368
			570.7	0.754107
			570.8	0.75484
			570.9	0.755568
			571	0.75629
			571.1	0.757006
			571.2	0.757718
			571.3	0.758424
			571.4	0.759124
			571.5	0.75982
			571.6	0.760511
			571.7	0.761197
			571.8	0.761877
			571.9	0.762553
			572	0.763224
			572.1	0.76389
			572.2	0.764552
			572.3	0.765209
			572.4	0.765862
			572.5	0.76651
			572.6	0.767153
			572.7	0.767793
			572.8	0.768427
			572.9	0.769058
			573	0.769684
			573.1	0.770306
			573.2	0.770925
			573.3	0.771539
			573.4	0.772149
			573.5	0.772755
			573.6	0.773357
			573.7	0.773956
			573.8	0.774551
			573.9	0.775142
			574	0.77573
			574.1	0.776313
			574.2	0.776893
			574.3	0.77747
			574.4	0.778043
			574.5	0.778612
			574.6	0.779179
			574.7	0.779741
			574.8	0.780301
			574.9	0.780857
			575	0.78141
			575.1	0.781959
			575.2	0.782506
			575.3	0.783049
			575.4	0.783589
			575.5	0.784126
			575.6	0.78466
			575.7	0.785191
			575.8	0.78572
			575.9	0.786245
			576	0.786767
			576.1	0.787286
			576.2	0.787803
			576.3	0.788317
			576.4	0.788828
			576.5	0.789337
			576.6	0.789842
			576.7	0.790345
			576.8	0.790845
			576.9	0.791343
			577	0.791838
			577.1	0.792331
			577.2	0.792821
			577.3	0.793308
			577.4	0.793793
			577.5	0.794276
			577.6	0.794756
			577.7	0.795234
			577.8	0.79571
			577.9	0.796183
			578	0.796654
			578.1	0.797122
			578.2	0.797589
			578.3	0.798053
			578.4	0.798515
			578.5	0.798975
			578.6	0.799432
			578.7	0.799888
			578.8	0.800341
			578.9	0.800792
			579	0.801241
			579.1	0.801689
			579.2	0.802134
			579.3	0.802577
			579.4	0.803018
			579.5	0.803458
			579.6	0.803895
			579.7	0.80433
			579.8	0.804764
			579.9	0.805196
			580	0.805625
			580.1	0.806053
			580.2	0.806479
			580.3	0.806903
			580.4	0.807326
			580.5	0.807746
			580.6	0.808166
			580.7	0.808583
			580.8	0.808999
			580.9	0.809413
			581	0.809825
			581.1	0.810235
			581.2	0.810644
			581.3	0.811052
			581.4	0.811458
			581.5	0.811862
			581.6	0.812264
			581.7	0.812666
			581.8	0.813065
			581.9	0.813463
			582	0.813859
			582.1	0.814254
			582.2	0.814648
			582.3	0.81504
			582.4	0.815431
			582.5	0.81582
			582.6	0.816208
			582.7	0.816595
			582.8	0.81698
			582.9	0.817363
			583	0.817746
			583.1	0.818127
			583.2	0.818506
			583.3	0.818885
			583.4	0.819262
			583.5	0.819638
			583.6	0.820012
			583.7	0.820386
			583.8	0.820758
			583.9	0.821129
			584	0.821498
			584.1	0.821867
			584.2	0.822234
			584.3	0.8226
			584.4	0.822965
			584.5	0.823329
			584.6	0.823691
			584.7	0.824053
			584.8	0.824413
			584.9	0.824772
			585	0.82513
			585.1	0.825487
			585.2	0.825843
			585.3	0.826198
			585.4	0.826552
			585.5	0.826905
			585.6	0.827257
			585.7	0.827608
			585.8	0.827957
			585.9	0.828306
			586	0.828654
			586.1	0.829
			586.2	0.829347
			586.3	0.829692
			586.4	0.830036
			586.5	0.830379
			586.6	0.830721
			586.7	0.831062
			586.8	0.831402
			586.9	0.831742
			587	0.832081
			587.1	0.832418
			587.2	0.832755
			587.3	0.833092
			587.4	0.833426
			587.5	0.833761
			587.6	0.834094
			587.7	0.834427
			587.8	0.834758
			587.9	0.83509
			588	0.835419
			588.1	0.835749
			588.2	0.836079
			588.3	0.836406
			588.4	0.836733
			588.5	0.837059
			588.6	0.837386
			588.7	0.837711
			588.8	0.838035
			588.9	0.838359
			589	0.838682
			589.1	0.839003
			589.2	0.839326
			589.3	0.839646
			589.4	0.839966
			589.5	0.840286
			589.6	0.840605
			589.7	0.840923
			589.8	0.84124
			589.9	0.841558
			590	0.841874
			590.1	0.842189
			590.2	0.842505
			590.3	0.84282
			590.4	0.843133
			590.5	0.843447
			590.6	0.84376
			590.7	0.844072
			590.8	0.844384
			590.9	0.844695
			591	0.845006
			591.1	0.845316
			591.2	0.845625
			591.3	0.845934
			591.4	0.846243
			591.5	0.846551
			591.6	0.846858
			591.7	0.847165
			591.8	0.847472
			591.9	0.847779
			592	0.848084
			592.1	0.848389
			592.2	0.848694
			592.3	0.848998
			592.4	0.849302
			592.5	0.849605
			592.6	0.849909
			592.7	0.850211
			592.8	0.850513
			592.9	0.850815
			593	0.851116
			593.1	0.851417
			593.2	0.851717
			593.3	0.852018
			593.4	0.852318
			593.5	0.852617
			593.6	0.852916
			593.7	0.853215
			593.8	0.853514
			593.9	0.853812
			594	0.854109
			594.1	0.854407
			594.2	0.854703
			594.3	0.855
			594.4	0.855297
			594.5	0.855593
			594.6	0.855889
			594.7	0.856185
			594.8	0.85648
			594.9	0.856775
			595	0.85707
			595.1	0.857364
			595.2	0.857658
			595.3	0.857952
			595.4	0.858246
			595.5	0.85854
			595.6	0.858833
			595.7	0.859126
			595.8	0.859419
			595.9	0.859711
			596	0.860004
			596.1	0.860296
			596.2	0.860588
			596.3	0.86088
			596.4	0.861171
			596.5	0.861463
			596.6	0.861755
			596.7	0.862045
			596.8	0.862336
			596.9	0.862627
			597	0.862918
			597.1	0.863208
			597.2	0.863499
			597.3	0.863789
			597.4	0.864079
			597.5	0.864369
			597.6	0.864659
			597.7	0.864949
			597.8	0.865239
			597.9	0.865528
			598	0.865818
			598.1	0.866108
			598.2	0.866396
			598.3	0.866687
			598.4	0.866975
			598.5	0.867265
			598.6	0.867554
			598.7	0.867843
			598.8	0.868132
			598.9	0.868421
			599	0.86871
			599.1	0.868999
			599.2	0.869289
			599.3	0.869577
			599.4	0.869867
			599.5	0.870155
			599.6	0.870444
			599.7	0.870733
			599.8	0.871023
			599.9	0.871312
			600	0.871601
			600.1	0.87189
			600.2	0.872179
			600.3	0.872468
			600.4	0.872758
			600.5	0.873048
			600.6	0.873337
			600.7	0.873626
			600.8	0.873916
			600.9	0.874206
			601	0.874496
			601.1	0.874786
			601.2	0.875076
			601.3	0.875366
			601.4	0.875657
			601.5	0.875947
			601.6	0.876237
			601.7	0.876528
			601.8	0.876819
			601.9	0.87711
			602	0.877401
			602.1	0.877692
			602.2	0.877984
			602.3	0.878276
			602.4	0.878567
			602.5	0.878859
			602.6	0.879152
			602.7	0.879444
			602.8	0.879737
			602.9	0.88003
			603	0.880323
			603.1	0.880616
			603.2	0.88091
			603.3	0.881204
			603.4	0.881498
			603.5	0.881792
			603.6	0.882086
			603.7	0.882381
			603.8	0.882677
			603.9	0.882972
			604	0.883267
			604.1	0.883564
			604.2	0.88386
			604.3	0.884156
			604.4	0.884454
			604.5	0.884751
			604.6	0.885048
			604.7	0.885346
			604.8	0.885644
			604.9	0.885943
			605	0.886242
			605.1	0.886541
			605.2	0.886841
			605.3	0.88714
			605.4	0.887441
			605.5	0.887742
			605.6	0.888043
			605.7	0.888345
			605.8	0.888647
			605.9	0.888949
			606	0.889251
			606.1	0.889555
			606.2	0.889859
			606.3	0.890163
			606.4	0.890467
			606.5	0.890772
			606.6	0.891077
			606.7	0.891383
			606.8	0.89169
			606.9	0.891997
			607	0.892304
			607.1	0.892612
			607.2	0.89292
			607.3	0.893228
			607.4	0.893537
			607.5	0.893847
			607.6	0.894158
			607.7	0.894469
			607.8	0.894779
			607.9	0.895092
			608	0.895404
			608.1	0.895717
			608.2	0.89603
			608.3	0.896345
			608.4	0.896659
			608.5	0.896974
			608.6	0.89729
			608.7	0.897606
			608.8	0.897923
			608.9	0.89824
			609	0.898558
			609.1	0.898877
			609.2	0.899196
			609.3	0.899515
			609.4	0.899836
			609.5	0.900157
			609.6	0.900478
			609.7	0.900801
			609.8	0.901123
			609.9	0.901446
			610	0.90177
			610.1	0.902095
			610.2	0.90242
			610.3	0.902746
			610.4	0.903072
			610.5	0.903399
			610.6	0.903726
			610.7	0.904054
			610.8	0.904383
			610.9	0.904712
			611	0.905042
			611.1	0.905372
			611.2	0.905704
			611.3	0.906035
			611.4	0.906368
			611.5	0.9067
			611.6	0.907034
			611.7	0.907367
			611.8	0.907701
			611.9	0.908036
			612	0.908372
			612.1	0.908708
			612.2	0.909043
			612.3	0.909381
			612.4	0.909718
			612.5	0.910055
			612.6	0.910394
			612.7	0.910732
			612.8	0.91107
			612.9	0.911409
			613	0.911749
			613.1	0.912088
			613.2	0.912429
			613.3	0.912769
			613.4	0.913109
			613.5	0.913449
			613.6	0.91379
			613.7	0.914131
			613.8	0.914471
			613.9	0.914812
			614	0.915153
			614.1	0.915493
			614.2	0.915833
			614.3	0.916173
			614.4	0.916513
			614.5	0.916851
			614.6	0.91719
			614.7	0.917528
			614.8	0.917865
			614.9	0.918202
			615	0.918538
			615.1	0.918873
			615.2	0.919207
			615.3	0.919539
			615.4	0.91987
			615.5	0.9202
			615.6	0.920528
			615.7	0.920855
			615.8	0.92118
			615.9	0.921502
			616	0.921822
			616.1	0.92214
			616.2	0.922456
			616.3	0.922768
			616.4	0.923077
			616.5	0.923383
			616.6	0.923686
			616.7	0.923984
			616.8	0.924279
			616.9	0.924568
			617	0.924854
			617.1	0.925133
			617.2	0.925408
			617.3	0.925677
			617.4	0.925938
			617.5	0.926194
			617.6	0.926442
			617.7	0.926682
			617.8	0.926913
			617.9	0.927136
			618	0.927349
			618.1	0.927552
			618.2	0.927744
			618.3	0.927923
			618.4	0.928091
			618.5	0.928244
			618.6	0.928384
			618.7	0.928508
			618.8	0.928615
			618.9	0.928705
			619	0.928776
			619.1	0.928827
			619.2	0.928855
			619.3	0.928861
			619.4	0.928842
			619.5	0.928796
			619.6	0.928722
			619.7	0.928618
			619.8	0.92848
			619.9	0.928307
			620	0.928097
			620.1	0.927846
			620.2	0.927552
			620.3	0.927212
			620.4	0.926822
			620.5	0.926378
			620.6	0.925876
			620.7	0.925313
			620.8	0.924682
			620.9	0.92398
			621	0.923201
			621.1	0.922338
			621.2	0.921386
			621.3	0.920337
			621.4	0.919183
			621.5	0.917916
			621.6	0.916528
			621.7	0.915007
			621.8	0.913345
			621.9	0.911528
			622	0.909544
			622.1	0.907379
			622.2	0.905018
			622.3	0.902445
			622.4	0.89964
			622.5	0.896585
			622.6	0.893257
			622.7	0.889632
			622.8	0.885686
			622.9	0.881389
			623	0.87671
			623.1	0.871614
			623.2	0.866067
			623.3	0.860024
			623.4	0.853444
			623.5	0.846278
			623.6	0.838471
			623.7	0.829969
			623.8	0.820707
			623.9	0.810621
			624	0.799637
			624.1	0.787678
			624.2	0.774662
			624.3	0.760503
			624.4	0.74511
			624.5	0.728389
			624.6	0.710246
			624.7	0.690589
			624.8	0.669323
			624.9	0.646366
			625	0.621646
			625.1	0.595111
			625.2	0.566722
			625.3	0.536487
			625.4	0.504451
			625.5	0.4707
			625.6	0.435393
			625.7	0.398757
			625.8	0.361095
			625.9	0.322796
			626	0.284329
			626.1	0.246245
			626.2	0.20915
			626.3	0.173706
			626.4	0.140576
			626.5	0.11042
			626.6	0.0838263
			626.7	0.0613044
			626.8	0.0432394
			626.9	0.0298739
			627	0.0212991
			627.1	0.017455
			627.2	0.0181448
			627.3	0.0230533
			627.4	0.0317805
			627.5	0.0438647
			627.6	0.0588138
			627.7	0.0761298
			627.8	0.0953333
			627.9	0.115976
			628	0.137648
			628.1	0.159989
			628.2	0.182686
			628.3	0.205484
			628.4	0.228159
			628.5	0.250532
			628.6	0.272476
			628.7	0.29388
			628.8	0.314667
			628.9	0.334784
			629	0.354189
			629.1	0.372868
			629.2	0.390812
			629.3	0.408023
			629.4	0.424505
			629.5	0.440279
			629.6	0.455366
			629.7	0.469783
			629.8	0.483558
			629.9	0.496714
			630	0.509278
			630.1	0.521283
			630.2	0.532744
			630.3	0.543701
			630.4	0.554167
			630.5	0.564173
			630.6	0.573742
			630.7	0.582892
			630.8	0.591652
			630.9	0.600038
			631	0.60807
			631.1	0.615765
			631.2	0.623144
			631.3	0.630225
			631.4	0.637018
			631.5	0.64354
			631.6	0.649807
			631.7	0.65583
			631.8	0.661623
			631.9	0.667194
			632	0.67256
			632.1	0.677728
			632.2	0.682707
			632.3	0.687504
			632.4	0.692137
			632.5	0.696604
			632.6	0.70092
			632.7	0.705087
			632.8	0.709115
			632.9	0.713009
			633	0.716776
			633.1	0.720421
			633.2	0.723951
			633.3	0.727369
			633.4	0.730681
			633.5	0.733892
			633.6	0.737006
			633.7	0.740026
			633.8	0.74296
			633.9	0.745807
			634	0.748572
			634.1	0.751259
			634.2	0.753872
			634.3	0.756411
			634.4	0.758883
			634.5	0.761288
			634.6	0.76363
			634.7	0.765909
			634.8	0.76813
			634.9	0.770294
			635	0.772403
			635.1	0.774459
			635.2	0.776466
			635.3	0.778423
			635.4	0.780332
			635.5	0.782197
			635.6	0.784018
			635.7	0.785798
			635.8	0.787534
			635.9	0.789233
			636	0.790895
			636.1	0.792517
			636.2	0.794106
			636.3	0.795661
			636.4	0.797181
			636.5	0.79867
			636.6	0.800128
			636.7	0.801556
			636.8	0.802954
			636.9	0.804325
			637	0.805667
			637.1	0.806984
			637.2	0.808276
			637.3	0.80954
			637.4	0.810782
			637.5	0.812
			637.6	0.813195
			637.7	0.814369
			637.8	0.815521
			637.9	0.816651
			638	0.817763
			638.1	0.818854
			638.2	0.819927
			638.3	0.82098
			638.4	0.822016
			638.5	0.823035
			638.6	0.824034
			638.7	0.825019
			638.8	0.825987
			638.9	0.826938
			639	0.827876
			639.1	0.828798
			639.2	0.829705
			639.3	0.830598
			639.4	0.831477
			639.5	0.832343
			639.6	0.833195
			639.7	0.834036
			639.8	0.834863
			639.9	0.835677
			640	0.836481
			640.1	0.837273
			640.2	0.838052
			640.3	0.838821
			640.4	0.839581
			640.5	0.840328
			640.6	0.841065
			640.7	0.841793
			640.8	0.842511
			640.9	0.843218
			641	0.843916
			641.1	0.844607
			641.2	0.845287
			641.3	0.845958
			641.4	0.846621
			641.5	0.847275
			641.6	0.847923
			641.7	0.84856
			641.8	0.849191
			641.9	0.849814
			642	0.850428
			642.1	0.851036
			642.2	0.851637
			642.3	0.85223
			642.4	0.852817
			642.5	0.853397
			642.6	0.853968
			642.7	0.854534
			642.8	0.855094
			642.9	0.855649
			643	0.856196
			643.1	0.856738
			643.2	0.857274
			643.3	0.857802
			643.4	0.858327
			643.5	0.858844
			643.6	0.859359
			643.7	0.859866
			643.8	0.860367
			643.9	0.860865
			644	0.861356
			644.1	0.861843
			644.2	0.862325
			644.3	0.862804
			644.4	0.863275
			644.5	0.863743
			644.6	0.864207
			644.7	0.864665
			644.8	0.865121
			644.9	0.86557
			645	0.866015
			645.1	0.866458
			645.2	0.866895
			645.3	0.867328
			645.4	0.867757
			645.5	0.868183
			645.6	0.868604
			645.7	0.869023
			645.8	0.869437
			645.9	0.869847
			646	0.870254
			646.1	0.870656
			646.2	0.871056
			646.3	0.871453
			646.4	0.871846
			646.5	0.872237
			646.6	0.872622
			646.7	0.873005
			646.8	0.873386
			646.9	0.873763
			647	0.874136
			647.1	0.874507
			647.2	0.874875
			647.3	0.875239
			647.4	0.875601
			647.5	0.875961
			647.6	0.876317
			647.7	0.87667
			647.8	0.87702
			647.9	0.877368
			648	0.877714
			648.1	0.878057
			648.2	0.878398
			648.3	0.878735
			648.4	0.87907
			648.5	0.879403
			648.6	0.879733
			648.7	0.880061
			648.8	0.880386
			648.9	0.880709
			649	0.881032
			649.1	0.88135
			649.2	0.881666
			649.3	0.88198
			649.4	0.882291
			649.5	0.8826
			649.6	0.882909
			649.7	0.883215
			649.8	0.883518
[truncated: 2,002 more rows]

## Sheet: Figure 9e


																																																	1.901
																																																1.725	1.471
																																																1.409	1.387
																																															1.7	1.725	1.748
																																															1.858	1.468	1.454
																																														1.886	1.748	1.895	1.455
																																													1.92	1.646	1.455	1.932	1.219
																																													1.232	1.897	1.886	1.901	1.926
																																												1.631	1.467	1.917	1.349	1.895	1.213
																																												1.307	1.929	1.46	1.294	1.675	1.39
																																											1.408	1.909	1.684	1.66	1.646	1.39	1.444
																																										1.428	1.314	1.69	1.408	1.69	1.665	1.698	1.284
																																										1.428	1.287	1.294	1.672	1.631	1.375	1.444	1.428
																																									1.328	1.409	1.307	1.321	1.408	1.508	1.303	1.642	1.919
																																									1.436	1.264	1.241	1.445	1.284	1.307	1.296	1.672	1.642
																																								1.915	1.533	1.241	1.284	1.391	1.794	1.485	1.245	1.391	1.428
																																								1.264	1.655	1.241	1.496	1.269	1.245	1.528	1.245	1.642	1.391
																																							1.477	1.794	1.967	1.655	1.226	1.255	1.248	1.248	1.269	1.642	1.915
																																						1.248	1.997	1.723	1.992	1.733	1.733	1.255	1.236	1.716	1.725	1.725	1.354
																																						1.996	1.803	1.252	1.723	1.915	1.264	1.678	1.748	1.951	1.471	1.252	1.698
																																					1.742	1.794	1.962	1.723	1.803	1.748	1.255	1.276	1.285	1.794	1.471	1.748	1.716
																																					1.264	1.794	1.794	1.777	1.748	1.996	1.794	1.969	1.748	1.964	1.723	1.733	1.794
																																				1.789	1.264	1.985	2	1.794	1.794	1.969	1.471	1.716	1.969	1.748	1.716	1.748	1.725
																																				1.752	1.794	1.264	1.803	1.794	1.794	1.947	1.996	1.934	1.962	1.471	1.748	1.962	1.445
																																			1.564	1.342	1.803	1.794	1.999	1.997	1.349	1.999	1.997	1.471	1.996	1.996	1.962	1.723	1.969
																																			1.752	1.794	1.241	1.354	1.794	1.378	1.354	1.342	1.349	1.999	1.999	1.957	1.748	1.748	1.967
																																		1.264	1.349	1.378	1.378	1.378	1.375	1.999	1.349	1.342	1.999	1.999	1.999	2	1.999	1.967	1.999
																																		1.794	1.71	1.328	1.378	1.378	1.349	1.378	1.999	1.349	1.375	1.999	1.999	1.999	1.997	1.467	1.973
																																	1.436	1.349	1.999	1.342	1.378	1.999	1.349	1.378	1.999	1.349	1.342	1.999	1.999	1.954	1.967	1.748	1.995
																																	1.993	1.999	1.328	1.993	1.349	1.342	1.342	1.342	1.378	1.378	1.999	1.378	1.564	1.964	1.969	1.994	1.471
																																1.454	1.42	1.999	2	1.999	1.999	1.349	1.342	1.378	1.378	1.307	1.66	1.349	1.342	1.999	1.967	1.716	1.733
																																1.387	1.454	1.999	1.428	1.333	1.433	1.999	1.999	1.349	1.378	1.342	1.378	1.999	1.954	1.794	1.748	1.471	1.751
																															1.445	1.935	1.724	1.444	1.433	1.428	1.378	1.69	1.999	1.564	1.333	1.915	1.294	1.999	1.46	1.269	1.751	1.794	1.751
																															1.455	1.409	1.713	1.725	1.374	1.428	1.432	1.433	1.433	1.433	1.391	1.445	1.368	1.269	1.742	1.269	1.969	1.723	1.716
																														1.698	1.467	1.725	1.409	1.718	1.716	1.688	1.713	1.637	1.688	1.412	1.433	1.432	1.754	1.751	1.46	1.728	1.723	1.754	1.964
																														1.671	1.42	1.428	1.688	1.409	1.649	1.688	1.688	1.993	1.424	1.433	1.949	1.917	1.716	1.748	1.432	1.723	1.471	1.751	1.751
																													1.963	1.201	1.649	1.212	1.649	1.725	1.961	1.366	1.42	1.716	1.713	1.716	1.711	1.387	1.428	1.454	1.444	1.444	1.444	1.445	1.428
																													1.96	1.891	1.239	1.929	1.43	1.303	1.717	1.688	1.387	1.428	1.676	1.428	1.445	1.725	1.445	1.454	1.444	1.368	1.433	1.444	1.46
																												1.314	1.752	1.307	1.307	1.688	1.213	1.925	1.917	1.432	1.436	1.713	1.886	1.718	1.468	1.454	1.444	1.4	1.467	1.432	1.454	1.444	1.467
																												1.433	1.864	1.287	1.303	1.366	1.725	1.925	1.951	1.858	1.682	1.366	1.219	1.394	1.688	1.942	1.445	1.42	1.433	1.428	1.444	1.444	1.467
																												1.662	1.402	1.428	1.328	1.287	1.294	1.303	1.303	1.877	1.864	1.877	1.444	1.688	1.368	1.428	1.387	1.432	1.46	1.444	1.436	1.454	1.432
																											1.394	1.662	1.328	1.592	1.69	1.294	1.39	1.402	1.294	1.394	1.675	1.284	1.296	1.932	1.212	1.428	1.368	1.433	1.444	1.445	1.445	1.432	1.467
																											1.66	1.342	1.916	1.877	1.378	1.672	1.408	1.408	1.294	1.394	1.66	1.284	1.303	1.287	1.926	1.915	1.433	1.436	1.428	1.436	1.436	1.46	1.467
																										1.412	1.294	1.314	1.655	1.642	1.69	1.409	1.321	1.394	1.394	1.284	1.294	1.287	1.296	1.66	1.46	1.915	1.926	1.428	1.428	1.433	1.428	1.436	1.467
																										1.314	1.642	1.665	1.287	1.39	1.402	1.412	1.408	1.294	1.296	1.287	1.915	1.303	1.284	1.631	1.655	1.444	1.287	1.436	1.444	1.432	1.433	1.428	1.467
																									1.592	1.642	1.46	1.467	1.999	1.39	1.393	1.358	1.402	1.66	1.408	1.402	1.665	1.631	1.284	1.655	1.631	1.284	1.642	1.284	1.66	1.284	1.467	1.665	1.66
																									1.436	1.366	1.284	1.999	1.358	1.631	1.412	1.393	1.408	1.665	1.408	1.294	1.284	1.655	1.66	1.655	1.284	1.631	1.284	1.915	1.294	1.66	1.284	1.467	1.642
																									1.999	1.467	1.444	1.467	1.444	1.432	1.358	1.409	1.321	1.284	1.642	1.412	1.655	1.915	1.66	1.655	1.665	1.919	1.284	1.915	1.66	1.915	1.655	1.655	1.287
																								1.349	1.999	1.665	1.432	1.445	1.999	1.445	1.314	1.409	1.284	1.412	1.66	1.655	1.66	1.294	1.655	1.655	1.655	1.915	1.66	1.432	1.284	1.655	1.66	1.284	1.915
																								1.393	1.432	1.321	1.66	1.46	1.46	1.444	1.444	1.66	1.655	1.284	1.66	1.409	1.655	1.655	1.915	1.66	1.655	1.915	1.655	1.387	1.296	1.287	1.46	1.387	1.915
																							1.468	1.393	1.467	1.444	1.999	1.467	1.444	1.433	1.436	1.655	1.393	1.655	1.655	1.402	1.66	1.915	1.66	1.284	1.915	1.66	1.655	1.66	1.655	1.915	1.428	1.655	1.915
																							1.925	1.445	1.999	1.999	1.46	1.445	1.428	1.433	1.39	1.424	1.915	1.655	1.655	1.66	1.66	1.284	1.655	1.655	1.66	1.655	1.655	1.919	1.66	1.915	1.391	1.66	1.284
																						1.999	1.454	1.999	1.436	1.428	1.751	1.467	1.233	1.454	1.436	1.436	1.433	1.284	1.433	1.39	1.915	1.66	1.655	1.919	1.915	1.915	1.915	1.655	1.655	1.631	1.284	1.655	1.655
																						1.444	1.432	1.408	1.39	1.467	1.986	1.445	1.445	1.467	1.428	1.433	1.655	1.393	1.39	1.915	1.919	1.665	1.66	1.665	1.655	1.655	1.655	1.66	1.655	1.655	1.915	1.655	1.66
																						1.993	1.989	1.723	1.986	1.988	1.471	1.646	1.717	1.736	1.428	1.444	1.655	1.655	1.409	1.409	1.412	1.409	1.66	1.66	1.66	1.655	1.655	1.66	1.915	1.655	1.655	1.284	1.66
																					1.999	1.682	1.732	1.996	1.979	1.433	1.742	1.725	1.728	1.717	1.665	1.409	1.436	1.433	1.409	1.467	1.424	1.424	1.409	1.915	1.665	1.655	1.655	1.655	1.655	1.915	1.655	1.655	1.655
																					1.969	1.997	1.975	1.752	1.979	1.678	1.754	1.673	1.944	1.673	1.471	1.424	1.358	1.39	1.428	1.358	1.467	1.387	1.393	1.66	1.655	1.665	1.915	1.655	1.66	1.294	1.915	1.655	1.655
																				1.969	1.989	1.962	1.992	1.992	1.935	1.728	1.979	1.803	1.999	1.664	1.723	1.433	1.409	1.387	1.444	1.409	1.665	1.424	1.467	1.915	1.467	1.467	1.655	1.467	1.655	1.655	1.655	1.915	1.66
																				1.969	1.999	1.962	1.996	1.969	1.962	1.962	1.935	1.918	1.996	1.285	1.471	1.979	1.698	1.467	1.467	1.46	1.433	1.467	1.46	1.665	1.467	1.46	1.655	1.665	1.467	1.655	1.655	1.655	1.655
																				1.999	1.954	1.992	1.954	1.962	1.962	1.79	1.992	1.994	1.929	1.754	1.988	1.751	1.46	1.46	1.39	1.46	1.46	1.467	1.454	1.467	1.467	1.467	1.467	1.467	1.915	1.655	1.655	1.655	1.655
																			1.962	1.962	1.962	1.969	1.992	1.962	1.962	1.955	1.803	1.935	1.752	1.889	1.925	1.471	1.742	1.409	1.444	1.444	1.467	1.467	1.467	1.46	1.467	1.46	1.467	1.915	1.655	1.655	1.655	1.66	1.655
																			1.999	1.962	1.962	1.962	1.962	1.962	1.794	1.969	1.496	1.74	1.935	1.678	1.909	1.755	1.444	1.999	1.467	1.467	1.467	1.467	1.467	1.467	1.46	1.46	1.467	1.655	1.66	1.915	1.655	1.655	1.655
																			1.964	1.999	1.962	1.935	1.969	1.962	1.962	1.992	1.935	1.789	1.71	1.752	1.724	1.724	1.674	1.755	1.444	1.454	1.467	1.467	1.467	1.467	1.467	1.467	1.444	1.46	1.655	1.915	1.655	1.467	1.655
																		1.969	1.954	1.962	2	1.962	1.962	1.803	1.992	1.803	1.74	1.794	1.988	1.724	1.724	1.71	1.692	1.7	1.444	1.471	1.467	1.454	1.444	1.445	1.467	1.467	1.46	1.655	1.655	1.66	1.915	1.915	1.467
																		1.999	1.962	1.969	1.992	1.962	1.935	1.803	1.74	1.803	1.794	1.721	1.789	1.692	1.996	1.99	1.669	1.671	1.748	1.999	1.467	1.467	1.467	1.467	1.467	1.467	1.467	1.467	1.915	1.284	1.655	1.655	1.467
																		1.999	1.999	1.962	1.962	1.962	1.803	1.721	1.803	1.794	1.74	1.71	1.995	1.995	1.988	1.71	1.663	1.755	1.763	1.754	1.444	1.467	1.454	1.467	1.46	1.467	1.467	1.66	1.467	1.665	1.655	1.655	1.655
																	1.983	1.951	1.967	1.962	1.992	1.992	1.794	1.951	1.721	1.988	2	1.995	1.71	1.71	1.71	1.716	1.684	1.748	1.751	1.751	1.467	1.444	1.467	1.467	1.915	1.66	1.655	1.655	1.66	1.655	1.655	1.665	1.467
																	1.992	1.962	1.969	1.962	1.962	1.962	1.992	1.803	1.803	1.729	1.735	1.735	1.71	1.997	1.735	1.756	1.748	1.663	1.716	1.723	1.432	1.444	1.433	1.428	1.408	1.402	1.391	1.284	1.915	1.66	1.655	1.655	1.467
																	1.794	1.794	1.962	1.967	1.962	1.962	1.951	1.794	1.988	1.803	1.756	1.988	1.724	1.988	2	1.756	1.748	1.723	1.751	1.755	1.725	1.39	1.433	1.428	1.412	1.915	1.915	1.655	1.655	1.915	1.915	1.66	1.467
																1.342	1.999	1.983	1.954	1.962	1.935	1.794	1.935	1.794	1.997	1.997	1.735	1.724	1.471	1.699	1.471	1.742	1.723	1.733	1.716	1.716	1.358	1.428	1.433	1.433	1.39	1.412	1.408	1.672	1.655	1.915	1.655	1.467	1.467
																1.794	1.349	1.803	1.973	1.988	1.962	1.995	1.803	1.988	1.988	1.997	1.724	1.724	1.997	2	1.748	1.471	1.723	1.742	1.723	1.716	1.433	1.432	1.428	1.409	1.424	1.665	1.66	1.66	1.665	1.915	1.915	1.284	1.467
																1.445	1.794	1.354	1.964	1.794	1.951	1.951	1.803	1.992	1.724	1.71	1.699	1.692	1.997	1.471	1.751	1.471	1.723	1.723	1.716	1.728	1.428	1.39	1.39	1.428	1.409	1.412	1.66	1.655	1.467	1.655	1.655	1.467	1.655
															1.225	1.676	1.342	1.342	1.803	1.803	1.988	1.995	1.74	1.955	1.969	1.751	1.724	1.735	1.471	1.724	1.748	1.742	1.763	1.723	1.733	1.433	1.428	1.436	1.433	1.358	1.409	1.412	1.409	1.387	1.655	1.665	1.66	1.66	1.467
															1.387	1.408	1.378	1.564	1.954	1.994	1.71	1.721	1.996	1.803	1.994	1.988	1.723	1.471	1.751	1.678	1.751	1.471	1.723	1.751	1.432	1.444	1.454	1.428	1.428	1.428	1.428	1.39	1.393	1.665	1.665	1.66	1.655	1.655	1.655
															1.915	1.349	1.378	1.919	1.915	1.999	1.962	1.964	1.962	1.962	1.735	1.993	1.992	1.471	1.754	1.755	1.755	1.471	1.755	1.432	1.454	1.432	1.433	1.433	1.428	1.428	1.433	1.409	1.655	1.665	1.655	1.66	1.467	1.655	1.915
														1.342	1.342	1.412	1.333	1.359	1.999	1.999	1.999	1.969	1.962	1.967	1.723	1.716	1.255	1.723	1.471	1.751	1.471	1.754	1.755	1.444	1.436	1.433	1.428	1.433	1.428	1.433	1.428	1.39	1.409	1.655	1.387	1.915	1.655	1.467	1.467
														1.999	1.999	1.999	1.354	1.999	1.354	1.467	1.444	1.999	1.748	1.992	1.983	1.733	1.969	1.725	1.716	1.471	1.751	1.751	1.751	1.432	1.444	1.444	1.428	1.433	1.433	1.433	1.433	1.409	1.408	1.412	1.665	1.655	1.655	1.655	1.467
														1.433	1.378	1.349	1.999	1.378	1.342	1.999	1.999	1.962	1.962	1.962	1.728	1.716	1.716	1.751	1.716	1.723	1.763	1.748	1.471	1.444	1.444	1.436	1.428	1.433	1.433	1.428	1.433	1.424	1.412	1.409	1.655	1.66	1.915	1.655	1.66
													1.378	1.999	1.675	1.378	1.999	1.999	1.999	1.999	1.999	1.999	1.999	1.999	1.962	1.725	1.733	1.748	1.742	1.241	1.471	1.723	1.751	1.716	1.436	1.444	1.428	1.428	1.428	1.428	1.433	1.424	1.655	1.655	1.655	1.655	1.631	1.66	1.46
													1.999	1.467	1.428	1.378	1.999	1.999	1.349	1.999	1.999	1.999	1.999	1.999	1.962	1.716	1.951	1.728	1.716	1.728	1.471	1.733	1.728	1.748	1.436	1.436	1.428	1.433	1.433	1.433	1.424	1.393	1.409	1.655	1.665	1.655	1.915	1.46	1.915
													1.999	1.999	1.999	1.467	1.999	1.999	1.999	1.999	1.999	1.999	1.999	1.999	1.999	1.962	1.962	1.996	1.698	1.248	1.725	1.748	1.751	1.723	1.436	1.428	1.428	1.433	1.433	1.358	1.428	1.428	1.412	1.66	1.631	1.655	1.467	1.467	1.467
												1.46	1.999	1.999	1.999	1.467	1.999	1.999	1.999	1.999	1.999	1.999	1.999	1.969	1.969	1.954	1.962	1.723	1.728	1.716	1.748	1.716	1.733	1.748	1.716	1.432	1.433	1.428	1.433	1.428	1.428	1.424	1.39	1.915	1.66	1.631	1.467	1.46	1.46
												1.999	1.999	1.999	1.375	1.999	1.999	1.999	1.999	1.999	1.999	1.999	1.999	1.954	1.962	1.962	1.716	1.698	1.733	1.728	1.241	1.748	1.723	1.723	1.716	1.716	1.432	1.428	1.428	1.428	1.433	1.655	1.655	1.915	1.665	1.467	1.655	1.467	1.46
												1.751	1.296	1.655	1.378	1.999	1.375	1.999	1.999	1.46	1.999	1.999	1.999	1.962	1.967	1.954	1.954	1.951	1.995	1.751	1.751	1.723	1.723	1.723	1.748	1.716	1.433	1.428	1.433	1.433	1.915	1.655	1.919	1.665	1.66	1.46	1.46	1.46	1.467
												1.46	1.794	1.349	1.359	1.359	1.999	1.999	1.999	1.999	1.999	1.999	1.954	1.999	1.954	1.954	1.967	1.995	1.803	1.471	1.748	1.471	1.471	1.471	1.716	1.733	1.728	1.428	1.428	1.428	1.428	1.915	1.665	1.467	1.655	1.46	1.467	1.467	1.46
											1.354	1.445	1.287	1.646	1.349	1.454	1.999	1.999	1.999	1.999	1.999	1.999	1.954	1.964	1.995	1.994	1.954	1.997	1.997	1.995	1.471	1.471	1.471	1.742	1.46	1.444	1.428	1.428	1.436	1.433	1.433	1.433	1.655	1.46	1.919	1.467	1.46	1.445	1.467
											1.631	1.378	1.665	1.375	1.409	1.378	1.467	1.354	1.359	1.999	1.999	1.964	1.471	1.994	1.973	1.995	1.994	1.988	1.471	1.754	1.471	1.471	1.471	1.467	1.742	1.444	1.471	1.436	1.428	1.433	1.428	1.433	1.915	1.467	1.467	1.467	1.467	1.467	1.467
											1.999	1.255	1.378	1.342	1.375	1.378	1.354	1.655	1.378	1.378	1.954	1.964	1.964	1.964	1.471	1.964	1.471	1.995	1.471	1.742	1.471	1.471	1.471	1.471	1.467	1.46	1.444	1.432	1.436	1.428	1.428	1.433	1.46	1.655	1.467	1.46	1.467	1.46	1.46
										1.655	1.46	1.915	1.284	1.66	1.915	1.378	1.248	1.375	1.46	1.969	1.794	1.997	1.964	1.471	1.964	1.754	1.471	1.471	1.471	1.754	1.471	1.742	1.471	1.467	1.46	1.46	1.742	1.46	1.436	1.433	1.46	1.467	1.428	1.467	1.467	1.467	1.467	1.467	1.467
										1.432	1.284	1.428	1.66	1.349	1.428	1.428	1.412	1.378	1.412	1.226	1.269	1.269	1.471	1.742	1.471	1.471	1.754	1.471	1.471	1.471	1.471	1.754	1.742	1.46	1.46	1.445	1.454	1.467	1.467	1.436	1.467	1.46	1.467	1.46	1.467	1.655	1.999	1.467	1.467
										1.66	1.391	1.66	1.284	1.66	1.655	1.655	1.655	1.409	1.642	1.794	1.269	1.751	1.754	1.471	1.471	1.471	1.742	1.471	1.742	1.471	1.471	1.471	1.471	1.467	1.467	1.445	1.46	1.445	1.444	1.428	1.467	1.46	1.467	1.467	1.467	1.46	1.467	1.999	1.296
										1.296	1.287	1.284	1.66	1.919	1.66	1.358	1.655	1.66	1.269	1.255	1.631	1.471	1.269	1.471	1.471	1.471	1.471	1.742	1.471	1.46	1.471	1.471	1.467	1.445	1.445	1.454	1.454	1.467	1.467	1.467	1.467	1.467	1.445	1.467	1.467	1.467	1.467	1.287	1.307
									1.926	1.454	1.287	1.66	1.287	1.665	1.665	1.66	1.915	1.999	1.269	1.226	1.46	1.387	1.471	1.471	1.754	1.471	1.742	1.471	1.471	1.742	1.471	1.471	1.467	1.467	1.445	1.467	1.467	1.454	1.444	1.46	1.467	1.467	1.467	1.46	1.467	1.467	1.999	1.467	1.46
									1.432	1.428	1.444	1.915	1.919	1.655	1.655	1.631	1.665	1.284	1.387	1.46	1.467	1.467	1.46	1.467	1.467	1.471	1.742	1.471	1.471	1.754	1.471	1.471	1.467	1.46	1.445	1.444	1.46	1.454	1.46	1.46	1.46	1.919	1.467	1.467	1.467	1.999	1.46	1.999	1.999
									1.307	1.436	1.665	1.655	1.66	1.919	1.919	1.394	1.665	1.915	1.66	1.467	1.66	1.387	1.467	1.445	1.46	1.46	1.471	1.445	1.471	1.751	1.46	1.751	1.46	1.46	1.445	1.467	1.445	1.467	1.467	1.467	1.919	1.46	1.467	1.467	1.46	1.467	1.999	1.467	1.999
									1.387	1.445	1.655	1.631	1.387	1.655	1.642	1.467	1.655	1.39	1.46	1.46	1.467	1.46	1.467	1.432	1.445	1.46	1.467	1.742	1.471	1.471	1.471	1.754	1.754	1.46	1.46	1.445	1.665	1.46	1.46	1.655	1.46	1.655	1.467	1.46	1.46	1.467	1.445	1.46	1.748
								1.46	1.46	1.94	1.467	1.402	1.391	1.387	1.672	1.467	1.394	1.915	1.46	1.467	1.46	1.665	1.46	1.454	1.454	1.445	1.432	1.46	1.467	1.471	1.264	1.255	1.46	1.467	1.46	1.284	1.915	1.46	1.387	1.467	1.655	1.655	1.631	1.46	1.284	1.999	1.999	1.999	1.7
								1.436	1.66	1.46	1.675	1.665	1.39	1.655	1.387	1.66	1.915	1.655	1.46	1.445	1.66	1.46	1.444	1.454	1.444	1.66	1.432	1.665	1.467	1.467	1.391	1.467	1.655	1.264	1.655	1.46	1.665	1.665	1.631	1.66	1.391	1.467	1.39	1.631	1.66	1.284	1.303	1.307	1.897
								1.742	1.264	1.445	1.248	1.667	1.445	1.66	1.93	1.445	1.66	1.919	1.445	1.467	1.454	1.467	1.444	1.444	1.665	1.655	1.665	1.284	1.66	1.255	1.655	1.655	1.445	1.665	1.46	1.46	1.46	1.46	1.467	1.642	1.642	1.66	1.655	1.642	1.294	1.226	1.296	1.915	1.901
								1.699	1.46	1.988	1.248	1.248	1.754	1.642	1.642	1.642	1.445	1.46	1.467	1.445	1.46	1.454	1.454	1.432	1.432	1.915	1.445	1.665	1.665	1.665	1.255	1.471	1.66	1.467	1.467	1.445	1.39	1.655	1.287	1.672	1.39	1.915	1.307	1.642	1.287	1.915	1.889	1.889	1.897
							1.742	1.748	1.523	1.248	1.252	1.252	1.248	1.46	1.642	1.94	1.919	1.444	1.46	1.445	1.46	1.46	1.467	1.665	1.665	1.46	1.402	1.248	1.284	1.631	1.655	1.248	1.742	1.467	1.471	1.755	1.467	1.665	1.592	1.66	1.919	1.303	1.314	1.287	1.294	1.321	1.307	1.321	1.897
							1.748	1.751	1.248	1.461	1.485	1.876	1.252	1.94	1.631	1.919	1.467	1.631	1.46	1.284	1.46	1.46	1.46	1.445	1.394	1.631	1.445	1.66	1.631	1.66	1.642	1.471	1.754	1.748	1.742	1.742	1.467	1.391	1.642	1.387	1.39	1.294	1.307	1.307	1.303	1.314	1.307	1.321	1.897
							1.742	1.723	1.716	1.523	1.252	1.451	1.988	1.248	1.915	1.915	1.46	1.46	1.46	1.467	1.454	1.665	1.394	1.391	1.39	1.655	1.391	1.665	1.655	1.248	1.742	1.742	1.754	1.754	1.471	1.471	1.763	1.391	1.387	1.642	1.665	1.321	1.307	1.314	1.307	1.321	1.321	1.897	1.307
							1.748	1.485	1.285	1.252	1.255	1.248	1.733	1.94	1.723	1.631	1.467	1.662	1.728	1.467	1.436	1.46	1.471	1.276	1.241	1.236	1.285	1.264	1.255	1.248	1.485	1.754	1.471	1.751	1.763	1.751	1.755	1.953	1.642	1.314	1.303	1.314	1.328	1.314	1.321	1.321	1.314	1.307	1.314
							1.763	1.716	1.748	1.748	1.723	1.733	1.716	1.4	1.432	1.716	1.665	1.716	1.436	1.733	1.241	1.963	1.485	1.236	1.232	1.513	1.248	1.248	1.252	1.264	1.264	1.252	1.471	1.248	1.742	1.513	1.751	1.241	1.66	1.752	1.314	1.328	1.307	1.307	1.999	1.999	1.321	1.999	1.724
						1.716	1.748	1.444	1.751	1.662	1.428	1.733	1.733	1.728	1.728	1.428	1.409	1.239	1.728	1.428	1.264	1.264	1.963	1.236	1.264	1.264	1.248	1.248	1.264	1.264	1.248	1.248	1.728	1.248	1.248	1.241	1.508	1.252	1.508	1.296	1.314	1.328	1.321	1.321	1.321	1.445	1.999	1.999	1.321
						1.46	1.46	1.444	1.287	1.436	1.454	1.432	1.728	1.428	1.733	1.716	1.728	1.236	1.728	1.485	1.276	1.264	1.236	1.248	1.236	1.248	1.264	1.264	1.523	1.748	1.248	1.248	1.248	1.252	1.245	1.241	1.245	1.241	1.252	1.245	1.307	1.314	1.314	1.999	1.999	1.999	1.999	1.307	1.321
						1.454	1.444	1.915	1.46	1.366	1.66	1.733	1.444	1.751	1.723	1.428	1.264	1.716	1.733	1.248	1.264	1.485	1.264	1.264	1.264	1.248	1.523	1.252	1.248	1.248	1.751	1.728	1.664	1.252	1.248	1.241	1.241	1.252	1.241	1.752	1.314	1.314	1.999	1.328	1.999	1.999	1.999	1.999	1.897
						1.445	1.454	1.46	1.66	1.445	1.445	1.387	1.432	1.919	1.285	1.226	1.412	1.248	1.269	1.276	1.248	1.248	1.276	1.264	1.248	1.264	1.248	1.725	1.248	1.248	1.728	1.728	1.252	1.252	1.508	1.252	1.241	1.241	1.245	1.752	1.307	1.321	1.999	1.999	1.307	1.724	1.307	1.897	1.752
						1.454	1.467	1.391	1.66	1.919	1.391	1.284	1.655	1.467	1.264	1.432	1.723	1.485	1.255	1.264	1.485	1.748	1.255	1.248	1.252	1.248	1.264	1.264	1.248	1.252	1.252	1.513	1.252	1.241	1.252	1.248	1.245	1.241	1.655	1.328	1.328	1.321	1.307	1.314	1.321	1.999	1.678	1.897	1.307
					1.46	1.432	1.672	1.46	1.387	1.284	1.444	1.454	1.665	1.248	1.387	1.252	1.754	1.716	1.236	1.264	1.269	1.754	1.728	1.248	1.748	1.485	1.264	1.248	1.248	1.252	1.248	1.248	1.241	1.248	1.252	1.241	1.241	1.252	1.303	1.321	1.303	1.307	1.328	1.999	1.402	1.303	1.909	1.307	1.307
					1.454	1.402	1.445	1.391	1.66	1.467	1.631	1.467	1.387	1.742	1.665	1.248	1.269	1.723	1.748	1.252	1.248	1.276	1.248	1.513	1.754	1.733	1.248	1.252	1.248	1.248	1.248	1.248	1.248	1.241	1.241	1.241	1.655	1.655	1.665	1.307	1.303	1.303	1.296	1.314	1.999	1.889	1.897	1.314	1.897
					1.402	1.387	1.454	1.39	1.642	1.665	1.467	1.748	1.248	1.255	1.269	1.748	1.751	1.485	1.264	1.255	1.252	1.248	1.485	1.716	1.248	1.716	1.733	1.248	1.264	1.248	1.248	1.252	1.248	1.241	1.387	1.915	1.915	1.655	1.39	1.328	1.631	1.307	1.303	1.314	1.294	1.307	1.307	1.213	1.891
					1.408	1.378	1.39	1.467	1.252	1.387	1.387	1.285	1.748	1.241	1.252	1.755	1.751	1.255	1.245	1.241	1.264	1.252	1.723	1.248	1.485	1.241	1.248	1.245	1.252	1.241	1.485	1.252	1.241	1.915	1.665	1.387	1.655	1.915	1.655	1.999	1.445	1.915	1.307	1.303	1.296	1.307	1.672	1.225	1.901
					1.269	1.631	1.248	1.655	1.794	1.751	1.248	1.742	1.748	1.751	1.723	1.723	1.248	1.751	1.751	1.523	1.248	1.728	1.723	1.264	1.252	1.252	1.241	1.248	1.241	1.245	1.252	1.241	1.655	1.284	1.915	1.631	1.387	1.307	1.296	1.999	1.296	1.303	1.919	1.294	1.303	1.387	1.307	1.226	1.891
				1.985	1.794	1.248	1.402	1.716	1.751	1.248	1.248	1.751	1.252	1.716	1.794	1.252	1.748	1.485	1.723	1.245	1.508	1.485	1.751	1.252	1.513	1.513	1.748	1.241	1.252	1.245	1.66	1.241	1.665	1.66	1.66	1.642	1.307	1.294	1.467	1.303	1.999	1.307	1.999	1.564	1.391	1.307	1.303	1.387	1.92
				1.255	1.248	1.748	1.252	1.751	1.763	1.723	1.985	1.471	1.723	1.751	1.997	1.241	1.716	1.248	1.513	1.252	1.241	1.241	1.245	1.241	1.248	1.485	1.241	1.477	1.508	1.239	1.665	1.919	1.665	1.284	1.655	1.642	1.915	1.296	1.999	1.999	1.467	1.467	1.445	1.39	1.919	1.394	1.889	1.391	1.321
				1.264	1.248	1.255	1.754	1.748	1.748	1.715	1.751	1.751	1.513	1.794	1.748	1.513	1.513	1.245	1.252	1.513	1.264	1.252	1.252	1.485	1.252	1.485	1.252	1.245	1.477	1.245	1.655	1.655	1.655	1.655	1.284	1.287	1.303	1.387	1.467	1.999	1.999	1.294	1.303	1.296	1.391	1.307	1.307	1.94	1.213
				1.752	1.248	1.485	1.248	1.985	1.748	1.698	1.733	1.698	1.451	1.751	1.742	1.248	1.513	1.513	1.252	1.241	1.252	1.252	1.241	1.248	1.252	1.508	1.241	1.241	1.241	1.252	1.665	1.665	1.915	1.919	1.655	1.665	1.307	1.947	1.303	1.314	1.999	1.303	1.328	1.387	1.294	1.303	1.642	1.961	1.671
				1.803	1.523	1.445	1.794	1.748	1.934	1.969	1.477	1.716	1.471	1.646	1.264	1.988	1.751	1.252	1.248	1.245	1.252	1.252	1.252	1.252	1.252	1.665	1.508	1.241	1.252	1.665	1.915	1.508	1.915	1.303	1.642	1.287	1.294	1.307	1.303	1.999	1.333	1.328	1.294	1.303	1.284	1.303	1.296	1.968	1.667
				1.752	1.752	1.451	1.723	1.445	1.716	1.957	1.668	1.733	1.733	1.664	1.676	1.252	1.248	1.513	1.508	1.252	1.241	1.245	1.241	1.241	1.485	1.241	1.241	1.245	1.241	1.287	1.66	1.508	1.284	1.655	1.919	1.321	1.655	1.307	1.303	1.307	1.307	1.303	1.303	1.391	1.303	1.303	1.672	1.672	1.212
			1.935	2	1.803	1.993	1.997	1.803	1.471	1.989	1.918	2	1.471	1.975	1.471	1.508	1.485	1.241	1.252	1.241	1.252	1.485	1.48	1.241	1.477	1.886	1.241	1.284	1.245	1.485	1.245	1.655	1.665	1.284	1.296	1.321	1.307	1.321	1.307	1.303	1.321	1.287	1.303	1.303	1.675	1.875	1.287	1.953	1.864
			1.477	1.794	2	2	1.803	1.728	1.763	1.669	1.996	1.975	1.935	1.646	1.698	1.92	1.48	1.241	1.485	1.252	1.241	1.48	1.241	1.48	1.485	1.239	1.245	1.445	1.48	1.451	1.445	1.655	1.296	1.241	1.303	1.307	1.303	1.303	1.303	1.307	1.294	1.314	1.303	1.321	1.9	1.953	1.201	1.877	1.864
			1.752	1.998	2	1.7	1.934	1.803	1.694	1.929	1.935	1.988	1.646	1.252	1.252	1.752	1.752	1.752	1.48	1.444	1.239	1.498	1.889	1.444	1.226	1.239	1.445	1.48	1.451	1.752	1.307	1.752	1.307	1.307	1.303	1.877	1.296	1.314	1.307	1.328	1.296	1.314	1.642	1.901	1.915	1.961	1.864	1.858	1.858
			1.752	1.674	1.998	1.724	1.935	1.803	1.777	1.716	1.724	2	1.909	1.919	1.929	1.955	1.935	1.935	1.445	1.777	1.48	1.445	1.48	1.226	1.932	1.886	1.445	1.445	1.48	1.777	1.314	1.912	1.48	1.307	1.307	1.294	1.314	1.307	1.303	1.294	1.284	1.314	1.655	1.953	1.953	1.949	1.875	1.864	1.201
			1.935	1.803	2	2	1.947	2	1.993	2	1.889	1.938	1.929	1.935	1.909	1.226	1.909	1.915	1.777	1.444	1.239	1.886	1.226	1.891	1.226	1.891	1.92	1.889	1.219	1.48	1.875	1.321	1.858	1.858	1.307	1.876	1.875	1.201	1.294	1.296	1.672	1.893	1.875	1.951	1.929	1.858	1.667	1.866	1.866
			1.993	1.678	1.938	1.752	1.919	2	2	1.897	1.897	1.925	1.468	1.485	1.864	1.918	1.752	1.498	1.245	1.226	1.925	1.889	1.752	1.901	1.232	1.897	1.226	1.891	1.314	1.321	1.9	1.864	1.858	1.858	1.226	1.875	1.877	1.307	1.858	1.212	1.858	1.877	1.307	1.942	1.655	1.953	1.876	1.2	1.866
			1.678	1.732	1.752	1.998	1.891	1.724	1.755	1.897	1.92	1.752	1.752	1.897	1.897	1.226	1.226	1.226	1.239	1.889	1.225	1.232	1.213	1.226	1.226	1.9	1.328	1.858	1.212	1.321	1.858	1.564	1.858	1.9	1.858	1.858	1.875	1.875	1.303	1.875	1.886	1.592	1.94	1.642	1.201	1.877	1.866	1.866	1.886
		1.445	1.996	1.667	2	1.897	1.891	1.935	1.925	1.445	1.963	1.752	1.225	1.752	1.219	1.777	1.901	1.219	1.233	1.225	1.226	1.886	1.225	1.897	1.564	1.213	1.212	1.564	1.875	1.328	1.321	1.858	1.858	1.213	1.212	1.875	1.858	1.201	1.303	1.296	1.929	1.929	1.949	1.919	1.876	1.94	1.294	1.866	1.915
		1.92	1.877	1.994	1.225	1.7	1.387	1.897	1.925	1.897	1.891	1.219	1.891	1.92	1.219	1.225	1.212	1.225	1.321	1.858	1.897	1.9	1.349	1.858	1.342	1.307	1.342	1.328	1.321	1.328	1.307	1.9	1.307	1.858	1.303	1.858	1.875	1.201	1.296	1.866	1.902	1.96	1.284	1.919	1.642	1.886	1.919	1.886	1.294
		1.949	1.328	1.212	1.925	1.342	1.897	1.92	1.94	1.932	1.877	1.949	1.893	1.642	1.219	1.942	1.226	1.328	1.225	1.752	1.314	1.201	1.876	1.294	1.314	1.328	1.875	1.342	1.296	1.307	1.307	1.307	1.212	1.9	1.219	1.201	1.875	1.875	1.949	1.875	1.592	1.876	1.287	1.592	1.915	1.877	1.294	1.284	1.294
		1.212	1.468	1.219	1.901	1.9	1.92	1.213	1.662	1.9	1.895	1.929	1.314	1.212	1.213	1.891	1.225	1.201	1.2	1.212	1.307	1.342	1.342	1.321	1.342	1.328	1.342	1.321	1.307	1.564	1.858	1.212	1.212	1.901	1.201	1.212	1.875	1.886	1.926	1.876	1.886	1.402	1.402	1.39	1.631	1.402	1.284	1.387	1.919
		1.467	1.226	1.877	1.739	1.877	1.213	1.953	1.942	1.219	1.284	1.631	1.926	1.2	1.919	1.201	1.2	1.321	1.321	1.866	1.321	1.307	1.858	1.307	1.342	1.328	1.564	1.314	1.314	1.777	1.226	1.777	1.48	1.201	1.212	1.294	1.212	1.875	1.877	1.642	1.287	1.926	1.919	1.592	1.39	1.631	1.39	1.39	1.919
		1.901	1.876	1.875	1.333	1.394	1.901	1.947	1.858	1.201	1.2	1.296	1.866	1.875	1.294	1.94	1.303	1.296	1.321	1.328	1.321	1.321	1.314	1.314	1.328	1.307	1.333	1.48	1.752	1.303	1.9	1.901	1.858	1.895	1.864	1.895	1.877	1.953	1.93	1.926	1.672	1.631	1.672	1.642	1.642	1.394	1.284	1.642	1.284
		1.225	1.895	1.201	1.642	1.942	1.902	1.94	1.307	1.947	1.919	1.919	1.631	1.934	1.296	1.2	1.328	1.915	1.2	1.333	1.342	1.564	1.328	1.999	1.307	1.307	1.454	1.314	1.777	1.777	1.752	1.226	1.9	1.858	1.212	1.9	1.858	1.631	1.93	1.642	1.672	1.284	1.642	1.631	1.642	1.287	1.39	1.387	1.287
		1.901	1.9	1.66	1.875	1.893	1.9	1.947	1.287	1.875	1.296	1.655	1.213	1.284	1.655	1.926	1.926	1.342	1.321	1.445	1.328	1.999	1.454	1.999	1.307	1.314	1.321	1.777	1.477	1.48	1.513	1.858	1.212	1.875	1.201	1.953	1.949	1.284	1.592	1.672	1.672	1.915	1.665	1.672	1.387	1.66	1.665	1.665	1.391
	1.213	1.895	1.953	1.303	1.284	1.902	1.94	1.201	1.212	1.287	1.886	1.926	1.919	1.303	1.919	1.349	1.349	1.342	1.999	1.999	1.342	1.402	1.314	1.294	1.999	1.777	1.513	1.314	1.777	1.777	1.445	1.895	1.953	1.953	1.949	1.949	1.947	1.642	1.631	1.642	1.642	1.915	1.66	1.284	1.655	1.655	1.284	1.287	1.284
	1.875	1.631	1.875	1.929	1.875	1.866	1.866	1.919	1.886	1.294	1.926	1.321	1.886	1.564	1.655	1.445	1.314	1.408	1.342	1.999	1.999	1.314	1.307	1.949	1.314	1.678	1.777	1.48	1.485	1.875	1.866	1.895	1.926	1.642	1.642	1.947	1.919	1.642	1.919	1.631	1.631	1.672	1.655	1.391	1.287	1.284	1.665	1.655	1.66
	1.328	1.866	1.321	1.876	1.875	1.875	1.2	1.314	1.919	1.94	1.408	1.926	1.328	1.665	1.999	1.321	1.999	1.321	1.999	1.284	1.915	1.467	1.307	1.321	1.212	1.477	1.296	1.94	1.866	1.2	1.94	1.926	1.2	1.926	1.875	1.642	1.866	1.926	1.919	1.642	1.915	1.287	1.66	1.284	1.655	1.284	1.655	1.655	1.287
	1.333	1.953	1.866	1.333	1.926	1.592	1.328	1.66	1.866	1.919	1.919	1.284	1.926	1.314	1.999	1.999	1.999	1.949	1.454	1.999	1.999	1.307	1.48	1.445	1.226	1.947	1.201	1.303	1.2	1.642	1.886	1.929	1.926	1.926	1.642	1.919	1.876	1.642	1.915	1.642	1.387	1.655	1.655	1.387	1.655	1.655	1.66	1.655	1.284
	1.2	1.926	1.886	1.333	1.333	1.349	1.915	1.926	1.919	1.919	1.919	1.999	1.564	1.564	1.999	1.307	1.454	1.314	1.328	1.321	1.303	1.877	1.296	1.294	1.248	1.926	1.886	1.926	1.94	1.919	1.866	1.93	1.864	1.287	1.445	1.926	1.919	1.631	1.919	1.631	1.665	1.284	1.655	1.66	1.284	1.284	1.287	1.655	1.655
	1.321	1.919	1.307	1.333	1.321	1.642	1.915	1.631	1.919	1.314	1.999	1.46	1.999	1.999	1.321	1.445	1.999	1.454	1.467	1.777	1.454	1.307	1.445	1.201	1.226	1.2	1.94	1.2	1.926	1.926	1.877	1.926	1.642	1.926	1.445	1.919	1.631	1.919	1.631	1.655	1.665	1.655	1.655	1.66	1.655	1.665	1.655	1.284	1.655
	1.94	1.564	1.333	1.66	1.94	1.408	1.66	1.321	1.328	1.333	1.408	1.445	1.314	1.408	1.321	1.307	1.321	1.303	1.408	1.321	1.877	1.232	1.226	1.926	1.886	1.947	1.926	1.934	1.926	1.926	1.412	1.915	1.926	1.926	1.402	1.919	1.915	1.665	1.926	1.919	1.66	1.66	1.655	1.287	1.655	1.655	1.655	1.655	1.655
	1.915	1.333	1.947	1.675	1.321	1.46	1.46	1.919	1.665	1.467	1.321	1.328	1.999	1.999	1.564	1.307	1.999	1.999	1.303	1.314	1.307	1.858	1.876	1.926	1.94	1.866	1.926	1.926	1.926	1.69	1.94	1.592	1.408	1.919	1.675	1.672	1.402	1.919	1.66	1.66	1.665	1.655	1.66	1.655	1.915	1.655	1.655	1.915	1.919
	1.342	1.2	1.349	1.642	1.926	1.631	1.321	1.321	1.328	1.46	1.314	1.999	1.328	1.307	1.321	1.321	1.999	1.999	1.303	1.999	1.866	1.467	1.294	1.94	1.93	1.93	1.926	1.69	1.699	1.926	1.69	1.592	1.926	1.642	1.391	1.642	1.642	1.919	1.665	1.66	1.66	1.387	1.655	1.66	1.655	1.655	1.284	1.66	1.655
	1.564	1.655	1.284	1.342	1.394	1.655	1.94	1.631	1.999	1.999	1.631	1.999	1.321	1.999	1.314	1.999	1.999	1.307	1.777	1.876	1.999	1.467	1.875	1.445	1.926	1.699	1.94	1.642	1.592	1.919	1.642	1.592	1.402	1.665	1.631	1.642	1.631	1.665	1.387	1.66	1.915	1.655	1.655	1.655	1.655	1.655	1.66	1.631	1.655
1.655	1.655	1.631	1.342	1.642	1.94	1.564	1.445	1.642	1.328	1.999	1.314	1.307	1.321	1.321	1.314	1.314	1.321	1.287	1.307	1.307	1.432	1.248	1.631	1.631	1.877	1.926	1.631	1.592	1.631	1.408	1.69	1.66	1.919	1.642	1.631	1.672	1.66	1.66	1.642	1.66	1.655	1.66	1.655	1.66	1.655	1.655	1.655	1.66	1.655
1.915	1.631	1.94	1.342	1.333	1.915	1.445	1.321	1.321	1.333	1.999	1.328	1.999	1.999	1.333	1.307	1.321	1.307	1.445	1.294	1.296	1.926	1.432	1.69	1.926	1.631	1.926	1.66	1.408	1.642	1.66	1.926	1.642	1.66	1.919	1.631	1.66	1.387	1.66	1.66	1.915	1.655	1.284	1.655	1.655	1.655	1.655	1.655	1.655	1.284
1.665	1.349	1.333	1.69	1.321	1.66	1.321	1.314	1.999	1.321	1.328	1.328	1.999	1.999	1.321	1.328	1.303	1.999	1.294	1.445	1.294	1.642	1.454	1.294	1.642	1.926	1.926	1.387	1.919	1.631	1.387	1.66	1.642	1.915	1.631	1.387	1.66	1.915	1.66	1.655	1.655	1.655	1.66	1.655	1.655	1.915	1.387	1.655	1.66	1.387
1.328	1.794	1.333	1.916	1.321	1.642	1.564	1.496	1.655	1.999	1.321	1.999	1.314	1.999	1.321	1.321	1.445	1.296	1.467	1.445	1.467	1.642	1.284	1.642	1.631	1.642	1.631	1.631	1.66	1.642	1.66	1.665	1.655	1.655	1.66	1.66	1.655	1.655	1.66	1.66	1.631	1.655	1.655	1.655	1.915	1.655	1.655	1.387	1.665	1.655
1.232	1.504	1.79	1.276	1.752	1.314	1.328	1.321	1.307	1.328	1.467	1.328	1.307	1.999	1.999	1.999	1.454	1.307	1.284	1.454	1.445	1.454	1.642	1.66	1.408	1.631	1.642	1.631	1.66	1.387	1.665	1.665	1.655	1.915	1.66	1.66	1.655	1.655	1.655	1.284	1.655	1.655	1.655	1.655	1.655	1.655	1.915	1.655	1.66	1.66
1.564	1.328	1.999	1.269	1.789	1.269	1.642	1.321	1.999	1.999	1.303	1.314	1.999	1.999	1.46	1.999	1.296	1.46	1.445	1.454	1.94	1.296	1.877	1.642	1.665	1.665	1.665	1.66	1.665	1.66	1.665	1.665	1.66	1.665	1.66	1.284	1.655	1.66	1.915	1.66	1.655	1.66	1.284	1.665	1.655	1.665	1.66	1.284	1.387	1.387
1.328	1.751	1.994	1.803	1.269	1.947	2	1.999	1.467	1.307	1.999	1.891	1.321	1.999	1.999	1.445	1.999	1.284	1.296	1.287	1.631	1.642	1.919	1.631	1.387	1.665	1.387	1.919	1.66	1.665	1.631	1.66	1.915	1.915	1.284	1.655	1.66	1.287	1.66	1.66	1.631	1.655	1.66	1.665	1.665	1.915	1.915	1.665	1.655	1.642
1.995	1.999	1.328	1.803	1.333	1.724	1.46	1.999	1.678	1.454	1.999	1.999	1.307	1.445	1.454	1.999	1.642	1.294	1.642	1.655	1.665	1.387	1.631	1.66	1.66	1.665	1.631	1.631	1.655	1.66	1.66	1.655	1.66	1.655	1.66	1.655	1.284	1.655	1.66	1.284	1.655	1.665	1.665	1.66	1.284	1.631	1.66	1.66	1.391	1.665
1.999	2	1.564	1.999	1.983	1.999	1.999	1.444	1.735	1.999	1.999	1.732	1.999	1.999	1.471	1.408	1.445	1.444	1.284	1.631	1.665	1.66	1.66	1.631	1.66	1.915	1.642	1.631	1.665	1.66	1.66	1.655	1.919	1.387	1.66	1.665	1.66	1.66	1.66	1.287	1.387	1.655	1.655	1.655	1.655	1.665	1.66	1.387	1.66	1.919
1.71	1.402	1.994	1.999	1.684	1.996	1.999	1.897	1.999	1.999	1.739	1.999	1.999	1.678	1.307	1.642	1.69	1.631	1.631	1.926	1.877	1.94	1.665	1.926	1.642	1.665	1.631	1.655	1.655	1.665	1.655	1.915	1.655	1.655	1.919	1.655	1.665	1.655	1.915	1.915	1.655	1.655	1.66	1.665	1.387	1.665	1.665	1.665	1.387	1.66
1.378	1.432	1.999	1.751	1.964	1.999	1.321	1.735	1.678	1.752	1.7	1.744	1.7	1.742	1.471	1.739	1.387	1.919	1.877	1.631	1.387	1.387	1.642	1.655	1.926	1.915	1.655	1.655	1.66	1.915	1.66	1.655	1.66	1.284	1.919	1.919	1.915	1.947	1.665	1.665	1.66	1.915	1.915	1.387	1.66	1.631	1.665	1.665	1.672	1.642
1.999	1.999	1.76	1.314	1.988	1.314	1.678	1.752	1.724	1.999	1.999	1.467	1.471	1.46	1.445	1.454	1.445	1.929	1.926	1.284	1.66	1.926	1.631	1.631	1.66	1.387	1.66	1.665	1.387	1.655	1.631	1.66	1.66	1.66	1.66	1.66	1.284	1.655	1.642	1.642	1.919	1.284	1.391	1.631	1.631	1.672	1.391	1.665	1.642	1.387
1.999	1.897	1.328	1.71	1.999	1.307	1.999	1.678	1.232	1.678	1.999	1.7	1.232	1.445	1.284	1.926	1.394	1.94	1.919	1.926	1.94	1.94	1.919	1.66	1.631	1.919	1.66	1.655	1.66	1.665	1.66	1.66	1.387	1.631	1.919	1.915	1.926	1.919	1.642	1.66	1.66	1.915	1.66	1.387	1.387	1.387	1.642	1.387	1.287	1.919
1.999	1.79	1.935	1.999	1.454	1.328	1.999	1.321	1.993	1.698	1.468	1.471	1.744	1.915	1.94	1.94	1.93	1.672	1.926	1.631	1.915	1.919	1.665	1.642	1.915	1.665	1.665	1.915	1.655	1.66	1.926	1.919	1.631	1.926	1.631	1.926	1.655	1.631	1.287	1.642	1.665	1.631	1.672	1.39	1.592	1.642	1.592	1.631	1.672	1.642
1.71	1.467	1.349	1.999	1.909	1.321	1.897	1.444	1.724	1.755	1.225	1.232	1.915	1.445	1.642	1.642	1.942	1.926	1.94	1.919	1.387	1.926	1.665	1.655	1.66	1.631	1.919	1.915	1.926	1.665	1.66	1.665	1.665	1.926	1.919	1.642	1.642	1.631	1.284	1.287	1.66	1.631	1.66	1.94	1.66	1.642	1.675	1.675	1.631	1.592
1.999	1.328	1.777	1.314	1.303	1.307	1.752	1.752	1.303	1.678	1.232	1.897	1.213	1.66	1.94	1.866	1.2	1.94	1.631	1.926	1.66	1.665	1.66	1.665	1.66	1.655	1.926	1.66	1.655	1.642	1.66	1.926	1.915	1.886	1.926	1.642	1.915	1.642	1.94	1.642	1.926	1.642	1.66	1.592	1.642	1.665	1.631	1.94	1.284	1.94
1.983	1.294	1.485	1.321	1.321	1.303	1.294	1.296	1.752	1.303	1.916	1.232	1.932	1.303	1.876	1.592	1.66	1.947	1.93	1.94	1.665	1.631	1.655	1.631	1.94	1.655	1.915	1.926	1.665	1.631	1.642	1.919	1.886	1.866	1.94	1.926	1.592	1.631	1.631	1.631	1.642	1.592	1.919	1.391	1.432	1.876	1.665	1.592	1.467	1.877
1.983	1.314	1.232	1.752	1.307	1.314	1.314	1.777	1.877	1.777	1.408	1.226	1.919	1.69	1.94	1.665	1.287	1.942	1.866	1.642	1.631	1.919	1.66	1.93	1.592	1.926	1.631	1.926	1.66	1.926	1.919	1.642	1.926	1.94	1.592	1.642	1.926	1.642	1.926	1.919	1.642	1.915	1.444	1.642	1.642	1.642	1.665	1.391	1.919	1.631
1.321	1.314	1.328	1.935	1.314	1.307	1.777	1.314	1.94	1.412	1.314	1.912	1.294	1.631	1.919	1.66	1.655	1.926	1.66	1.631	1.926	1.655	1.926	1.655	1.93	1.919	1.66	1.926	1.631	1.926	1.387	1.66	1.642	1.642	1.631	1.642	1.919	1.919	1.926	1.94	1.284	1.926	1.444	1.444	1.926	1.445	1.877	1.642	1.467	1.467
1.502	1.777	1.76	1.294	1.314	1.296	1.875	1.296	1.631	1.999	1.303	1.949	1.284	1.287	1.866	1.631	1.631	1.631	1.665	1.631	1.926	1.94	1.66	1.926	1.66	1.655	1.631	1.665	1.66	1.665	1.915	1.926	1.631	1.631	1.642	1.631	1.631	1.631	1.919	1.926	1.915	1.66	1.444	1.284	1.284	1.864	1.467	1.467	1.46	1.467
1.296	1.777	1.777	1.412	1.303	1.321	1.294	1.999	1.891	1.949	1.321	1.412	1.631	1.402	1.296	1.66	1.402	1.919	1.284	1.642	1.66	1.665	1.665	1.631	1.631	1.631	1.926	1.926	1.642	1.66	1.66	1.631	1.631	1.926	1.94	1.926	1.631	1.926	1.94	1.915	1.919	1.445	1.919	1.445	1.66	1.915	1.445	1.467	1.445	1.46
1.789	1.897	1.999	1.294	1.307	1.321	1.655	1.66	1.926	1.925	1.303	1.94	1.971	1.665	1.915	1.655	1.631	1.66	1.387	1.665	1.926	1.665	1.665	1.93	1.665	1.631	1.642	1.66	1.655	1.665	1.665	1.655	1.66	1.926	1.631	1.66	1.919	1.919	1.919	1.655	1.915	1.66	1.919	1.915	1.284	1.66	1.926	1.445	1.46	1.675
1.245	1.294	1.445	1.321	1.284	1.409	1.901	1.307	1.682	1.287	1.445	1.926	1.408	1.307	1.642	1.642	1.94	1.66	1.665	1.665	1.631	1.665	1.66	1.642	1.665	1.66	1.665	1.631	1.919	1.66	1.631	1.387	1.665	1.66	1.631	1.631	1.66	1.66	1.915	1.66	1.919	1.631	1.915	1.66	1.66	1.915	1.919	1.46	1.46	1.284
1.925	1.444	1.889	1.999	1.296	1.454	1.321	1.409	1.445	1.631	1.294	1.642	1.408	1.642	1.926	1.66	1.926	1.387	1.655	1.66	1.631	1.919	1.631	1.665	1.665	1.387	1.665	1.631	1.665	1.665	1.919	1.631	1.66	1.387	1.655	1.66	1.387	1.642	1.631	1.915	1.631	1.631	1.284	1.284	1.66	1.66	1.66	1.655	1.631	1.284
1.912	1.46	1.287	1.296	1.454	1.412	1.307	1.294	1.919	1.409	1.412	1.926	1.394	1.866	1.387	1.631	1.682	1.665	1.919	1.665	1.631	1.919	1.642	1.631	1.665	1.66	1.66	1.919	1.665	1.915	1.66	1.66	1.915	1.66	1.66	1.655	1.631	1.66	1.66	1.915	1.665	1.284	1.915	1.284	1.915	1.287	1.631	1.665	1.631	1.284
1.886	1.225	1.296	1.284	1.642	1.467	1.225	1.845	1.66	1.926	1.631	1.408	1.675	1.665	1.66	1.665	1.66	1.919	1.665	1.655	1.387	1.66	1.66	1.66	1.665	1.66	1.631	1.378	1.375	1.359	1.66	1.375	1.375	1.655	1.284	1.655	1.66	1.655	1.66	1.66	1.66	1.655	1.284	1.387	1.66	1.665	1.284	1.387	1.66	1.66
1.919	1.926	1.7	1.66	1.303	1.736	1.226	1.886	1.467	1.402	1.631	1.642	1.402	1.642	1.394	1.665	1.631	1.665	1.66	1.66	1.387	1.665	1.66	1.631	1.66	1.631	1.66	1.378	1.378	1.349	1.375	1.342	1.349	1.349	1.349	1.387	1.665	1.66	1.665	1.665	1.66	1.66	1.387	1.387	1.284	1.919	1.665	1.287	1.665	1.66
1.655	1.2	1.294	1.932	1.919	1.94	1.655	1.328	1.391	1.436	1.631	1.947	1.642	1.391	1.665	1.665	1.287	1.66	1.66	1.387	1.66	1.631	1.631	1.919	1.665	1.66	1.66	1.631	1.378	1.349	1.378	1.378	1.359	1.349	1.359	1.342	1.287	1.287	1.66	1.66	1.665	1.665	1.655	1.665	1.284	1.66	1.642	1.387	1.66	1.665
1.915	1.655	1.321	1.314	1.296	1.471	1.284	1.445	1.631	1.219	1.642	1.642	1.682	1.287	1.642	1.631	1.915	1.631	1.915	1.655	1.631	1.665	1.665	1.66	1.387	1.642	1.665	1.349	1.342	1.359	1.359	1.354	1.378	1.354	1.342	1.378	1.66	1.66	1.665	1.387	1.665	1.66	1.284	1.284	1.387	1.287	1.284	1.287	1.915	1.387
1.926	1.387	1.919	1.866	1.284	1.46	1.294	1.665	1.287	1.226	1.321	1.665	1.328	1.287	1.926	1.294	1.642	1.655	1.631	1.631	1.915	1.919	1.631	1.642	1.655	1.665	1.391	1.66	1.378	1.375	1.378	1.378	1.359	1.378	1.378	1.378	1.631	1.387	1.66	1.66	1.387	1.287	0	1.665	0	1.284	1.66	1.287	1.287	1.284
1.915	1.886	1.655	1.284	1.232	1.284	1.225	1.655	1.963	1.226	1.94	1.929	1.915	1.655	1.642	1.655	1.926	1.284	1.919	1.642	1.665	1.631	1.66	1.642	1.665	1.665	1.655	1.665	1.66	1.665	1.349	1.378	1.359	1.342	1.342	1.387	1.665	1.387	1.387	1.387	1.387	0	0	0	0	1.287	1.287	1.287	1.412	1.655
1.287	1.314	1.655	1.444	1.287	1.968	1.287	1.387	1.213	1.232	1.226	1.592	1.225	1.642	1.642	1.201	1.947	1.655	1.631	1.66	1.66	1.926	1.66	1.387	1.387	1.655	1.919	1.642	1.642	1.665	1.665	1.284	1.66	1.66	1.642	1.287	1.642	1.672	1.387	1.642	1.287	0	0	0	0	0	1.655	1.284	1.287	1.294
1.66	1.296	1.296	1.408	1.287	1.642	1.394	1.665	1.232	1.212	1.942	1.213	1.655	1.926	1.93	1.655	1.926	1.919	1.93	1.926	1.915	1.66	1.66	1.631	1.66	1.919	1.665	1.665	1.642	1.642	1.642	1.66	1.66	1.631	1.284	1.391	1.287	1.287	1.287	1.284	0	0	0	0	0	1.284	1.284	1.294	1.287	1.294
1.287	1.408	1.699	1.321	1.901	1.665	1.668	1.655	1.294	1.665	1.225	1.665	1.94	1.213	1.915	1.875	1.94	1.926	1.631	1.94	1.66	1.631	1.387	1.387	1.642	1.642	1.665	1.387	1.926	1.665	1.631	1.655	1.926	1.66	1.387	1.592	1.402	1.642	1.294	1.387	0	0	0	0	0	1.287	1.294	1.287	1.915	1.287
1.916	1.402	1.925	1.294	1.213	1.66	1.303	1.915	1.296	1.94	1.915	1.875	1.94	1.915	1.926	1.642	1.294	1.926	1.294	1.66	1.919	1.592	1.642	1.642	1.387	1.926	1.642	1.665	1.284	1.287	1.631	1.919	1.915	1.655	1.402	1.66	1.592	1.877	1.287	0	0	0	0	0	0	1.655	1.284	1.287	1.294	1.287
1.321	1.402	1.225	1.294	1.96	1.94	1.287	1.284	1.93	1.947	1.929	1.926	1.296	1.953	1.631	1.66	1.631	1.66	1.642	1.926	1.284	1.642	1.665	1.655	1.915	1.387	1.642	1.642	1.672	1.94	1.642	1.926	1.915	1.655	1.66	1.69	1.642	1.391	1.642	0	0	0	0	0	0	1.294	1.287	1.287	1.296	1.294
1.408	1.682	1.39	1.662	1.864	1.66	1.296	1.387	1.866	1.866	1.284	1.294	1.631	1.2	1.655	1.665	1.631	1.642	1.94	1.631	1.284	1.876	1.2	1.926	1.631	1.926	1.387	1.94	1.642	1.66	1.919	1.94	1.655	1.919	1.642	1.915	1.642	1.631	0	0	0	0	0	0	0	1.294	1.284	1.294	1.294	1.294
1.412	1.321	1.682	1.877	1.287	1.926	1.642	1.94	1.672	1.915	1.655	1.665	1.665	1.287	1.391	1.668	1.391	1.66	1.631	1.682	1.296	1.631	1.391	1.387	1.94	1.631	1.93	1.642	1.655	1.592	1.642	1.926	1.642	1.915	1.642	1.631	1.926	1.409	0	0	0	0	0	0	0	1.287	1.284	1.294	1.284	1.294
1.912	1.672	1.642	1.307	1.592	1.919	1.886	1.919	1.94	1.66	1.919	1.284	1.642	1.394	1.665	1.408	1.642	1.667	1.592	1.926	1.672	1.66	1.284	1.926	1.876	1.929	1.902	1.949	1.93	1.642	1.387	1.926	1.631	1.915	1.926	1.886	1.387	1.926	1.631	1.919	0	0	0	1.294	1.294	1.287	1.284	1.294	1.287	1.294
1.69	1.877	1.387	1.947	1.667	1.284	1.284	1.93	1.66	1.926	1.631	1.919	1.66	1.69	1.402	1.69	1.667	1.672	1.296	1.672	1.642	1.284	1.9	1.201	1.642	1.92	1.294	1.877	1.2	1.866	1.665	1.66	1.631	1.926	1.655	1.287	1.919	1.919	1.915	1.284	1.287	1.287	0	1.296	1.919	1.287	1.294	1.294	1.284	1.294
1.408	1.662	1.668	1.866	1.667	1.642	1.642	1.287	1.592	1.665	1.387	1.409	1.321	1.402	1.408	1.631	1.387	1.642	1.642	1.642	1.303	1.642	1.294	1.9	1.294	1.296	1.929	1.877	1.287	1.284	1.876	1.66	1.631	1.642	1.926	1.915	1.915	1.287	1.919	1.287	1.287	1.919	1.287	1.294	1.926	1.296	1.294	1.287	1.296	1.294
1.953	1.953	1.876	1.926	1.866	1.915	1.2	1.915	1.66	1.919	1.668	1.919	1.655	1.307	1.314	1.564	1.314	1.314	1.321	1.287	1.287	1.296	1.321	1.307	1.858	1.642	1.901	1.294	1.219	1.287	1.655	1.642	1.93	1.66	1.919	1.926	1.919	1.915	1.926	1.284	1.287	1.287	1.294	1.284	1.287	1.287	1.294	1.294	1.296	1.866
1.667	1.592	1.294	1.665	1.93	1.942	1.66	1.919	1.631	1.915	1.655	1.287	1.321	1.321	1.321	1.321	1.321	1.307	1.314	1.328	1.314	1.314	1.303	1.303	1.307	1.219	1.901	1.296	1.9	1.294	1.294	1.655	1.665	1.284	1.287	1.94	1.284	1.915	1.284	1.919	1.294	1.294	1.284	1.284	1.296	1.287	1.294	1.296	1.294	1.303
1.877	1.949	1.877	1.2	1.296	1.93	1.314	1.2	1.294	1.886	1.886	1.926	1.631	1.409	1.592	1.349	1.314	1.328	1.321	1.321	1.314	1.321	1.314	1.321	1.314	1.225	1.219	1.901	1.949	1.307	1.296	1.314	1.294	1.66	1.915	1.919	1.919	1.919	1.284	1.915	1.294	1.287	1.294	1.294	1.287	1.287	1.303	1.307	1.296	1.296
1.69	1.328	1.929	1.642	1.94	1.2	1.886	1.655	1.926	1.919	1.642	1.926	1.321	1.321	1.321	1.321	1.328	1.321	1.314	1.321	1.328	1.321	1.314	1.314	1.777	1.232	1.226	1.752	1.321	1.9	1.9	1.9	1.303	1.655	1.926	1.926	1.655	1.919	1.915	1.915	1.915	1.287	1.287	1.287	1.287	1.294	1.296	1.296	1.303	1.303
1.387	1.919	1.391	1.201	1.876	1.93	1.2	1.93	1.926	1.926	1.655	1.926	1.328	1.321	1.378	1.321	1.328	1.328	1.314	1.314	1.321	1.321	1.321	1.321	1.307	1.777	1.219	1.752	1.891	1.901	1.901	1.92	1.303	1.93	1.926	1.314	1.284	1.66	1.926	1.296	1.294	1.294	1.287	1.294	1.303	1.294	1.314	1.307	1.314	1.314
1.94	1.321	1.213	1.2	1.93	1.902	1.2	1.942	1.866	1.93	1.926	1.314	1.307	1.321	1.349	1.321	1.314	1.328	1.321	1.321	1.321	1.307	1.321	1.777	1.777	1.752	1.752	1.92	1.777	1.777	1.307	1.92	1.303	1.303	1.314	1.294	1.314	1.307	1.926	1.919	1.926	1.303	1.294	1.886	1.294	1.307	1.303	1.307	1.307	1.307
1.893	1.201	1.655	1.213	1.866	1.934	1.875	1.926	1.93	1.93	1.926	1.919	1.296	1.307	1.564	1.321	1.314	1.314	1.321	1.328	1.321	1.314	1.307	1.225	1.777	1.777	1.925	1.752	1.225	1.226	1.307	1.9	1.307	1.314	1.876	1.303	1.314	1.886	1.303	1.919	1.287	1.919	1.307	1.296	1.303	1.307	1.314	1.314	1.307	1.314
1.893	1.201	1.893	1.201	1.2	1.2	1.926	1.926	1.212	1.287	1.94	1.284	1.307	1.328	1.321	1.321	1.321	1.314	1.321	1.314	1.321	1.328	1.777	1.777	1.777	1.232	1.226	1.752	1.225	1.225	1.219	1.225	1.875	1.303	1.314	1.303	1.307	1.314	1.314	1.926	1.314	1.303	1.287	1.314	1.314	1.307	1.321	1.321	1.864	1.314
1.947	1.219	1.303	1.932	1.875	1.226	1.866	1.866	1.845	1.929	1.307	1.66	1.321	1.314	1.314	1.321	1.321	1.321	1.321	1.321	1.321	1.314	1.777	1.752	1.777	1.777	1.752	1.777	1.226	1.213	1.213	1.901	1.307	1.858	1.307	1.307	1.314	1.314	1.307	1.307	1.314	1.307	1.303	1.307	1.314	1.294	1.328	1.321	1.877	1.925
1.875	1.875	1.294	1.947	1.2	1.886	1.934	1.201	1.201	1.642	1.66	1.866	1.294	1.314	1.314	1.303	1.314	1.321	1.314	1.303	1.777	1.752	1.752	1.226	1.777	1.92	1.752	1.219	1.226	1.213	1.901	1.9	1.225	1.877	1.875	1.307	1.314	1.307	1.314	1.321	1.307	1.314	1.314	1.321	1.864	1.912	1.916	1.919	1.925	1.909
	1.942	1.225	1.213	1.901	1.201	1.94	1.667	1.876	1.303	1.294	1.321	1.321	1.296	1.321	1.314	1.321	1.321	1.314	1.314	1.752	1.752	1.897	1.752	1.777	1.891	1.92	1.777	1.219	1.901	1.901	1.858	1.9	1.876	1.307	1.875	1.307	1.314	1.321	1.321	1.314	1.307	1.314	1.916	1.752	1.916	1.935	1.955	1.955	1.909
	1.642	1.225	1.893	1.949	1.219	1.876	1.592	1.94	1.307	1.314	1.314	1.307	1.303	1.303	1.303	1.321	1.321	1.296	1.314	1.752	1.891	1.92	1.777	1.897	1.213	1.897	1.9	1.901	1.92	1.92	1.9	1.858	1.877	1.875	1.321	1.314	1.864	1.877	1.875	1.864	1.949	1.9	1.916	1.909	1.909	1.909	1.929	1.994	1.987
	1.889	1.213	1.929	1.226	1.953	1.895	1.951	1.912	1.314	1.94	1.9	1.901	1.875	1.321	1.321	1.314	1.752	1.314	1.752	1.891	1.897	1.891	1.901	1.891	1.92	1.92	1.901	1.9	1.901	1.9	1.9	1.9	1.9	1.875	1.864	1.864	1.877	1.321	1.877	1.949	1.909	1.925	1.955	1.909	1.99	1.909	2	2	1.992
	1.877	1.219	1.9	1.307	1.877	1.232	1.225	1.886	1.303	1.642	1.897	1.92	1.296	1.875	1.307	1.901	1.858	1.891	1.752	1.752	1.901	1.891	1.901	1.92	1.891	1.901	1.901	1.92	1.9	1.901	1.901	1.901	1.864	1.858	1.9	1.864	1.876	1.864	1.912	1.916	1.909	1.897	1.929	1.99	2	1.962	2	1.992	1.962
	1.925	1.889	1.925	1.915	1.875	1.226	1.912	1.682	1.886	1.864	1.891	1.901	1.9	1.897	1.321	1.92	1.752	1.901	1.901	1.901	1.92	1.891	1.92	1.901	1.901	1.901	1.901	1.901	1.9	1.901	1.864	1.901	1.901	1.9	1.864	1.912	1.92	1.949	1.929	1.897	1.925	1.935	2	1.935	1.983	1.934	2	1.996	1.962
	1.225	1.901	1.668	1.886	1.895	1.864	1.932	1.92	1.92	1.915	1.858	1.901	1.858	1.901	1.9	1.897	1.901	1.901	1.901	1.92	1.92	1.92	1.92	1.92	1.901	1.901	1.901	1.901	1.9	1.901	1.901	1.9	1.901	1.9	1.901	1.92	1.925	1.897	1.925	1.925	1.919	1.993	1.994	1.998	1.987	1.962	1.969	1.996	2
	1.9	1.891	1.953	1.752	1.864	1.935	1.886	1.912	1.9	1.9	1.901	1.858	1.9	1.858	1.9	1.9	1.9	1.901	1.92	1.901	1.901	1.897	1.901	1.901	1.901	1.92	1.901	1.901	1.901	1.925	1.925	1.9	1.901	1.901	1.901	1.925	1.949	1.897	1.938	1.935	1.935	1.996	2	1.993	1.998	1.983	2	1.997	1.996
	1.901	1.949	1.925	1.891	1.9	1.912	1.901	1.901	1.9	1.9	1.9	1.9	1.858	1.92	1.9	1.901	1.901	1.9	1.901	1.901	1.92	1.92	1.901	1.901	1.925	1.916	1.925	1.901	1.901	1.901	1.912	1.925	1.864	1.938	1.92	1.925	1.937	1.938	1.682	1.993	1.968	1.935	2	2	2	1.994	1.962	1.996	1.996
	1.213	1.901	1.96	1.912	1.912	1.925	1.858	1.9	1.901	1.9	1.901	1.858	1.901	1.9	1.92	1.901	1.901	1.891	1.9	1.925	1.9	1.901	1.916	1.92	1.901	1.901	1.925	1.925	1.916	1.925	1.925	1.916	1.925	1.938	1.897	1.929	1.983	1.935	1.989	1.698	1.998	2	2	2	2	1.995	1.997	1.994	1.964
	1.9	1.858	1.9	1.92	1.891	1.891	1.92	1.891	1.901	1.9	1.901	1.901	1.92	1.901	1.901	1.925	1.925	1.92	1.925	1.92	1.925	1.901	1.901	1.901	1.925	1.901	1.925	1.901	1.916	1.916	1.925	1.925	1.916	1.897	1.924	1.996	1.671	2	1.7	1.993	1.998	1.692	1.698	2	2	2	1.997	1.994	1.995
		1.752	1.916	1.901	1.891	1.342	1.901	1.92	1.897	1.901	1.92	1.901	1.901	1.891	1.891	1.925	1.925	1.901	1.901	1.925	1.916	1.925	1.925	1.949	1.9	1.916	1.925	1.916	1.949	1.916	1.92	1.901	1.949	1.925	1.935	1.999	1.99	1.667	1.667	1.998	1.7	1.724	2	2	1.997	1.997	1.997	2	1.692
		1.986	1.915	1.92	1.901	1.92	1.92	1.92	1.935	1.901	1.92	1.92	1.891	1.901	1.333	1.891	1.891	1.92	1.891	1.916	1.916	1.925	1.901	1.916	1.949	1.916	1.916	1.949	1.916	1.949	1.925	1.901	1.752	1.909	1.935	1.987	1.934	1.678	1.7	1.7	1.7	1.997	2	2	2	1.947	1.724	2	2
		1.92	1.938	1.378	1.342	1.891	1.92	1.92	1.92	1.925	1.901	1.92	1.901	1.333	1.938	1.949	1.891	1.891	1.891	1.891	1.901	1.92	1.92	1.901	1.916	1.916	1.916	1.925	1.925	1.916	1.916	1.752	1.752	1.909	1.934	2	1.678	1.934	2	2	1.997	1.997	1.997	1.997	1.678	1.949	1.995	1.964	1.997
		1.988	1.925	1.891	1.897	1.925	1.901	1.916	1.891	1.891	1.891	1.752	1.891	1.897	1.919	1.925	1.891	1.925	1.891	1.891	1.891	1.925	1.891	1.925	1.925	1.891	1.925	1.916	1.916	1.925	1.92	1.929	1.919	1.99	1.987	1.949	1.997	1.678	1.997	2	1.997	2	1.997	1.997	2	1.985	1.973	1.724	1.241
		1.925	1.891	1.916	1.794	1.897	1.919	1.929	1.925	1.918	1.925	1.891	1.897	1.916	1.929	1.897	1.949	1.897	1.891	1.92	1.901	1.909	1.92	1.916	1.925	1.916	1.897	1.92	1.901	1.891	1.794	1.752	1.803	1.975	1.794	1.794	1.997	1.997	1.985	1.997	1.724	2	1.997	1.985	1.997	1.997	2	1.699	1.433
		1.984	1.925	1.949	1.929	1.92	1.925	1.752	1.752	1.752	1.897	1.897	1.918	1.891	1.925	1.891	1.916	1.897	1.897	1.92	1.891	1.891	1.891	1.916	1.92	1.925	1.891	1.92	1.919	1.925	1.929	1.929	1.794	1.794	1.794	1.794	1.803	1.997	1.997	1.985	1.997	1.997	1.997	1.997	1.803	1.999	1.471	1.748	1.402
		1.909	1.949	1.925	1.925	1.897	1.909	1.929	1.925	1.925	1.909	1.919	1.925	1.897	1.891	1.897	1.891	1.897	1.891	1.891	1.92	1.891	1.897	1.891	1.918	1.929	1.794	1.929	1.929	1.925	1.794	1.794	1.803	1.794	1.794	1.962	1.794	1.794	1.973	1.997	1.997	1.724	1.947	1.999	1.999	1.999	1.467	1.394	1.424
		1.988	1.915	1.897	1.909	1.897	1.929	1.918	1.929	1.794	1.925	1.919	1.919	1.919	1.918	1.918	1.897	1.925	1.925	1.897	1.929	1.909	1.918	1.918	1.925	1.918	1.987	1.929	1.929	1.794	1.794	1.752	1.794	1.794	1.794	1.794	1.794	1.794	1.985	1.985	1.997	1.973	1.999	1.999	1.445	1.445	1.445	1.39	1.432
			1.938	1.919	1.909	1.955	1.955	1.918	1.919	1.752	1.919	1.897	1.919	1.955	1.925	1.897	1.891	1.919	1.92	1.897	1.897	1.925	1.909	1.925	1.925	1.925	1.794	1.919	1.794	1.919	1.929	1.794	1.794	1.794	1.794	1.794	1.994	1.794	1.985	1.994	1.973	1.999	1.999	1.999	1.46	1.402	1.665	1.66	1.39
			1.915	1.891	1.897	1.949	1.794	1.918	1.918	1.891	1.929	1.918	1.929	1.929	1.919	1.919	1.918	1.925	1.929	1.925	1.919	1.918	1.925	1.929	1.919	1.919	1.794	1.919	1.897	1.803	1.794	1.74	1.794	1.794	1.794	1.794	1.794	1.794	2	1.947	1.994	1.999	1.349	1.665	1.454	1.454	1.436	1.39	1.432
			1.935	1.918	1.891	1.918	1.897	1.955	1.919	1.925	1.752	1.929	1.919	1.925	1.929	1.989	1.918	1.925	1.929	1.929	1.918	1.918	1.925	1.925	1.897	1.918	1.918	1.929	1.919	1.918	1.794	1.794	1.794	1.794	1.794	1.794	1.794	1.794	1.794	1.794	1.794	1.999	1.445	1.445	1.66	1.432	1.428	1.444	1.409
			1.935	1.925	1.918	1.955	1.897	1.924	1.897	1.918	1.918	1.909	1.918	1.955	1.919	1.918	1.929	1.752	1.929	1.803	1.929	1.909	1.918	1.929	1.919	1.925	1.919	1.919	1.919	1.794	1.794	1.803	1.794	1.794	1.794	1.794	1.794	1.794	1.794	1.794	1.973	1.665	1.655	1.655	1.655	1.655	1.445	1.432	1.665
			1.669	1.992	1.938	1.925	1.986	1.919	1.929	1.891	1.918	1.698	1.987	1.918	1.975	1.975	1.929	1.918	1.909	1.919	1.955	1.918	1.919	1.929	1.919	1.929	1.918	1.918	1.929	1.342	1.929	1.794	1.794	1.794	1.794	1.794	1.794	1.794	1.794	1.794	1.269	1.665	1.66	1.665	1.655	1.655	1.655	1.655	1.391
			1.925	1.929	1.919	1.897	1.938	1.897	1.949	1.925	1.897	1.918	1.919	1.909	1.929	1.929	1.987	1.918	1.724	1.918	1.909	1.909	1.919	1.918	1.918	1.929	1.929	1.919	1.918	1.929	1.929	1.794	1.794	1.794	1.794	1.794	1.794	1.794	1.794	1.264	1.751	1.66	1.66	1.655	1.655	1.655	1.655	1.655	1.391
			1.918	1.929	1.925	1.935	1.929	1.789	1.929	1.752	2	1.919	1.925	1.993	1.989	1.929	1.998	1.935	1.909	1.918	1.909	1.909	1.918	1.918	1.918	1.924	1.918	1.929	1.897	1.342	1.975	1.378	1.794	1.794	1.794	1.794	1.803	1.794	1.794	1.794	1.264	1.655	1.66	1.655	1.655	1.665	1.655	1.919	1.665
				1.919	1.929	1.919	1.929	1.891	1.803	1.929	1.975	1.975	1.918	1.918	1.998	1.919	1.99	1.909	1.99	1.909	1.979	1.919	1.955	1.929	1.935	1.929	1.929	1.929	1.925	1.349	1.803	1.378	1.794	1.794	1.794	1.794	1.794	1.794	1.255	1.269	1.269	1.269	1.255	1.655	1.655	1.655	1.655	1.391	1.655
				1.919	1.897	1.919	1.969	1.975	1.752	1.955	1.803	1.998	1.929	1.998	1.996	1.929	1.918	1.998	1.955	1.955	1.909	1.999	1.909	1.935	1.929	1.929	1.918	1.929	1.919	1.925	1.378	1.342	1.794	1.378	1.803	1.794	1.794	1.269	1.255	1.269	1.269	1.236	1.66	1.66	1.284	1.655	1.284	1.287	1.655
				1.929	1.929	1.897	1.929	1.969	1.925	1.897	1.918	1.729	1.925	1.71	1.752	1.929	1.955	1.994	1.998	1.995	1.999	1.919	1.918	1.979	1.929	1.925	1.925	1.938	1.925	1.925	1.929	1.897	1.794	1.378	1.803	1.255	1.269	1.255	1.269	1.269	1.655	1.66	1.915	1.66	1.287	1.294	1.287	1.287	1.296
				1.909	1.929	1.925	1.925	1.925	1.729	1.919	1.919	1.752	1.752	1.729	1.993	1.955	2	1.929	1.994	1.935	1.671	1.909	1.671	1.924	1.938	1.929	1.924	1.925	1.683	1.925	1.349	1.349	1.378	1.378	1.349	1.394	1.255	1.66	1.269	1.665	1.66	1.655	1.284	1.655	1.915	1.303	1.219	1.287	1.294
				1.929	1.919	1.919	1.897	1.803	1.919	1.496	1.803	1.752	1.803	1.752	1.752	1.919	1.994	1.7	1.674	2	1.919	1.929	1.924	1.924	1.986	1.924	1.925	1.988	1.674	1.925	1.683	1.962	1.662	1.349	1.378	1.39	1.391	1.39	1.655	1.665	1.655	1.665	1.655	1.284	1.284	1.284	1.226	1.294	1.296
				1.925	1.412	1.919	1.929	1.919	1.752	1.919	1.919	1.803	1.721	1.76	1.752	1.777	1.752	1.929	1.919	1.698	1.996	1.996	1.925	1.924	1.937	1.669	1.984	1.925	1.674	1.897	1.683	1.226	1.349	1.402	1.402	1.394	1.665	1.655	1.631	1.642	1.665	1.66	1.665	1.294	1.296	1.287	1.294	1.287	1.294
					1.342	1.924	1.342	1.969	1.929	1.729	1.919	1.79	1.935	1.729	1.752	1.752	1.919	1.993	1.999	1.732	1.996	1.996	1.924	1.986	1.929	1.925	1.937	1.924	1.683	1.674	1.674	1.925	1.408	1.349	1.66	1.665	1.387	1.391	1.66	1.631	1.665	1.287	1.287	1.287	1.672	1.294	1.445	1.303	1.454
					1.349	1.349	1.929	1.349	1.752	1.929	1.975	1.803	1.919	1.752	1.76	1.752	1.919	1.935	1.929	1.671	1.671	1.979	1.924	1.935	1.924	1.937	1.925	1.683	1.669	1.897	1.683	1.938	1.342	1.683	1.665	1.66	1.665	1.665	1.631	1.665	1.284	1.287	1.294	1.303	1.296	1.454	1.999	1.999	1.402
					1.349	1.378	1.349	1.918	1.951	1.969	1.929	1.975	1.752	1.752	1.803	1.935	1.752	1.919	1.993	1.925	1.925	1.935	1.937	1.929	1.983	1.924	1.924	1.929	1.924	1.897	1.925	1.938	1.925	1.333	1.232	1.232	1.66	1.66	1.642	1.284	1.287	1.296	1.284	1.303	1.454	1.999	1.999	1.999	1.999
					1.564	1.342	1.929	1.342	1.918	1.342	1.794	1.918	1.729	1.794	1.794	1.752	1.919	1.919	1.752	2	1.919	1.929	1.924	1.929	1.925	1.924	1.919	1.929	1.924	1.925	1.925	1.232	1.925	1.66	1.631	1.665	1.287	1.919	1.642	1.294	1.287	1.642	1.294	1.307	1.454	1.225	1.999	1.748	1.699
					1.564	1.919	1.342	1.999	1.951	1.909	1.975	1.992	1.752	1.752	1.803	1.794	1.752	1.929	1.752	1.919	1.919	1.924	1.989	1.937	1.929	1.925	1.929	1.925	1.929	1.929	1.938	1.925	1.226	1.232	1.391	1.631	1.951	1.226	1.232	1.929	1.875	1.953	1.875	1.444	1.7	1.7	1.999	1.732	1.732
						1.342	1.962	1.919	1.564	1.962	1.502	1.992	1.929	1.803	1.752	1.729	1.794	1.752	1.803	1.803	1.674	1.909	1.919	1.929	1.937	1.929	1.929	1.929	1.897	1.924	1.897	1.233	1.897	1.777	1.232	1.226	1.232	1.232	1.942	1.953	1.877	1.864	1.912	1.877	1.732	1.7	1.748	1.999	1.699
						1.378	1.378	1.918	1.962	1.962	1.564	1.918	1.342	1.794	1.803	1.794	1.919	1.752	1.794	1.752	1.934	1.909	1.925	1.937	1.968	1.919	1.937	1.924	1.929	1.986	1.925	1.328	1.444	1.232	1.935	1.897	1.226	1.915	1.875	1.876	1.858	1.307	1.864	1.445	1.667	1.445	1.724	1.7	1.692
						1.333	1.968	1.919	1.424	1.975	1.39	1.929	1.929	1.803	1.794	1.752	1.794	1.752	1.752	1.803	1.929	1.937	1.909	1.987	1.924	1.919	1.919	1.919	1.342	1.564	1.328	1.935	1.314	1.889	1.233	1.889	1.232	1.232	1.866	1.876	1.864	1.875	1.303	1.978	1.891	1.684	1.935	1.897	1.935
						1.934	1.985	1.969	1.919	1.992	1.999	1.378	1.969	1.919	1.752	1.752	1.803	1.794	1.794	1.752	1.929	1.929	1.998	1.919	1.919	1.925	1.925	1.924	1.925	1.935	1.444	1.925	1.387	1.935	1.232	1.752	1.226	1.932	1.912	1.875	1.876	1.978	1.961	1.755	1.724	1.732	1.925	1.7	1.692
						1.987	1.918	1.935	1.999	1.929	1.975	1.929	1.919	1.919	1.803	1.752	1.803	1.752	1.752	1.803	1.752	1.794	1.919	2	1.919	1.975	1.929	1.919	1.342	1.564	1.307	1.889	1.925	1.672	1.949	1.226	1.314	1.213	1.963	1.932	1.901	1.864	1.897	1.864	1.7	1.724	1.891	1.897	1.897
							1.999	1.989	1.999	1.919	1.342	1.929	1.975	1.919	1.925	1.919	1.333	1.929	1.752	1.752	1.752	1.752	1.803	1.909	1.925	1.909	1.929	1.924	1.303	1.314	1.897	1.307	1.321	1.342	1.875	1.897	1.915	1.864	1.92	1.858	1.858	1.9	1.897	1.891	1.891	1.889	1.752	1.226	1.564
							1.999	1.947	1.698	1.929	1.999	1.999	1.378	1.918	1.925	1.794	1.803	1.333	1.752	1.307	1.349	1.794	1.752	2	1.669	1.412	1.248	1.349	1.333	1.39	1.321	1.39	1.314	1.889	1.889	1.915	1.889	1.889	1.92	1.897	1.889	1.9	1.891	1.752	1.897	1.925	1.897	1.724	1.7
							1.993	1.999	1.711	1.723	1.467	2	1.929	1.919	1.564	1.564	1.342	1.564	1.975	1.409	1.752	1.349	1.498	1.241	1.252	1.915	1.39	1.321	1.333	1.378	1.333	1.342	1.321	1.897	1.897	1.925	1.897	1.724	1.897	1.9	1.925	1.891	1.803	1.935	1.925	1.794	1.752	1.999	1.342
							1.471	1.678	1.935	1.471	1.975	1.993	1.467	1.669	1.929	1.669	1.342	1.39	1.71	1.233	1.39	1.248	1.66	1.934	1.252	1.66	1.925	1.349	1.349	1.321	1.349	1.564	1.349	1.897	1.925	1.935	1.897	1.889	1.897	1.752	1.752	1.897	1.225	1.897	1.752	1.321	1.349	1.349	1.349
							1.935	1.968	1.471	1.471	1.445	1.968	1.349	1.358	1.955	1.564	1.378	1.349	1.342	1.252	1.682	1.631	1.225	1.252	1.655	1.233	1.655	1.665	1.349	1.333	1.333	1.349	1.328	1.897	1.929	1.897	1.891	1.92	1.752	1.897	1.925	1.897	1.935	1.925	1.328	1.333	1.349	1.349	1.349
								1.715	1.997	1.46	1.46	1.454	1.445	1.698	1.683	1.924	1.39	1.409	1.408	1.408	1.642	1.394	1.672	1.213	1.225	1.915	1.239	1.642	1.328	1.328	1.349	1.342	1.752	1.752	1.889	1.925	1.891	1.925	1.752	1.752	1.886	1.897	1.897	1.333	1.307	1.333	1.342	1.349	1.349
								1.979	1.716	1.471	1.718	1.467	1.445	1.444	1.368	1.71	1.409	1.39	1.408	1.402	1.444	1.391	1.665	1.241	1.233	1.233	1.213	1.349	1.219	1.932	1.342	1.897	1.891	1.925	1.925	1.925	1.891	1.925	1.925	1.803	1.752	1.925	1.925	1.342	1.333	1.342	1.349	1.378	1.354
								1.471	1.678	1.748	1.723	1.454	1.445	1.471	1.252	1.368	1.393	1.409	1.393	1.672	1.394	1.391	1.387	1.225	1.642	1.891	1.226	1.564	1.803	1.665	1.803	1.935	1.752	1.925	1.925	1.752	1.897	1.803	1.349	1.897	1.897	1.803	1.925	1.342	1.342	1.349	1.349	1.378	1.349
								1.471	1.448	1.468	1.409	1.444	1.374	1.374	1.432	1.454	1.409	1.402	1.683	1.394	1.642	1.662	1.232	1.232	1.226	1.925	1.232	1.232	1.752	1.752	1.897	1.232	1.891	1.897	1.897	1.897	1.752	1.752	1.925	1.803	1.342	1.328	1.803	1.342	1.564	1.349	1.342	1.342	1.354
									1.744	1.46	1.46	1.445	1.467	1.71	1.711	1.444	1.71	1.39	1.402	1.925	1.233	1.891	1.929	1.232	1.233	1.752	1.752	1.444	1.752	1.233	1.232	1.226	1.226	1.925	1.232	1.897	1.925	1.929	1.752	1.925	1.342	1.342	1.342	1.349	1.342	1.342	1.342	1.349	1.333
									1.736	1.422	1.46	1.451	1.43	1.387	1.428	1.42	1.733	1.378	1.975	1.929	1.897	1.919	1.925	1.444	1.794	1.226	1.226	1.245	1.232	1.752	1.897	1.471	1.925	1.925	1.925	1.925	1.897	1.897	1.897	1.349	1.333	1.342	1.333	1.342	1.349	1.564	1.342	1.333	1.321
									1.226	1.736	1.467	1.409	1.422	1.42	1.39	1.678	1.432	1.996	1.924	1.934	1.909	1.925	1.925	1.752	1.444	1.917	1.233	1.239	1.935	1.233	1.752	1.444	1.925	1.698	1.752	1.925	1.752	1.333	1.342	1.342	1.333	1.333	1.349	1.333	1.349	1.333	1.314	1.328	1.321
									1.732	1.455	1.471	1.717	1.717	1.723	1.387	1.667	1.728	1.999	1.692	1.925	1.919	1.929	1.777	1.925	1.752	1.445	1.935	1.445	1.232	1.752	1.7	1.226	1.889	1.752	1.935	1.897	1.564	1.328	1.342	1.349	1.333	1.342	1.333	1.342	1.333	1.333	1.328	1.321	1.307
										1.891	1.232	1.742	1.676	1.949	1.718	1.725	1.949	1.733	1.962	1.925	1.935	1.915	1.886	1.232	1.915	1.752	1.752	1.752	1.889	1.232	1.935	1.777	1.929	1.752	1.671	1.328	1.321	1.333	1.333	1.349	1.564	1.342	1.333	1.342	1.564	1.333	1.314	1.328	1.39
										1.932	1.451	1.953	1.698	1.688	1.683	1.698	1.752	1.669	1.935	1.986	1.971	1.445	1.698	1.777	1.889	1.915	1.935	1.915	1.445	1.444	1.226	1.889	1.925	1.897	1.752	1.333	1.342	1.349	1.333	1.342	1.564	1.564	1.333	1.333	1.321	1.564	1.303	1.294	1.296
										1.951	1.777	1.387	1.676	1.724	1.897	1.233	1.901	1.451	1.986	1.476	1.673	1.752	1.889	1.451	1.909	1.915	1.935	1.935	1.935	1.752	1.929	1.897	1.752	1.314	1.925	1.328	1.349	1.333	1.321	1.333	1.564	1.564	1.564	1.314	1.321	1.321	1.328	1.287	1.877
										1.716	1.897	1.752	1.934	1.755	1.422	1.303	1.752	1.777	1.935	1.891	1.935	1.986	1.925	1.445	1.752	1.889	1.925	1.445	1.932	1.935	1.752	1.777	1.349	1.328	1.328	1.999	1.333	1.328	1.342	1.564	1.321	1.321	1.328	1.307	1.303	1.321	1.294	1.303	1.902
											1.803	1.498	1.929	1.92	1.445	1.935	1.752	1.7	2	1.889	1.909	1.889	1.674	1.915	1.667	1.897	1.924	1.889	1.226	1.925	1.321	1.752	1.564	1.333	1.342	1.328	1.342	1.342	1.333	1.564	1.328	1.314	1.328	1.303	1.864	1.296	1.877	1.866	1.877
											1.682	1.918	1.698	1.777	1.998	1.901	1.925	1.445	1.929	1.752	1.751	1.667	1.932	1.444	1.925	1.444	1.897	1.328	1.875	1.314	1.307	1.342	1.752	1.349	1.349	1.564	1.564	1.328	1.328	1.321	1.321	1.314	1.296	1.303	1.866	1.912	1.866	1.866	1.94
											1.269	1.671	1.716	1.994	1.935	1.445	1.445	1.915	1.752	1.886	1.754	1.971	1.445	1.897	1.777	1.752	1.321	1.321	1.436	1.877	1.333	1.999	1.999	1.999	1.328	1.321	1.342	1.342	1.333	1.303	1.314	1.925	1.321	1.877	1.886	1.864	1.875	1.953	1.667
												1.919	1.48	1.971	1.912	1.752	1.752	1.444	1.889	1.751	1.752	1.444	1.777	1.752	1.307	1.303	1.294	1.328	1.307	1.328	1.432	1.999	1.321	1.444	1.307	1.333	1.333	1.321	1.321	1.314	1.303	1.866	1.902	1.919	1.876	1.949	1.877	1.94	1.953
												1.995	1.724	1.461	1.889	1.925	1.752	1.897	1.48	1.445	1.752	1.889	1.387	1.667	1.328	1.314	1.328	1.999	1.321	1.303	1.432	1.296	1.999	1.321	1.328	1.444	1.321	1.303	1.321	1.287	1.294	1.307	1.303	1.877	1.866	1.866	1.864	1.667	1.467
												1.248	1.932	1.794	1.935	1.752	1.564	1.321	1.925	1.886	1.307	1.925	1.897	1.752	1.752	1.564	1.349	1.328	1.314	1.321	1.564	1.328	1.303	1.328	1.296	1.321	1.314	1.321	1.296	1.876	1.876	1.94	1.961	1.902	1.926	1.467	1.682	1.46	1.46
												1.986	1.875	1.342	1.752	1.752	1.752	1.444	1.328	1.349	1.307	1.307	1.642	1.321	1.314	1.321	1.296	1.321	1.303	1.303	1.303	1.294	1.303	1.39	1.39	1.877	1.294	1.294	1.875	1.877	1.864	1.926	1.96	1.296	1.46	1.682	1.46	1.467	1.445
													1.321	1.349	1.929	1.342	1.912	1.321	1.354	1.342	1.303	1.897	1.296	1.287	1.303	1.307	1.314	1.294	1.287	1.287	1.387	1.284	1.307	1.294	1.294	1.864	1.642	1.875	1.296	1.642	1.893	1.94	1.877	1.444	1.877	1.444	1.46	1.467	1.46
													1.642	1.564	1.333	1.333	1.564	1.864	1.875	1.314	1.333	1.294	1.889	1.294	1.303	1.66	1.387	1.303	1.391	1.672	1.307	1.307	1.294	1.303	1.294	1.287	1.876	1.864	1.864	1.864	1.877	1.864	1.46	1.444	1.432	1.46	1.467	1.467	1.46
													1.333	1.342	1.333	1.328	1.303	1.321	1.314	1.303	1.564	1.564	1.296	1.307	1.307	1.314	1.307	1.642	1.294	1.303	1.296	1.296	1.296	1.294	1.294	1.296	1.864	1.46	1.39	1.444	1.432	1.46	1.445	1.46	1.467	1.445	1.46	1.46	1.46
														1.564	1.349	1.321	1.328	1.303	1.912	1.307	1.307	1.307	1.314	1.303	1.296	1.387	1.321	1.296	1.296	1.303	1.303	1.287	1.287	1.307	1.642	1.294	1.877	1.665	1.46	1.876	1.46	1.46	1.46	1.445	1.46	1.467	1.46	1.294	1.46
														1.342	1.999	1.564	1.321	1.342	1.564	1.444	1.436	1.432	1.303	1.409	1.294	1.303	1.39	1.39	1.307	1.303	1.294	1.307	1.287	1.303	1.287	1.303	1.875	1.467	1.445	1.436	1.454	1.432	1.432	1.432	1.46	1.287	1.467	1.284	1.294
														1.328	1.328	1.333	1.564	1.916	1.294	1.321	1.307	1.428	1.303	1.328	1.296	1.303	1.307	1.303	1.287	1.303	1.294	1.592	1.307	1.631	1.877	1.46	1.445	1.467	1.46	1.46	1.46	1.444	1.445	1.432	1.445	1.46	1.46	1.287	1.287
															1.328	1.321	1.328	1.321	1.296	1.358	1.999	1.358	1.294	1.294	1.39	1.963	1.287	1.303	1.682	1.287	1.294	1.642	1.307	1.642	1.642	1.432	1.467	1.467	1.46	1.467	1.454	1.444	1.444	1.467	1.46	1.672	1.642	1.287	1.287
															1.314	1.428	1.432	1.368	1.368	1.436	1.433	1.436	1.971	1.986	1.39	1.961	1.408	1.294	1.642	1.296	1.303	1.303	1.432	1.672	1.999	1.467	1.467	1.454	1.46	1.444	1.445	1.46	1.999	1.432	1.287	1.287	1.287	1.391	1.391
															1.999	1.333	1.436	1.42	1.366	1.433	1.393	1.428	1.393	1.387	1.307	1.592	1.667	1.877	1.682	1.294	1.314	1.46	1.432	1.303	1.46	1.46	1.46	1.46	1.467	1.46	1.46	1.432	1.445	1.432	1.394	1.46	1.284	1.284	1.284
																1.564	1.444	1.436	1.436	1.433	1.999	1.409	1.428	1.46	1.99	1.942	1.432	1.408	1.672	1.682	1.432	1.467	1.46	1.999	1.46	1.444	1.445	1.467	1.467	1.467	1.46	1.432	1.444	1.444	1.287	1.467	1.287	1.284	1.287
																1.314	1.436	1.444	1.428	1.428	1.368	1.668	1.436	1.755	1.436	1.688	1.901	1.947	1.592	1.46	1.444	1.46	1.432	1.467	1.444	1.46	1.444	1.46	1.444	1.445	1.432	1.467	1.444	1.444	1.665	1.46	1.387	1.46	1.284
																1.444	1.42	1.321	1.321	1.953	1.994	1.935	1.684	1.669	1.736	1.432	1.46	1.444	1.445	1.877	1.445	1.454	1.46	1.444	1.46	1.444	1.454	1.444	1.444	1.444	1.46	1.467	1.46	1.432	1.46	1.46	1.467	1.284	1.387
																	1.564	1.436	1.368	1.983	1.984	1.284	1.999	1.42	1.732	1.42	1.444	1.428	1.432	1.444	1.444	1.445	1.467	1.445	1.467	1.46	1.46	1.445	1.467	1.46	1.46	1.46	1.46	1.445	1.46	1.467	1.432	1.46	1.915
																	1.916	1.916	1.368	1.983	1.42	1.649	1.739	1.73	1.698	1.444	1.444	1.444	1.444	1.467	1.444	1.467	1.467	1.445	1.467	1.444	1.46	1.467	1.46	1.467	1.467	1.454	1.46	1.454	1.444	1.46	1.445	1.432	1.444
																	1.698	1.637	1.932	1.226	1.688	1.471	1.42	1.387	1.445	1.445	1.451	1.739	1.444	1.454	1.46	1.467	1.467	1.454	1.467	1.46	1.467	1.445	1.467	1.46	1.454	1.445	1.467	1.46	1.467	1.445	1.444	1.454	1.444
																		1.698	1.733	1.682	1.736	1.961	1.42	1.73	1.448	1.444	1.436	1.387	1.444	1.46	1.46	1.46	1.46	1.46	1.467	1.46	1.46	1.46	1.46	1.46	1.46	1.467	1.46	1.445	1.46	1.46	1.467	1.432	1.445
																		1.742	1.467	1.471	1.444	1.43	1.43	1.46	1.445	1.454	1.444	1.432	1.467	1.444	1.454	1.46	1.467	1.46	1.467	1.46	1.46	1.467	1.46	1.46	1.445	1.467	1.46	1.445	1.444	1.46	1.444	1.432	1.432
																		1.454	1.671	1.46	1.468	1.445	1.467	1.454	1.42	1.46	1.432	1.46	1.46	1.46	1.467	1.46	1.467	1.46	1.46	1.444	1.445	1.467	1.467	1.445	1.46	1.46	1.46	1.46	1.46	1.46	1.432	1.444	1.436
																			1.46	1.451	1.46	1.471	1.445	1.46	1.46	1.444	1.467	1.387	1.444	1.46	1.46	1.454	1.467	1.46	1.467	1.46	1.754	1.471	1.471	1.742	1.467	1.467	1.445	1.467	1.445	1.46	1.444	1.454	1.436
																			1.467	1.467	1.444	1.444	1.46	1.46	1.432	1.445	1.444	1.467	1.46	1.665	1.378	1.672	1.999	1.754	1.751	1.471	1.754	1.226	1.742	1.471	1.742	1.742	1.445	1.467	1.46	1.467	1.467	1.444	1.432
																			1.467	1.445	1.467	1.444	1.467	1.46	1.46	1.46	1.592	1.631	1.378	1.46	1.794	1.66	1.999	1.285	1.751	1.742	1.471	1.742	1.471	1.471	1.742	1.754	1.748	1.467	1.46	1.467	1.467	1.46	1.432
																				1.454	1.467	1.454	1.46	1.46	1.394	1.642	1.378	1.378	1.349	1.378	1.46	1.269	1.269	1.226	1.226	1.754	1.471	1.269	1.754	1.471	1.471	1.742	1.46	1.454	1.46	1.467	1.46	1.444	1.432
																				1.467	1.467	1.999	1.999	1.467	1.999	1.378	1.378	1.378	1.378	1.378	1.378	1.349	1.378	1.269	1.269	1.471	1.754	1.471	1.751	1.723	1.471	1.226	1.467	1.467	1.46	1.444	1.432	1.444	1.444
																				1.445	1.631	1.454	1.999	1.454	1.378	1.342	1.349	1.378	1.378	1.391	1.378	1.665	1.287	1.387	1.269	1.742	1.723	1.751	1.748	1.723	1.471	1.471	1.46	1.467	1.467	1.467	1.444	1.444	1.436
																					1.46	1.378	1.378	1.999	1.378	1.378	1.378	1.378	1.999	1.378	1.378	1.378	1.378	1.226	1.665	1.665	1.471	1.742	1.748	1.751	1.467	1.444	1.467	1.46	1.467	1.46	1.444	1.444	1.436
																					1.296	1.432	1.467	1.999	1.39	1.378	1.378	1.378	1.378	1.378	1.378	1.999	1.46	1.46	1.642	1.444	1.454	1.471	1.723	1.723	1.467	1.46	1.723	1.467	1.432	1.46	1.46	1.444	1.444
																						1.999	1.378	1.378	1.378	1.378	1.378	1.999	1.378	1.378	1.354	1.999	1.999	1.999	1.46	1.444	1.46	1.471	1.723	1.436	1.432	1.445	1.445	1.444	1.46	1.444	1.46	1.444	1.716
																						1.675	1.354	1.999	1.402	1.46	1.378	1.999	1.378	1.375	1.999	1.999	1.454	1.467	1.444	1.445	1.467	1.445	1.46	1.444	1.454	1.46	1.444	1.46	1.46	1.454	1.999	1.444	1.716
																						1.642	1.378	1.682	1.424	1.432	1.378	1.349	1.467	1.445	1.467	1.46	1.467	1.444	1.467	1.444	1.46	1.454	1.46	1.46	1.444	1.467	1.467	1.467	1.444	1.467	1.444	1.748	1.723
																							1.467	1.467	1.444	1.467	1.444	1.454	1.999	1.999	1.454	1.999	1.444	1.46	1.46	1.467	1.432	1.467	1.467	1.467	1.46	1.46	1.467	1.467	1.467	1.445	1.751	1.751	1.748
																							1.444	1.642	1.436	1.467	1.467	1.736	1.467	1.444	1.432	1.432	1.432	1.46	1.444	1.46	1.444	1.467	1.467	1.46	1.445	1.467	1.46	1.46	1.467	1.751	1.751	1.751	1.751
																								1.432	1.445	1.467	1.432	1.46	1.467	1.444	1.467	1.445	1.46	1.444	1.467	1.467	1.467	1.46	1.467	1.46	1.467	1.454	1.445	1.467	1.46	1.471	1.742	1.742	1.742
																								1.748	1.467	1.467	1.444	1.454	1.444	1.467	1.436	1.46	1.454	1.46	1.467	1.467	1.46	1.467	1.467	1.467	1.46	1.46	1.467	1.46	1.751	1.751	1.742	1.751	1.742
																									1.46	1.455	1.432	1.454	1.467	1.445	1.432	1.445	1.46	1.467	1.46	1.467	1.46	1.46	1.445	1.46	1.467	1.46	1.467	1.467	1.467	1.742	1.754	1.471	1.754
																									1.739	1.471	1.46	1.46	1.445	1.46	1.444	1.444	1.436	1.454	1.445	1.46	1.467	1.46	1.46	1.467	1.445	1.46	1.445	1.467	1.467	1.71	1.754	1.751	1.742
																									1.739	1.736	1.471	1.467	1.445	1.387	1.432	1.436	1.432	1.432	1.445	1.467	1.46	1.445	1.467	1.402	1.46	1.467	1.467	1.467	1.999	1.754	1.754	1.754	1.748
																										1.742	1.723	1.716	1.454	1.454	1.444	1.46	1.46	1.366	1.46	1.46	1.46	1.454	1.454	1.391	1.467	1.467	1.467	1.999	1.46	1.46	1.467	1.964	1.754
																										1.732	1.723	1.739	1.467	1.444	1.444	1.436	1.428	1.46	1.454	1.444	1.444	1.46	1.642	1.408	1.467	1.467	1.467	1.999	1.999	1.999	1.964	1.994	1.754
																											1.748	1.444	1.444	1.454	1.432	1.432	1.366	1.454	1.723	1.432	1.467	1.755	1.402	1.46	1.46	1.467	1.999	1.999	1.999	1.999	1.999	1.71	1.754
																											1.445	1.46	1.444	1.736	1.46	1.444	1.73	1.754	1.444	1.723	1.444	1.445	1.46	1.672	1.378	1.682	1.349	1.999	1.999	1.999	1.999	1.994	1.964
																												1.69	1.748	1.468	1.667	1.467	1.445	1.742	1.454	1.471	1.723	1.454	1.454	1.444	1.999	1.999	1.999	1.999	1.999	1.999	1.964	1.973	1.754
																												1.723	1.513	1.444	1.723	1.471	1.432	1.454	1.723	1.46	1.432	1.444	1.433	1.432	1.378	1.999	1.378	1.999	1.999	1.342	1.467	1.994	1.676
																												1.445	1.739	1.742	1.471	1.409	1.723	1.409	1.409	1.723	1.716	1.444	1.999	1.999	1.378	1.349	1.999	1.999	1.378	1.333	1.999	1.39	1.444
																													1.751	1.751	1.454	1.471	1.387	1.432	1.736	1.454	1.387	1.733	1.969	1.954	1.999	1.999	1.999	1.999	1.39	1.432	1.436	1.432	1.655
																													1.917	1.46	1.471	1.674	1.455	1.468	1.748	1.983	1.983	1.732	1.999	1.999	1.999	1.314	1.402	1.444	1.394	1.454	1.444	1.402	1.655
																														1.226	1.909	1.963	1.485	1.682	1.723	2	1.925	1.476	1.733	1.925	1.321	1.897	1.303	1.402	1.402	1.394	1.444	1.432	1.444
																														1.226	1.451	1.935	1.684	2	1.983	1.935	1.502	1.671	1.803	1.897	1.226	1.951	1.675	1.716	1.39	1.394	1.402	1.682	1.444
																															1.752	1.919	1.752	2	1.264	1.929	1.451	1.915	1.929	1.794	1.445	1.445	1.917	1.445	1.667	1.39	1.631	1.394	1.926
																															1.752	1.925	1.935	1.935	1.889	1.264	1.264	1.897	1.889	1.917	1.935	1.485	1.445	1.971	1.682	1.915	1.631	1.947	1.444
																																1.935	1.276	1.889	1.48	1.915	1.498	1.445	1.915	1.886	1.444	1.48	1.94	1.682	1.667	1.667	1.675	1.672	1.592
																																1.285	1.919	1.528	1.929	1.461	1.889	1.935	1.988	1.963	1.682	1.963	1.668	1.39	1.668	1.642	1.682	1.592	1.69
																																	1.935	1.935	1.979	1.451	1.533	1.963	1.48	1.477	1.935	1.953	1.682	1.96	1.402	1.69	1.642	1.667	1.394
																																	1.528	1.285	1.264	1.935	1.944	1.485	1.394	1.971	1.445	1.69	1.69	1.394	1.454	1.402	1.402	1.39	1.94
																																		1.476	1.935	1.944	1.889	1.963	1.682	1.671	1.916	1.662	1.668	1.667	1.408	1.682	1.394	1.409	1.682
																																		1.889	1.528	1.752	1.451	1.971	1.971	1.96	1.668	1.394	1.69	1.408	1.412	1.394	1.402	1.408	1.394
																																			1.986	1.925	1.925	1.96	1.699	1.408	1.961	1.69	1.408	1.402	1.408	1.682	1.408	1.961	1.69
																																			1.944	1.7	1.69	1.637	1.69	1.949	1.69	1.408	1.408	1.682	1.394	1.408	1.69	1.682	1.667
																																				1.984	1.973	1.393	1.925	1.637	1.699	1.412	1.409	1.402	1.69	1.307	1.402	1.949	1.961
																																				1.972	1.69	1.96	1.925	1.412	1.444	1.444	1.699	1.433	1.412	1.408	1.949	1.408	1.973
																																					1.897	1.978	1.698	1.409	1.432	1.409	1.699	1.428	1.408	1.402	1.897	1.402	1.916
																																					1.436	1.698	1.368	1.433	1.436	1.412	1.314	1.433	1.436	1.314	1.402	1.314	1.891
																																						1.646	1.968	1.432	1.688	1.433	1.409	1.408	1.393	1.436	1.916	1.897	1.897
																																						1.983	1.935	1.971	1.428	1.358	1.688	1.925	1.226	1.949	1.321	1.891	1.897
																																							1.733	1.935	1.983	1.358	1.955	1.999	1.938	1.897	1.897	1.897	1.935
																																								1.728	1.994	1.374	1.949	1.889	1.333	1.925	1.333	1.925	1.752
																																								1.374	1.994	1.996	1.987	1.891	1.891	1.794	1.929	1.897	1.349
																																									1.996	1.682	1.937	1.349	1.929	1.891	1.929	1.891	1.929
																																									1.673	1.716	1.918	1.682	1.938	1.925	1.803	1.803	1.752
																																										1.698	1.368	1.929	1.925	1.929	1.897	1.925	1.752
																																										1.999	1.378	1.314	1.412	1.79	1.891	1.803	1.729
																																											1.564	1.378	1.349	1.949	1.794	1.803	1.803
																																												1.333	1.349	1.349	1.342	1.496	1.74
																																												1.349	1.349	1.721	1.803	1.916	1.938
																																													1.328	1.938	1.916	1.925	1.935
																																													1.925	1.938	1.949	1.924	1.724
																																														1.349	1.564	1.964	1.794
																																															1.916	1.803	1.342
																																															1.999	1.925	1.964
																																																1.891	1.997
																																																1.794	1.938
																																																	1.997


[truncated: 590 more columns]

## Sheet: Figure 9f


																																																	1.537
																																																1.51	1.515
																																																1.537	1.545
																																															1.535	1.51	1.512
																																															1.55	1.515	1.51
																																														1.544	1.512	1.534	1.519
																																													1.532	1.549	1.519	1.522	1.511
																																													1.511	1.547	1.544	1.537	1.511
																																												1.526	1.51	1.529	1.51	1.534	1.512
																																												1.513	1.515	1.511	1.511	1.512	1.527
																																											1.51	1.55	1.544	1.51	1.543	1.527	1.513
																																										1.51	1.512	1.512	1.51	1.512	1.51	1.535	1.512
																																										1.515	1.512	1.511	1.511	1.526	1.512	1.513	1.51
																																									1.51	1.514	1.513	1.511	1.51	1.51	1.512	1.523	1.511
																																									1.513	1.51	1.516	1.544	1.512	1.513	1.513	1.511	1.523
																																								1.51	1.51	1.516	1.512	1.51	1.517	1.519	1.511	1.51	1.51
																																								1.51	1.51	1.516	1.537	1.512	1.511	1.51	1.511	1.523	1.51
																																							1.526	1.517	1.542	1.51	1.539	1.518	1.517	1.517	1.512	1.523	1.51
																																						1.517	1.525	1.52	1.525	1.511	1.511	1.518	1.53	1.521	1.51	1.51	1.51
																																						1.527	1.512	1.512	1.52	1.51	1.51	1.55	1.511	1.546	1.515	1.512	1.52
																																					1.518	1.517	1.543	1.52	1.512	1.511	1.518	1.512	1.51	1.517	1.515	1.511	1.521
																																					1.51	1.517	1.517	1.511	1.511	1.527	1.517	1.543	1.511	1.546	1.52	1.511	1.517
																																				1.51	1.51	1.536	1.53	1.517	1.517	1.536	1.515	1.521	1.543	1.511	1.521	1.511	1.51
																																				1.522	1.517	1.51	1.512	1.517	1.517	1.549	1.527	1.55	1.543	1.515	1.511	1.543	1.517
																																			1.51	1.511	1.512	1.517	1.538	1.529	1.51	1.538	1.529	1.515	1.527	1.527	1.54	1.52	1.536
																																			1.522	1.517	1.516	1.51	1.517	1.511	1.51	1.511	1.51	1.538	1.538	1.545	1.511	1.511	1.542
																																		1.51	1.51	1.511	1.511	1.511	1.512	1.538	1.51	1.511	1.538	1.538	1.538	1.53	1.538	1.542	1.538
																																		1.517	1.541	1.51	1.511	1.511	1.51	1.511	1.538	1.51	1.512	1.538	1.538	1.538	1.529	1.51	1.543
																																	1.513	1.51	1.538	1.511	1.511	1.538	1.51	1.511	1.538	1.51	1.511	1.538	1.538	1.55	1.542	1.511	1.531
																																	1.522	1.538	1.51	1.522	1.51	1.511	1.511	1.511	1.511	1.511	1.538	1.511	1.51	1.546	1.543	1.536	1.515
																																1.51	1.524	1.538	1.522	1.538	1.538	1.51	1.511	1.511	1.511	1.513	1.51	1.51	1.511	1.538	1.542	1.521	1.511
																																1.545	1.51	1.538	1.515	1.513	1.51	1.538	1.538	1.51	1.511	1.511	1.511	1.538	1.55	1.517	1.511	1.515	1.512
																															1.517	1.542	1.526	1.513	1.51	1.515	1.511	1.51	1.538	1.51	1.513	1.51	1.511	1.538	1.511	1.512	1.512	1.517	1.512
																															1.519	1.537	1.512	1.51	1.548	1.515	1.517	1.51	1.51	1.51	1.51	1.517	1.549	1.512	1.518	1.512	1.543	1.52	1.521
																														1.529	1.51	1.51	1.537	1.51	1.514	1.529	1.512	1.549	1.529	1.51	1.51	1.517	1.515	1.512	1.511	1.511	1.52	1.515	1.546
																														1.521	1.524	1.515	1.529	1.537	1.55	1.529	1.529	1.517	1.51	1.51	1.51	1.529	1.521	1.511	1.517	1.52	1.515	1.512	1.512
																													1.513	1.514	1.55	1.51	1.55	1.51	1.511	1.548	1.524	1.514	1.512	1.514	1.51	1.545	1.515	1.51	1.513	1.513	1.513	1.517	1.515
																													1.511	1.547	1.512	1.515	1.523	1.512	1.513	1.529	1.545	1.515	1.529	1.51	1.517	1.51	1.517	1.51	1.513	1.549	1.51	1.513	1.511
																												1.512	1.522	1.513	1.513	1.529	1.512	1.528	1.529	1.517	1.513	1.512	1.53	1.51	1.515	1.51	1.513	1.526	1.51	1.517	1.51	1.513	1.51
																												1.51	1.549	1.512	1.512	1.548	1.51	1.528	1.513	1.55	1.511	1.548	1.511	1.513	1.529	1.512	1.517	1.524	1.51	1.515	1.513	1.513	1.51
																												1.523	1.511	1.51	1.51	1.512	1.511	1.512	1.512	1.541	1.549	1.541	1.513	1.529	1.549	1.515	1.545	1.517	1.511	1.513	1.513	1.51	1.517
																											1.513	1.523	1.51	1.55	1.512	1.511	1.513	1.511	1.511	1.513	1.512	1.512	1.513	1.522	1.51	1.515	1.549	1.51	1.513	1.517	1.517	1.517	1.51
																											1.51	1.511	1.534	1.541	1.511	1.511	1.51	1.51	1.511	1.513	1.51	1.512	1.512	1.512	1.511	1.51	1.51	1.513	1.515	1.513	1.513	1.511	1.51
																										1.51	1.511	1.512	1.51	1.523	1.512	1.514	1.511	1.513	1.513	1.512	1.511	1.512	1.513	1.51	1.511	1.51	1.511	1.515	1.515	1.51	1.515	1.513	1.51
																										1.512	1.523	1.51	1.512	1.527	1.511	1.51	1.51	1.511	1.513	1.512	1.51	1.512	1.512	1.526	1.51	1.513	1.512	1.513	1.513	1.517	1.51	1.51	1.51
																									1.55	1.523	1.511	1.51	1.538	1.527	1.525	1.548	1.511	1.51	1.51	1.511	1.51	1.526	1.512	1.51	1.526	1.512	1.523	1.512	1.51	1.512	1.51	1.51	1.51
																									1.513	1.548	1.512	1.538	1.548	1.526	1.51	1.525	1.51	1.51	1.51	1.511	1.512	1.51	1.51	1.51	1.512	1.526	1.512	1.51	1.511	1.51	1.512	1.51	1.523
																									1.538	1.51	1.513	1.51	1.513	1.517	1.548	1.514	1.511	1.512	1.523	1.51	1.51	1.51	1.51	1.51	1.51	1.511	1.512	1.51	1.51	1.51	1.51	1.51	1.512
																								1.51	1.538	1.51	1.517	1.517	1.538	1.517	1.512	1.514	1.512	1.51	1.51	1.51	1.51	1.511	1.51	1.51	1.51	1.51	1.51	1.517	1.512	1.51	1.51	1.512	1.51
																								1.525	1.517	1.511	1.51	1.511	1.511	1.513	1.513	1.51	1.51	1.512	1.51	1.514	1.51	1.51	1.51	1.51	1.51	1.51	1.51	1.51	1.513	1.512	1.511	1.51	1.51
																							1.515	1.525	1.51	1.513	1.538	1.51	1.513	1.51	1.513	1.51	1.525	1.51	1.51	1.511	1.51	1.51	1.51	1.512	1.51	1.51	1.51	1.51	1.51	1.51	1.515	1.51	1.51
																							1.535	1.517	1.538	1.538	1.511	1.517	1.515	1.51	1.527	1.51	1.51	1.51	1.51	1.51	1.51	1.512	1.51	1.51	1.51	1.51	1.51	1.511	1.51	1.51	1.51	1.51	1.512
																						1.538	1.51	1.538	1.513	1.51	1.512	1.51	1.513	1.51	1.513	1.513	1.51	1.512	1.51	1.527	1.51	1.51	1.51	1.511	1.51	1.51	1.51	1.51	1.51	1.526	1.512	1.51	1.51
																						1.513	1.517	1.51	1.527	1.51	1.513	1.517	1.517	1.51	1.515	1.51	1.51	1.525	1.527	1.51	1.511	1.51	1.51	1.51	1.51	1.51	1.51	1.51	1.51	1.51	1.51	1.51	1.51
																						1.522	1.523	1.52	1.513	1.51	1.515	1.549	1.513	1.515	1.51	1.513	1.51	1.51	1.514	1.514	1.51	1.514	1.51	1.51	1.51	1.51	1.51	1.51	1.51	1.51	1.51	1.512	1.51
																					1.538	1.537	1.518	1.515	1.518	1.51	1.51	1.51	1.511	1.513	1.51	1.514	1.513	1.51	1.514	1.51	1.51	1.51	1.514	1.51	1.51	1.51	1.51	1.51	1.51	1.51	1.51	1.51	1.51
																					1.543	1.532	1.524	1.522	1.518	1.55	1.515	1.543	1.525	1.543	1.515	1.51	1.548	1.527	1.51	1.548	1.51	1.51	1.525	1.51	1.51	1.51	1.51	1.51	1.51	1.511	1.51	1.51	1.51
																				1.543	1.523	1.54	1.525	1.525	1.545	1.511	1.518	1.512	1.514	1.541	1.52	1.51	1.514	1.51	1.513	1.514	1.51	1.51	1.51	1.51	1.51	1.51	1.51	1.51	1.51	1.51	1.51	1.51	1.51
																				1.543	1.538	1.54	1.518	1.543	1.543	1.543	1.545	1.549	1.518	1.51	1.515	1.518	1.52	1.51	1.51	1.511	1.51	1.51	1.511	1.51	1.51	1.511	1.51	1.51	1.51	1.51	1.51	1.51	1.51
																				1.538	1.55	1.525	1.55	1.54	1.543	1.512	1.525	1.521	1.547	1.515	1.51	1.512	1.511	1.511	1.527	1.511	1.511	1.51	1.51	1.51	1.51	1.51	1.51	1.51	1.51	1.51	1.51	1.51	1.51
																			1.543	1.543	1.543	1.543	1.525	1.543	1.54	1.534	1.512	1.545	1.522	1.549	1.538	1.515	1.518	1.514	1.513	1.513	1.51	1.51	1.51	1.511	1.51	1.511	1.51	1.51	1.51	1.51	1.51	1.51	1.51
																			1.538	1.543	1.543	1.54	1.54	1.54	1.517	1.543	1.537	1.532	1.545	1.55	1.55	1.512	1.513	1.538	1.51	1.51	1.51	1.51	1.51	1.51	1.511	1.511	1.51	1.51	1.51	1.51	1.51	1.51	1.51
																			1.546	1.538	1.543	1.545	1.543	1.54	1.54	1.525	1.545	1.51	1.541	1.522	1.526	1.526	1.549	1.512	1.513	1.51	1.51	1.51	1.51	1.51	1.51	1.51	1.513	1.511	1.51	1.51	1.51	1.51	1.51
																		1.543	1.55	1.543	1.521	1.543	1.54	1.512	1.525	1.512	1.532	1.517	1.531	1.526	1.531	1.541	1.543	1.535	1.513	1.515	1.51	1.51	1.513	1.517	1.51	1.51	1.511	1.51	1.51	1.51	1.51	1.51	1.51
																		1.538	1.543	1.543	1.525	1.54	1.545	1.512	1.532	1.512	1.517	1.543	1.51	1.543	1.527	1.52	1.548	1.545	1.512	1.538	1.51	1.51	1.51	1.51	1.51	1.51	1.51	1.51	1.51	1.512	1.51	1.51	1.51
																		1.538	1.538	1.543	1.54	1.54	1.512	1.543	1.512	1.517	1.532	1.541	1.531	1.531	1.531	1.541	1.548	1.512	1.511	1.51	1.513	1.51	1.51	1.51	1.511	1.51	1.51	1.51	1.51	1.51	1.51	1.51	1.51
																	1.53	1.546	1.542	1.543	1.525	1.525	1.517	1.546	1.543	1.531	1.525	1.531	1.541	1.541	1.541	1.521	1.544	1.511	1.512	1.512	1.51	1.513	1.51	1.51	1.51	1.51	1.51	1.51	1.51	1.51	1.51	1.51	1.51
																	1.525	1.543	1.543	1.54	1.543	1.54	1.525	1.512	1.512	1.534	1.529	1.529	1.541	1.525	1.529	1.52	1.511	1.548	1.521	1.52	1.517	1.513	1.51	1.51	1.51	1.511	1.51	1.512	1.51	1.51	1.51	1.51	1.51
																	1.517	1.517	1.543	1.542	1.54	1.543	1.546	1.517	1.531	1.512	1.52	1.531	1.531	1.531	1.522	1.52	1.511	1.52	1.512	1.512	1.51	1.527	1.51	1.515	1.51	1.51	1.51	1.51	1.51	1.51	1.51	1.51	1.51
																1.511	1.538	1.53	1.55	1.54	1.545	1.517	1.545	1.517	1.529	1.529	1.529	1.531	1.515	1.54	1.515	1.518	1.52	1.511	1.521	1.521	1.548	1.51	1.51	1.51	1.527	1.51	1.51	1.511	1.51	1.51	1.51	1.51	1.51
																1.517	1.51	1.512	1.543	1.531	1.543	1.531	1.512	1.531	1.531	1.525	1.531	1.531	1.525	1.522	1.511	1.515	1.52	1.518	1.52	1.521	1.51	1.517	1.51	1.514	1.51	1.51	1.51	1.51	1.51	1.51	1.51	1.512	1.51
																1.517	1.517	1.51	1.546	1.517	1.546	1.546	1.512	1.525	1.531	1.541	1.54	1.543	1.525	1.515	1.512	1.515	1.52	1.52	1.521	1.511	1.515	1.527	1.527	1.51	1.514	1.51	1.51	1.51	1.51	1.51	1.51	1.51	1.51
															1.51	1.532	1.511	1.511	1.512	1.512	1.531	1.531	1.532	1.534	1.536	1.512	1.531	1.529	1.515	1.531	1.511	1.518	1.511	1.52	1.511	1.51	1.51	1.513	1.51	1.548	1.514	1.51	1.514	1.51	1.51	1.51	1.51	1.51	1.51
															1.51	1.51	1.511	1.51	1.55	1.53	1.541	1.543	1.527	1.512	1.53	1.531	1.52	1.515	1.512	1.55	1.512	1.515	1.52	1.512	1.517	1.513	1.51	1.515	1.515	1.515	1.51	1.527	1.525	1.51	1.51	1.51	1.51	1.51	1.51
															1.51	1.51	1.511	1.511	1.51	1.538	1.543	1.546	1.543	1.54	1.529	1.522	1.525	1.515	1.515	1.512	1.512	1.515	1.512	1.517	1.51	1.517	1.51	1.51	1.51	1.51	1.51	1.514	1.51	1.51	1.51	1.51	1.51	1.51	1.51
														1.511	1.511	1.51	1.513	1.51	1.538	1.538	1.538	1.543	1.543	1.542	1.52	1.521	1.518	1.52	1.515	1.512	1.515	1.515	1.512	1.513	1.513	1.51	1.515	1.51	1.51	1.51	1.51	1.527	1.514	1.51	1.51	1.51	1.51	1.51	1.51
														1.538	1.538	1.538	1.51	1.538	1.51	1.51	1.513	1.538	1.511	1.525	1.53	1.511	1.536	1.51	1.521	1.515	1.512	1.512	1.512	1.517	1.513	1.513	1.515	1.51	1.51	1.51	1.51	1.514	1.51	1.51	1.51	1.51	1.51	1.51	1.51
														1.51	1.511	1.51	1.538	1.511	1.511	1.538	1.538	1.543	1.543	1.54	1.511	1.521	1.521	1.512	1.521	1.52	1.511	1.511	1.515	1.513	1.513	1.513	1.515	1.51	1.51	1.51	1.51	1.51	1.51	1.514	1.51	1.51	1.51	1.51	1.51
													1.511	1.538	1.512	1.511	1.538	1.538	1.538	1.538	1.538	1.538	1.538	1.538	1.54	1.51	1.511	1.511	1.518	1.516	1.515	1.52	1.512	1.521	1.513	1.513	1.51	1.51	1.515	1.51	1.51	1.51	1.51	1.51	1.51	1.51	1.526	1.51	1.511
													1.538	1.51	1.515	1.511	1.538	1.538	1.51	1.538	1.538	1.538	1.538	1.538	1.543	1.521	1.546	1.511	1.521	1.511	1.515	1.511	1.511	1.511	1.513	1.513	1.515	1.51	1.51	1.51	1.51	1.525	1.514	1.51	1.51	1.51	1.51	1.511	1.51
													1.538	1.538	1.538	1.51	1.538	1.538	1.538	1.538	1.538	1.538	1.538	1.538	1.538	1.543	1.543	1.527	1.52	1.517	1.51	1.511	1.512	1.52	1.513	1.515	1.515	1.51	1.51	1.548	1.51	1.51	1.51	1.51	1.526	1.51	1.51	1.51	1.51
												1.511	1.538	1.538	1.538	1.51	1.538	1.538	1.538	1.538	1.538	1.538	1.538	1.543	1.543	1.55	1.543	1.52	1.511	1.521	1.511	1.521	1.511	1.511	1.521	1.517	1.51	1.515	1.51	1.51	1.51	1.51	1.527	1.51	1.51	1.526	1.51	1.511	1.511
												1.538	1.538	1.538	1.512	1.538	1.538	1.538	1.538	1.538	1.538	1.538	1.538	1.55	1.543	1.54	1.521	1.52	1.511	1.511	1.516	1.511	1.52	1.52	1.521	1.521	1.517	1.515	1.515	1.515	1.51	1.51	1.51	1.51	1.51	1.51	1.51	1.51	1.511
												1.512	1.513	1.51	1.511	1.538	1.512	1.538	1.538	1.511	1.538	1.538	1.538	1.543	1.542	1.55	1.55	1.546	1.531	1.512	1.512	1.52	1.52	1.52	1.511	1.521	1.51	1.515	1.51	1.51	1.51	1.51	1.511	1.51	1.51	1.511	1.511	1.511	1.51
												1.511	1.517	1.51	1.51	1.51	1.538	1.538	1.538	1.538	1.538	1.538	1.55	1.538	1.55	1.55	1.542	1.531	1.512	1.515	1.511	1.515	1.515	1.515	1.521	1.511	1.511	1.515	1.515	1.51	1.515	1.51	1.51	1.51	1.51	1.511	1.51	1.51	1.511
											1.51	1.517	1.512	1.543	1.51	1.51	1.538	1.538	1.538	1.538	1.538	1.538	1.55	1.546	1.531	1.536	1.55	1.532	1.532	1.531	1.515	1.515	1.515	1.518	1.511	1.513	1.515	1.515	1.513	1.51	1.51	1.51	1.51	1.511	1.511	1.51	1.511	1.517	1.51
											1.526	1.511	1.51	1.512	1.514	1.511	1.51	1.51	1.51	1.538	1.538	1.546	1.515	1.536	1.543	1.531	1.536	1.531	1.515	1.515	1.515	1.515	1.515	1.51	1.518	1.513	1.515	1.513	1.515	1.51	1.515	1.51	1.51	1.51	1.51	1.51	1.51	1.51	1.51
											1.538	1.518	1.511	1.511	1.512	1.511	1.51	1.51	1.511	1.511	1.55	1.546	1.546	1.546	1.515	1.546	1.515	1.531	1.515	1.518	1.515	1.515	1.515	1.515	1.51	1.511	1.513	1.517	1.513	1.515	1.515	1.51	1.511	1.51	1.51	1.511	1.51	1.511	1.511
										1.51	1.511	1.51	1.512	1.51	1.51	1.511	1.517	1.512	1.511	1.543	1.517	1.532	1.546	1.515	1.546	1.515	1.515	1.515	1.515	1.515	1.515	1.518	1.515	1.51	1.511	1.511	1.518	1.511	1.513	1.51	1.511	1.51	1.515	1.51	1.51	1.51	1.51	1.51	1.51
										1.517	1.512	1.515	1.51	1.51	1.51	1.51	1.51	1.511	1.51	1.539	1.512	1.512	1.515	1.518	1.515	1.515	1.515	1.515	1.515	1.515	1.515	1.515	1.518	1.511	1.511	1.517	1.51	1.51	1.51	1.513	1.51	1.511	1.51	1.511	1.51	1.51	1.538	1.51	1.51
										1.51	1.51	1.51	1.512	1.51	1.51	1.51	1.51	1.514	1.523	1.517	1.512	1.512	1.515	1.515	1.515	1.515	1.518	1.515	1.518	1.515	1.515	1.515	1.515	1.51	1.51	1.517	1.511	1.517	1.513	1.515	1.51	1.511	1.51	1.51	1.51	1.511	1.51	1.538	1.513
										1.513	1.512	1.512	1.51	1.511	1.51	1.548	1.51	1.51	1.512	1.518	1.526	1.515	1.512	1.515	1.515	1.515	1.515	1.518	1.515	1.511	1.515	1.515	1.51	1.517	1.517	1.51	1.51	1.51	1.51	1.51	1.51	1.51	1.517	1.51	1.51	1.51	1.51	1.512	1.513
									1.511	1.51	1.512	1.51	1.512	1.51	1.51	1.51	1.51	1.538	1.512	1.539	1.511	1.51	1.515	1.515	1.515	1.515	1.518	1.515	1.515	1.518	1.515	1.515	1.51	1.51	1.517	1.51	1.51	1.51	1.513	1.511	1.51	1.51	1.51	1.511	1.51	1.51	1.538	1.51	1.511
									1.517	1.515	1.513	1.51	1.511	1.51	1.51	1.526	1.51	1.512	1.51	1.511	1.51	1.51	1.511	1.51	1.51	1.515	1.518	1.515	1.515	1.515	1.515	1.515	1.51	1.511	1.517	1.513	1.511	1.51	1.511	1.511	1.511	1.511	1.51	1.51	1.51	1.538	1.511	1.538	1.538
									1.513	1.513	1.51	1.51	1.51	1.511	1.511	1.513	1.51	1.51	1.51	1.51	1.51	1.51	1.51	1.517	1.511	1.511	1.515	1.517	1.515	1.512	1.511	1.512	1.511	1.511	1.517	1.51	1.517	1.51	1.51	1.51	1.511	1.511	1.51	1.51	1.511	1.51	1.538	1.51	1.538
									1.51	1.517	1.51	1.526	1.51	1.51	1.523	1.51	1.51	1.513	1.511	1.511	1.51	1.511	1.51	1.517	1.517	1.511	1.51	1.518	1.515	1.515	1.515	1.515	1.515	1.511	1.511	1.517	1.51	1.511	1.511	1.51	1.511	1.51	1.51	1.511	1.511	1.51	1.517	1.511	1.512
								1.511	1.511	1.51	1.51	1.511	1.51	1.51	1.511	1.51	1.513	1.51	1.511	1.51	1.511	1.51	1.511	1.51	1.51	1.517	1.517	1.511	1.51	1.515	1.51	1.518	1.511	1.51	1.511	1.512	1.51	1.511	1.51	1.51	1.51	1.51	1.526	1.511	1.512	1.538	1.538	1.538	1.535
								1.513	1.51	1.511	1.512	1.51	1.513	1.51	1.51	1.51	1.51	1.51	1.511	1.517	1.51	1.511	1.513	1.51	1.513	1.51	1.517	1.51	1.51	1.51	1.51	1.51	1.51	1.51	1.51	1.511	1.51	1.51	1.526	1.51	1.51	1.51	1.513	1.526	1.51	1.512	1.512	1.513	1.547
								1.518	1.51	1.517	1.517	1.516	1.517	1.51	1.512	1.517	1.51	1.511	1.517	1.51	1.51	1.51	1.513	1.513	1.51	1.51	1.51	1.512	1.51	1.518	1.51	1.51	1.517	1.51	1.511	1.511	1.511	1.511	1.51	1.523	1.523	1.51	1.51	1.523	1.511	1.512	1.513	1.535	1.537
								1.51	1.511	1.51	1.517	1.517	1.515	1.523	1.523	1.523	1.517	1.511	1.51	1.517	1.511	1.51	1.51	1.517	1.517	1.51	1.517	1.51	1.51	1.51	1.518	1.515	1.51	1.51	1.51	1.517	1.513	1.51	1.512	1.511	1.513	1.51	1.513	1.523	1.512	1.535	1.549	1.549	1.547
							1.518	1.511	1.51	1.517	1.512	1.512	1.517	1.511	1.523	1.51	1.511	1.513	1.511	1.517	1.511	1.511	1.51	1.51	1.51	1.511	1.511	1.517	1.512	1.526	1.51	1.517	1.518	1.51	1.515	1.512	1.51	1.51	1.55	1.51	1.511	1.512	1.512	1.512	1.511	1.511	1.513	1.511	1.547
							1.511	1.512	1.517	1.54	1.527	1.539	1.512	1.513	1.526	1.511	1.51	1.526	1.511	1.512	1.511	1.511	1.511	1.517	1.513	1.526	1.517	1.51	1.526	1.51	1.523	1.515	1.515	1.511	1.518	1.518	1.51	1.51	1.523	1.51	1.513	1.511	1.513	1.513	1.512	1.512	1.513	1.511	1.547
							1.518	1.52	1.521	1.51	1.512	1.543	1.51	1.517	1.51	1.51	1.511	1.511	1.511	1.51	1.51	1.51	1.513	1.51	1.513	1.51	1.51	1.51	1.51	1.517	1.518	1.518	1.515	1.515	1.515	1.515	1.511	1.51	1.51	1.523	1.51	1.511	1.513	1.512	1.513	1.511	1.511	1.547	1.513
							1.511	1.519	1.51	1.512	1.518	1.517	1.511	1.51	1.52	1.526	1.51	1.545	1.511	1.51	1.513	1.511	1.515	1.512	1.516	1.53	1.51	1.51	1.518	1.517	1.527	1.515	1.515	1.512	1.511	1.512	1.512	1.51	1.523	1.512	1.512	1.512	1.51	1.512	1.511	1.511	1.512	1.513	1.512
							1.511	1.521	1.511	1.511	1.52	1.511	1.521	1.526	1.517	1.521	1.51	1.521	1.513	1.511	1.516	1.513	1.519	1.53	1.511	1.51	1.517	1.517	1.512	1.51	1.51	1.512	1.515	1.517	1.518	1.51	1.512	1.516	1.51	1.522	1.512	1.51	1.513	1.513	1.538	1.538	1.511	1.538	1.526
						1.521	1.511	1.513	1.512	1.545	1.515	1.511	1.511	1.511	1.511	1.515	1.514	1.512	1.511	1.51	1.51	1.51	1.513	1.53	1.51	1.51	1.517	1.517	1.51	1.51	1.517	1.517	1.511	1.517	1.517	1.516	1.51	1.512	1.51	1.513	1.512	1.51	1.511	1.511	1.511	1.517	1.538	1.538	1.511
						1.511	1.511	1.513	1.512	1.513	1.51	1.517	1.511	1.515	1.511	1.521	1.511	1.53	1.511	1.519	1.512	1.51	1.53	1.517	1.53	1.517	1.51	1.51	1.51	1.511	1.517	1.517	1.517	1.512	1.511	1.516	1.511	1.516	1.512	1.511	1.513	1.512	1.512	1.538	1.538	1.538	1.538	1.513	1.511
						1.51	1.513	1.51	1.511	1.548	1.51	1.511	1.513	1.512	1.52	1.51	1.51	1.521	1.511	1.517	1.51	1.527	1.51	1.51	1.51	1.517	1.51	1.512	1.517	1.517	1.512	1.511	1.541	1.512	1.517	1.516	1.516	1.512	1.516	1.522	1.512	1.512	1.538	1.51	1.538	1.538	1.538	1.538	1.547
						1.517	1.51	1.511	1.51	1.517	1.517	1.51	1.517	1.511	1.51	1.539	1.51	1.517	1.512	1.512	1.517	1.517	1.512	1.51	1.517	1.51	1.517	1.51	1.517	1.517	1.511	1.511	1.512	1.512	1.51	1.512	1.516	1.516	1.511	1.522	1.513	1.511	1.538	1.538	1.513	1.526	1.513	1.547	1.522
						1.51	1.51	1.51	1.51	1.511	1.51	1.512	1.51	1.51	1.51	1.517	1.52	1.519	1.518	1.51	1.527	1.511	1.518	1.517	1.512	1.517	1.51	1.51	1.517	1.512	1.512	1.51	1.512	1.516	1.512	1.517	1.511	1.516	1.51	1.51	1.51	1.511	1.513	1.512	1.511	1.538	1.55	1.547	1.513
					1.511	1.517	1.511	1.511	1.51	1.512	1.513	1.51	1.51	1.517	1.51	1.512	1.515	1.521	1.53	1.51	1.512	1.515	1.511	1.517	1.511	1.527	1.51	1.517	1.517	1.512	1.517	1.517	1.516	1.517	1.512	1.516	1.516	1.512	1.512	1.511	1.512	1.513	1.51	1.538	1.511	1.512	1.55	1.513	1.513
					1.51	1.511	1.517	1.51	1.51	1.51	1.526	1.51	1.51	1.518	1.51	1.517	1.512	1.52	1.511	1.512	1.517	1.512	1.517	1.51	1.515	1.511	1.517	1.512	1.517	1.517	1.517	1.517	1.517	1.516	1.516	1.516	1.51	1.51	1.51	1.513	1.512	1.512	1.513	1.512	1.538	1.549	1.547	1.512	1.547
					1.511	1.51	1.51	1.513	1.523	1.51	1.51	1.511	1.517	1.518	1.512	1.511	1.512	1.519	1.51	1.518	1.512	1.517	1.519	1.521	1.517	1.521	1.511	1.517	1.51	1.517	1.517	1.512	1.517	1.516	1.51	1.51	1.51	1.51	1.513	1.51	1.526	1.513	1.512	1.512	1.511	1.513	1.513	1.512	1.547
					1.51	1.511	1.513	1.51	1.512	1.51	1.51	1.51	1.511	1.516	1.512	1.512	1.512	1.518	1.511	1.516	1.51	1.512	1.52	1.517	1.527	1.516	1.517	1.511	1.512	1.516	1.519	1.512	1.516	1.51	1.51	1.51	1.51	1.51	1.51	1.538	1.517	1.51	1.513	1.512	1.513	1.513	1.511	1.51	1.537
					1.512	1.526	1.517	1.51	1.517	1.512	1.517	1.518	1.511	1.512	1.52	1.52	1.517	1.512	1.512	1.51	1.517	1.511	1.52	1.51	1.512	1.512	1.516	1.517	1.516	1.511	1.512	1.516	1.51	1.512	1.51	1.526	1.51	1.513	1.513	1.538	1.513	1.512	1.511	1.511	1.512	1.51	1.513	1.512	1.547
				1.536	1.517	1.517	1.511	1.521	1.512	1.517	1.517	1.512	1.512	1.521	1.517	1.512	1.511	1.527	1.52	1.511	1.51	1.519	1.512	1.512	1.51	1.51	1.511	1.516	1.512	1.511	1.51	1.516	1.51	1.51	1.51	1.523	1.513	1.511	1.51	1.512	1.538	1.513	1.538	1.51	1.51	1.513	1.512	1.51	1.532
				1.518	1.517	1.511	1.512	1.512	1.511	1.52	1.536	1.515	1.52	1.512	1.532	1.516	1.521	1.517	1.51	1.512	1.516	1.516	1.511	1.516	1.517	1.519	1.516	1.526	1.51	1.512	1.51	1.511	1.51	1.512	1.51	1.523	1.51	1.513	1.538	1.538	1.51	1.51	1.517	1.513	1.511	1.513	1.549	1.51	1.511
				1.51	1.517	1.518	1.515	1.511	1.511	1.51	1.512	1.512	1.51	1.517	1.511	1.51	1.51	1.511	1.512	1.51	1.51	1.512	1.512	1.519	1.512	1.519	1.512	1.511	1.526	1.511	1.51	1.51	1.51	1.51	1.512	1.512	1.512	1.51	1.51	1.538	1.538	1.511	1.512	1.513	1.51	1.513	1.513	1.51	1.512
				1.522	1.517	1.527	1.517	1.536	1.511	1.52	1.511	1.52	1.543	1.512	1.518	1.517	1.51	1.51	1.512	1.516	1.512	1.512	1.516	1.517	1.512	1.51	1.516	1.516	1.516	1.512	1.51	1.51	1.51	1.511	1.51	1.51	1.513	1.51	1.512	1.512	1.538	1.512	1.51	1.51	1.511	1.512	1.523	1.511	1.521
				1.512	1.51	1.544	1.517	1.511	1.55	1.536	1.526	1.521	1.515	1.543	1.51	1.51	1.512	1.512	1.517	1.511	1.512	1.512	1.512	1.512	1.512	1.51	1.51	1.516	1.512	1.51	1.51	1.51	1.51	1.512	1.523	1.512	1.511	1.513	1.512	1.538	1.513	1.51	1.511	1.512	1.512	1.512	1.513	1.511	1.516
				1.522	1.522	1.543	1.52	1.544	1.521	1.545	1.541	1.511	1.511	1.541	1.532	1.512	1.517	1.51	1.51	1.512	1.516	1.511	1.516	1.516	1.519	1.516	1.516	1.511	1.516	1.512	1.51	1.51	1.512	1.51	1.511	1.511	1.51	1.513	1.512	1.513	1.513	1.512	1.512	1.51	1.512	1.512	1.511	1.511	1.51
			1.545	1.522	1.512	1.522	1.525	1.512	1.515	1.523	1.549	1.522	1.515	1.531	1.515	1.51	1.527	1.516	1.512	1.516	1.512	1.519	1.522	1.516	1.526	1.544	1.516	1.512	1.511	1.519	1.511	1.51	1.51	1.512	1.513	1.511	1.513	1.511	1.513	1.512	1.511	1.512	1.512	1.512	1.512	1.54	1.512	1.51	1.549
			1.526	1.517	1.525	1.525	1.512	1.511	1.511	1.548	1.518	1.524	1.545	1.543	1.52	1.532	1.522	1.516	1.527	1.512	1.516	1.522	1.516	1.522	1.519	1.512	1.511	1.538	1.522	1.543	1.544	1.51	1.513	1.516	1.512	1.513	1.512	1.512	1.512	1.513	1.511	1.512	1.512	1.511	1.535	1.511	1.514	1.541	1.549
			1.522	1.522	1.525	1.535	1.55	1.512	1.524	1.539	1.542	1.51	1.549	1.512	1.512	1.522	1.522	1.522	1.522	1.536	1.512	1.51	1.549	1.536	1.512	1.512	1.538	1.522	1.543	1.522	1.513	1.522	1.513	1.513	1.512	1.541	1.513	1.512	1.513	1.51	1.513	1.512	1.523	1.537	1.535	1.511	1.549	1.55	1.55
			1.522	1.549	1.517	1.526	1.542	1.512	1.511	1.521	1.526	1.522	1.55	1.546	1.539	1.534	1.533	1.533	1.544	1.511	1.522	1.538	1.522	1.512	1.522	1.544	1.538	1.544	1.522	1.511	1.512	1.531	1.522	1.513	1.513	1.511	1.512	1.513	1.512	1.511	1.512	1.512	1.51	1.51	1.51	1.51	1.54	1.549	1.514
			1.542	1.512	1.525	1.522	1.549	1.522	1.522	1.522	1.549	1.532	1.539	1.536	1.55	1.512	1.55	1.535	1.511	1.536	1.512	1.544	1.512	1.547	1.512	1.547	1.532	1.549	1.511	1.522	1.54	1.511	1.55	1.55	1.513	1.539	1.54	1.514	1.511	1.513	1.511	1.532	1.54	1.513	1.515	1.55	1.516	1.541	1.541
			1.522	1.55	1.532	1.522	1.546	1.522	1.522	1.547	1.547	1.538	1.515	1.519	1.549	1.549	1.522	1.51	1.511	1.512	1.538	1.549	1.522	1.537	1.511	1.547	1.512	1.547	1.512	1.511	1.535	1.549	1.55	1.55	1.512	1.54	1.541	1.513	1.55	1.51	1.55	1.541	1.513	1.512	1.51	1.51	1.539	1.51	1.541
			1.55	1.518	1.522	1.517	1.547	1.526	1.512	1.547	1.532	1.522	1.522	1.547	1.547	1.512	1.512	1.512	1.512	1.549	1.51	1.511	1.512	1.512	1.512	1.535	1.51	1.55	1.51	1.511	1.55	1.51	1.55	1.535	1.55	1.55	1.54	1.54	1.512	1.54	1.53	1.55	1.513	1.523	1.514	1.541	1.541	1.541	1.53
		1.517	1.515	1.546	1.522	1.547	1.547	1.536	1.535	1.538	1.513	1.522	1.51	1.522	1.511	1.511	1.537	1.511	1.513	1.51	1.512	1.544	1.51	1.547	1.51	1.512	1.51	1.51	1.54	1.51	1.511	1.55	1.55	1.512	1.51	1.54	1.55	1.514	1.512	1.513	1.515	1.515	1.51	1.511	1.539	1.513	1.511	1.541	1.51
		1.532	1.541	1.51	1.51	1.535	1.545	1.547	1.528	1.547	1.547	1.511	1.547	1.532	1.511	1.51	1.51	1.51	1.511	1.55	1.547	1.535	1.51	1.55	1.511	1.513	1.511	1.51	1.511	1.51	1.513	1.535	1.513	1.55	1.512	1.55	1.54	1.514	1.513	1.541	1.528	1.514	1.512	1.511	1.523	1.53	1.511	1.53	1.511
		1.51	1.51	1.51	1.528	1.511	1.547	1.532	1.513	1.522	1.541	1.51	1.532	1.523	1.511	1.512	1.512	1.51	1.51	1.522	1.512	1.514	1.539	1.511	1.512	1.51	1.54	1.511	1.513	1.513	1.513	1.513	1.51	1.535	1.511	1.514	1.54	1.54	1.51	1.54	1.55	1.539	1.512	1.55	1.51	1.541	1.511	1.512	1.511
		1.51	1.515	1.511	1.537	1.535	1.532	1.512	1.523	1.535	1.534	1.515	1.512	1.51	1.512	1.547	1.51	1.514	1.512	1.51	1.513	1.511	1.511	1.511	1.511	1.51	1.511	1.511	1.513	1.51	1.55	1.51	1.51	1.537	1.514	1.51	1.54	1.53	1.511	1.539	1.53	1.511	1.511	1.513	1.526	1.511	1.512	1.51	1.511
		1.51	1.512	1.541	1.51	1.541	1.512	1.511	1.512	1.511	1.512	1.526	1.511	1.512	1.511	1.514	1.512	1.511	1.511	1.541	1.511	1.513	1.55	1.513	1.511	1.51	1.51	1.512	1.512	1.511	1.512	1.511	1.522	1.514	1.51	1.511	1.51	1.54	1.541	1.523	1.512	1.511	1.511	1.55	1.513	1.526	1.513	1.513	1.511
		1.537	1.539	1.54	1.513	1.513	1.537	1.51	1.55	1.514	1.512	1.513	1.541	1.54	1.511	1.51	1.512	1.513	1.511	1.51	1.511	1.511	1.512	1.512	1.51	1.513	1.513	1.522	1.522	1.512	1.535	1.537	1.55	1.534	1.549	1.534	1.541	1.51	1.512	1.511	1.511	1.526	1.511	1.523	1.523	1.513	1.512	1.523	1.512
		1.51	1.534	1.514	1.523	1.512	1.528	1.51	1.513	1.51	1.511	1.511	1.526	1.513	1.513	1.512	1.51	1.51	1.512	1.513	1.511	1.51	1.51	1.538	1.513	1.513	1.51	1.512	1.511	1.511	1.522	1.512	1.535	1.55	1.51	1.535	1.55	1.526	1.512	1.523	1.511	1.512	1.523	1.526	1.523	1.512	1.513	1.51	1.512
		1.537	1.535	1.51	1.54	1.532	1.535	1.51	1.512	1.54	1.513	1.51	1.512	1.512	1.51	1.511	1.511	1.511	1.511	1.517	1.51	1.538	1.51	1.538	1.513	1.512	1.511	1.511	1.526	1.522	1.51	1.55	1.51	1.54	1.514	1.51	1.51	1.512	1.55	1.511	1.511	1.51	1.51	1.511	1.51	1.51	1.51	1.51	1.51
	1.512	1.534	1.511	1.512	1.512	1.528	1.513	1.514	1.51	1.512	1.53	1.511	1.511	1.512	1.511	1.51	1.51	1.511	1.538	1.538	1.511	1.511	1.512	1.511	1.538	1.511	1.51	1.512	1.511	1.511	1.538	1.534	1.51	1.51	1.51	1.51	1.51	1.523	1.526	1.523	1.523	1.51	1.51	1.512	1.51	1.51	1.512	1.512	1.512
	1.54	1.526	1.54	1.515	1.54	1.541	1.541	1.511	1.53	1.511	1.511	1.511	1.53	1.51	1.51	1.517	1.512	1.51	1.511	1.538	1.538	1.512	1.513	1.523	1.512	1.55	1.511	1.522	1.527	1.54	1.541	1.534	1.511	1.523	1.523	1.51	1.511	1.523	1.511	1.526	1.526	1.511	1.51	1.51	1.512	1.512	1.51	1.51	1.51
	1.51	1.541	1.511	1.539	1.54	1.54	1.512	1.512	1.511	1.51	1.51	1.511	1.51	1.51	1.538	1.511	1.538	1.511	1.538	1.512	1.51	1.51	1.513	1.511	1.51	1.526	1.513	1.51	1.541	1.512	1.51	1.511	1.512	1.511	1.54	1.523	1.541	1.511	1.511	1.523	1.51	1.512	1.51	1.512	1.51	1.512	1.51	1.51	1.512
	1.513	1.51	1.541	1.513	1.511	1.55	1.51	1.51	1.541	1.511	1.511	1.512	1.511	1.512	1.538	1.538	1.538	1.523	1.51	1.538	1.538	1.513	1.522	1.538	1.512	1.51	1.514	1.512	1.51	1.523	1.53	1.515	1.511	1.511	1.523	1.511	1.539	1.523	1.51	1.523	1.51	1.51	1.51	1.51	1.51	1.51	1.51	1.51	1.512
	1.512	1.511	1.53	1.513	1.513	1.51	1.51	1.511	1.511	1.511	1.511	1.538	1.51	1.51	1.538	1.513	1.51	1.512	1.51	1.511	1.512	1.541	1.513	1.511	1.517	1.511	1.53	1.511	1.51	1.511	1.541	1.512	1.549	1.512	1.517	1.511	1.511	1.526	1.511	1.526	1.51	1.512	1.51	1.51	1.512	1.512	1.512	1.51	1.51
	1.511	1.511	1.513	1.513	1.511	1.523	1.51	1.526	1.511	1.512	1.538	1.511	1.538	1.538	1.511	1.517	1.538	1.51	1.51	1.511	1.51	1.513	1.517	1.514	1.512	1.51	1.51	1.51	1.511	1.511	1.541	1.511	1.523	1.511	1.517	1.511	1.526	1.511	1.526	1.51	1.51	1.51	1.51	1.51	1.51	1.51	1.51	1.512	1.51
	1.51	1.51	1.513	1.51	1.51	1.51	1.51	1.511	1.51	1.513	1.51	1.517	1.512	1.51	1.511	1.513	1.511	1.512	1.51	1.511	1.541	1.511	1.512	1.511	1.53	1.51	1.511	1.513	1.511	1.511	1.51	1.51	1.511	1.511	1.511	1.511	1.51	1.51	1.511	1.511	1.51	1.51	1.51	1.512	1.51	1.51	1.51	1.51	1.51
	1.51	1.513	1.51	1.512	1.511	1.511	1.511	1.511	1.51	1.51	1.511	1.51	1.538	1.538	1.51	1.513	1.538	1.538	1.512	1.512	1.513	1.55	1.539	1.511	1.51	1.541	1.511	1.511	1.511	1.512	1.513	1.55	1.51	1.511	1.512	1.511	1.511	1.511	1.51	1.51	1.51	1.51	1.51	1.51	1.51	1.51	1.51	1.51	1.511
	1.511	1.51	1.51	1.523	1.511	1.526	1.511	1.511	1.51	1.511	1.512	1.538	1.51	1.513	1.511	1.511	1.538	1.538	1.512	1.538	1.541	1.51	1.511	1.51	1.512	1.512	1.511	1.512	1.51	1.511	1.512	1.55	1.511	1.523	1.51	1.523	1.523	1.511	1.51	1.51	1.51	1.51	1.51	1.51	1.51	1.51	1.512	1.51	1.51
	1.51	1.51	1.512	1.511	1.513	1.51	1.51	1.526	1.538	1.538	1.526	1.538	1.511	1.538	1.512	1.538	1.538	1.513	1.511	1.539	1.538	1.51	1.54	1.517	1.511	1.51	1.51	1.523	1.55	1.511	1.523	1.55	1.511	1.51	1.526	1.523	1.526	1.51	1.51	1.51	1.51	1.51	1.51	1.51	1.51	1.51	1.51	1.526	1.51
1.51	1.51	1.526	1.511	1.523	1.51	1.51	1.517	1.523	1.51	1.538	1.512	1.513	1.511	1.511	1.512	1.512	1.511	1.512	1.513	1.513	1.517	1.517	1.526	1.526	1.541	1.511	1.526	1.55	1.526	1.51	1.512	1.51	1.511	1.523	1.526	1.511	1.51	1.51	1.523	1.51	1.51	1.51	1.51	1.51	1.51	1.51	1.51	1.51	1.51
1.51	1.526	1.51	1.511	1.513	1.51	1.517	1.511	1.511	1.513	1.538	1.51	1.538	1.538	1.513	1.513	1.511	1.513	1.517	1.511	1.513	1.511	1.517	1.51	1.511	1.526	1.511	1.51	1.51	1.523	1.51	1.511	1.523	1.51	1.511	1.526	1.51	1.51	1.51	1.51	1.51	1.51	1.512	1.51	1.51	1.51	1.51	1.51	1.51	1.512
1.51	1.51	1.513	1.51	1.511	1.51	1.511	1.512	1.538	1.511	1.51	1.51	1.538	1.538	1.511	1.51	1.512	1.538	1.511	1.517	1.511	1.523	1.51	1.511	1.523	1.511	1.511	1.51	1.511	1.526	1.51	1.51	1.523	1.51	1.526	1.51	1.51	1.51	1.51	1.51	1.51	1.51	1.51	1.51	1.51	1.51	1.51	1.51	1.51	1.51
1.51	1.517	1.513	1.534	1.511	1.523	1.51	1.537	1.51	1.538	1.511	1.538	1.512	1.538	1.511	1.511	1.517	1.513	1.51	1.517	1.51	1.523	1.512	1.523	1.526	1.523	1.526	1.526	1.51	1.523	1.51	1.51	1.51	1.51	1.51	1.51	1.51	1.51	1.51	1.51	1.526	1.51	1.51	1.51	1.51	1.51	1.51	1.51	1.51	1.51
1.511	1.525	1.512	1.512	1.522	1.512	1.51	1.511	1.513	1.51	1.51	1.51	1.513	1.538	1.538	1.538	1.51	1.513	1.512	1.51	1.517	1.51	1.523	1.51	1.51	1.526	1.523	1.526	1.51	1.51	1.51	1.51	1.51	1.51	1.51	1.51	1.51	1.51	1.51	1.512	1.51	1.51	1.51	1.51	1.51	1.51	1.51	1.51	1.51	1.51
1.51	1.51	1.538	1.512	1.51	1.512	1.523	1.511	1.538	1.538	1.512	1.512	1.538	1.538	1.511	1.538	1.513	1.511	1.517	1.51	1.51	1.513	1.541	1.523	1.51	1.51	1.51	1.51	1.51	1.51	1.51	1.51	1.51	1.51	1.51	1.512	1.51	1.51	1.51	1.51	1.51	1.51	1.512	1.51	1.51	1.51	1.51	1.512	1.51	1.51
1.51	1.512	1.53	1.512	1.512	1.51	1.53	1.538	1.51	1.513	1.538	1.547	1.511	1.538	1.538	1.517	1.538	1.512	1.513	1.512	1.526	1.523	1.511	1.526	1.51	1.51	1.51	1.511	1.51	1.51	1.526	1.51	1.51	1.51	1.512	1.51	1.51	1.512	1.51	1.51	1.526	1.51	1.51	1.51	1.51	1.51	1.51	1.51	1.51	1.523
1.531	1.538	1.51	1.512	1.513	1.531	1.511	1.538	1.55	1.51	1.538	1.538	1.513	1.517	1.51	1.538	1.523	1.511	1.523	1.51	1.51	1.51	1.526	1.51	1.51	1.51	1.526	1.526	1.51	1.51	1.51	1.51	1.51	1.51	1.51	1.51	1.512	1.51	1.51	1.512	1.51	1.51	1.51	1.51	1.512	1.526	1.51	1.51	1.51	1.51
1.538	1.525	1.51	1.538	1.53	1.538	1.538	1.513	1.529	1.538	1.538	1.518	1.538	1.538	1.515	1.51	1.517	1.513	1.512	1.526	1.51	1.51	1.51	1.526	1.51	1.51	1.523	1.526	1.51	1.51	1.51	1.51	1.511	1.51	1.51	1.51	1.51	1.51	1.51	1.512	1.51	1.51	1.51	1.51	1.51	1.51	1.51	1.51	1.51	1.511
1.541	1.511	1.53	1.538	1.544	1.527	1.538	1.547	1.538	1.538	1.51	1.538	1.538	1.55	1.513	1.523	1.512	1.526	1.526	1.511	1.541	1.51	1.51	1.511	1.523	1.51	1.526	1.51	1.51	1.51	1.51	1.51	1.51	1.51	1.511	1.51	1.51	1.51	1.51	1.51	1.51	1.51	1.51	1.51	1.51	1.51	1.51	1.51	1.51	1.51
1.511	1.517	1.538	1.512	1.546	1.538	1.511	1.529	1.55	1.522	1.535	1.511	1.535	1.51	1.515	1.51	1.51	1.511	1.541	1.526	1.51	1.51	1.523	1.51	1.511	1.51	1.51	1.51	1.51	1.51	1.51	1.51	1.51	1.512	1.511	1.511	1.51	1.51	1.51	1.51	1.51	1.51	1.51	1.51	1.51	1.526	1.51	1.51	1.511	1.523
1.538	1.538	1.52	1.512	1.531	1.512	1.55	1.522	1.526	1.538	1.538	1.51	1.515	1.511	1.517	1.51	1.517	1.515	1.511	1.512	1.51	1.511	1.526	1.526	1.51	1.51	1.51	1.51	1.51	1.51	1.526	1.51	1.51	1.51	1.51	1.51	1.512	1.51	1.523	1.523	1.511	1.512	1.51	1.526	1.526	1.511	1.51	1.51	1.523	1.51
1.538	1.547	1.51	1.541	1.538	1.513	1.538	1.55	1.511	1.55	1.538	1.535	1.511	1.517	1.512	1.511	1.513	1.51	1.511	1.511	1.51	1.51	1.511	1.51	1.526	1.511	1.51	1.51	1.51	1.51	1.51	1.51	1.51	1.526	1.511	1.51	1.511	1.511	1.523	1.51	1.51	1.51	1.51	1.51	1.51	1.51	1.523	1.51	1.512	1.511
1.538	1.512	1.533	1.538	1.51	1.51	1.538	1.511	1.522	1.529	1.515	1.515	1.511	1.535	1.51	1.51	1.512	1.511	1.511	1.526	1.51	1.511	1.51	1.523	1.51	1.51	1.51	1.51	1.51	1.51	1.511	1.511	1.526	1.511	1.526	1.511	1.51	1.526	1.512	1.523	1.51	1.526	1.511	1.513	1.55	1.523	1.55	1.526	1.511	1.523
1.541	1.51	1.51	1.538	1.55	1.511	1.547	1.536	1.526	1.512	1.51	1.511	1.535	1.517	1.523	1.523	1.512	1.511	1.51	1.511	1.51	1.511	1.51	1.51	1.51	1.526	1.511	1.51	1.511	1.51	1.51	1.51	1.51	1.511	1.511	1.523	1.523	1.526	1.512	1.512	1.51	1.526	1.51	1.51	1.51	1.523	1.512	1.512	1.526	1.55
1.538	1.51	1.511	1.512	1.512	1.513	1.522	1.522	1.512	1.55	1.511	1.547	1.512	1.51	1.51	1.541	1.512	1.51	1.526	1.511	1.51	1.51	1.51	1.51	1.51	1.51	1.511	1.51	1.51	1.523	1.51	1.511	1.51	1.53	1.511	1.523	1.51	1.523	1.51	1.523	1.511	1.523	1.51	1.55	1.523	1.51	1.526	1.51	1.512	1.51
1.53	1.511	1.527	1.511	1.511	1.512	1.511	1.513	1.522	1.512	1.534	1.511	1.522	1.512	1.539	1.55	1.51	1.51	1.512	1.51	1.51	1.526	1.51	1.526	1.51	1.51	1.51	1.511	1.51	1.526	1.523	1.511	1.53	1.541	1.51	1.511	1.55	1.526	1.526	1.526	1.523	1.55	1.511	1.51	1.517	1.539	1.51	1.55	1.51	1.541
1.53	1.512	1.511	1.522	1.513	1.512	1.512	1.511	1.541	1.511	1.51	1.512	1.511	1.51	1.51	1.51	1.512	1.512	1.541	1.523	1.526	1.511	1.51	1.512	1.55	1.511	1.526	1.511	1.51	1.511	1.511	1.523	1.511	1.51	1.55	1.523	1.511	1.523	1.511	1.511	1.523	1.51	1.513	1.523	1.523	1.523	1.51	1.51	1.511	1.526
1.511	1.512	1.51	1.536	1.512	1.513	1.511	1.512	1.51	1.51	1.512	1.531	1.511	1.526	1.511	1.51	1.51	1.511	1.51	1.526	1.511	1.51	1.511	1.51	1.512	1.511	1.51	1.511	1.526	1.511	1.51	1.51	1.523	1.523	1.526	1.523	1.511	1.511	1.511	1.51	1.512	1.511	1.513	1.513	1.511	1.517	1.541	1.523	1.51	1.51
1.532	1.511	1.52	1.511	1.512	1.513	1.54	1.513	1.526	1.538	1.512	1.523	1.512	1.512	1.541	1.526	1.526	1.526	1.51	1.526	1.511	1.51	1.51	1.511	1.51	1.51	1.526	1.51	1.51	1.51	1.51	1.511	1.526	1.526	1.523	1.526	1.526	1.526	1.511	1.511	1.51	1.51	1.513	1.512	1.512	1.549	1.51	1.51	1.511	1.51
1.513	1.511	1.511	1.51	1.512	1.511	1.511	1.538	1.547	1.523	1.511	1.51	1.526	1.511	1.513	1.51	1.511	1.511	1.512	1.523	1.51	1.51	1.51	1.526	1.526	1.526	1.511	1.511	1.523	1.51	1.51	1.526	1.526	1.511	1.51	1.511	1.526	1.511	1.51	1.51	1.511	1.517	1.511	1.517	1.51	1.51	1.517	1.51	1.517	1.511
1.51	1.547	1.538	1.511	1.513	1.511	1.51	1.51	1.511	1.535	1.512	1.51	1.513	1.51	1.51	1.51	1.526	1.51	1.51	1.51	1.511	1.51	1.51	1.512	1.51	1.526	1.523	1.51	1.51	1.51	1.51	1.51	1.51	1.511	1.526	1.51	1.511	1.511	1.511	1.51	1.51	1.51	1.511	1.51	1.512	1.51	1.511	1.517	1.511	1.512
1.511	1.511	1.517	1.511	1.512	1.514	1.537	1.513	1.511	1.512	1.517	1.511	1.51	1.513	1.523	1.523	1.51	1.51	1.51	1.51	1.526	1.51	1.51	1.523	1.51	1.51	1.51	1.526	1.511	1.51	1.526	1.51	1.51	1.51	1.526	1.526	1.51	1.51	1.51	1.51	1.511	1.526	1.51	1.51	1.51	1.51	1.511	1.511	1.511	1.512
1.538	1.536	1.549	1.538	1.513	1.51	1.511	1.514	1.517	1.526	1.511	1.523	1.51	1.523	1.511	1.51	1.511	1.51	1.51	1.51	1.526	1.511	1.526	1.51	1.51	1.51	1.51	1.526	1.51	1.51	1.511	1.526	1.51	1.51	1.51	1.51	1.51	1.523	1.526	1.51	1.526	1.526	1.512	1.512	1.51	1.51	1.51	1.51	1.526	1.512
1.531	1.511	1.512	1.513	1.51	1.51	1.513	1.511	1.511	1.514	1.51	1.511	1.513	1.541	1.51	1.526	1.511	1.51	1.511	1.51	1.526	1.511	1.523	1.526	1.51	1.51	1.51	1.511	1.51	1.51	1.51	1.51	1.51	1.51	1.51	1.51	1.526	1.51	1.51	1.51	1.51	1.512	1.51	1.512	1.51	1.512	1.526	1.51	1.526	1.512
1.544	1.51	1.513	1.512	1.523	1.51	1.51	1.549	1.51	1.511	1.526	1.51	1.512	1.51	1.51	1.51	1.51	1.511	1.51	1.51	1.51	1.51	1.51	1.51	1.51	1.51	1.526	1.511	1.512	1.51	1.51	1.512	1.512	1.51	1.512	1.51	1.51	1.51	1.51	1.51	1.51	1.51	1.512	1.51	1.51	1.51	1.512	1.51	1.51	1.51
1.511	1.511	1.535	1.51	1.512	1.51	1.512	1.53	1.51	1.511	1.526	1.523	1.511	1.523	1.513	1.51	1.526	1.51	1.51	1.51	1.51	1.51	1.51	1.526	1.51	1.526	1.51	1.511	1.511	1.51	1.512	1.511	1.51	1.51	1.51	1.51	1.51	1.51	1.51	1.51	1.51	1.51	1.51	1.51	1.512	1.511	1.51	1.512	1.51	1.51
1.51	1.51	1.511	1.522	1.511	1.51	1.51	1.51	1.51	1.513	1.526	1.51	1.523	1.51	1.51	1.51	1.512	1.51	1.51	1.51	1.51	1.526	1.526	1.511	1.51	1.51	1.51	1.526	1.511	1.51	1.511	1.511	1.51	1.51	1.51	1.511	1.512	1.512	1.51	1.51	1.51	1.51	1.51	1.51	1.512	1.51	1.523	1.51	1.51	1.51
1.51	1.51	1.511	1.512	1.513	1.515	1.512	1.517	1.526	1.511	1.523	1.523	1.511	1.512	1.523	1.526	1.51	1.526	1.51	1.51	1.526	1.51	1.51	1.51	1.51	1.523	1.51	1.51	1.511	1.51	1.51	1.51	1.511	1.51	1.511	1.511	1.51	1.51	1.51	1.51	1.51	1.51	1.512	1.512	1.51	1.512	1.512	1.512	1.51	1.51
1.511	1.51	1.511	1.541	1.512	1.511	1.511	1.51	1.512	1.512	1.511	1.51	1.51	1.512	1.511	1.511	1.523	1.51	1.526	1.526	1.51	1.511	1.526	1.523	1.51	1.51	1.51	1.51	1.511	1.512	1.511	1.511	1.51	1.511	1.511	1.511	1.526	1.51	1.51	1.51	1.51	1.512	1.032	1.51	1.032	1.512	1.51	1.512	1.512	1.512
1.51	1.53	1.51	1.512	1.511	1.512	1.51	1.51	1.513	1.512	1.51	1.515	1.51	1.51	1.523	1.51	1.511	1.512	1.511	1.523	1.51	1.526	1.51	1.523	1.51	1.51	1.51	1.51	1.51	1.51	1.51	1.511	1.51	1.511	1.511	1.51	1.51	1.51	1.51	1.51	1.51	1.032	1.032	1.032	1.032	1.512	1.512	1.512	1.51	1.51
1.512	1.512	1.51	1.536	1.512	1.511	1.512	1.51	1.512	1.511	1.512	1.55	1.51	1.523	1.523	1.514	1.51	1.51	1.526	1.51	1.51	1.511	1.51	1.51	1.51	1.51	1.511	1.523	1.523	1.51	1.51	1.512	1.51	1.51	1.523	1.512	1.523	1.511	1.51	1.523	1.512	1.032	1.032	1.032	1.032	1.032	1.51	1.512	1.512	1.511
1.51	1.513	1.513	1.51	1.512	1.523	1.513	1.51	1.511	1.51	1.512	1.512	1.51	1.511	1.512	1.51	1.511	1.511	1.512	1.511	1.51	1.51	1.51	1.526	1.51	1.511	1.51	1.51	1.523	1.523	1.523	1.51	1.51	1.526	1.512	1.51	1.512	1.512	1.512	1.512	1.032	1.032	1.032	1.032	1.032	1.512	1.512	1.511	1.512	1.511
1.512	1.51	1.51	1.511	1.537	1.51	1.518	1.51	1.511	1.51	1.51	1.51	1.51	1.512	1.51	1.54	1.51	1.511	1.526	1.51	1.51	1.526	1.51	1.51	1.523	1.523	1.51	1.51	1.511	1.51	1.526	1.51	1.511	1.51	1.51	1.55	1.511	1.523	1.511	1.51	1.032	1.032	1.032	1.032	1.032	1.512	1.511	1.512	1.51	1.512
1.534	1.511	1.538	1.511	1.512	1.51	1.512	1.51	1.513	1.51	1.51	1.54	1.513	1.51	1.511	1.523	1.511	1.511	1.511	1.51	1.511	1.55	1.523	1.523	1.51	1.511	1.523	1.51	1.512	1.512	1.526	1.511	1.51	1.51	1.511	1.51	1.55	1.541	1.512	1.032	1.032	1.032	1.032	1.032	1.032	1.51	1.512	1.512	1.511	1.512
1.511	1.511	1.51	1.511	1.514	1.51	1.512	1.512	1.512	1.51	1.515	1.511	1.513	1.511	1.526	1.51	1.526	1.51	1.523	1.511	1.512	1.523	1.51	1.51	1.51	1.51	1.523	1.523	1.511	1.51	1.523	1.511	1.51	1.51	1.51	1.51	1.523	1.51	1.523	1.032	1.032	1.032	1.032	1.032	1.032	1.511	1.512	1.512	1.513	1.511
1.51	1.511	1.513	1.523	1.549	1.51	1.513	1.51	1.541	1.541	1.512	1.511	1.526	1.512	1.51	1.51	1.526	1.523	1.51	1.526	1.512	1.539	1.51	1.511	1.526	1.511	1.51	1.51	1.523	1.51	1.511	1.513	1.51	1.511	1.523	1.51	1.523	1.526	1.032	1.032	1.032	1.032	1.032	1.032	1.032	1.511	1.512	1.511	1.511	1.511
1.51	1.511	1.511	1.541	1.512	1.511	1.523	1.51	1.511	1.51	1.51	1.51	1.51	1.512	1.51	1.518	1.51	1.51	1.526	1.511	1.513	1.526	1.51	1.51	1.51	1.526	1.512	1.523	1.51	1.55	1.523	1.511	1.523	1.51	1.523	1.526	1.511	1.514	1.032	1.032	1.032	1.032	1.032	1.032	1.032	1.512	1.512	1.511	1.512	1.511
1.531	1.511	1.523	1.513	1.55	1.511	1.53	1.511	1.51	1.51	1.511	1.512	1.523	1.513	1.51	1.51	1.523	1.516	1.55	1.511	1.511	1.51	1.512	1.511	1.539	1.515	1.528	1.51	1.512	1.523	1.51	1.511	1.526	1.51	1.511	1.53	1.51	1.511	1.526	1.511	1.032	1.032	1.032	1.511	1.511	1.512	1.512	1.511	1.512	1.511
1.51	1.541	1.51	1.51	1.516	1.512	1.512	1.512	1.51	1.511	1.526	1.511	1.51	1.51	1.511	1.51	1.516	1.511	1.513	1.511	1.523	1.512	1.535	1.514	1.523	1.532	1.511	1.541	1.512	1.541	1.51	1.51	1.526	1.511	1.51	1.512	1.511	1.511	1.51	1.512	1.512	1.512	1.032	1.513	1.511	1.512	1.511	1.511	1.512	1.511
1.51	1.523	1.518	1.541	1.516	1.523	1.523	1.512	1.55	1.51	1.51	1.514	1.511	1.511	1.51	1.526	1.51	1.523	1.523	1.523	1.512	1.523	1.511	1.535	1.511	1.513	1.515	1.541	1.512	1.512	1.539	1.51	1.526	1.523	1.511	1.51	1.51	1.512	1.511	1.512	1.512	1.511	1.512	1.511	1.511	1.513	1.511	1.512	1.513	1.511
1.511	1.51	1.539	1.511	1.541	1.51	1.512	1.51	1.51	1.511	1.518	1.511	1.51	1.513	1.512	1.51	1.512	1.512	1.511	1.512	1.512	1.513	1.511	1.513	1.55	1.523	1.537	1.511	1.511	1.512	1.51	1.523	1.512	1.51	1.511	1.511	1.511	1.51	1.511	1.512	1.512	1.512	1.511	1.512	1.512	1.512	1.511	1.511	1.513	1.541
1.516	1.55	1.511	1.51	1.512	1.512	1.51	1.511	1.526	1.51	1.51	1.512	1.511	1.511	1.511	1.511	1.511	1.513	1.512	1.51	1.512	1.512	1.512	1.512	1.513	1.511	1.537	1.513	1.535	1.511	1.511	1.51	1.51	1.512	1.512	1.51	1.512	1.51	1.512	1.511	1.511	1.511	1.512	1.512	1.513	1.512	1.511	1.513	1.511	1.512
1.541	1.51	1.541	1.512	1.513	1.512	1.512	1.51	1.511	1.53	1.53	1.511	1.526	1.514	1.55	1.51	1.512	1.51	1.511	1.511	1.512	1.511	1.512	1.511	1.512	1.51	1.511	1.537	1.523	1.513	1.513	1.512	1.511	1.51	1.51	1.511	1.511	1.511	1.512	1.51	1.511	1.512	1.511	1.511	1.512	1.512	1.512	1.513	1.513	1.513
1.51	1.51	1.515	1.523	1.51	1.51	1.53	1.51	1.511	1.511	1.523	1.511	1.511	1.511	1.511	1.511	1.51	1.511	1.512	1.511	1.51	1.511	1.512	1.512	1.511	1.511	1.512	1.522	1.511	1.535	1.535	1.535	1.512	1.51	1.511	1.511	1.51	1.511	1.51	1.51	1.51	1.512	1.512	1.512	1.512	1.511	1.513	1.513	1.512	1.512
1.51	1.511	1.51	1.514	1.539	1.512	1.512	1.512	1.511	1.511	1.51	1.511	1.51	1.511	1.511	1.511	1.51	1.51	1.512	1.512	1.511	1.511	1.511	1.511	1.513	1.511	1.511	1.522	1.547	1.537	1.537	1.532	1.512	1.512	1.511	1.512	1.512	1.51	1.511	1.513	1.511	1.511	1.512	1.511	1.512	1.511	1.512	1.513	1.512	1.512
1.513	1.511	1.512	1.51	1.512	1.528	1.512	1.512	1.541	1.512	1.511	1.512	1.513	1.511	1.51	1.511	1.512	1.51	1.511	1.511	1.511	1.513	1.511	1.511	1.511	1.522	1.522	1.532	1.511	1.511	1.513	1.532	1.512	1.512	1.512	1.511	1.512	1.513	1.511	1.511	1.511	1.512	1.511	1.53	1.511	1.513	1.512	1.513	1.513	1.513
1.532	1.514	1.51	1.512	1.541	1.513	1.54	1.511	1.512	1.512	1.511	1.511	1.513	1.513	1.51	1.511	1.512	1.512	1.511	1.51	1.511	1.512	1.513	1.51	1.511	1.511	1.538	1.522	1.51	1.512	1.513	1.535	1.513	1.512	1.539	1.512	1.512	1.53	1.512	1.511	1.512	1.511	1.513	1.513	1.512	1.513	1.512	1.512	1.513	1.512
1.532	1.514	1.532	1.514	1.51	1.512	1.511	1.511	1.51	1.512	1.51	1.512	1.513	1.51	1.511	1.511	1.511	1.512	1.511	1.512	1.511	1.51	1.511	1.511	1.511	1.511	1.512	1.522	1.51	1.51	1.511	1.51	1.54	1.512	1.512	1.512	1.513	1.512	1.512	1.511	1.512	1.512	1.512	1.512	1.512	1.513	1.511	1.511	1.549	1.512
1.51	1.511	1.512	1.522	1.54	1.512	1.541	1.541	1.549	1.515	1.513	1.51	1.511	1.512	1.512	1.511	1.511	1.511	1.511	1.511	1.511	1.512	1.511	1.522	1.511	1.511	1.522	1.511	1.512	1.512	1.512	1.537	1.513	1.55	1.513	1.513	1.512	1.512	1.513	1.513	1.512	1.513	1.512	1.513	1.512	1.511	1.51	1.511	1.541	1.535
1.54	1.54	1.511	1.51	1.51	1.53	1.513	1.514	1.514	1.523	1.51	1.541	1.511	1.512	1.512	1.512	1.512	1.511	1.512	1.512	1.511	1.522	1.522	1.512	1.511	1.532	1.522	1.511	1.512	1.512	1.537	1.535	1.51	1.541	1.54	1.513	1.512	1.513	1.512	1.511	1.513	1.512	1.512	1.511	1.549	1.531	1.534	1.546	1.528	1.55
	1.512	1.51	1.512	1.537	1.514	1.51	1.516	1.539	1.512	1.511	1.511	1.511	1.513	1.511	1.512	1.511	1.511	1.512	1.512	1.522	1.522	1.547	1.522	1.511	1.547	1.532	1.511	1.511	1.537	1.537	1.55	1.535	1.539	1.513	1.54	1.513	1.512	1.511	1.511	1.512	1.513	1.512	1.534	1.522	1.534	1.536	1.534	1.534	1.55
	1.523	1.51	1.532	1.51	1.511	1.539	1.55	1.513	1.513	1.512	1.512	1.513	1.512	1.512	1.512	1.511	1.511	1.513	1.512	1.522	1.547	1.532	1.511	1.547	1.512	1.547	1.535	1.537	1.532	1.532	1.535	1.55	1.541	1.54	1.511	1.512	1.549	1.541	1.54	1.549	1.523	1.535	1.534	1.55	1.55	1.55	1.547	1.521	1.526
	1.549	1.512	1.515	1.512	1.51	1.534	1.513	1.531	1.512	1.51	1.535	1.537	1.54	1.511	1.511	1.512	1.522	1.512	1.522	1.547	1.547	1.547	1.537	1.547	1.532	1.532	1.537	1.535	1.537	1.535	1.535	1.535	1.535	1.54	1.549	1.549	1.541	1.511	1.541	1.523	1.55	1.535	1.534	1.55	1.52	1.55	1.522	1.521	1.525
	1.541	1.511	1.535	1.513	1.541	1.511	1.51	1.544	1.512	1.523	1.547	1.532	1.513	1.54	1.513	1.537	1.55	1.547	1.522	1.522	1.537	1.547	1.537	1.532	1.547	1.537	1.537	1.532	1.535	1.537	1.537	1.537	1.549	1.55	1.535	1.549	1.539	1.549	1.531	1.534	1.55	1.547	1.547	1.52	1.521	1.54	1.522	1.525	1.54
	1.538	1.549	1.538	1.535	1.54	1.512	1.531	1.511	1.544	1.549	1.547	1.537	1.535	1.547	1.511	1.532	1.522	1.537	1.537	1.537	1.532	1.547	1.532	1.537	1.537	1.537	1.537	1.537	1.535	1.537	1.549	1.537	1.537	1.535	1.549	1.531	1.532	1.523	1.539	1.547	1.538	1.545	1.521	1.545	1.53	1.55	1.525	1.527	1.543
	1.51	1.537	1.518	1.544	1.534	1.549	1.522	1.532	1.532	1.535	1.55	1.537	1.55	1.537	1.535	1.547	1.537	1.537	1.537	1.532	1.532	1.532	1.532	1.532	1.537	1.537	1.537	1.537	1.535	1.537	1.537	1.535	1.537	1.535	1.537	1.532	1.535	1.547	1.538	1.538	1.546	1.522	1.521	1.522	1.526	1.54	1.536	1.527	1.53
	1.535	1.547	1.51	1.522	1.549	1.536	1.544	1.531	1.535	1.535	1.537	1.55	1.535	1.55	1.535	1.535	1.535	1.537	1.532	1.537	1.537	1.547	1.537	1.537	1.537	1.532	1.537	1.537	1.537	1.528	1.528	1.535	1.537	1.537	1.537	1.535	1.523	1.547	1.532	1.542	1.542	1.515	1.522	1.522	1.517	1.53	1.522	1.525	1.527
	1.537	1.51	1.528	1.547	1.535	1.531	1.537	1.537	1.535	1.535	1.535	1.535	1.55	1.532	1.535	1.537	1.537	1.535	1.537	1.537	1.532	1.532	1.537	1.537	1.528	1.534	1.528	1.537	1.537	1.537	1.531	1.528	1.549	1.532	1.532	1.538	1.537	1.532	1.537	1.522	1.529	1.542	1.522	1.525	1.522	1.53	1.543	1.527	1.527
	1.512	1.537	1.514	1.531	1.531	1.528	1.55	1.535	1.537	1.535	1.537	1.55	1.537	1.535	1.532	1.537	1.537	1.547	1.535	1.528	1.535	1.537	1.534	1.532	1.537	1.537	1.528	1.528	1.534	1.528	1.535	1.534	1.528	1.532	1.547	1.539	1.517	1.542	1.523	1.529	1.517	1.522	1.525	1.522	1.525	1.531	1.529	1.53	1.546
	1.535	1.55	1.535	1.532	1.547	1.547	1.532	1.547	1.537	1.535	1.537	1.537	1.532	1.537	1.537	1.528	1.528	1.532	1.528	1.532	1.528	1.537	1.537	1.537	1.528	1.537	1.528	1.537	1.534	1.534	1.535	1.528	1.534	1.547	1.54	1.515	1.545	1.522	1.535	1.522	1.517	1.543	1.535	1.522	1.525	1.522	1.529	1.53	1.531
		1.522	1.534	1.537	1.547	1.511	1.537	1.532	1.547	1.537	1.532	1.537	1.537	1.547	1.547	1.535	1.535	1.537	1.537	1.528	1.534	1.528	1.528	1.523	1.535	1.534	1.528	1.534	1.523	1.534	1.532	1.537	1.523	1.538	1.542	1.514	1.52	1.546	1.546	1.517	1.535	1.526	1.525	1.522	1.529	1.529	1.529	1.525	1.543
		1.513	1.535	1.532	1.537	1.532	1.532	1.532	1.536	1.537	1.532	1.532	1.547	1.537	1.513	1.547	1.547	1.532	1.547	1.534	1.534	1.528	1.537	1.534	1.523	1.534	1.534	1.523	1.534	1.523	1.535	1.537	1.522	1.55	1.542	1.526	1.55	1.55	1.535	1.535	1.535	1.529	1.525	1.525	1.525	1.549	1.531	1.525	1.53
		1.532	1.532	1.511	1.511	1.547	1.532	1.532	1.532	1.528	1.537	1.532	1.537	1.513	1.532	1.523	1.547	1.547	1.547	1.547	1.537	1.532	1.532	1.537	1.534	1.534	1.534	1.535	1.528	1.534	1.534	1.522	1.522	1.55	1.55	1.522	1.55	1.55	1.525	1.522	1.529	1.529	1.529	1.529	1.55	1.546	1.531	1.546	1.529
		1.51	1.528	1.547	1.547	1.528	1.537	1.534	1.547	1.547	1.547	1.522	1.547	1.547	1.546	1.538	1.547	1.535	1.547	1.547	1.547	1.528	1.547	1.528	1.528	1.547	1.528	1.534	1.534	1.528	1.532	1.539	1.546	1.52	1.526	1.546	1.529	1.55	1.529	1.525	1.529	1.525	1.529	1.529	1.525	1.536	1.543	1.531	1.516
		1.528	1.547	1.534	1.517	1.547	1.546	1.539	1.528	1.549	1.538	1.547	1.547	1.534	1.539	1.547	1.523	1.547	1.547	1.532	1.537	1.55	1.532	1.534	1.528	1.534	1.547	1.532	1.537	1.547	1.517	1.522	1.512	1.531	1.517	1.517	1.529	1.529	1.536	1.532	1.531	1.525	1.529	1.536	1.529	1.529	1.525	1.54	1.51
		1.512	1.538	1.523	1.547	1.532	1.528	1.522	1.522	1.522	1.547	1.547	1.549	1.547	1.538	1.547	1.534	1.547	1.547	1.532	1.547	1.547	1.547	1.534	1.532	1.528	1.547	1.532	1.546	1.538	1.539	1.539	1.517	1.517	1.517	1.517	1.512	1.529	1.529	1.536	1.529	1.529	1.529	1.529	1.512	1.538	1.515	1.511	1.511
		1.55	1.523	1.535	1.538	1.547	1.55	1.539	1.538	1.538	1.55	1.546	1.538	1.547	1.547	1.547	1.547	1.547	1.547	1.547	1.532	1.547	1.547	1.547	1.549	1.539	1.517	1.539	1.539	1.538	1.517	1.517	1.512	1.517	1.517	1.543	1.517	1.517	1.543	1.529	1.529	1.531	1.549	1.538	1.538	1.538	1.51	1.513	1.51
		1.51	1.535	1.547	1.55	1.547	1.539	1.549	1.539	1.517	1.538	1.546	1.546	1.546	1.549	1.549	1.547	1.538	1.538	1.547	1.539	1.55	1.549	1.549	1.538	1.549	1.526	1.539	1.539	1.517	1.517	1.522	1.517	1.517	1.517	1.517	1.517	1.517	1.536	1.536	1.532	1.543	1.538	1.538	1.517	1.517	1.517	1.513	1.517
			1.532	1.546	1.55	1.534	1.534	1.549	1.546	1.522	1.546	1.547	1.546	1.534	1.538	1.547	1.547	1.546	1.532	1.547	1.547	1.538	1.55	1.538	1.538	1.538	1.517	1.546	1.517	1.546	1.539	1.517	1.517	1.517	1.517	1.517	1.536	1.517	1.536	1.536	1.543	1.538	1.538	1.538	1.511	1.511	1.51	1.51	1.513
			1.535	1.547	1.547	1.523	1.517	1.549	1.549	1.547	1.547	1.549	1.539	1.539	1.546	1.546	1.549	1.538	1.547	1.538	1.546	1.549	1.538	1.539	1.546	1.546	1.517	1.546	1.547	1.512	1.517	1.532	1.517	1.517	1.517	1.517	1.517	1.517	1.53	1.549	1.536	1.538	1.51	1.51	1.51	1.51	1.513	1.513	1.517
			1.536	1.549	1.547	1.549	1.547	1.534	1.546	1.538	1.522	1.547	1.546	1.538	1.547	1.523	1.549	1.538	1.539	1.539	1.549	1.549	1.538	1.538	1.547	1.549	1.549	1.539	1.546	1.549	1.517	1.517	1.517	1.517	1.517	1.517	1.517	1.517	1.517	1.517	1.517	1.538	1.517	1.517	1.51	1.517	1.51	1.513	1.514
			1.533	1.538	1.549	1.534	1.547	1.54	1.547	1.549	1.549	1.55	1.549	1.534	1.546	1.549	1.539	1.522	1.539	1.512	1.547	1.55	1.549	1.539	1.546	1.538	1.546	1.546	1.546	1.517	1.517	1.512	1.517	1.517	1.517	1.517	1.517	1.517	1.517	1.517	1.543	1.51	1.51	1.51	1.51	1.51	1.517	1.517	1.51
			1.529	1.525	1.532	1.538	1.513	1.546	1.539	1.547	1.549	1.535	1.526	1.549	1.531	1.531	1.547	1.549	1.55	1.546	1.534	1.549	1.546	1.539	1.546	1.539	1.549	1.549	1.539	1.511	1.547	1.517	1.517	1.517	1.517	1.517	1.517	1.517	1.517	1.517	1.512	1.51	1.51	1.51	1.51	1.51	1.51	1.51	1.51
			1.538	1.539	1.546	1.547	1.532	1.547	1.523	1.538	1.547	1.549	1.546	1.55	1.547	1.539	1.526	1.549	1.526	1.549	1.55	1.55	1.546	1.549	1.549	1.547	1.539	1.546	1.549	1.539	1.547	1.517	1.517	1.517	1.517	1.517	1.517	1.517	1.517	1.51	1.512	1.51	1.51	1.51	1.51	1.51	1.51	1.51	1.51
			1.549	1.547	1.538	1.533	1.539	1.51	1.539	1.522	1.522	1.546	1.538	1.522	1.523	1.547	1.517	1.545	1.55	1.549	1.55	1.55	1.549	1.549	1.549	1.54	1.549	1.539	1.547	1.511	1.531	1.511	1.517	1.517	1.517	1.517	1.512	1.517	1.517	1.517	1.51	1.51	1.51	1.51	1.51	1.51	1.51	1.511	1.51
				1.546	1.539	1.546	1.539	1.547	1.512	1.539	1.531	1.531	1.549	1.549	1.517	1.546	1.52	1.55	1.52	1.55	1.518	1.546	1.534	1.539	1.536	1.539	1.539	1.539	1.538	1.51	1.512	1.511	1.517	1.517	1.517	1.517	1.517	1.517	1.518	1.512	1.512	1.512	1.518	1.51	1.51	1.51	1.51	1.51	1.51
				1.546	1.547	1.546	1.536	1.531	1.522	1.534	1.512	1.517	1.547	1.522	1.518	1.547	1.549	1.517	1.534	1.534	1.55	1.514	1.55	1.536	1.539	1.539	1.549	1.539	1.546	1.538	1.511	1.511	1.517	1.511	1.512	1.517	1.517	1.512	1.518	1.512	1.512	1.53	1.51	1.51	1.512	1.51	1.512	1.512	1.51
				1.539	1.539	1.547	1.547	1.536	1.538	1.547	1.549	1.534	1.538	1.541	1.522	1.539	1.534	1.521	1.517	1.514	1.514	1.546	1.549	1.518	1.539	1.538	1.538	1.532	1.538	1.538	1.539	1.547	1.517	1.511	1.512	1.518	1.512	1.518	1.512	1.512	1.51	1.51	1.51	1.51	1.512	1.511	1.512	1.512	1.513
				1.55	1.539	1.538	1.538	1.538	1.534	1.546	1.546	1.522	1.522	1.534	1.522	1.534	1.522	1.547	1.521	1.536	1.545	1.55	1.545	1.54	1.532	1.539	1.54	1.538	1.52	1.538	1.51	1.51	1.511	1.511	1.51	1.513	1.518	1.51	1.512	1.51	1.51	1.51	1.512	1.51	1.51	1.512	1.511	1.512	1.511
				1.547	1.546	1.546	1.547	1.512	1.546	1.537	1.512	1.522	1.512	1.522	1.522	1.546	1.521	1.535	1.549	1.511	1.546	1.539	1.54	1.54	1.513	1.54	1.538	1.51	1.522	1.538	1.52	1.543	1.523	1.51	1.511	1.513	1.51	1.513	1.51	1.51	1.51	1.51	1.51	1.512	1.512	1.512	1.512	1.511	1.513
				1.538	1.51	1.546	1.539	1.546	1.522	1.546	1.546	1.512	1.543	1.52	1.522	1.511	1.522	1.539	1.546	1.535	1.515	1.515	1.538	1.54	1.537	1.529	1.512	1.538	1.522	1.547	1.52	1.512	1.51	1.511	1.511	1.513	1.51	1.51	1.526	1.523	1.51	1.51	1.51	1.511	1.513	1.512	1.511	1.512	1.511
					1.511	1.54	1.511	1.536	1.539	1.534	1.546	1.512	1.545	1.534	1.522	1.522	1.546	1.522	1.514	1.518	1.515	1.51	1.54	1.513	1.539	1.538	1.537	1.54	1.52	1.522	1.522	1.538	1.51	1.51	1.51	1.51	1.51	1.51	1.51	1.526	1.51	1.512	1.512	1.512	1.511	1.511	1.517	1.512	1.51
					1.51	1.51	1.539	1.51	1.522	1.539	1.531	1.512	1.546	1.522	1.52	1.522	1.546	1.536	1.539	1.545	1.545	1.518	1.54	1.536	1.54	1.537	1.538	1.52	1.529	1.547	1.52	1.532	1.511	1.52	1.51	1.51	1.51	1.51	1.526	1.51	1.512	1.512	1.511	1.512	1.513	1.51	1.538	1.538	1.511
					1.51	1.511	1.51	1.549	1.546	1.536	1.539	1.531	1.522	1.522	1.512	1.536	1.522	1.546	1.522	1.538	1.538	1.542	1.537	1.539	1.517	1.54	1.54	1.539	1.54	1.547	1.538	1.532	1.538	1.513	1.511	1.511	1.51	1.51	1.523	1.512	1.512	1.513	1.512	1.512	1.51	1.538	1.538	1.538	1.538
					1.51	1.511	1.547	1.511	1.549	1.511	1.517	1.549	1.534	1.517	1.517	1.522	1.546	1.546	1.522	1.522	1.546	1.539	1.54	1.539	1.538	1.54	1.546	1.539	1.54	1.538	1.538	1.511	1.538	1.51	1.526	1.51	1.512	1.511	1.523	1.511	1.512	1.523	1.511	1.513	1.51	1.51	1.538	1.512	1.54
					1.51	1.546	1.511	1.538	1.546	1.55	1.531	1.525	1.522	1.522	1.512	1.517	1.522	1.539	1.522	1.546	1.546	1.54	1.523	1.537	1.539	1.538	1.539	1.538	1.539	1.539	1.532	1.538	1.512	1.511	1.51	1.526	1.513	1.512	1.511	1.515	1.54	1.511	1.54	1.513	1.535	1.535	1.538	1.518	1.518
						1.511	1.54	1.546	1.51	1.543	1.532	1.525	1.547	1.512	1.522	1.534	1.517	1.522	1.512	1.512	1.549	1.55	1.546	1.539	1.537	1.539	1.539	1.539	1.547	1.54	1.547	1.513	1.547	1.511	1.511	1.512	1.511	1.511	1.512	1.511	1.541	1.549	1.531	1.541	1.518	1.535	1.512	1.538	1.54
						1.511	1.511	1.549	1.543	1.54	1.51	1.549	1.511	1.517	1.512	1.517	1.546	1.522	1.517	1.522	1.55	1.55	1.538	1.537	1.529	1.546	1.537	1.54	1.539	1.513	1.538	1.51	1.536	1.511	1.533	1.547	1.512	1.535	1.54	1.539	1.55	1.513	1.549	1.517	1.546	1.517	1.526	1.535	1.543
						1.513	1.529	1.546	1.51	1.531	1.527	1.539	1.539	1.512	1.517	1.522	1.517	1.522	1.522	1.512	1.547	1.537	1.55	1.526	1.54	1.546	1.546	1.546	1.511	1.51	1.51	1.536	1.512	1.549	1.513	1.549	1.511	1.511	1.541	1.539	1.549	1.54	1.512	1.513	1.547	1.544	1.533	1.547	1.533
						1.55	1.536	1.543	1.546	1.525	1.538	1.511	1.536	1.546	1.522	1.522	1.512	1.517	1.517	1.522	1.539	1.547	1.522	1.546	1.546	1.538	1.538	1.54	1.538	1.533	1.536	1.538	1.51	1.533	1.511	1.522	1.512	1.522	1.531	1.54	1.539	1.513	1.511	1.512	1.526	1.518	1.538	1.535	1.543
						1.526	1.549	1.545	1.538	1.539	1.531	1.539	1.546	1.546	1.512	1.522	1.512	1.522	1.522	1.512	1.522	1.517	1.546	1.525	1.546	1.531	1.539	1.546	1.511	1.51	1.513	1.549	1.538	1.511	1.51	1.512	1.512	1.512	1.513	1.522	1.537	1.549	1.547	1.549	1.535	1.526	1.547	1.547	1.547
							1.538	1.523	1.538	1.546	1.511	1.539	1.531	1.546	1.538	1.546	1.513	1.539	1.522	1.522	1.522	1.522	1.512	1.55	1.538	1.55	1.539	1.54	1.512	1.512	1.547	1.513	1.511	1.511	1.54	1.547	1.535	1.549	1.532	1.55	1.55	1.535	1.547	1.547	1.547	1.549	1.522	1.512	1.51
							1.538	1.549	1.52	1.539	1.538	1.538	1.511	1.549	1.538	1.517	1.512	1.513	1.522	1.513	1.51	1.517	1.522	1.522	1.529	1.51	1.517	1.51	1.513	1.513	1.511	1.513	1.512	1.549	1.549	1.535	1.549	1.549	1.532	1.547	1.549	1.535	1.547	1.522	1.547	1.538	1.547	1.526	1.535
							1.522	1.538	1.51	1.52	1.51	1.525	1.539	1.546	1.51	1.51	1.511	1.51	1.531	1.514	1.522	1.51	1.51	1.516	1.512	1.51	1.527	1.511	1.513	1.511	1.513	1.511	1.511	1.547	1.547	1.538	1.547	1.526	1.547	1.535	1.538	1.547	1.512	1.533	1.538	1.517	1.522	1.538	1.511
							1.515	1.55	1.542	1.515	1.524	1.522	1.51	1.529	1.539	1.529	1.511	1.527	1.51	1.513	1.527	1.517	1.51	1.513	1.512	1.51	1.535	1.51	1.51	1.511	1.51	1.51	1.51	1.547	1.538	1.536	1.547	1.549	1.547	1.522	1.522	1.547	1.51	1.547	1.522	1.511	1.51	1.51	1.51
							1.542	1.529	1.515	1.515	1.517	1.529	1.51	1.548	1.534	1.51	1.511	1.51	1.511	1.512	1.511	1.526	1.51	1.512	1.51	1.513	1.51	1.51	1.51	1.513	1.513	1.51	1.51	1.547	1.539	1.547	1.547	1.532	1.522	1.547	1.538	1.547	1.533	1.538	1.51	1.513	1.51	1.51	1.51
								1.51	1.529	1.511	1.511	1.51	1.517	1.52	1.52	1.54	1.527	1.514	1.51	1.51	1.523	1.513	1.511	1.512	1.51	1.51	1.512	1.523	1.51	1.51	1.51	1.511	1.522	1.522	1.549	1.538	1.547	1.538	1.522	1.522	1.544	1.547	1.547	1.513	1.513	1.513	1.511	1.51	1.51
								1.518	1.521	1.515	1.51	1.51	1.517	1.513	1.549	1.51	1.514	1.527	1.51	1.511	1.536	1.51	1.51	1.516	1.513	1.513	1.512	1.51	1.511	1.522	1.511	1.547	1.547	1.538	1.538	1.538	1.547	1.538	1.538	1.512	1.522	1.538	1.538	1.511	1.513	1.511	1.51	1.511	1.51
								1.515	1.55	1.511	1.52	1.51	1.517	1.515	1.512	1.549	1.525	1.514	1.525	1.511	1.513	1.51	1.51	1.51	1.523	1.547	1.512	1.51	1.512	1.51	1.512	1.533	1.522	1.538	1.538	1.522	1.547	1.512	1.51	1.547	1.547	1.512	1.538	1.511	1.511	1.51	1.51	1.511	1.51
								1.515	1.52	1.515	1.537	1.513	1.548	1.548	1.517	1.51	1.514	1.511	1.52	1.513	1.523	1.523	1.511	1.511	1.512	1.538	1.511	1.511	1.522	1.522	1.547	1.511	1.547	1.547	1.547	1.547	1.522	1.522	1.538	1.512	1.511	1.51	1.512	1.511	1.51	1.51	1.511	1.511	1.51
									1.511	1.511	1.511	1.517	1.51	1.511	1.51	1.513	1.51	1.527	1.511	1.538	1.513	1.547	1.547	1.511	1.513	1.522	1.522	1.536	1.522	1.513	1.511	1.512	1.512	1.538	1.511	1.547	1.538	1.539	1.522	1.538	1.511	1.511	1.511	1.51	1.511	1.511	1.511	1.51	1.513
									1.51	1.532	1.511	1.516	1.523	1.545	1.515	1.524	1.511	1.511	1.531	1.539	1.547	1.546	1.538	1.536	1.517	1.512	1.512	1.511	1.511	1.522	1.547	1.515	1.538	1.538	1.538	1.538	1.547	1.547	1.547	1.51	1.513	1.511	1.513	1.511	1.51	1.51	1.511	1.513	1.511
									1.512	1.51	1.51	1.537	1.532	1.524	1.527	1.52	1.517	1.515	1.54	1.55	1.55	1.538	1.538	1.522	1.536	1.529	1.513	1.512	1.536	1.513	1.522	1.536	1.538	1.529	1.522	1.538	1.522	1.513	1.511	1.511	1.513	1.513	1.51	1.513	1.51	1.513	1.512	1.51	1.511
									1.518	1.519	1.515	1.513	1.513	1.52	1.545	1.546	1.511	1.538	1.543	1.538	1.546	1.539	1.511	1.538	1.522	1.538	1.533	1.538	1.511	1.522	1.535	1.512	1.549	1.522	1.533	1.547	1.51	1.51	1.511	1.51	1.513	1.511	1.513	1.511	1.513	1.513	1.51	1.511	1.513
										1.547	1.511	1.51	1.529	1.546	1.51	1.51	1.546	1.511	1.54	1.538	1.536	1.535	1.544	1.511	1.535	1.522	1.522	1.522	1.549	1.511	1.533	1.511	1.539	1.522	1.545	1.51	1.511	1.513	1.513	1.51	1.51	1.511	1.513	1.511	1.51	1.513	1.512	1.51	1.513
										1.522	1.543	1.51	1.52	1.529	1.52	1.529	1.522	1.529	1.536	1.513	1.512	1.538	1.535	1.511	1.549	1.535	1.536	1.535	1.538	1.536	1.512	1.549	1.538	1.547	1.522	1.513	1.511	1.51	1.513	1.511	1.51	1.51	1.513	1.513	1.511	1.51	1.512	1.511	1.513
										1.513	1.511	1.545	1.532	1.526	1.547	1.513	1.537	1.543	1.513	1.54	1.543	1.522	1.549	1.543	1.55	1.535	1.533	1.533	1.533	1.522	1.539	1.547	1.522	1.512	1.528	1.51	1.51	1.513	1.511	1.513	1.51	1.51	1.51	1.512	1.511	1.511	1.51	1.512	1.541
										1.521	1.547	1.522	1.55	1.512	1.532	1.512	1.522	1.511	1.536	1.547	1.533	1.513	1.538	1.544	1.522	1.549	1.538	1.538	1.522	1.536	1.522	1.511	1.51	1.51	1.51	1.538	1.513	1.51	1.511	1.51	1.511	1.511	1.51	1.513	1.512	1.511	1.511	1.512	1.528
											1.512	1.51	1.539	1.532	1.538	1.533	1.522	1.535	1.521	1.549	1.55	1.549	1.549	1.535	1.546	1.547	1.54	1.549	1.512	1.538	1.511	1.522	1.51	1.513	1.511	1.51	1.511	1.511	1.513	1.51	1.51	1.512	1.51	1.512	1.549	1.513	1.541	1.541	1.541
											1.537	1.549	1.529	1.511	1.517	1.537	1.538	1.544	1.539	1.522	1.512	1.546	1.522	1.536	1.538	1.536	1.547	1.51	1.54	1.512	1.513	1.511	1.522	1.51	1.51	1.51	1.51	1.51	1.51	1.511	1.511	1.512	1.513	1.512	1.541	1.531	1.541	1.541	1.513
											1.512	1.545	1.521	1.521	1.536	1.538	1.538	1.535	1.522	1.544	1.51	1.512	1.538	1.547	1.511	1.522	1.511	1.511	1.513	1.541	1.513	1.538	1.538	1.538	1.51	1.511	1.511	1.511	1.513	1.512	1.512	1.528	1.511	1.541	1.53	1.549	1.54	1.511	1.516
												1.546	1.522	1.512	1.531	1.522	1.522	1.536	1.549	1.512	1.522	1.536	1.511	1.522	1.513	1.512	1.511	1.51	1.513	1.51	1.517	1.538	1.511	1.513	1.513	1.513	1.513	1.511	1.511	1.512	1.512	1.541	1.528	1.511	1.539	1.51	1.541	1.513	1.511
												1.514	1.526	1.54	1.549	1.538	1.522	1.547	1.522	1.538	1.522	1.549	1.51	1.546	1.51	1.512	1.51	1.538	1.511	1.512	1.517	1.513	1.538	1.511	1.51	1.513	1.511	1.512	1.511	1.512	1.511	1.513	1.512	1.541	1.541	1.541	1.549	1.516	1.51
												1.517	1.522	1.517	1.536	1.522	1.51	1.511	1.538	1.544	1.513	1.538	1.547	1.522	1.522	1.51	1.51	1.51	1.512	1.511	1.51	1.51	1.512	1.51	1.513	1.511	1.512	1.511	1.513	1.539	1.539	1.513	1.511	1.528	1.511	1.51	1.511	1.511	1.511
												1.513	1.54	1.511	1.522	1.522	1.522	1.536	1.51	1.51	1.513	1.513	1.523	1.511	1.512	1.511	1.513	1.511	1.512	1.512	1.512	1.511	1.512	1.513	1.513	1.541	1.511	1.511	1.54	1.541	1.549	1.511	1.514	1.513	1.511	1.511	1.511	1.51	1.517
													1.511	1.51	1.539	1.511	1.531	1.511	1.51	1.511	1.512	1.547	1.513	1.512	1.512	1.513	1.512	1.511	1.512	1.512	1.51	1.512	1.513	1.511	1.511	1.549	1.523	1.54	1.513	1.523	1.532	1.513	1.541	1.513	1.541	1.513	1.511	1.51	1.511
													1.523	1.51	1.513	1.513	1.51	1.549	1.54	1.512	1.513	1.511	1.549	1.511	1.512	1.51	1.51	1.512	1.51	1.511	1.513	1.513	1.511	1.512	1.511	1.512	1.539	1.549	1.549	1.549	1.541	1.549	1.511	1.513	1.517	1.511	1.51	1.51	1.511
													1.513	1.511	1.513	1.51	1.512	1.511	1.512	1.512	1.51	1.51	1.513	1.513	1.513	1.512	1.513	1.523	1.511	1.512	1.513	1.513	1.513	1.511	1.511	1.513	1.549	1.511	1.513	1.513	1.517	1.511	1.517	1.511	1.51	1.517	1.511	1.511	1.511
														1.51	1.51	1.511	1.51	1.512	1.531	1.513	1.513	1.513	1.512	1.512	1.513	1.51	1.511	1.513	1.513	1.512	1.512	1.512	1.512	1.513	1.523	1.511	1.541	1.51	1.511	1.539	1.511	1.511	1.511	1.517	1.511	1.51	1.511	1.511	1.511
														1.511	1.538	1.51	1.511	1.511	1.51	1.513	1.513	1.517	1.512	1.514	1.511	1.512	1.527	1.527	1.513	1.512	1.511	1.513	1.512	1.512	1.512	1.512	1.54	1.51	1.517	1.513	1.51	1.517	1.517	1.517	1.511	1.512	1.51	1.512	1.511
														1.51	1.51	1.513	1.51	1.534	1.511	1.511	1.513	1.515	1.512	1.51	1.513	1.512	1.513	1.512	1.512	1.512	1.511	1.55	1.513	1.526	1.541	1.511	1.517	1.51	1.511	1.511	1.511	1.513	1.517	1.517	1.517	1.511	1.511	1.512	1.512
															1.51	1.511	1.51	1.511	1.513	1.548	1.538	1.548	1.511	1.511	1.527	1.513	1.512	1.512	1.511	1.512	1.511	1.523	1.513	1.523	1.523	1.517	1.51	1.51	1.511	1.51	1.51	1.513	1.513	1.51	1.511	1.511	1.523	1.512	1.512
															1.512	1.515	1.517	1.549	1.549	1.513	1.51	1.513	1.512	1.513	1.527	1.511	1.51	1.511	1.523	1.513	1.512	1.512	1.517	1.511	1.538	1.51	1.51	1.51	1.511	1.513	1.517	1.511	1.538	1.517	1.512	1.512	1.512	1.51	1.51
															1.538	1.513	1.513	1.524	1.548	1.51	1.525	1.51	1.525	1.51	1.513	1.55	1.516	1.541	1.511	1.511	1.512	1.511	1.517	1.512	1.511	1.511	1.511	1.511	1.51	1.511	1.511	1.517	1.517	1.517	1.513	1.511	1.512	1.512	1.512
																1.51	1.513	1.513	1.513	1.51	1.538	1.514	1.515	1.511	1.52	1.512	1.517	1.51	1.511	1.511	1.517	1.51	1.511	1.538	1.511	1.513	1.517	1.51	1.51	1.51	1.511	1.517	1.513	1.513	1.512	1.51	1.512	1.512	1.512
																1.512	1.513	1.513	1.515	1.515	1.549	1.541	1.513	1.512	1.513	1.529	1.537	1.51	1.55	1.511	1.513	1.511	1.517	1.51	1.513	1.511	1.513	1.511	1.513	1.517	1.517	1.51	1.513	1.513	1.51	1.511	1.51	1.511	1.512
																1.513	1.524	1.511	1.511	1.511	1.51	1.533	1.544	1.548	1.515	1.517	1.511	1.513	1.517	1.541	1.517	1.51	1.511	1.513	1.511	1.513	1.51	1.513	1.513	1.513	1.511	1.51	1.511	1.517	1.511	1.511	1.51	1.512	1.51
																	1.51	1.513	1.549	1.517	1.512	1.512	1.538	1.524	1.51	1.524	1.513	1.515	1.517	1.513	1.513	1.517	1.51	1.517	1.51	1.511	1.511	1.517	1.51	1.511	1.511	1.511	1.511	1.517	1.511	1.51	1.517	1.511	1.51
																	1.534	1.534	1.549	1.517	1.524	1.55	1.51	1.51	1.529	1.513	1.513	1.513	1.513	1.51	1.513	1.51	1.51	1.517	1.51	1.513	1.511	1.51	1.511	1.51	1.51	1.51	1.511	1.51	1.513	1.511	1.517	1.517	1.513
																	1.529	1.549	1.522	1.512	1.529	1.515	1.524	1.545	1.517	1.517	1.516	1.51	1.513	1.51	1.511	1.51	1.51	1.51	1.51	1.511	1.51	1.517	1.51	1.511	1.51	1.517	1.51	1.511	1.51	1.517	1.513	1.51	1.513
																		1.529	1.511	1.537	1.51	1.511	1.524	1.51	1.52	1.513	1.513	1.545	1.513	1.511	1.511	1.511	1.511	1.511	1.51	1.511	1.511	1.511	1.511	1.511	1.511	1.51	1.511	1.517	1.511	1.511	1.51	1.517	1.517
																		1.51	1.51	1.515	1.513	1.523	1.523	1.511	1.517	1.51	1.513	1.517	1.51	1.513	1.51	1.511	1.51	1.511	1.51	1.511	1.511	1.51	1.511	1.511	1.517	1.51	1.511	1.517	1.513	1.511	1.513	1.517	1.517
																		1.51	1.545	1.511	1.515	1.517	1.51	1.51	1.524	1.511	1.517	1.511	1.511	1.511	1.51	1.511	1.51	1.511	1.511	1.513	1.517	1.51	1.51	1.517	1.511	1.511	1.511	1.511	1.511	1.511	1.517	1.513	1.513
																			1.511	1.516	1.511	1.515	1.517	1.511	1.511	1.513	1.51	1.51	1.513	1.511	1.511	1.51	1.51	1.511	1.51	1.511	1.515	1.515	1.515	1.518	1.51	1.51	1.517	1.51	1.517	1.511	1.513	1.51	1.513
																			1.51	1.51	1.513	1.513	1.511	1.511	1.517	1.517	1.513	1.51	1.511	1.51	1.511	1.511	1.538	1.515	1.512	1.515	1.515	1.539	1.518	1.515	1.518	1.518	1.517	1.51	1.511	1.51	1.51	1.513	1.517
																			1.51	1.517	1.51	1.513	1.51	1.511	1.511	1.511	1.55	1.526	1.511	1.511	1.517	1.51	1.538	1.51	1.512	1.518	1.515	1.518	1.515	1.515	1.518	1.515	1.511	1.51	1.511	1.51	1.51	1.511	1.517
																				1.51	1.51	1.51	1.511	1.511	1.513	1.523	1.511	1.511	1.51	1.511	1.511	1.512	1.512	1.539	1.539	1.515	1.515	1.512	1.515	1.515	1.515	1.518	1.511	1.51	1.511	1.51	1.511	1.513	1.517
																				1.51	1.51	1.538	1.538	1.51	1.538	1.511	1.511	1.511	1.511	1.511	1.511	1.51	1.511	1.512	1.512	1.515	1.515	1.515	1.512	1.52	1.515	1.539	1.51	1.51	1.511	1.513	1.517	1.513	1.513
																				1.517	1.526	1.51	1.538	1.51	1.511	1.511	1.51	1.511	1.511	1.51	1.511	1.51	1.512	1.51	1.512	1.518	1.52	1.512	1.511	1.52	1.515	1.515	1.511	1.51	1.51	1.51	1.513	1.513	1.513
																					1.511	1.511	1.511	1.538	1.511	1.511	1.511	1.511	1.538	1.511	1.511	1.511	1.511	1.539	1.51	1.51	1.515	1.518	1.511	1.512	1.51	1.513	1.51	1.511	1.51	1.511	1.513	1.513	1.513
																					1.513	1.517	1.51	1.538	1.513	1.511	1.511	1.511	1.511	1.511	1.511	1.538	1.511	1.511	1.523	1.513	1.51	1.515	1.52	1.52	1.51	1.511	1.52	1.51	1.517	1.511	1.511	1.513	1.513
																						1.538	1.511	1.511	1.511	1.511	1.511	1.538	1.511	1.511	1.51	1.538	1.538	1.538	1.511	1.513	1.511	1.515	1.52	1.513	1.517	1.517	1.517	1.513	1.511	1.513	1.511	1.513	1.521
																						1.512	1.51	1.538	1.511	1.511	1.511	1.538	1.511	1.512	1.538	1.538	1.51	1.51	1.513	1.517	1.51	1.517	1.511	1.513	1.51	1.511	1.513	1.511	1.511	1.51	1.538	1.513	1.521
																						1.523	1.511	1.511	1.51	1.517	1.511	1.51	1.51	1.517	1.51	1.511	1.51	1.513	1.51	1.513	1.511	1.51	1.511	1.511	1.513	1.51	1.51	1.51	1.513	1.51	1.513	1.511	1.52
																							1.51	1.51	1.513	1.51	1.513	1.51	1.538	1.538	1.51	1.538	1.513	1.511	1.511	1.51	1.517	1.51	1.51	1.51	1.511	1.511	1.51	1.51	1.51	1.517	1.512	1.512	1.511
																							1.513	1.523	1.513	1.51	1.51	1.51	1.51	1.513	1.517	1.517	1.517	1.511	1.513	1.511	1.513	1.51	1.51	1.511	1.517	1.51	1.511	1.511	1.51	1.512	1.512	1.512	1.512
																								1.517	1.517	1.51	1.517	1.511	1.51	1.513	1.51	1.517	1.511	1.513	1.51	1.51	1.51	1.511	1.51	1.511	1.51	1.51	1.517	1.51	1.511	1.515	1.518	1.518	1.518
																								1.511	1.51	1.51	1.513	1.51	1.513	1.51	1.513	1.511	1.51	1.511	1.51	1.51	1.511	1.51	1.51	1.51	1.511	1.511	1.51	1.511	1.512	1.512	1.518	1.512	1.518
																									1.511	1.519	1.517	1.51	1.51	1.517	1.517	1.517	1.511	1.51	1.511	1.51	1.511	1.511	1.517	1.511	1.51	1.511	1.51	1.51	1.51	1.518	1.515	1.515	1.515
																									1.51	1.515	1.511	1.511	1.517	1.511	1.513	1.513	1.513	1.51	1.517	1.511	1.51	1.511	1.511	1.51	1.517	1.511	1.517	1.51	1.51	1.541	1.515	1.512	1.518
																									1.51	1.515	1.515	1.51	1.517	1.545	1.517	1.513	1.517	1.517	1.517	1.51	1.511	1.517	1.51	1.511	1.511	1.51	1.51	1.51	1.538	1.515	1.515	1.515	1.511
																										1.51	1.52	1.521	1.51	1.51	1.513	1.511	1.511	1.548	1.511	1.511	1.511	1.51	1.51	1.51	1.51	1.51	1.51	1.538	1.511	1.511	1.51	1.546	1.515
																										1.51	1.52	1.51	1.51	1.513	1.513	1.513	1.515	1.511	1.51	1.513	1.513	1.511	1.523	1.51	1.51	1.51	1.51	1.538	1.538	1.538	1.546	1.536	1.515
																											1.511	1.513	1.513	1.51	1.517	1.517	1.548	1.51	1.52	1.517	1.51	1.512	1.511	1.511	1.511	1.51	1.538	1.538	1.538	1.538	1.538	1.541	1.515
																											1.517	1.511	1.513	1.51	1.511	1.513	1.51	1.515	1.513	1.52	1.513	1.517	1.511	1.511	1.511	1.511	1.51	1.538	1.538	1.538	1.538	1.536	1.546
																												1.51	1.511	1.515	1.516	1.51	1.517	1.518	1.51	1.515	1.52	1.51	1.51	1.513	1.538	1.538	1.538	1.538	1.538	1.538	1.546	1.543	1.515
																												1.52	1.51	1.513	1.52	1.515	1.517	1.51	1.52	1.511	1.517	1.513	1.51	1.517	1.511	1.538	1.511	1.538	1.538	1.511	1.51	1.536	1.532
																												1.517	1.51	1.51	1.515	1.537	1.52	1.537	1.537	1.52	1.521	1.513	1.538	1.538	1.511	1.51	1.538	1.538	1.511	1.513	1.538	1.513	1.513
																													1.512	1.512	1.51	1.515	1.545	1.517	1.51	1.51	1.545	1.511	1.543	1.55	1.538	1.538	1.538	1.538	1.513	1.517	1.513	1.517	1.51
																													1.529	1.511	1.515	1.549	1.519	1.515	1.511	1.53	1.53	1.518	1.538	1.538	1.538	1.512	1.511	1.513	1.513	1.51	1.513	1.511	1.51
																														1.512	1.55	1.513	1.519	1.537	1.52	1.53	1.538	1.54	1.511	1.538	1.511	1.547	1.512	1.511	1.511	1.513	1.513	1.517	1.513
																														1.512	1.543	1.536	1.544	1.525	1.53	1.533	1.532	1.545	1.512	1.547	1.512	1.513	1.512	1.521	1.513	1.513	1.511	1.511	1.513
																															1.522	1.546	1.522	1.522	1.524	1.539	1.543	1.535	1.539	1.517	1.538	1.538	1.529	1.538	1.516	1.513	1.526	1.513	1.511
																															1.522	1.538	1.536	1.533	1.549	1.51	1.524	1.547	1.549	1.529	1.536	1.519	1.538	1.512	1.511	1.51	1.526	1.51	1.513
																																1.536	1.512	1.549	1.522	1.535	1.51	1.544	1.535	1.544	1.536	1.522	1.513	1.511	1.516	1.516	1.512	1.511	1.55
																																1.51	1.546	1.51	1.539	1.54	1.549	1.533	1.51	1.513	1.511	1.513	1.518	1.513	1.518	1.523	1.511	1.55	1.51
																																	1.533	1.533	1.518	1.543	1.51	1.513	1.522	1.526	1.533	1.511	1.511	1.511	1.511	1.51	1.523	1.516	1.513
																																	1.51	1.51	1.51	1.536	1.525	1.519	1.513	1.513	1.538	1.512	1.51	1.513	1.51	1.511	1.511	1.513	1.513
																																		1.54	1.533	1.525	1.549	1.513	1.511	1.521	1.534	1.523	1.518	1.516	1.51	1.511	1.513	1.514	1.511
																																		1.549	1.51	1.522	1.543	1.512	1.513	1.511	1.518	1.513	1.51	1.51	1.51	1.513	1.511	1.51	1.513
																																			1.513	1.538	1.535	1.514	1.51	1.51	1.511	1.512	1.51	1.511	1.51	1.511	1.51	1.511	1.512
																																			1.525	1.512	1.512	1.545	1.512	1.523	1.51	1.51	1.51	1.511	1.513	1.51	1.512	1.511	1.516
																																				1.512	1.511	1.525	1.535	1.549	1.51	1.51	1.514	1.511	1.512	1.513	1.511	1.523	1.511
																																				1.514	1.512	1.511	1.535	1.51	1.513	1.513	1.51	1.51	1.51	1.51	1.523	1.51	1.511
																																					1.547	1.513	1.529	1.514	1.517	1.514	1.51	1.515	1.51	1.511	1.547	1.511	1.534
																																					1.513	1.529	1.549	1.51	1.513	1.51	1.512	1.51	1.513	1.512	1.511	1.512	1.547
																																						1.543	1.529	1.517	1.529	1.51	1.514	1.51	1.525	1.513	1.534	1.547	1.547
																																						1.517	1.542	1.513	1.515	1.548	1.529	1.535	1.512	1.523	1.511	1.547	1.547
																																							1.511	1.542	1.517	1.548	1.525	1.538	1.532	1.547	1.547	1.547	1.533
																																								1.511	1.51	1.548	1.523	1.549	1.513	1.538	1.513	1.538	1.522
																																								1.548	1.51	1.515	1.526	1.547	1.547	1.517	1.539	1.547	1.51
																																									1.51	1.537	1.537	1.51	1.539	1.547	1.539	1.547	1.539
																																									1.543	1.521	1.549	1.537	1.532	1.535	1.512	1.512	1.522
																																										1.535	1.549	1.539	1.538	1.539	1.547	1.528	1.522
																																										1.538	1.511	1.512	1.51	1.512	1.547	1.512	1.534
																																											1.51	1.511	1.51	1.523	1.517	1.512	1.512
																																												1.513	1.51	1.51	1.511	1.537	1.532
																																												1.51	1.51	1.543	1.512	1.534	1.532
																																													1.51	1.532	1.534	1.535	1.536
																																													1.535	1.532	1.523	1.54	1.526
																																														1.51	1.51	1.546	1.517
																																															1.534	1.512	1.511
																																															1.538	1.538	1.546
																																																1.547	1.529
																																																1.517	1.532
																																																	1.529


[truncated: 590 more columns]
